# Supplementary material for: The ectomycorrhizal fungus Scleroderma bovista improves growth of hazelnut seedlings and plays a role in auxin signaling and transport
Source: Front Microbiol. 2024 Aug 7;15:1431120. doi: 10.3389/fmicb.2024.1431120 (PMC11335501; doi:10.3389/fmicb.2024.1431120)
Supplement: Supplementary file 2 [file Table_1.XLSX]

## Sheet: Sheet1
		Forward primer			Reverse primer
	Cor0102770.1	5' cggcattgaaagtggtgaagc 3'			5' ggagcagcttcaccaatgtagtt 3'			173
	Cor0014360.1	5' gggcagctatctttcatcgtca 3'			5' aatgctctccaccgccttatacc 3'			212
	Cor0097570.1	5' gctgcttatgctggtggatca 3'			5' atgcgttcaataggatccaaaa 3'			194
	Cor0218940.1	5' ggccgtaccgaccgtttgtt 3'			5' cgggaagggtgctaacgagat 3'			149
	Cor0025700.1	5' tgccgatgatttcttcttccaa 3'			5' gggagggtttacgccatgtg 3'			163
	Cor0037560.1	5' ccccttcatcggacaccttca 3'			5' gggcgatggggtaggaagttat 3'			149
	Cor0068740.1	5' tgcaagctctggccaaaaagtaa 3'			5' ccggccaacatcatagctttc 3'			153
	Cor0036510.1	5' cgccacgctttccccatt 3'			5' cgccacaagctgcacctctaa 3'			124
	Cor0221950.1	5' gccggagcaactagatgaagc 3'			5' ccccatcgccattactccacta 3'			151
	Cor0171230.1	5' cccccagagctatatttgtccac 3'			5' ccccccaaaggccaatt 3'			109
	Cor0062820.1	5' aaccgcgtggcaatacctc 3'			5' cacgctctcagatctcaaaacac 3'			214
	Cor0062630.1	5' atggcttgccggagtttagac 3'			5' ccgccaaacagaaggtgattag 3'			141
	Cor0175240.1	5' cccggatcgaaaagaaaaacc 3'			5' ggccgtacatcattatcgtgcac 3'			215
	Cor0125730.1	5' tggcaggaggaacaaaagtgatc 3'			5' acgccactcccctgctgaa 3'			170
	Cor0094920.1	5' ttgggtcgttatctgagttgca 3'			5' gctgcagagatccgattgagttt 3'			162
	Cor0213430.1	5' ggtggttgtgcagcctgttatg 3'			5' gctgcctctgctttcttctcca 3'			233
	Cor0009170.1	5' tgggcataatgtgaggtttcgag 3'			5' tggaacagatgcccgaatatgag 3'			232
	Cor0074650.1	5' ccggtggaacttgcagct 3'			5' acccttttttccaccttcacc 3'			225
	Cor0213420.1	5' ccgagggagctaggtagtgatca 3'			5' tgcggagatgttggaagagaaa 3'			170
	Cor0144660.1	5' ggcccggcatctctaacaaag 3'			5' ttctgtcccgtctgccatcat 3'			120
