# Supplementary material for: The ectomycorrhizal fungus Scleroderma bovista improves growth of hazelnut seedlings and plays a role in auxin signaling and transport
Source: Front Microbiol. 2024 Aug 7;15:1431120. doi: 10.3389/fmicb.2024.1431120 (PMC11335501; doi:10.3389/fmicb.2024.1431120)
Supplement: Supplementary file 3 [file Table_2.XLS]

gene_id	Ck-1	Ck-2	Ck-3	My-1	My-2	My-3
Cor0000010.1	0.0585554875442454	0.0877736865923184	0.0436418635661063	0.692331372713824	0.632920282456143	1.10435640119933
Cor0000020.1	1.96604485451587	2.45589001879517	2.01479936796857	2.11323184839371	1.83648698493447	2.48914000303991
Cor0000030.1	0	0	0	0	0	0
Cor0000040.1	0	0	0	0	0	0
Cor0000050.1	0	0	0	0	0	0
Cor0000060.1	1.41727019852237	1.1015739695955	0.586834767369487	94.9569446827979	111.268569109752	85.9640791541984
Cor0000070.1	15.9851773963029	16.4955262387821	16.3257054896489	20.9518274197154	19.0727440529429	20.9156481384164
Cor0000080.1	26.5373805112053	27.0534933445789	25.9441500276526	35.9423498512436	43.0529530731374	34.9635509724499
Cor0000090.1	154.213533703834	149.932085647445	156.596406261188	146.178749205234	140.904463919098	143.606211692623
Cor0000100.1	117.630589099582	67.6099884633719	110.813965238271	530.64251214716	397.787335346811	483.242289732759
Cor0000110.1	2.99541804455218	3.64620056425051	3.94251506973811	4.98363591358664	4.41390858700151	5.29209949972233
Cor0000120.1	0.967662701832032	0.943982725974394	0.89292244716789	2.81076345460179	3.42189176489744	3.23480909877815
Cor0000130.1	0.699132329730861	2.16584093898919	1.45899264577035	0.300589012918071	0.951603323782241	1.68483109004812
Cor0000140.1	63.5862015239603	62.1429924888755	62.7332215169484	100.840124074555	105.898925758815	104.057971711457
Cor0000150.1	0.255431024405606	0.25525786022123	0	0.137276872041324	0.102256586900176	0.267634928374641
Cor0000160.1	3.77206280226883	5.46578313485344	2.24907836424399	4.73019919553243	2.46644472976665	5.46732515503312
Cor0000170.1	7.23054448001169	7.39651936684726	7.50087957472637	2.52060184326479	3.63780887915054	2.63624435095533
Cor0000180.1	25.774431948554	26.986203127163	25.947204558918	10.0238748787564	10.3068147113669	10.5206015892031
Cor0000190.1	0.124528752781236	0.0933332483150564	0	1.85719008173372	2.26829054665131	1.85931789491749
Cor0000200.1	3.79668932693332	3.85864121265158	5.08191432939844	1.70732644757764	1.40619089883745	1.85373412372228
Cor0000210.1	56.7927828103203	55.686074712704	58.9198921188746	112.397897380539	107.632382682844	104.038477232088
Cor0000220.1	0	0	0	0	0	0
Cor0000230.1	4.82526600046504	6.10011391765252	4.54954695992903	8.71708137462405	9.03009959873311	10.3857220816493
Cor0000240.1	29.533032881293	30.4553879745282	29.8829750308006	33.1749936856417	34.4206722491444	32.5830880430004
Cor0000250.1	100.717669261342	103.312276262088	102.294242196576	129.095824167051	129.371138257078	119.04465336706
Cor0000260.1	0	0	0	0	0	0
Cor0000270.1	0	0	0	0	0	0
Cor0000280.1	0.324397400995119	0.702384545375419	0.402959873593714	0.464911006646616	0.303020352514188	2.71917087228635
Cor0000290.1	24.66571954312	24.3612664349599	20.8156195057581	59.5753194537916	60.2454665353652	79.6946344780671
Cor0000300.1	0	0	0	0	0	0
Cor0000310.1	16.2758006361344	21.1274290306558	17.5912827575739	17.0734559337464	15.539122510703	16.0864742336768
Cor0000320.1	1.77158774815296	1.16058686082383	0.792226935948807	4.25275086480445	3.76674051235563	4.57870095303072
Cor0000330.1	15.8441201644334	16.3340391751991	15.8227873144713	9.79409528963552	7.72175415673221	10.5315377654913
Cor0000340.1	65.5980820366713	62.629858561591	74.8663739831866	87.3087422490036	79.5222941385562	83.844687300127
Cor0000350.1	18.1250611349654	16.7234415565576	17.8837429613972	3.6251989208754	3.97843047858764	4.53195145381059
Cor0000360.1	0.716334954878812	0.588019092828244	0.57202505715196	1.37493397076089	1.59771884831726	1.66195380601098
Cor0000370.1	23.2076757001225	26.5815341373934	29.9178698602126	57.4559828968931	63.2177231390786	58.7603847106691
Cor0000380.1	18.8026519048126	19.8223174001098	23.8695976077805	47.0833439852306	45.6184871005209	56.3426926363474
Cor0000390.1	8.46838519172342	8.50742012035675	7.84769919567869	9.10236673924832	6.31392052594678	7.27678669206465
Cor0000400.1	213.106609465606	231.578270901004	231.72187582498	245.37289453521	325.886174022861	247.266187922326
Cor0000410.1	88.7361140306867	83.8264908057116	83.6046055240365	48.588562126127	46.0345418265158	48.1366112270841
Cor0000420.1	21.6496977917344	19.2349944004262	21.8428463669039	62.9276003095178	61.9510340563189	62.3264890120356
Cor0000430.1	4.95777160011409	4.00634435896284	6.34091574673883	4.57235589084054	4.33702984326237	3.52722636735258
Cor0000440.1	0.106709671379973	0.106637329763474	0.318126215995038	2.86746097849475	3.05441097811529	2.87905633064858
Cor0000450.1	0.586260363244192	0.439397190109738	0.509768514787229	11.3427082946915	9.50524255519979	13.8210868885037
Cor0000460.1	0.961407211362208	1.4411331678169	1.06325932229317	4.35020695750837	4.8296196583455	5.06920000091624
Cor0000470.1	3.02404356859857	3.15935682078904	4.3710901542369	42.8466711634064	47.2506312395005	40.9987981096847
Cor0000480.1	1.69571368701994	2.37607359318433	2.61008099941383	1.28775065761492	1.4019610465348	1.15873758762202
Cor0000490.1	31.0360974990523	32.963239204194	33.3991741382482	20.6332198562816	20.8014314792535	21.0120225157143
Cor0000500.1	0.323899094695588	0.0622460603842094	0	0.0937320577916565	0.119692041809423	0.182739977976233
Cor0000510.1	20.2936978762063	16.4350444606627	18.6673504232251	11.1497552466122	12.0201428871077	11.6197127391306
Cor0000520.1	17.0454322977974	17.4463779868123	16.9749862918071	1.90523036032202	1.94409978088658	1.97170417853848
Cor0000530.1	0	0	0	0.0255632884886336	0.114251494454449	0
Cor0000540.1	38.1644001170729	30.8513444461924	34.2346581683399	3.80914480235673	2.34631605488177	4.07018749265552
Cor0000550.1	0.795091669105685	2.14529216347696	2.01479936796857	1.36738531366652	1.84613239977131	1.99939034726938
Cor0000560.1	8.17586945597455	7.01725648053303	10.0248553918436	10.9495046534912	9.81912640551202	10.2936092472222
Cor0000570.1	0	0	0	0	0.0877472063265024	0.57414925512803
Cor0000580.1	68.330516379823	72.0777594026821	67.1635512715906	84.0410105931175	75.1564156995677	71.3013971248624
Cor0000590.1	45.4156361393167	47.5892544282053	51.9012317188704	67.667797017415	67.6514581298819	59.9577177339141
Cor0000600.1	9.19125969486171	8.73478216684816	5.77575818817657	7.26423447885338	7.07047489199772	7.3644211124422
Cor0000610.1	0.0578248486622316	0.0722320593763285	0.172389250735279	0.59046183999236	0.578724890210443	0.454406897106676
Cor0000620.1	56.5237895673314	60.2375246276704	58.734454302599	48.5749820707165	44.1303449891695	46.1349224701362
Cor0000630.1	3.76461181401743	2.98163240059651	2.59685251871505	31.1877800292105	35.4966698659478	30.3388972324542
Cor0000640.1	0	0	0	4.23101023690875	4.35866501649373	3.80262708043487
Cor0000650.1	24.5859082859459	24.7114238838558	24.1775924156229	25.8453816194994	23.8543089535605	23.9418224829599
Cor0000660.1	4.58687977556983	4.9427401502634	4.55131850413343	17.1817089445316	18.7276754735892	14.9681786730414
Cor0000670.1	328.705803977086	331.268864910234	366.819409930778	1088.00071907026	1698.60493586804	1226.81342089482
Cor0000680.1	49.4676474178463	48.9023504860407	47.0478909521507	43.1087742341676	39.5909424296875	43.4575873384464
Cor0000690.1	39.9299790925886	42.2992379549495	33.9771481455431	375.934994431877	383.190592433046	384.528929105195
Cor0000700.1	62.395812597655	58.1746622858415	58.7439940723337	60.3113067606802	57.7903100866345	62.9073808246715
Cor0000710.1	2.84374345028189	4.68373310727365	3.84643515703091	1.52831946178474	4.21642420010466	4.96601823266582
Cor0000720.1	58.5109422653773	55.3140259601335	52.0819456253716	34.1463586361807	33.1635990536453	36.1791523268161
Cor0000730.1	5.28713996097018	5.51862910438931	5.8774257805934	11.2816370829043	10.6816467988673	10.6687082307851
Cor0000740.1	4.47953922466705	6.67785936977096	5.63165468254645	10.9128863946356	10.9075503002343	11.4760151571266
Cor0000750.1	378.14138542047	381.767290213094	367.921044850102	516.924849815731	516.10930996338	534.023700076712
Cor0000760.1	0	0	0	0	0	0
Cor0000770.1	260.191589520207	274.592827612668	267.498410655917	115.884267092047	109.286482225793	111.850878532546
Cor0000780.1	8.64106427083976	8.08402286287539	7.88664538494499	11.6813281896725	12.7003582436452	12.1146939051801
Cor0000790.1	7.38974774467646	9.29350504795809	10.6418746539807	23.626992760564	31.5639236471619	25.2625672256333
Cor0000800.1	100.253866713406	95.8463620269203	100.227647776745	114.643473628613	111.306794873051	101.491058306226
Cor0000810.1	0.131868862193138	0.131779464423155	0	0.69098815774459	0.620294275617023	0.639032788837621
Cor0000820.1	0	0.0877103578141132	0.0523324511160668	0	0	0
Cor0000830.1	0	0	0	0	0	0
Cor0000840.1	0	0	0	0	0.0263955010900861	0
Cor0000850.1	4.39101454385659	4.92534849073286	5.84403131593094	3.41940761104037	3.39014482785211	3.80270788424024
Cor0000860.1	0	0	0	0	0	0
Cor0000870.1	39.110041688021	39.8628006379142	38.5732742903096	34.790954953751	27.4043871213962	31.978414844196
Cor0000880.1	51.5206150052665	52.8251710167763	52.7205834618443	48.7974951116976	45.8137913920261	45.7915928145445
Cor0000890.1	28.7957490241445	28.3518397896146	29.2213975901658	32.8363031510332	29.4501561233324	33.2863030660476
Cor0000900.1	7.07462417063824	6.81117582872235	9.13089926334693	8.62434646638337	6.14790532836537	9.94377646115355
Cor0000910.1	0	0.324861401220374	0.331549263083436	4.00912181364566	3.72610921717266	3.85430997851771
Cor0000920.1	131.786444154267	119.236530275029	119.527972504736	175.86711673304	122.47974427069	194.378230323595
Cor0000930.1	0.11985125652529	0	0	0.826619785524695	0.639733326912431	0.85811272909283
Cor0000940.1	0.125979573201988	0.125894167953772	0	33.1926147099763	30.1591407717311	29.3696853924133
Cor0000950.1	11.9574390831922	12.4393685138044	13.3257893081456	25.502531091342	25.5050519300563	23.9113136298436
Cor0000960.1	8.41030298876235	8.0570426932403	10.4156879607264	6.77995218026315	8.15142468751617	7.28822602221001
Cor0000970.1	36.6878013030194	39.5144907547893	38.9527877807257	103.867022516685	100.525799484866	104.059540077823
Cor0000980.1	0.188603140113441	0.282712920768281	0.351418494413123	0.608168467997027	0.377517050474487	0.296421243345169
Cor0000990.1	0.794442614681925	0.463110689258518	0.197368101352023	1.33424714917715	1.40467160494915	1.76884839906383
Cor0001000.1	1.40310294548062	0.785204974867383	1.1294031059201	3.52906062571285	4.04426570335298	3.73415550151781
Cor0001010.1	0	0	0	0	0	0
Cor0001020.1	37.7560649383672	36.8506553676167	36.4430516160328	17.070192754483	14.8844175541565	15.3627477518266
Cor0001030.1	0.554525471786529	1.03903039256719	0.723261311578462	0.521534783097166	0.554982330612066	0.435764562866402
Cor0001040.1	0.560442664320836	0.560062723798411	0.368560859994251	1.66545863661516	1.82128957521594	2.12435224397371
Cor0001050.1	0	0	0	0.185469816481363	0	0
Cor0001060.1	0	0.124047506051389	0	0.889498099451434	1.15951665502878	0.780374293704629
Cor0001070.1	119.863548961857	122.66291213769	114.987859950164	90.6622707424427	99.5179005396161	92.2994423243751
Cor0001080.1	33.0384601349056	34.647828245029	35.7390250304761	13.9531805895828	15.2091231583104	17.7362026275389
Cor0001090.1	11.3441085091194	11.8873238477725	11.3218333064095	5.85966950409019	5.15932365415828	5.35259749690053
Cor0001100.1	9.08118472845618	9.36620570641104	11.0029761891457	4.98491779207543	5.21018741277603	5.13915153631964
Cor0001110.1	2.53675692721302	3.36084475320903	3.55215812741379	7.47768591851637	7.58576678010299	8.67863333794
Cor0001120.1	17.4955901660289	21.9457228308741	29.3391009088457	8.9619432109899	11.5638986854331	10.8365833568996
Cor0001130.1	0	0	0	0	0	0
Cor0001140.1	99.4754331821343	101.144660952642	100.787939811952	232.507390712443	234.067762095143	219.904177128168
Cor0001150.1	1426.6737777971	1454.6777709633	1485.15238712053	1472.045069851	1409.87506036394	1416.48796219747
Cor0001160.1	1.47811695471652	1.78238530768694	1.43949213653162	2.02304075644374	1.45961027291594	1.49711336756349
Cor0001170.1	0	0	0	0	0	0
Cor0001180.1	0.689018589943709	0.986303477123479	0.777236036323123	0.110089431826481	0.0447299191836591	0.0682914613447347
Cor0001190.1	0	0.352366828783655	0	0	1.03516269492425	0
Cor0001200.1	39.8839341895119	35.5022728015532	38.0255791163621	22.801022550789	21.8058356020338	24.3824906808326
Cor0001210.1	5.20930132984863	4.55504856770695	5.47084207944751	2.60876157926705	2.74898547119232	3.659468099108
Cor0001220.1	10.5706418059307	10.0439604614828	9.19575096149759	7.50637562814849	6.77078443346721	8.06164441302845
Cor0001230.1	145.978830447804	150.633431162428	168.545716358909	194.541787216369	195.173411117998	201.486639755353
Cor0001240.1	1.40364260045965	1.48061830940824	2.09229165135198	14.4167115041859	19.4174442922897	16.9131120962522
Cor0001250.1	1.37996276601327	1.21990872006907	1.83547167553158	8.59157365849727	9.4254741287837	8.48628671283739
Cor0001260.1	232.709096281542	245.698927087782	253.86472036404	210.218698215552	205.346855231542	195.366193266753
Cor0001270.1	25.0579416558149	27.8260702841631	26.161202938886	8.33925122216357	10.9963820980934	9.68125852362014
Cor0001280.1	8.04178431038321	10.0794679426854	11.3776905485284	8.0578063126777	6.43872777851276	4.85566227193991
Cor0001290.1	19.7459287562247	19.7139967893171	22.683782357907	15.8782534878736	15.6760283705035	15.0114410283543
Cor0001300.1	99.4796538092615	102.235480643074	100.599593032628	75.8546845437317	68.0465200274104	70.9307284084173
Cor0001310.1	2.84632558292492	3.31497619182145	3.7436272127416	0.877332060929905	1.03054847997913	1.10740426653597
Cor0001320.1	352.087036294346	348.201349486248	341.33579578199	244.887721759974	263.024758026729	260.566976667976
Cor0001330.1	0	0	0	0	0.152783371015557	0
Cor0001340.1	61.8633886608461	58.8408922230425	59.6197449339791	46.1248871909343	40.8782326200147	43.1366401937472
Cor0001350.1	25.9067368850269	20.7676199714367	20.8195934690086	13.1966926365836	12.6258480214245	17.5849157973379
Cor0001360.1	20.4720135723136	19.4986244748063	20.0883590260883	105.839742778998	101.133385848929	104.681611210442
Cor0001370.1	14.4864488230645	13.9817005802858	14.6726610461223	8.58399616279773	9.56645496759624	13.7515320831275
Cor0001380.1	344.562644840762	369.518522260394	358.416471350517	1157.84044366459	1170.78172494575	1038.98049207968
Cor0001390.1	218.332905139803	215.682599231286	225.286137623914	199.970650151514	180.914521194942	203.976973988186
Cor0001400.1	0	0	0	12.3697401511375	11.7680507816289	11.1405618964174
Cor0001410.1	1.00006905894449	1.48347113852078	1.58388852048396	2.16667340525338	2.16443108938706	2.42315323397387
Cor0001420.1	0.632689966479843	0.546043631838501	0.471548788247964	1.79287489265317	1.24339658326491	1.02451030205824
Cor0001430.1	0	0	0	0	0	0
Cor0001440.1	0.172551809039957	0	0	0.185469816481363	0	0
Cor0001450.1	0	0.300164335630521	0.179093277152762	0	0.769575498448732	0.912684667781298
Cor0001460.1	0	0	0	0	0	0
Cor0001470.1	111.423455124411	101.325039210233	106.287966658052	459.057507559308	522.349369572077	463.293515468354
Cor0001480.1	15.593076964237	14.7899584870061	15.892762837872	12.0100482345964	11.793418293829	12.2971178791538
Cor0001490.1	0	0	0	0	0	0
Cor0001500.1	0.206184788768084	0	0.102447425489927	0.0738735709713903	0	0
Cor0001510.1	0.889180021631234	0.750694548278221	0.708417169077797	0.609701343782779	0.994247173385738	0.722841973374798
Cor0001520.1	61.8592285345865	61.7800305693604	64.890434816643	56.711127103876	54.1257043456378	49.3631091542213
Cor0001530.1	1.70735474207958	3.49770441624196	5.21726994231862	10.2769801469252	7.9970032881564	8.31851615534969
Cor0001540.1	31.832079261913	29.5683496268659	30.7271419460798	16.1027353346802	17.2156478579489	16.0887541704983
Cor0001550.1	3.18517085569226	3.11771899062758	3.26263583453521	6.48733447718749	6.1205664642486	5.82752821005478
Cor0001560.1	0	0	0	0	0	0
Cor0001570.1	0.431092891687866	0.376950561024375	0.481945363766569	0.115841612951815	0.172579223074051	0
Cor0001580.1	30.2025166443732	30.4894511540285	30.2219905195286	16.2318066975758	17.576673156919	15.266034746349
Cor0001590.1	44.1724805663422	47.1196748912238	44.8464185849875	56.7697453694337	61.8408882682017	50.5990838337866
Cor0001600.1	401.982446066452	409.6117565098	428.044125724923	303.20914714734	285.650793021857	289.478399112151
Cor0001610.1	0.0577219574724412	0.173048478192685	0.0860412541481241	1.45801716942111	1.31714489781205	0.604797791878637
Cor0001620.1	0.748609386911814	0.944033328103902	0.63765078898346	10.9969334264488	12.0304312638678	10.290268891688
Cor0001630.1	0	0	0	0	0	0
Cor0001640.1	4.47709346799258	4.58910552881173	4.08044540768398	99.8752036360712	114.646569154253	87.0515320164622
Cor0001650.1	26.2770454104226	27.9699305465105	26.8569034484887	20.6311925937672	21.8441923928905	19.0799341384868
Cor0001660.1	0	0.0329448661057889	0.0982828959984669	0.194894095774115	0.329943763626076	0.449050067831842
Cor0001670.1	96.508226796048	96.8180064576245	100.919061675581	149.191233452362	151.750668600359	137.563609754209
Cor0001680.1	0.441958311982451	0.17666347819126	0.197636995223075	0.21377038793356	0.371550840957451	0.463074058631872
Cor0001690.1	3.82520671923801	5.02648853004555	4.850328646932	7.38215313961271	7.50755959795052	7.22214698563804
Cor0001700.1	29.712818715601	28.6309588785042	28.6515028025749	24.6666756801589	23.3007150354212	23.8131537566835
Cor0001710.1	72.096578340429	80.6168429770605	80.8784828857476	81.0528621392796	101.718332618213	75.5801651571565
Cor0001720.1	1.77752000545271	2.55345277296649	2.64959916883538	2.92559580381218	2.57952746269417	1.86244580293586
Cor0001730.1	0	0	0	0	0	0
Cor0001740.1	16.2363536575301	14.9816778616075	14.7055783137706	63.2962870139114	62.874083596585	59.7668369127726
Cor0001750.1	11.5761894792017	13.5367191632993	15.1561027083009	22.8158072885343	28.5458211517533	21.145519758197
Cor0001760.1	0	0	0	0	0	0
Cor0001770.1	242.599844419694	241.764481760844	245.378545542662	298.776520889846	277.68504158378	274.730798810057
Cor0001780.1	1.26262461465166	1.45588689736959	2.53358004355329	2.19231986667192	3.18832364065399	1.47559796587396
Cor0001790.1	27.5594252172845	31.3777983596064	23.9636314207943	60.9424273093186	52.0900030760009	55.3459558075983
Cor0001800.1	0.645924028530105	0.788927501612962	0.481412238364172	0.154284626099541	0.833210198126877	0.827181404733127
Cor0001810.1	6.36974653775842	6.39823978580847	4.74742199254133	14.787275692176	16.7721502230236	16.1691587800428
Cor0001820.1	48.0193521209881	48.8754428082591	49.680710731225	33.5684098549119	38.7319247574526	34.5859453053966
Cor0001830.1	0.868921609808355	0.964813935955245	0.935442563699694	1.08963517182801	0.811661658520147	0.758697229990611
Cor0001840.1	6.40441220848733	4.24352498526582	5.08455806165459	3.74123664146955	2.75895293368222	3.42813924349406
Cor0001850.1	0.874124733220381	0.715811057873383	0.904850015554748	1.09615993333596	0.894285899207827	1.37383258891713
Cor0001860.1	0.325482342135571	0.243946266080992	0.323446052382915	0.174924709858677	0.238883698828672	0.113677712052105
Cor0001870.1	0.764287070407349	1.03957438753712	0.696213394167151	8.16941134061626	8.00612861074323	7.5408943529538
Cor0001880.1	66.9572321475463	68.7202679804685	63.1414810193126	45.0982887645839	54.924674875727	53.477495331768
Cor0001890.1	7.25861587862007	6.47011688100816	6.57870953850512	6.0441641575432	5.59642955708919	5.51627378269417
Cor0001900.1	430.031008462017	416.901777102355	401.5715244494	369.303913866951	357.676784645349	343.752326134099
Cor0001910.1	0	0	0	0.0197666244322541	0.0147240210162385	0.0385370021582533
Cor0001920.1	42.6948837438738	43.8685335163754	37.9042255290087	34.9245647331712	33.3182747050163	34.7205958154843
Cor0001930.1	51.0737303427199	54.3185758436124	52.4035258868849	36.0846624344903	30.5939817704524	29.3654645073948
Cor0001940.1	29.1133995619643	28.4763325675416	31.4025370241977	21.9970100312779	18.9852734813228	19.6502582567568
Cor0001950.1	107.097986718425	108.137181881736	105.002323740052	54.3794823658858	58.908469252307	52.0581336898684
Cor0001960.1	8.23134123782526	9.22061701667408	9.26566415928062	11.9664126055842	12.7241330659027	11.0033813834567
Cor0001970.1	2.68202575625886	1.8612552307798	1.99893480601606	1.25837132704547	1.59349847919441	1.5165979274563
Cor0001980.1	11.6242402023251	11.9540446664855	12.7939759866004	6.31988399660244	6.47525634241628	7.38802502626413
Cor0001990.1	0.242087612682925	0.241923494388778	0.180429794146439	2.21179676669566	0.581488949387568	0.76096199784133
Cor0002000.1	16.3357262643971	15.3405415816884	13.7294185503001	7.40951916843045	8.11661658520147	6.91931873751438
Cor0002010.1	68.9481933640474	67.5552906288718	72.2049454853008	48.7565568411176	49.5471293106129	48.6800717602112
Cor0002020.1	23.968828738215	21.9805800435905	23.890618024933	25.1683091320748	28.188985315489	20.5753285588433
Cor0002030.1	415.324554278973	426.421144135365	447.166358248552	283.111908881263	299.811023657511	250.380550686281
Cor0002040.1	12.9889502611728	12.8986110987144	13.1590316869738	2.12226729643765	2.82203490125315	2.22266230757813
Cor0002050.1	12.5725911628919	11.6265816014118	10.8995200403403	12.3264242573062	13.1550611724692	12.6404700008987
Cor0002060.1	89.6708262913338	94.8812143846719	96.2680966304983	259.56350028098	259.414984713366	255.129523154306
Cor0002070.1	0.448992942553798	0.86933407931746	0.711105659283025	1.62879721186747	1.2357478538023	1.41133436277838
Cor0002080.1	0	0	0	0	0	0
Cor0002090.1	13.3770326109278	11.4246419229178	11.7768272734163	12.8412919174569	12.6863589981171	11.9603315585445
Cor0002100.1	10.8441416904083	10.1884351636874	13.5394517527488	11.7556068823502	11.4653006849246	10.2940040165126
Cor0002110.1	28.8932733362212	28.6078810504502	28.5622104614143	18.5665424519324	15.9722487142871	18.4265357342234
Cor0002120.1	1.42933720744976	1.24205931985043	1.34319957864571	0.434184129770547	0.621962956720419	0.488356837695106
Cor0002130.1	1.25917412228369	1.99411806657697	1.74969418797271	1.45667017707534	1.23030819817791	0.782656089885052
Cor0002140.1	7.98516679372601	5.67310594341684	5.95140736384563	4.96203093632446	5.64417030232471	6.07891565198631
Cor0002150.1	0	0	0	0	0	0
Cor0002160.1	0.250499923548355	0.156456313938688	0.140024666499746	0.291691268648939	0.493055730787013	0.29527675978013
Cor0002170.1	16.7543884945775	16.0431015477795	15.3033170176158	15.6115002800085	13.4883410161348	16.7727265808288
Cor0002180.1	0	0.422840194540386	0.946079703220025	1.1370106140814	0.959878135293391	1.25613871817576
Cor0002190.1	0.90283345766396	0.871110317607193	0.951325613282666	1.8739215239115	2.28075368152302	2.36492188388628
Cor0002200.1	6.79842738059078	5.96465169911342	5.54568538906201	4.08523285543437	3.53595177969173	4.57121340947479
Cor0002210.1	0	0	0	0	0	0
Cor0002220.1	13.2898290085097	13.1762460621294	12.244780675009	10.7979330575988	11.5413051314736	10.7451107050025
Cor0002230.1	12.553462077821	12.4055633652113	13.3659908931576	12.8293163228496	11.9655281354321	12.2137205181781
Cor0002240.1	0	0	0	0	0	0
Cor0002250.1	29.8539637147682	29.6827104818231	27.606505625706	31.9265361319047	33.313417636653	31.6673626430864
Cor0002260.1	8.73010652678042	7.74688836811124	6.43550621651138	15.767661898217	17.0544437896116	16.1200846748593
Cor0002270.1	18.1066091549809	20.5880070956484	21.2971475405909	20.2798891267051	20.9296019412775	19.9442000541172
Cor0002280.1	21.6963206385112	21.2928383326979	22.5270925643719	18.8977317623307	16.5327393174583	19.0486197522366
Cor0002290.1	37.6039139718558	38.9231035579721	42.7173605908314	28.066656623229	32.5829379689343	29.0740943883756
Cor0002300.1	9.49982405576389	8.23928626438719	9.61471645147066	21.1762708934295	20.9060274108018	21.0667876440654
Cor0002310.1	0	0	0	0.0884982880672493	0.313128355571224	0.539175696440028
Cor0002320.1	4.85080225787094	3.88810999237291	3.95427913339626	3.2044099757185	3.27698912598788	3.0707147701053
Cor0002330.1	73.0920726292801	90.2772736022933	93.7009225052726	122.186262981017	128.194595787874	126.277951110134
Cor0002340.1	383.870257844225	366.410604504177	377.439081599446	186.448684957237	209.300486343729	233.961993802971
Cor0002350.1	6.80188098860734	6.22893619914332	6.56152052233243	5.83176411738524	5.67366298185752	5.89932320205884
Cor0002360.1	4.17784531584623	4.00310073063613	5.01868206203081	38.2759118540311	39.589412289516	34.7621276286607
Cor0002370.1	20.8541186354005	17.1640399206438	18.0468457673756	2.24153521061761	2.55093664106332	1.69948179517897
Cor0002380.1	4.12869419448334	3.09442142368191	3.84643515703091	1.9811548578691	1.71186822524249	1.69948179517897
Cor0002390.1	417.433452146317	312.143621388866	347.121148252871	389.400704349548	413.940418471608	435.574976985155
Cor0002400.1	123.445185479351	129.272116895373	128.216963805893	135.12451195698	139.467804625538	123.640152078792
Cor0002410.1	6.12558922091848	7.11293678315942	7.13753393120781	7.92883465457826	7.97846140928315	12.6105165120993
Cor0002420.1	158.113244507584	150.754716477049	148.837622483393	120.040109305443	113.901151839248	126.598615682223
Cor0002430.1	4.76515956264017	5.44874582136081	4.39385624879022	8.73349772372881	10.8343838711691	9.6976079837896
Cor0002440.1	35.7770142469175	36.2906650741962	34.3407396699776	26.3055287499717	23.0425716861295	24.9282396062756
Cor0002450.1	8.9400858541962	8.29588045718999	8.99520662707229	34.6967294084446	41.260532814221	34.5918144924223
Cor0002460.1	35.5475619156148	36.455177660382	36.6414060240416	36.8408037657469	33.1418636332971	33.1988186448739
Cor0002470.1	1.54474952854819	0.900493006891562	0	0.138366371025779	0	0.539518030215546
Cor0002480.1	6.8312627639361	8.03442032714696	8.82508232881266	33.1362056573182	32.1298809446161	36.2837527977195
Cor0002490.1	6.25623559062016	10.304212836002	8.11676316810196	36.3626823055746	32.6519890056105	26.584750938871
Cor0002500.1	4.64631694133634	4.2914119859676	4.19749868326786	4.23747011266447	3.65247746334066	4.85355477963438
Cor0002510.1	14.3908208739324	13.1567776134561	12.0887962078114	30.1017512149252	27.9902386410522	26.61316172876
Cor0002520.1	70.8552217963024	75.7598985008507	73.5578506095193	25.5140305730955	23.6378658446218	21.1192913143585
Cor0002530.1	62.8464719639046	61.4788904105586	59.9828280502033	154.912274455853	155.502873389288	141.816430456011
Cor0002540.1	0.274913051690779	0.274726680068612	0.392715131044722	0.135434880114216	0.256796908910329	0.216035821421055
Cor0002550.1	129.758960398048	120.398348786285	135.590552060588	113.950315987203	124.659531121184	165.43153871089
Cor0002560.1	0	0	0	0	0	0
Cor0002570.1	252.815960601925	268.065511989032	276.069488398527	1259.6787939205	1458.39817726044	1250.03377111714
Cor0002580.1	28.7967746337913	27.8671285073875	26.763431176652	452.915308213087	431.474129145298	429.914365352626
Cor0002590.1	21.7898803690403	27.8757011034454	27.7643781036548	129.151702893812	130.61509150955	146.066725170808
Cor0002600.1	182.267353270987	170.467904982574	158.588614658408	427.432481640464	518.583014908059	506.243941530007
Cor0002610.1	286.907162437001	304.32889111349	295.994537088269	190.62743221633	205.063644887916	184.90768993055
Cor0002620.1	35.9657988059806	37.1998694958744	36.5667313863613	38.8749343290688	32.9101074957734	36.3119091640724
Cor0002630.1	0	0	0	0	0	0
Cor0002640.1	22.7078180696584	23.4190284757799	19.5921869574875	14.0675658045657	12.7178985390191	11.0173302584016
Cor0002650.1	0	0	0	0	0	0
Cor0002660.1	8.24817255371113	7.26406219621759	5.47773578166455	8.66755250317732	8.07972287345055	7.45937322031678
Cor0002670.1	0.328439736210012	0.201979739863528	0.395427913339626	0.230826142318705	0.353995738918444	0.211773432421055
Cor0002680.1	3.48097667734489	3.14555776379929	2.81519911688759	7.88119685924914	6.90838964146828	8.53620993012268
Cor0002690.1	0.985012351199755	0.869504381148331	0.807551163679711	4.37618660102584	5.24458302428403	4.97115626322593
Cor0002700.1	127.123963458557	129.612477201323	133.93687928438	35.56065687121	41.702414166277	35.7382002054783
Cor0002710.1	0	0.0296323110128851	0	0	0.0237414744722529	0
Cor0002720.1	75.7655924426606	74.3234403343033	75.0200497819888	31.5710287700895	31.4863466022155	32.3863511911464
Cor0002730.1	2.74913051690779	5.21980692130363	4.50768672155681	1.47747141942781	3.19161872502837	3.02450149989478
Cor0002740.1	146.941026128721	152.976973018206	153.756511089466	25.5971923415867	27.0553886173382	24.1720080190003
Cor0002750.1	192.59465000099	183.555721983859	187.100859269961	133.116609946002	142.974309950155	135.411793438925
Cor0002760.1	0	0.111785338786539	0	0	0	0
Cor0002770.1	350.689668481021	341.662273810111	346.98017103762	236.987707925275	223.119400753783	259.480646103565
Cor0002780.1	20.5245064748504	21.3021084560208	20.9179806992915	23.6897328227575	22.9264261251636	25.9612983361204
Cor0002790.1	0.253435469527437	0.379895487282378	0.28333116112058	0.136204396478501	0	0.132772015248357
Cor0002800.1	1.73784321961671	1.64018369112392	0.863485443415102	12.1416490575121	14.6872109636979	11.3298786345265
Cor0002810.1	146.835849021861	145.990886802214	144.994583087429	178.316343657427	161.51908166653	176.74943249469
Cor0002820.1	24.7319506130576	27.1264215712376	27.3246757259209	19.7395065838594	20.8214693226986	19.031387045186
Cor0002830.1	0.540662334991866	0.0675369755168672	0.805919747187429	0.58113875830827	0.541107772346765	0.991364380521066
Cor0002840.1	1.0195346888418	0.486266223721444	0.466282139444155	0.747178403539205	0.463806662011512	0.54626200559324
Cor0002850.1	2.65571815955511	1.91196226463244	2.91578359237705	0.81338963530823	1.06316245411794	1.19681816561899
Cor0002860.1	8.15330366137466	5.46074368885044	8.40397597334484	15.8492388629528	15.9728069698082	13.1323593263829
Cor0002870.1	77.0203888457347	76.4646443514637	80.1150991286911	44.4880632284807	36.9618232187636	42.4116240897474
Cor0002880.1	0	0	0	0	0	0
Cor0002890.1	17.9272247918355	24.5265858455991	22.1097720116551	26.0365456847324	28.3654390135462	29.0700833385876
Cor0002900.1	3.37139688431916	3.70071675990951	3.06671589559864	1.29828871536954	1.50907961387707	1.33510844793111
Cor0002910.1	0	0	0	0	0	0
Cor0002920.1	24.1205164288306	22.7969971551128	21.603848706863	13.356818235311	11.5831973461069	12.5816474836637
Cor0002930.1	0	0	0	0	0.110055818104427	0
Cor0002940.1	345.668372015705	345.343537090839	346.150530620447	242.888602371349	225.702362532014	236.029766938379
Cor0002950.1	1.67215155152123	0.919059873013038	0.972088767226074	6.32662400797457	6.73428147192798	6.00950779119986
Cor0002960.1	10.6225849192356	10.0233717819995	9.19601122105555	12.8231121480616	14.4913295606821	14.0838667660927
Cor0002970.1	38.9479629569765	36.6725777056589	37.5810452110338	47.8567767466861	47.6851224380586	45.3230551251791
Cor0002980.1	1.55500229090581	1.29097227536666	1.58687737831153	1.33713342619602	1.26418099026147	1.91755689279043
Cor0002990.1	63.0604293523223	66.5775717525154	65.7540130181893	55.8870824578701	57.347309704788	61.4672387602113
Cor0003000.1	24.1117960685888	22.7229243432556	21.6103480596629	17.738791937071	18.5198498858038	17.2917704160011
Cor0003010.1	136.409107118448	138.829006872472	134.790077717097	131.889441198062	178.955162470522	160.091185105859
Cor0003020.1	4.76179671185496	4.75856855017927	3.88172355296697	1.15961174249586	1.63821619150855	1.63711549076873
Cor0003030.1	0.255431024405606	0.0638144650553076	0.475936858575253	1.57868402847522	1.22707904280211	2.20798815909079
Cor0003040.1	0	0	0	0.0691831855128893	0	0
Cor0003050.1	0	0	0	0	0	0
Cor0003060.1	1.55645217649173	1.59632851221686	1.77058126276026	2.28933450242652	1.80369257448922	1.33040241541788
Cor0003070.1	3.93686166256213	2.91130263393097	3.87310946463861	4.48548847432111	2.52166728860628	2.96996818574966
Cor0003080.1	10.485572557418	10.355669579253	10.7455966291657	13.0315963984279	17.9057481031111	13.5615213958726
Cor0003090.1	2.51959146403976	2.51788335907544	0.938935627791179	1.438741586103	2.26950055974565	2.06247790677059
Cor0003100.1	3.76300985154338	1.49121641941243	2.32104887189979	4.88156556978947	3.63624423017026	2.58321232867203
Cor0003110.1	265.93150838024	273.553778196686	268.066458029377	193.224474252412	194.31505699907	205.836949805774
Cor0003120.1	4.96020490818225	6.96436334687695	6.17378888900461	5.01165534687866	5.91743545538847	5.43106567572484
Cor0003130.1	39.7284158813643	36.6751424009317	32.3643088348369	25.3788445083991	26.3430442081729	31.3543634996626
Cor0003140.1	16.8912024391028	16.107044537903	16.5383309539238	15.0825480399075	14.3591525930068	14.0932636673378
Cor0003150.1	0	0	0	0	21.6045235576686	23.9614436930564
Cor0003160.1	27.8054915138674	25.7106279209039	27.4826573886945	25.6574193169353	0.559766661048377	0.690676099025936
Cor0003170.1	0	0.194028879937961	0.2671557172997	0.32107113718689	0.382661850057381	0.453821105526613
Cor0003180.1	0	0	0	0	0	0
Cor0003190.1	4.52804705555687	4.66005131066384	4.02959873593714	5.8113875830827	8.46833663722687	7.15198588804483
Cor0003200.1	13.3140301385619	14.3609568786355	16.1840235876563	146.259564041331	155.22566545614	149.493504491232
Cor0003210.1	20.6952089949039	20.7199563164666	21.2084143996692	3.55912732361046	3.43823503194499	3.75403873416726
Cor0003220.1	0.643645636895078	1.22209765220998	0.719571202845918	0.311324334808002	0.128835183892087	0.134879507553886
Cor0003230.1	28.0010544337219	25.9300531063737	26.0017330198706	116.309497522797	119.23745694475	117.85536797002
Cor0003240.1	3.19661672513439	3.1944496448854	6.08851779809481	3.88132820329976	2.89117437487468	3.72149298214373
Cor0003250.1	7.72829102370725	7.78661600076822	7.91697634001768	14.8361306532817	13.1521018549225	12.3628969806156
Cor0003260.1	36.877251716898	36.8522515461849	35.3540266454863	32.3189903795024	25.2380832687019	37.276369564067
Cor0003270.1	4.70542305197699	4.09370882313843	4.41467984380827	1.10079184594229	1.13023193404853	0.580027916443334
Cor0003280.1	5.6527647583137	7.36651343628247	7.15459367401085	7.86863703360884	7.59419699337532	8.40403085528062
Cor0003290.1	58.7817846915968	61.1184238587228	65.9884665178278	43.8475747340112	50.8722675595785	56.6706899369829
Cor0003300.1	24.1923485487886	22.998547788601	25.9338339954502	74.2957056626554	68.1245514066401	68.3084692493242
Cor0003310.1	0	0.0393419274855537	0	2.0100066276439	1.24507322374935	1.42310975567171
Cor0003320.1	101.506895838655	99.0509562380468	107.392469584303	94.1761773236657	89.8435668558301	104.008285864953
Cor0003330.1	6.13222582895847	6.44640983984238	6.43021074883587	2.79631415618055	3.41137011306013	2.47551358053892
Cor0003340.1	27.24938168359	26.8635073815891	27.9815336223475	26.1977352245368	25.8692803803541	20.982935231143
Cor0003350.1	25.9771356265623	28.8087411189137	33.7164081733491	20.0901484805789	22.4221533166191	22.9695586379658
Cor0003360.1	1.3611079762033	1.36018524117886	1.18351850985566	2.80409610652242	1.81630580927585	2.55516493680754
Cor0003370.1	0.541791066380158	0.42298732056493	0.883314962992485	2.16562146885232	2.26384128555932	1.77398934778598
Cor0003380.1	2.88847000886065	3.33059057343455	3.64319885714865	18.747695559123	16.0998093361257	25.608629790368
Cor0003390.1	0	0	0	0	0	0
Cor0003400.1	0.482059074905335	0.340046310294716	0.422685182091309	0.594346457360731	0.454076452318963	0.356534642345238
Cor0003410.1	0	0	0	0	0	0
Cor0003420.1	58.324875178917	54.5384206399907	51.4601838572247	13.7025354484673	12.2082808363715	15.4524800212334
Cor0003430.1	261.903195803413	256.541187882453	286.84224531329	257.987150976925	370.165461088629	210.37335310175
Cor0003440.1	4.88981376499996	5.78037055159069	5.64440117055901	7.53130192292887	5.4667799941504	5.71700677422337
Cor0003450.1	71.2883069016104	77.3677235628346	77.8990233683849	52.9403234702778	55.2088300800241	57.8238318115771
Cor0003460.1	96.305478420426	82.4258087558129	87.5063998224532	75.5315289562595	85.0400055858608	77.0560495768646
Cor0003470.1	87.2064268262183	87.4426104060491	86.1387907925025	84.9474286183	82.046835181907	79.469695280636
Cor0003480.1	0	0	0	0	0	0
Cor0003490.1	0	0	0	0	0	0
Cor0003500.1	23.0945169582618	22.4347992842785	27.1397477778018	18.9928461738498	21.5009710866264	17.5012860364457
Cor0003510.1	73.3498567805631	65.6099204821192	66.5689711176816	113.302686578169	111.814510077735	111.693720205373
Cor0003520.1	0.710359272252086	1.03523831084249	0.661795412836392	6.36283312016354	7.72559710007498	5.21009017500122
Cor0003530.1	53.3837021475287	49.583954432672	50.8078260817034	38.9399649503044	39.3286301913784	36.6867395640979
Cor0003540.1	69.5680363852814	67.1781853344338	64.457839154932	9.36405225789693	11.7944584753709	9.95790114362678
Cor0003550.1	3.86516052249504	5.56964504475271	5.16988944206404	9.82990027351223	12.7102761844857	11.0104724815318
Cor0003560.1	8.28092763082421	9.06866978476488	8.7935068800797	6.15709512755825	6.05323574245748	5.11892106981617
Cor0003570.1	71.462219667269	71.0190767220875	65.9388884062442	91.0482168252129	88.186512145189	89.1952052567144
Cor0003580.1	833.693559854084	920.9781456536	925.11103611357	1499.42141348198	1546.25817851554	2040.27261831749
Cor0003590.1	0	0	0	0	0	0
Cor0003600.1	402.041325827894	393.857602721704	405.253349503834	113.654665108572	115.28950591228	109.385565147568
Cor0003610.1	9.13324871471237	8.98792505075973	9.08994461634576	15.5785093750792	17.612709637244	15.0984004979419
Cor0003620.1	0	0	0	0	0	0
Cor0003630.1	0	0	0	0.140598086687485	0.272299395116436	0.137054983482175
Cor0003640.1	0	0	0	0.242141149295113	0.160328228843486	0.236039138219301
Cor0003650.1	69.9053554257088	68.2599065223998	63.4236139071797	53.2540006513124	51.3747534280217	52.0316697502857
Cor0003660.1	0	0	0	0	0.102525683181492	0
Cor0003670.1	20.9438137693162	22.6550761374369	22.4840467717636	39.9860958539207	39.5342814096523	38.6495053419733
Cor0003680.1	36.746395250654	37.7834445098501	38.6424623608317	21.7325856339765	18.4946904810384	21.155618208952
Cor0003690.1	1.16317793185501	0.936369222305569	0.818763089772089	7.11952861274076	7.657429511457	9.75001507991122
Cor0003700.1	4.83907725241338	5.41788333980614	4.40806933544505	3.03412224641611	6.02692413840374	5.86837636456826
Cor0003710.1	0	0	0	0	0	0
Cor0003720.1	24.5559785613835	26.6542342418361	24.90003043601	22.5654327616015	21.1678773572625	22.2506854558043
Cor0003730.1	14.4731148136284	15.0243794765215	15.0644998897342	9.32057162363649	11.5380826534249	13.7265837302917
Cor0003740.1	5.98887509529451	6.29652417895716	6.97430550450659	3.6879959661871	5.09473779501877	6.66719781185596
Cor0003750.1	0.410629621512809	0	0.229534105211609	0	0.205483964182316	0.322686416806133
Cor0003760.1	4.29041723896771	4.13064856709613	6.31737092150146	1.91213397894979	2.17839516093149	2.41216770928628
Cor0003770.1	58.2832660502356	56.8011843531229	59.8612084159365	45.1154755445623	40.4285762567711	39.9346711079755
Cor0003780.1	11.5364256192532	12.1136384111782	10.5744884025866	9.43887792156745	10.0087705152548	9.99482924128608
Cor0003790.1	363.168395852956	367.397620076744	375.115661962754	288.335105468472	283.221176739599	278.107105777655
Cor0003800.1	0.117535290215623	0	0	0	0.0470528497692839	0
Cor0003810.1	0	0	0	0	0	0
Cor0003820.1	0	0	0	0	0	0
Cor0003830.1	0	0	0	0	0	0
Cor0003840.1	0.646209962141672	0.468184611152784	0.409381544886045	7.0500697970067	8.34297641028677	5.70443590612861
Cor0003850.1	4427.3364078843	5336.89459984378	4093.92578484901	2679.78930694806	2978.3752388742	2792.09409113403
Cor0003860.1	8.63445818569099	8.54796346840349	8.66063011902908	12.8370949596454	14.5372237346892	13.8664186273309
Cor0003870.1	0	0	0	0	0	0
Cor0003880.1	16.7397376795558	15.5075286090653	13.9873571507049	10.9522304450405	11.5921934306595	12.3648194713342
Cor0003890.1	30.9527762487967	32.9216068220261	29.9863290549927	31.0655102307466	29.4695617555007	28.4112525611321
Cor0003900.1	0	0	0	0	0	0
Cor0003910.1	18.5124311875307	19.1299079767918	20.5039652994682	47.4357078336433	44.5811619082585	43.9883538858161
Cor0003920.1	0	0	0	0	0	0
Cor0003930.1	3.40060807904668	2.86281258353582	3.0413998083185	9.71395217985425	9.99158595647164	9.39357790219634
Cor0003940.1	3.55388637642628	2.92870622802116	3.35172231306921	13.0439400424021	13.0944709519927	14.6035429440353
Cor0003950.1	17.45399059702	20.7896428982356	15.3737951773254	16.6761556731938	16.3743917197108	19.9504384651444
Cor0003960.1	0	0	0	0	0	0
Cor0003970.1	4.51575927521615	4.55874584738854	3.50300344658172	1.93162598642238	2.37964440793407	1.61740454938908
Cor0003980.1	6.43842169913977	7.91883926671053	8.02843717618011	6.18846234992395	7.03853163418998	5.70818312884539
Cor0003990.1	78.6712259898343	77.6634777141268	73.2083985918161	142.535590061717	140.688020810159	134.669515506198
Cor0004000.1	6.65338350156287	6.79263239344811	7.12997736425242	7.51872428986421	5.24070676188618	6.38718767811165
Cor0004010.1	60.3424536116795	65.1377598831211	58.1614810557641	70.0820831260568	73.6512005661359	71.0494312273539
Cor0004020.1	23.5742210661049	24.6656780148558	21.8687074256216	18.1921698253024	17.5238256212176	18.5913808183786
Cor0004030.1	36.9141870097894	45.8319889024809	42.2413108870652	28.2553672142987	29.4064085937414	31.2548376124868
Cor0004040.1	189.60902352738	189.254311671638	181.200746879257	295.759083414376	292.953231168202	301.34842312344
Cor0004050.1	3.09667281651688	2.04074576174806	2.89432478866073	5.28962213444679	4.26855295337324	4.39339721044718
Cor0004060.1	0	0	0	0	0	0
Cor0004070.1	29.2324211631195	29.9681020174845	26.6363306273811	16.5230553739343	18.4526921688422	15.4825672018423
Cor0004080.1	33.1226819963438	34.0386356605011	30.6928173192012	61.3682528773533	57.6604442212712	64.4014153962557
Cor0004090.1	20.5133650629267	23.9319259125652	22.0442754377738	29.8944614200343	31.1296118444198	30.5906723132215
Cor0004100.1	7.99571058790787	9.474201072507	8.61539560725716	13.4316718645616	14.1937903551918	13.7634089046184
Cor0004110.1	2.47768093673438	3.26730061083175	3.40770790739881	2.3337068247025	2.02468042062348	3.29190961900808
Cor0004120.1	1.31431727843326	1.47760454721986	1.26898965717358	1.46087367420035	1.14798555017214	1.2206222838302
Cor0004130.1	0	0	0	0	0	0
Cor0004140.1	1.96843083128106	2.24248986667656	2.87549036011049	1.52337344410906	2.01733383088503	2.06247790677059
Cor0004150.1	28.3497555964647	24.8872005117077	26.5786486572434	24.3747059508054	23.4610872486929	23.7604579135989
Cor0004160.1	18.442165412445	18.8190220034544	18.047153057569	23.7935993392763	22.842065464688	22.1053592931642
Cor0004170.1	2.04511404975184	1.44470399801298	1.86587941468394	1.53496432900989	1.87740870579443	1.90268070547211
Cor0004180.1	7.56927268988612	11.4444474875855	11.282876460624	8.7699121708339	11.3731015424156	9.57889739100874
Cor0004190.1	1.61854329583552	1.41096356493837	1.51430780522479	2.48001890488243	2.21957583051794	2.63401637044724
Cor0004200.1	0	0	0	0	0	0
Cor0004210.1	0	0	0	0	0	0
Cor0004220.1	115.059703165456	117.598758618745	121.391661920106	15.2548924055921	15.8274023411429	16.5522445676285
Cor0004230.1	5.35382429376711	5.28687886467976	4.41524392746238	7.08262861688204	7.05131065839378	6.83775878529038
Cor0004240.1	48.6596101492679	47.4160862033863	50.5281076939156	14.0576730016089	12.9865865363224	12.5417453998651
Cor0004250.1	0.754412560453766	1.25650187008125	0.749692788081329	0.608168467997027	0.100671213459863	1.31742774820075
Cor0004260.1	1.32307097082602	0.661087011101661	0.657396772630229	0	0.058851600617775	0.0513438608815399
Cor0004270.1	20.4417272150985	18.8051787668322	20.0628297464457	12.1980960726107	11.7587112798291	11.0400152211849
Cor0004280.1	0.0754412560453766	0.207322808563406	0.112453918212199	0.628440750263594	0.664430008835097	1.06711647604261
Cor0004290.1	289.345986904545	280.839348700139	271.434453835563	101.465349729205	99.0777502485101	94.7317076931328
Cor0004300.1	0.307777420298975	0.599759099466676	0.412900060228853	0.942834228374898	1.20748148060682	1.08031575215361
Cor0004310.1	1.66582449159656	1.57707964450198	1.82965564226335	2.30884858030583	2.15858127563196	1.79134567599945
Cor0004320.1	0	0.0534946340727661	0	0.0575384909216109	0.214300107860105	0
Cor0004330.1	13.6769243216163	14.1484240235335	16.2891406528985	15.513449903992	16.6184285337684	14.0783343626054
Cor0004340.1	8.6198903712699	8.7291198375959	9.04820649225642	9.56580329345155	12.3543794838442	8.92831206797876
Cor0004350.1	0	0	0	0	0	0
Cor0004360.1	0.395606586579414	0.395338393269466	0.221136515996551	1.27567044506693	1.18779754905387	0.362694285556487
Cor0004370.1	8.07978656753643	7.3211085727578	6.20168727389583	15.7490763868672	16.3659956721683	16.5525736184717
Cor0004380.1	8.47370519749784	7.63399480512557	6.9534500614852	17.1811603874516	16.3959938196049	17.2638652016861
Cor0004390.1	110.014519430307	103.288827619594	104.361506502878	105.156690506541	106.481790239276	101.538659154997
Cor0004400.1	0	0	0	0.151163260831631	0	0
Cor0004410.1	0.0711397809199823	0.044432220734781	0.198828884996899	0.0860238293548426	0.092557908427736	0
Cor0004420.1	1.79548312739836	1.92530780951069	1.92458447089535	1.58295258792924	1.68793320030558	2.21947249370388
Cor0004430.1	1.97202067474237	1.90909991582634	1.70859885611924	1.8017067886761	1.04603204623873	0.813581710458017
Cor0004440.1	0	0	0	0	0	0
Cor0004450.1	13.1749846974552	10.7961634508552	11.3905263907537	12.9340088266083	10.8065277856401	12.0252141463927
Cor0004460.1	41.4022580372617	45.3744572434091	42.5122666641369	33.8513326714567	34.3062327667849	33.3795655155664
Cor0004470.1	33.0310895284093	29.2097419110451	27.3886789083228	28.1943100710497	32.3988278692625	27.6608365100744
Cor0004480.1	32.9843488749052	32.7016993276416	31.6426446724174	24.0896861929392	23.0346023965426	22.043643430898
Cor0004490.1	0.350226613759913	0.207806078513437	0.13051331938258	0.270570676945146	0.350515156176042	0.470167028355855
Cor0004500.1	10.8090717011115	11.3712448970639	11.6127123417123	12.7491522189482	11.7681538999029	11.8307555085239
Cor0004510.1	48.4618068559782	41.3128620966592	50.8613986792066	18.1783038422038	25.1813080399421	19.3782375425895
Cor0004520.1	76.198878872045	80.3201443295917	82.1523725271271	36.8343055531987	55.7594290006351	33.3749297223444
Cor0004530.1	40.4033420137796	40.1912348887841	38.4706135730068	35.3567469620317	35.9135232609408	33.3037102027712
Cor0004540.1	13.5229795426707	14.1105756923127	13.9265229472412	4.07901432494285	4.48823833975036	5.04596732535324
Cor0004550.1	36.5949427639438	36.9708027773233	36.9455344778057	33.7321665777587	32.3351413084161	33.7413969896769
Cor0004560.1	19.2647554020567	17.7449136394137	18.482329220246	12.8238651991311	13.1506769799221	12.6387454803923
Cor0004570.1	85.9584674366814	85.1478830567085	85.4631985071226	35.585553712864	32.2198855837871	36.8758866316787
Cor0004580.1	19.867795080006	20.5854760952809	20.383522957771	10.9323498306912	11.1136798376278	10.3221384764364
Cor0004590.1	10.5724659028774	11.1449681055365	11.7135704145865	27.3511662564115	26.9896670255552	24.414283009015
Cor0004600.1	0.989016466448534	0.5930075899042	0.921402149985627	1.11621163943357	1.54413681377004	1.32124346881292
Cor0004610.1	170.465971122568	172.551612368174	173.400669414692	232.101900375131	225.696338146244	232.487311187049
Cor0004620.1	5.97355827919401	5.22332005020477	4.42122214249881	8.44954946542843	8.70200939262521	10.4533343156149
Cor0004630.1	0	0	0.393131583993868	0.496094061970475	0.527910021801722	0.759930884023116
Cor0004640.1	0	0.715097387825653	0.237035219761008	0	0	0
Cor0004650.1	29.4754190214531	34.8351061993552	31.6809831652989	65.7388171251821	61.8094347129618	62.2361953958643
Cor0004660.1	32.5485982877653	32.3633560530491	34.2380671120565	164.629979786524	161.80938191062	150.044852453553
Cor0004670.1	13.9228364299928	13.983667416267	11.7394090341753	19.5252545240857	15.764064581663	17.4123207049406
Cor0004680.1	0	0	0	0	0	0
Cor0004690.1	2.97364284245526	2.74650367101927	2.48491922049457	4.91546533069079	4.15450522990683	4.1542888326597
Cor0004700.1	12.522331284614	11.9103201200262	12.1745323511292	10.0330338820394	9.06890047635277	9.11728075529143
Cor0004710.1	5.43076006130222	6.91047981627945	5.07297698006372	5.09793598248103	5.91353494064678	6.29718700892207
Cor0004720.1	36.156793652581	39.8468155549516	43.5700363323204	34.0813667632871	29.941296736521	30.6260781839543
Cor0004730.1	17.3653410984675	17.2848869543169	17.2794657659677	9.67743779725213	12.729789627412	12.6981055035265
Cor0004740.1	26.9152611997313	29.3261373797492	31.1278267476343	27.8970356253296	27.3001403617785	29.5325480892476
Cor0004750.1	35.8761532456467	42.3765904005834	34.5247823901055	30.657531953127	22.176247348042	30.5330627608425
Cor0004760.1	0.608245126865849	0.873759620749469	1.03888092410879	0.830846818518855	0.791370117057143	1.08873052503653
Cor0004770.1	3.91071965626527	2.62673454184179	3.34472622350514	0.620187607680763	0.359312670965441	0.403039160912009
Cor0004780.1	10.0022531973495	9.69155598667044	9.5199270136515	4.50382537688909	4.38297295600879	4.390327970879
Cor0004790.1	22.5794593858114	23.2783920648425	21.5467572696783	19.0019831403675	18.5455930033093	17.453311241856
Cor0004800.1	0.159539705407436	0.132859623967608	0.118906192207981	0.142902973354493	0.127736916750712	0.250743215682143
Cor0004810.1	22.3046652302714	21.4931544743158	20.9282917008065	29.8093950359976	29.93670931032	29.0827506047823
Cor0004820.1	486.596101492679	495.340910290893	526.415995429591	585.072699374635	624.3964524889	523.054419056711
Cor0004830.1	1.15422296234218	0.849903512122373	0.407487512622857	1.7303569769853	1.82395878319134	1.84587910337791
Cor0004840.1	0	0	0	0	0	0
Cor0004850.1	0	0	0	0.0630910594062054	0.0939921824100532	0.0820015341461505
Cor0004860.1	4.62986838849367	4.7799326339348	5.00462451703347	8.66764613053356	7.56118838031623	7.95126170712278
Cor0004870.1	21.5424526222147	17.5106230821971	19.9183274304872	10.3129546487348	9.49882452181782	8.73222511339799
Cor0004880.1	24.4039361077681	26.0616175358324	23.5587874909086	18.0716092848696	18.9813088405662	18.3773945493302
Cor0004890.1	23.4885255077379	22.463750860714	19.7132651853523	7.08941057853243	5.95443075628058	7.15756855645915
Cor0004900.1	20.1497945111506	18.7318413151628	18.5503554143362	8.07706071569424	6.48375832944141	6.85033410832052
Cor0004910.1	2.88048432173256	2.15889866768506	2.60688628582826	4.84691839646115	5.3264223848764	5.22779283717844
Cor0004920.1	1.43585734866692	1.56774356281777	1.74395748571706	1.51477151755762	0.787710986629389	1.56018000868889
Cor0004930.1	16.0139034459495	16.2088741240481	16.0032635512932	14.4454491350913	12.0795868417221	14.0814205886257
Cor0004940.1	0	0.206045010051459	0	0	0.33016745431328	0
Cor0004950.1	4.87382201818192	4.46464141865946	4.37462092172821	3.2671452001822	2.76935286396535	3.29463352861836
Cor0004960.1	2.81440667530012	1.99835434406073	2.81519911688759	4.09981452779122	3.55796891406092	3.91889637701087
Cor0004970.1	1.2064366152711	1.07166109911062	1.49861110014191	14.9847349249736	12.7451004230436	13.062132805921
Cor0004980.1	3.35583518270813	2.30019831733839	2.98211683640972	2.01163416337478	1.92904203192056	1.84824280112302
Cor0004990.1	1.67791759135407	1.70783156479434	1.57478571289498	1.73673651908219	1.24392591344084	1.04182792041623
Cor0005000.1	11.1123365021732	11.0703161570627	8.79652830440747	4.78512126521916	4.80780012195764	4.98996782414251
Cor0005010.1	1.21432182190686	0.736767005638551	1.22827341148886	0.606000309465843	0.520852401189399	0.681610345660014
Cor0005020.1	12.6154544831435	11.5983499287633	8.48902133704092	11.2353493272932	10.7355782033598	7.96868130628361
Cor0005030.1	0.107773222921967	0.215400320585357	0	0.173762419427722	0.129434417305538	0.282305946043018
Cor0005040.1	41.781269841635	48.9517287299333	44.1639403007438	63.1426410173341	56.206988432994	52.5670658422836
Cor0005050.1	16.6806618125331	17.1298328810963	16.9998696672348	22.4365787653676	24.1469343409744	23.9231031111131
Cor0005060.1	25.7661695885769	20.9567051004382	24.7046244028844	19.7381324858654	17.179803169985	18.2451179100958
Cor0005070.1	0	0	0	0	0	0
Cor0005080.1	1.11861172756938	0.978121714382214	1.66742016659468	1.20235605167228	2.23906664419351	1.31856346177679
Cor0005090.1	100.497159214137	95.603486563724	93.2344562490495	90.4979440418986	86.6763778238512	86.8768174685636
Cor0005100.1	14.768286348805	13.7491617083365	13.8762446743361	4.74860463987303	5.71005555877209	4.66200258988783
Cor0005110.1	0	0.146465730036579	0.097098764721377	0.122529256269816	0.182542381032644	0.187693772559926
Cor0005120.1	0.247003097204406	0.143987460492813	0.245457791021552	0.110622860084062	0.197765277202878	0.280371362148815
Cor0005130.1	150.078358042797	144.722090393287	148.486285288805	33.9822485455811	30.4328525150631	32.9858211069764
Cor0005140.1	10.0343263867134	9.94739520748434	10.5179356836325	10.4654225542803	10.8129841287599	14.9184736681318
Cor0005150.1	0.264454402985152	0.0660687803969353	0.262799917561118	4.24010208167855	3.12313290343622	4.45652155529268
Cor0005160.1	0	0	0	0	0	0
Cor0005170.1	6.466883253604	5.66258070047915	5.29081080783435	2.95475095945049	2.72381003326761	2.9685753435269
Cor0005180.1	58.6348302298678	54.0971173890106	52.0724896651477	54.7868564395122	51.1671509531101	59.5455933985832
Cor0005190.1	0	0	0	0	0	0
Cor0005200.1	0	0	0	0	0	0
Cor0005210.1	0.293130181622096	0.341753370085352	0.0728240735410327	31.90136707882	34.1093477700997	36.5746910438366
Cor0005220.1	0.360441556661244	0.420230069882729	0.626826470034667	0.19371291943609	0.529083155183503	1.25887540383627
Cor0005230.1	109.89155976294	100.781970929189	100.41220199407	52.2607797244208	44.0549753791988	46.2275311272366
Cor0005240.1	30.416542778295	31.6467130096373	30.8225966736165	16.4389779834348	18.5463830978557	18.7374155641825
Cor0005250.1	175.452651452503	166.673537064141	176.496424634047	5.08081314406659	4.78648475195881	2.13649139965356
Cor0005260.1	0	0	0	0.149435680707841	0	0
Cor0005270.1	8.24739155072337	7.00553034174961	6.82982836599516	6.74711948205365	6.52997854086265	5.85697115852639
Cor0005280.1	0	0	0	0	0	0
Cor0005290.1	0	0	0	0.306759461863603	0.380838314848163	0.1495145274351
Cor0005300.1	1.60858215369481	1.87540692344358	1.29879628678966	0	0.643962968743257	0.702265204619409
Cor0005310.1	0	0	0	0	0	0
Cor0005320.1	52.6615220120114	53.8831451020927	53.168107433608	10.574552919871	9.16343255600315	8.76742010223169
Cor0005330.1	12.2282614046988	12.9164465676008	15.0165515393908	12.3946000795436	13.3924173655824	12.3477974180972
Cor0005340.1	1.48853237798393	1.74399278549885	2.10406263110642	4.66198339339071	4.13022768006455	4.51760983528587
Cor0005350.1	0.569118247359858	1.32704232594546	0.424168287993384	0.152931252186387	1.44295405959137	0.397539601211455
Cor0005360.1	1.63139892183232	1.48920990501409	1.23927698068473	0	0.715895002485855	0
Cor0005370.1	27.8153516172411	30.0898780281532	27.7270687489803	21.5144987118381	25.4619989217469	21.0627265040798
Cor0005380.1	34.8118159565909	31.9692813750989	32.1571535488423	25.6688759845649	23.9456230007683	23.7793104938085
Cor0005390.1	52.0093659204131	50.5646399304545	54.3995829351514	46.9016878308577	46.0882663490136	60.4054942416873
Cor0005400.1	0	0	0	0.0489723672731688	0.0364791756638268	0.0477382526735666
Cor0005410.1	230.954097695486	236.144350550093	241.336331566854	135.714768206485	146.596636589239	123.642818397306
Cor0005420.1	438.340153267726	441.306767440713	428.112957106046	485.17854954101	528.674535840082	515.304412194311
Cor0005430.1	11.6801979658593	14.578535473087	14.238698740396	20.3313851303185	18.4008194071506	17.1682344615018
Cor0005440.1	4.92956834845524	4.87325627258963	6.36044506358706	7.80549116551304	8.70016418283033	8.63625552778855
Cor0005450.1	0	0	0	0	0	0
Cor0005460.1	76.2227880115983	70.1589992722279	72.3747537670279	32.1620420651979	45.9198909552313	35.1281776291078
Cor0005470.1	2.5168763870311	2.32303907165776	2.81377153112852	4.18945936754561	5.1918357812237	4.35858477642882
Cor0005480.1	2.56746686717243	2.1381052550566	3.00701212204355	2.80348345716552	3.91555372954443	3.15984052369959
Cor0005490.1	35.3655660454399	37.4847955881008	36.4357587979746	19.4187872303359	24.5289554806018	20.5812900414406
Cor0005500.1	0	0	0	0	0	0
Cor0005510.1	0	0	0	0	0	0
Cor0005520.1	7.01255107761726	7.38225950204172	8.53796167812424	7.56631155619183	9.27919467034254	8.94611704062857
Cor0005530.1	13.1686073671286	12.1700292515543	12.5675604140614	9.32123552930097	13.2008866441825	9.7874446620043
Cor0005540.1	0	0	0	0	0	0.0435764562866402
Cor0005550.1	0	0	0.184843978712713	0	0.178714493619115	0.23387364153839
Cor0005560.1	25.7144281276619	24.2003573594238	23.9669862099119	31.1324334808002	39.0955079002875	33.7527743293384
Cor0005570.1	0.280620589096124	0.448688557067076	0.79476514861044	1.05570189658077	1.39302485337714	1.52894555967658
Cor0005580.1	1.08132466998373	1.10902822954013	1.27250486398015	0.734070010494657	0.660721069391839	0.477047521453746
Cor0005590.1	19.6400343413978	20.8954655241323	19.3497984029186	16.4037090404267	19.3139170372462	18.4879728836562
Cor0005600.1	2.25428702386439	2.58243079264496	2.49971718195423	8.4806859475156	10.6534031925085	9.53438091871591
Cor0005610.1	0.30036796388437	0	0	0	0.120246171632614	0
Cor0005620.1	38.3023437319538	38.2688663864806	39.1345367505888	27.2984411166401	27.0684273588406	28.2721948317539
Cor0005630.1	0.549826103381558	0.732604480182966	0.614684552939564	0.295494283885561	0.33016745431328	0.576095523789481
Cor0005640.1	14.8025998512336	18.5693897731813	17.6050430210846	17.2860569977375	16.6902853664628	17.1804409633991
Cor0005650.1	0	0.352366828783655	0.238909015964653	3.37657697515082	3.84977861748686	3.56017925472274
Cor0005660.1	60.8888772502744	60.4938337843939	64.0898084668098	56.9377616771079	50.8641306005959	57.9644683712827
Cor0005670.1	0	0	0	0	0	0
Cor0005680.1	0	0	0	0	0	0
Cor0005690.1	8.95724166926822	9.01165016598198	8.52530777341926	5.82222972409592	6.63866550550807	6.37305673192114
Cor0005700.1	26.055850309053	25.5430068299027	25.2301301709873	28.0642085192199	26.0657454817631	27.5949462567502
Cor0005710.1	0	0.63088432219349	0.434328007466279	1.93132940635383	2.02186377212204	2.9003132432695
Cor0005720.1	62.0786263502258	60.4908498237672	55.614693894184	45.0682093749893	40.8843181807159	45.728324591929
Cor0005730.1	37.9081534305725	38.9939200355672	37.7515835861083	46.3499669662153	43.430855830758	44.2350832973726
Cor0005740.1	10.1374187810975	10.7637054730007	11.8999087670644	5.99299344505404	7.91370117057143	7.56800486915635
Cor0005750.1	21.0730595134625	20.6631237849086	19.8751232141026	22.3761301427358	21.0444055840562	23.0835125723128
Cor0005760.1	16.6969250512194	14.9455354055561	14.0087814878756	11.0758210406988	11.9362008605904	13.3459305680231
Cor0005770.1	19.1131441667395	23.4371558280155	23.6548336606905	20.685398505189	20.673241810524	18.8320955681994
Cor0005780.1	22.3963106316167	23.7229217312228	23.0567768731768	22.8029612117649	25.8226662750383	25.5203640434988
Cor0005790.1	24.3298050746339	22.9302186335711	23.5984884056678	21.8188024825919	24.8844771953482	22.5155896516974
Cor0005800.1	0.0363674216362241	0.0726855341885566	0	0	0.0727947675802822	0
Cor0005810.1	18.1280900556096	16.230543741861	16.9372438847411	26.5940905038664	23.7508694942366	22.8339465796105
Cor0005820.1	19.7838773701059	19.0072671903076	18.485558326743	21.2649877479618	20.7319498068644	21.6436246560909
Cor0005830.1	53.22612740943	52.3796001500971	52.5769644299737	34.0502609387238	30.0989117184148	31.5711425796709
Cor0005840.1	103.213941589767	105.057517470682	97.7177693464757	96.6546754269658	91.6275827840521	93.923907083097
Cor0005850.1	14.8682142122763	13.4957507972498	15.527850301413	10.5206154521325	11.512534328895	11.2077894251027
Cor0005860.1	15.40421566507	16.3951830220257	14.8157229385965	18.5613715476909	18.4816292589473	16.714012770115
Cor0005870.1	4.45557876065585	3.18318853279499	3.5538147888024	2.85668208903342	3.69257159346033	4.27941801436632
Cor0005880.1	10.3272580841143	10.6086170530989	11.5907559146057	1.76300522183408	1.544285103102	1.51171133466294
Cor0005890.1	31.6922806502144	28.8510489880811	29.1913788612589	21.953386964203	24.2675614768604	21.830900940375
Cor0005900.1	1.88056464344997	2.34911219189103	1.40159956032596	1.76868317745995	1.83506114100207	1.60096111140048
Cor0005910.1	0	0	0	0	0.16649469918362	0
Cor0005920.1	0	0.229370860245964	0.0760301648290027	0.0822366167417364	0.0816766448825305	0
Cor0005930.1	6.67586114852761	8.64802735276958	8.3663315218695	2.7373761633728	3.44461289225623	1.96891183587807
Cor0005940.1	605.937421777469	590.50378008016	563.554125655209	3.33091727323033	3.8009521569724	3.45423129101417
Cor0005950.1	0	0	0	0	0	0
Cor0005960.1	1.49801347593288	0	0.96248377450728	1.1659790373701	0.444604475367724	0.514174428477714
Cor0005970.1	1.28051605655968	1.15168316144552	1.39975535037817	0.0458793756559161	10.628495823148	10.062721155665
Cor0005980.1	33.381071843471	33.8921045439779	41.8520600855257	17.6676560003541	18.6754651250573	15.1170423075629
Cor0005990.1	0	0	0	0.156220096319427	0.0465469051481088	0.0913699889881166
Cor0006000.1	2.56585514911394	2.06045010051459	1.60500966600886	8.15071733051006	8.47429799404085	7.22519802752641
Cor0006010.1	2.30614266110274	4.22506197546278	4.29696547671022	15.5337563832163	15.6639159881234	16.511552986336
Cor0006020.1	0.674605806771044	0.674148471705437	1.04929876668164	6.82549047958809	7.50310017785713	7.42178758654107
Cor0006030.1	16.3870852049081	20.1357663087402	17.9462541641737	14.2438906997723	16.1997625865464	17.2138233377664
Cor0006040.1	1.30967894811694	2.0135247359066	2.06485649512307	5.08947608207864	5.02121125395072	6.41264093522499
Cor0006050.1	4.16510243252993	3.82209254036196	3.42267151891945	4.72085559218323	4.15784540134107	4.67882025092482
Cor0006060.1	6.71057368725198	6.94439018844023	6.63698615330824	4.90549481277863	4.22700659809708	4.33201241908365
Cor0006070.1	47.3824550272399	41.7346601461712	42.8343172717728	19.9737848820126	19.735521271734	23.0835125723128
Cor0006080.1	139.172845760259	127.191988714589	129.089380681845	98.9986967094559	97.8577491354643	97.5369257742911
Cor0006090.1	1.63287282380094	0.652706340565696	1.62265720910221	0.117007803686229	0.479370643958208	1.25465098972944
Cor0006100.1	0.173165872417323	0.100944945612399	0	3.24176157881927	3.18887712101866	3.44734741370823
Cor0006110.1	77.3863679482333	75.8762227175213	74.1349068647713	55.363219057423	52.2872161017075	56.066811203258
Cor0006120.1	36.2370340910936	35.9007588249193	34.1639892829454	35.0578272675098	37.0812650681779	32.4691965048825
Cor0006130.1	0	0	0	0.217927034365601	0.121749248778022	0.318652836596057
Cor0006140.1	1.79315146278709	1.56115621797783	1.53894223081017	1.83978601876488	1.33781419092768	1.36641752376199
Cor0006150.1	23.4242785871936	24.4624726043916	23.8067704460581	35.3496367400399	33.5221244488198	35.0479021748105
Cor0006160.1	87.0893630483098	88.7054038308469	90.078066575835	77.3674091607971	76.2419206532116	75.3273351920891
Cor0006170.1	0.461228532220549	0.364891716062695	1.05991815092186	0.227222500286409	0.200030361341458	0.463128925226496
Cor0006180.1	2.64814204893975	2.70147902067469	2.24780337650916	2.37199493187049	2.40001542564687	2.40856263489083
Cor0006190.1	0	0	0	0	0	0
Cor0006200.1	23.7639956542936	23.4887318338314	23.2814752548694	22.9330193140546	24.6235496171984	23.5654888459409
Cor0006210.1	2.97256582585169	1.84044985073853	2.74526447747112	2.32687032709088	2.76805728961453	2.26823267484046
Cor0006220.1	0	0	0	0.0769154238937416	0.0763916855077785	0.158285069158826
Cor0006230.1	0	0	0	0	0	0
Cor0006240.1	26.6494982413951	26.3169580428697	24.485843316709	17.3375210488642	16.5139853183611	16.7687228127415
Cor0006250.1	10.2615504396415	10.5853871830518	10.0534376626187	10.2737030486641	11.1644889355628	10.1448658181602
Cor0006260.1	0.278054915138674	0.254710879092185	0.483551848312457	0.273965414631042	0.426702129050592	0.315618047676094
Cor0006270.1	1.11861172756938	1.49047118382052	1.38951680549557	1.35980743939127	0.884964435562196	0.934854517873489
Cor0006280.1	1.72028924770139	1.10515050845783	2.15217205214825	1.38680840050837	1.4019610465348	0.965614656351687
Cor0006290.1	0.719107539151742	0.598850029213601	0.476405761884194	0.730001888515315	0.895626657677404	0.711605677784298
Cor0006300.1	0.849949522257954	1.41562219424001	1.31973757727199	1.31327208482327	1.12002220127671	1.20596415596761
Cor0006310.1	3.01858623754764	4.58514057107068	3.71962960240352	2.7687007839997	3.17414087798449	2.95195349038531
Cor0006320.1	1.53560899879346	2.12601603402209	2.43206550926384	1.66776507561841	1.65213970728361	1.86037947992964
Cor0006330.1	30.0009529559925	30.7736500374231	29.1112061424385	22.5520673271897	22.858251958324	23.0281811267986
Cor0006340.1	0.181025335376741	0.452256532479021	0.323807041280663	2.02360817625201	1.4059139442224	2.10538481322395
Cor0006350.1	0.159018333821137	0	0	0.854615821041574	0.50927790338519	0.166615862272448
Cor0006360.1	0	0.233557264035276	0.383218323590564	0.52754671143258	0.0935633035758095	0.220393892746552
Cor0006370.1	0	0	0	0.187464115583313	0	0
Cor0006380.1	0.874124733220381	1.81985862171199	1.23059602115446	24.2199147175183	27.8006268666781	27.3748864013858
Cor0006390.1	21.3947809703924	20.6984749726932	19.9561080255935	21.4882974203034	20.5724021638884	20.892835720097
Cor0006400.1	17.3055156974419	16.4274753235233	17.8131612452766	13.1757683514547	12.8957712458586	12.758846843926
Cor0006410.1	8.61185282772059	10.7707176589766	10.4743315676803	7.52451649601099	12.5424198958292	7.19650271574156
Cor0006420.1	0	0	0	0	0	0
Cor0006430.1	2.65278248477317	1.47697684775205	1.07330433620756	1.3034888036821	1.66883705490124	0.952980445894749
Cor0006440.1	0	0.158910530627923	0	0	0	0
Cor0006450.1	0	0	0.0529050162267459	0.0762983052483506	0.113668153490786	0.0185938927262469
Cor0006460.1	11.5578714725806	10.9919460751404	10.9305881879014	13.6106525055882	11.7812446721727	12.7715548080815
Cor0006470.1	22.1739995616917	24.2107233751605	20.5050467322371	64.8815676997335	56.7957676999921	54.8566908570427
Cor0006480.1	11.5910863798964	11.5832284424212	11.2334568534852	35.6084550491718	32.8799543555237	35.332386850242
Cor0006490.1	23.7669047001566	25.3654296221447	23.1054498213568	38.4089395272638	37.5909934187634	37.2444275164543
Cor0006500.1	2.961031043566	1.85760930630572	2.32948405627198	12.1296507565763	13.5529386875007	12.6513147835838
Cor0006510.1	0	0	0	0	0	0
Cor0006520.1	48.0803290760623	52.6788409031564	45.9374255896834	45.0797636801987	50.276642162048	56.7809006924974
Cor0006530.1	52.8241713782593	56.8405788539255	61.9959210927627	27.4470264903703	36.678332244478	33.7599762015282
Cor0006540.1	25.4667118538224	24.4647959909698	25.1379173480191	31.2429972632554	29.9480395125004	31.6865998260004
Cor0006550.1	1.00889143850157	0.581658162346225	0.983299213075571	2.25226025947224	1.50681685887951	1.78892820545155
Cor0006560.1	6.37086190913982	6.09123295107541	6.33955979475461	4.49734771557037	5.11467473988916	4.18556025988876
Cor0006570.1	6.04083136750442	5.561402558691	6.09757462681398	7.0810309113515	7.46443097102399	7.3262118443199
Cor0006580.1	1.21953910148541	2.52882810581954	0.727145636560086	1.83517502623664	2.90489435680895	1.69309276587379
Cor0006590.1	114.893310997607	113.600524814368	116.873655937	114.810743493863	114.525922063678	114.529593843987
Cor0006600.1	0	0	0	0	0	0
Cor0006610.1	1.26537993295969	0.632261047391948	1.02883371981374	6.05868067172452	5.89462083918178	5.36361275783434
Cor0006620.1	404.151688849529	406.605537477646	401.524943312137	663.943944309171	681.162301130761	634.155414254709
Cor0006630.1	6.00075778397565	5.84825678102103	9.03338617726568	8.55742786959431	10.0134669080434	7.47024964913833
Cor0006640.1	0	0	0	0	0.072686118673446	0.0634134998201108
Cor0006650.1	2.13145728217947	1.9222062262493	1.1623842507511	1.50872562253109	2.24767843897887	1.49794068485326
Cor0006660.1	4.6370436692306	4.45792919213869	4.418462305147	2.71291555446683	2.52212356133643	2.859803503347
Cor0006670.1	2.0274837562195	1.09747585214909	1.00739968398429	0.681021982392504	0.879300130063493	0.663860076241785
Cor0006680.1	3.69232814140786	5.89713103293621	5.89697375990801	5.8822581633642	6.65166627470169	6.42487020128635
Cor0006690.1	12.1845868456298	10.6518268667137	12.1181379461799	10.3145076944884	9.90542431805655	9.889581562965
Cor0006700.1	2.57757624821703	3.36114250246734	1.59309717467282	1.28391121021595	1.61073941535781	1.745591766366
Cor0006710.1	0	0	0	0.206321452653824	0	0.502805264845849
Cor0006720.1	0	0	0	0	0	0
Cor0006730.1	0	0	0	0	0	0
Cor0006740.1	17.3229846375227	19.1281046023087	19.0619305443072	18.5979040914523	20.0196245849604	17.5727273783619
Cor0006750.1	12.2050507305094	14.0690887611375	13.6048828609363	12.3420063026855	9.70779488606275	10.8531263157469
Cor0006760.1	1738.77006933384	1737.85064808394	1843.97661835472	117.157573674947	137.086407477419	121.750875806621
Cor0006770.1	0	0	0	0	0	0
Cor0006780.1	3.04122563432924	2.25634895476806	3.98380784121058	2.08021260076256	1.77089816404396	1.68982564861545
Cor0006790.1	0.660110990397045	0.282712920768281	0.491985892178372	0.152042116999257	0.339765345427038	0.247017702787641
Cor0006800.1	0	0.0161122009185369	0	0.0173301816592924	0.0193636976187709	0
Cor0006810.1	17.9434236034302	18.1158004915832	17.1812302839673	22.7107262378725	23.102324246304	21.4934462331458
Cor0006820.1	11.7267429829277	12.4193731009406	12.7300486589134	10.7721889678557	9.95042976260455	10.4172557975607
Cor0006830.1	47.0031127824843	49.7991792236713	53.9623286042306	35.1279832415701	30.4217697372147	40.1728569030603
Cor0006840.1	0	0	0	0	0	0
Cor0006850.1	27.6985473157371	31.0462281299076	30.9969133533626	38.5339699739791	37.1449673878656	35.2969295921786
Cor0006860.1	14.8533608514249	16.6838594463646	18.974539102737	20.2759951387776	20.5145254351246	20.527623515028
Cor0006870.1	2.34504145297677	1.46465730036579	2.18472220623098	1.36532599843509	2.58167081746167	1.33091947815221
Cor0006880.1	0	0	0	0	0	0
Cor0006890.1	0	0	0	0	0	0
Cor0006900.1	14.945064209725	11.3977116541175	12.8367652039469	6.79290956617861	6.67788521725606	6.26648387687229
Cor0006910.1	0	0	0	0	0	0
Cor0006920.1	0	0.282712920768281	0	0.709529879329865	0.415268755521936	0.197614162230113
Cor0006930.1	79.9272850470492	84.0292215661609	86.6786413408577	60.1458295312056	60.1045864052868	65.5231442710027
Cor0006940.1	0	0	0	0	0	0
Cor0006950.1	0	0	0	0	0	0
Cor0006960.1	0	0	0.0472218601867634	0	0	0
Cor0006970.1	0	0	0	0	0.437750107965922	0.334167768714966
Cor0006980.1	6.14284440182247	5.93175819007719	6.37876906284518	2.2998257243689	2.01706556840751	1.69948179517897
Cor0006990.1	0	0	0	0	0	0
Cor0007000.1	0	0	0	0	0	0
Cor0007010.1	0	0	0	0	0	0
Cor0007020.1	12.3286423181043	11.8197728172988	10.0500681062565	10.3735338923673	10.5650971227801	11.5048055018054
Cor0007030.1	0	0	0	0	0	0
Cor0007040.1	0	0	0	0	0	0
Cor0007050.1	13.9979700429401	14.2475263419144	12.1991961731796	15.6031776203316	16.0405098542246	14.0459454304746
Cor0007060.1	96.5957988643917	97.4625142458903	94.8374575739573	115.081844250905	120.583199634796	107.673740966855
Cor0007070.1	13.963868939718	15.6646912997396	14.5239494007519	23.1619332448044	22.3761688881238	18.9103010302888
Cor0007080.1	6.65868349411034	8.18974692583484	4.96276896952259	3.34919442288187	4.51113005998566	7.24515923207877
Cor0007090.1	5.07437275299628	5.52369453389349	5.50411670914319	2.77583038186352	3.42802354101246	3.01444396630907
Cor0007100.1	0	0	0	0	0	0
Cor0007110.1	0	0	0	0	0	0
Cor0007120.1	0.516556371011336	0.911964255386996	0.744320785618963	3.09076982921914	3.59819435878995	3.39174710715123
Cor0007130.1	2.08024355656721	2.04870527961947	2.24698814271588	3.41878098521501	4.26046937483438	3.12729921417691
Cor0007140.1	0.0257458254758031	0	0	0.0138366371025779	0.0309204441341008	0
Cor0007150.1	0	0	0	0	0	0
Cor0007160.1	0	0	0	0	0	0
Cor0007170.1	29.8470498741673	30.0444540189357	28.8925321130429	51.466451031508	47.0141003635915	45.573060415477
Cor0007180.1	1.04403761239809	0.447141355146155	1.05603277217663	6.25225146869587	7.09037770661278	8.16532632626217
Cor0007190.1	11.4651090895438	12.2428730085895	12.0030600644936	9.06741325019996	9.0261381599971	7.79431367056076
Cor0007200.1	4.33656247858059	6.89439958401353	5.2888483409175	3.66238488308858	4.28376986441189	4.33721916477966
Cor0007210.1	9.85133211610945	9.69549219076498	11.198823480856	10.161015099255	11.7915018857405	11.4167642068771
Cor0007220.1	0.0802963863849305	0.0601814633318618	0	0.0647308022868123	0	0
Cor0007230.1	178.363587936977	175.715184571884	183.216975746186	201.17250846929	214.476778321907	192.79036703615
Cor0007240.1	427.67174266458	433.802718102544	430.05746509335	463.142323469156	486.212780949267	410.769675928946
Cor0007250.1	77.3885312706069	82.5994655546511	78.6440875069061	89.6476228453035	82.5199336367051	92.9698066919861
Cor0007260.1	82.2265999047474	72.0950694629476	77.2469410190267	72.7994093178063	95.0176891364126	71.6538270399782
Cor0007270.1	1.96972934637216	2.26000793633655	2.08427520824335	0.927905213790566	1.19741390102522	1.36315256434895
Cor0007280.1	466.135936347649	465.301363679828	457.584141650339	371.726947247679	341.497368808886	368.821725604562
Cor0007290.1	0.925832318976191	1.12092104260706	1.14120359371217	2.02856339343611	2.77265760846838	2.28525268835811
Cor0007300.1	3.57955752822201	5.30980359236059	5.83597058308138	2.04400528784288	3.13469330187091	1.40646769256191
Cor0007310.1	7.63979386401549	8.39807608601044	8.49719733447615	3.82161900844026	2.54085388754133	3.38664850488563
Cor0007320.1	72.404915402289	71.8082328873934	69.5378052134018	105.508097538806	117.902996234044	108.514209219198
Cor0007330.1	1.97621405203923	2.94368058804552	1.50067814993521	13.9874087344542	16.210842503961	13.9865398315878
Cor0007340.1	0.562945598256172	0.457083218248646	0.288452837930425	2.85526960426948	3.5776496531734	3.35472545252248
Cor0007350.1	2.87171469733384	3.00262750166793	3.03210790130352	7.8310829398262	7.28100425479056	6.28251057070258
Cor0007360.1	45.0478084851829	49.2909204919824	48.2560963377391	41.334685042787	44.7700151972807	37.8204350320566
Cor0007370.1	0	0	0	0.322854865726817	0.521066743741329	0.73434398557116
Cor0007380.1	36.1705097173525	37.7309892739989	34.7497130844469	120.291434122887	127.573644984426	113.215171004788
Cor0007390.1	0	0	0	0.405445645331351	0.453020460569384	0.282305946043018
Cor0007400.1	2.7789287847484	12.0433068229379	7.22791661376138	27.3094577330879	19.3663606914038	25.52193814788
Cor0007410.1	51.2110503818138	2.36758835519804	4.07487512622857	0.489723672731688	32.1016745841676	49.1704002537736
Cor0007420.1	0	0	0	0	0	0
Cor0007430.1	0	0	0	0	0	0
Cor0007440.1	27.2116954251601	28.2824546219154	28.3770033989742	19.0822669726964	21.839060388246	18.8433431390288
Cor0007450.1	8.07290335809772	7.1792730138478	7.78319755845394	4.85609099408281	4.98115647968528	4.81131832425096
Cor0007460.1	28.1051196551806	29.9724439621407	30.2219905195286	34.1920002194306	34.6215679858421	32.5611921533212
Cor0007470.1	1.97803293289707	1.85314871845062	1.73223604197298	2.17927034365601	2.29640859483749	2.64248693762584
Cor0007480.1	20.516303800102	20.6854522958848	23.159849819072	31.3779130384311	33.8531244514604	30.7267704446629
Cor0007490.1	3.81644001170729	3.36890324931196	2.98664376898871	4.44400226941618	2.64824509760299	4.09875021190222
Cor0007500.1	623.466581588568	648.687544452591	671.124012366274	318.408812543503	323.178077908221	331.435655930205
Cor0007510.1	11.9597114101815	10.5845900906435	9.58364807799991	32.5157637781157	33.4678416881849	33.3548896909222
Cor0007520.1	104.243117394874	109.522017055574	98.2871691678582	21.3275627307996	23.0730065141379	25.8952660885966
Cor0007530.1	90.9664378623814	94.1803123582713	104.719197150167	81.2141414735808	86.4419666323957	76.1580279464576
Cor0007540.1	20.1690558010009	19.6268323632496	21.0415133993935	14.7685045317906	13.3912410443382	12.6845380364807
Cor0007550.1	7.21118081742736	6.43494416006865	6.08380095986338	15.2634162791657	14.8575354440976	14.7125933767775
Cor0007560.1	18.4266550905391	19.7097704059429	18.9966797551323	17.0487135728191	15.6589963507696	17.4572619776887
Cor0007570.1	1.14786772659811	0.847848800334825	1.2646740648172	0.18775252191498	0.279711094628481	0
Cor0007580.1	254.376801271396	268.061491930965	251.921878116356	39.8884303972752	41.9745029120419	42.752588909971
Cor0007590.1	76.8843182292709	75.3659328103356	74.9187238668314	54.9979015675294	54.8512405020984	50.8446938393182
Cor0007600.1	35.6770734257171	34.8731355258436	33.6556045908363	27.7126455983442	27.3156963481499	26.7707521267189
Cor0007610.1	2.28626359191899	1.96089598171059	2.34799038442508	1.48025910135125	1.44855931953429	1.18831690450916
Cor0007620.1	8.20648187041225	9.59989866275469	10.9734608434003	8.40575703981605	7.09237687325938	6.65124571625103
Cor0007630.1	15.728358836127	16.7189435894902	14.3149381668257	17.1496892311951	16.8462363810335	16.1629037863175
Cor0007640.1	14.2752534770332	14.3980734725877	14.526319148896	18.4080056276121	17.4894288707829	18.2798484644931
Cor0007650.1	8.92912038092626	9.47564232251803	9.34134252421793	5.8554132465909	6.47689606293855	6.93096742225767
Cor0007660.1	3.65809835164709	4.20740987900824	2.82929272948778	3.19008084347944	4.97358633305962	2.74809822199153
Cor0007670.1	7.70931073125918	8.67791525199372	8.26363639305668	16.7125885900669	16.4196227635478	14.6464018529776
Cor0007680.1	9.66503596779273	10.7112250654792	11.2164088526085	7.62070619142391	7.59112841865441	8.63757242291992
Cor0007690.1	1.42869321681788	1.60619024674829	1.39365655763629	1.56952630967972	1.49715829239986	1.29882676056424
Cor0007700.1	83.0172402884469	91.5582349169205	91.6869847518131	7.48019820660307	7.43657573617108	8.18162688557443
Cor0007710.1	7.22002497038827	6.09091232611746	6.83279785658907	16.6942034607189	17.9473012691411	17.7161301008822
Cor0007720.1	9.45906440284834	9.17997917679735	9.829208131585	8.74966859471611	8.07110284734053	8.16386581983169
Cor0007730.1	0	0	0.571124230290304	0.480469052144633	0.153384880350264	0.535269856749282
Cor0007740.1	16.8899036527467	16.6384156051219	18.0342602819572	13.6293571609477	11.9085885112886	13.2925173925339
Cor0007750.1	80.9726325140161	73.1931972164048	78.3882879100272	35.1407342914532	40.1265232430898	41.6904127879841
Cor0007760.1	4.34404997479013	4.13810370218955	4.68178812672466	2.08269381590247	2.38963201198224	2.42315323397387
Cor0007770.1	0	0	0	0	0	0
Cor0007780.1	15.337822735872	17.0903234721837	16.7270956591469	17.9608746147843	17.1454329799785	15.3261424731397
Cor0007790.1	2.72075239544294	3.24177482480962	3.50965051194525	1.43410048421234	1.65474247801527	0.65786392071444
Cor0007800.1	0.990674697649766	1.06765039140437	0.998954417172442	1.57638238032124	1.35309344749706	1.89283601139694
Cor0007810.1	587.509995694134	561.878431121733	566.997214568539	1463.33880632608	1543.64885369583	1366.4292952643
Cor0007820.1	0	0	0	0	0	0
Cor0007830.1	1.52061281716462	1.51958194912951	1.51109952597643	4.22233629083353	4.2274044714591	3.80613110378623
Cor0007840.1	187.840723175688	178.684564614175	178.4780893705	138.664023882282	132.914440717241	147.002921328345
Cor0007850.1	29.2955806744823	27.9790104110492	26.0932016608607	79.0304008317839	76.8506232491753	73.2215194984416
Cor0007860.1	6.73976335400819	5.55098428905758	7.01039780087695	23.3251583814141	26.3882694459518	25.608629790368
Cor0007870.1	21.7899766111192	20.5499116864282	20.6788911373362	16.7940315035954	18.2737821348035	16.5176416378086
Cor0007880.1	355.275227682433	333.362511151256	328.815256852471	567.385141028308	747.354005931025	570.081726627257
Cor0007890.1	11.9318584274067	11.5977288991034	9.79609347874375	28.9567415777742	30.339353028822	26.1759265004577
Cor0007900.1	292.841233583143	304.657457028072	305.465535305554	130.586627596508	121.199719094822	134.602925839953
Cor0007910.1	1.08513215121607	0.713418755459865	1.14928696341869	3.31494643823732	2.35496199514296	2.93220450576653
Cor0007920.1	40.4618418930735	44.29645383359	48.8352453304729	52.6171843262506	55.4860114286552	51.4446023558688
Cor0007930.1	0	0	0	0	0	0
Cor0007940.1	66.2777448584856	69.0623796190585	70.1879676375948	133.874831628386	117.718928818474	123.34062382037
Cor0007950.1	0	0	0	0.455885396771147	0.432200185836402	0.57906273528285
Cor0007960.1	0	0.200109557087014	0	1.18380117433166	0.841723201428301	1.41623482931581
Cor0007970.1	0.0176494777472861	0.0970063195672086	0.0789257641424033	0.0474269933331015	0.0706560747351597	0.0462318225021482
Cor0007980.1	58.9737839244973	64.3783231234629	60.6919563458841	113.858493647013	118.544225818737	116.131256003896
Cor0007990.1	8.66446049666451	9.21273614742906	8.85995106683616	8.71708137462405	8.81034449846655	8.38846783517825
Cor0008000.1	20.1420552507045	17.3112408780766	16.8999543963107	35.0659419528328	33.9384975602883	39.1908207427291
Cor0008010.1	47.4801665222813	45.4231282941784	45.7856582289639	45.638715661798	45.1665247092976	42.4764825314619
Cor0008020.1	5.8541915080245	5.82338689556034	6.88500976074029	5.57085001755776	6.62229909468093	6.47153663727091
Cor0008030.1	19.0076602145578	19.2480380223071	21.1081715034832	44.6750420449483	41.7244821333013	44.0471160586424
Cor0008040.1	75.8717541621035	79.0406245916607	78.2169132121309	68.8899587663446	66.624342407093	64.9404632992229
Cor0008050.1	29.7866758534552	30.3690429684768	29.6602434838496	11.3743329460708	13.1555569931146	13.2041522376359
Cor0008060.1	44.5314002022857	45.1665999811325	43.3727745715402	149.707642195719	144.345162995675	140.590957046168
Cor0008070.1	1.33575400409755	1.28717529808617	0.497773961498118	9.74262035987394	8.09751866382453	11.096616427345
Cor0008080.1	48.1454355943765	45.9173581093352	49.679029949104	98.4000223181626	99.6074929868067	91.9777179062278
Cor0008090.1	0	0	0	0	0	0
Cor0008100.1	0.176302935323434	0	0	0	0	0
Cor0008110.1	21.905802355021	21.4423666917758	23.9545518951835	22.3556145954381	24.990792910303	22.482074670541
Cor0008120.1	53.6924197431213	49.952306006236	52.9623820369209	85.2157179236014	80.0109509451159	88.9433684879921
Cor0008130.1	193.286784759592	185.096337566561	194.360979030035	37.5318781407424	34.5226758757236	38.0495090809514
Cor0008140.1	33.6102461855768	36.0104368426018	33.7115399403401	25.9490437827082	25.1196731843039	25.7769339294542
Cor0008150.1	0.179423341258362	0.34067323933287	0.508157362717737	2.54569633064242	2.03992841610373	1.63556323208595
Cor0008160.1	9.85133211610945	7.83097446177172	8.38057651216375	2.32633766746102	1.8922173634212	2.18951642323671
Cor0008170.1	3.05202288510201	2.66631183815703	2.80402846950419	1.43393409594407	1.40623984387396	1.58886463691288
Cor0008180.1	0.510862048811211	1.02103144088492	0	8.03069701441744	7.00457620266206	8.29668277961387
Cor0008190.1	0	0	0	0	0	0
Cor0008200.1	49.280466419115	52.6206750869218	47.6032501388938	15.0150683964816	16.6526564197818	14.3114256436124
Cor0008210.1	1.32022198079409	0.75390112204875	0.562269591060997	0.101361411332838	2.03859207256223	0.691649567805395
Cor0008220.1	11.1221966055469	13.6617653331263	12.6068874738605	34.3702065628034	33.3940796648289	32.5329372219974
Cor0008230.1	5.09767344420902	3.9364408586974	5.18091266049061	7.96990297108485	9.27613324023025	9.58993298708133
Cor0008240.1	16.5159731541126	16.069142450565	15.7301476010366	34.1522163794855	31.5444977226085	31.8954468760516
Cor0008250.1	8.53677371039788	8.74426104060491	8.11221850787346	17.9311893188539	15.0086208435129	16.2121618619046
Cor0008260.1	127.649058602958	140.279239878449	114.990988318206	114.455987154617	157.897887520895	113.575124848546
Cor0008270.1	68.1423695093246	67.6551159988209	66.2827873707212	47.151870681397	43.9827542070781	46.9628424158542
Cor0008280.1	0	0	0	0	0	0
Cor0008290.1	29.8673394015482	28.9934764143839	27.6900755752775	30.995239706139	30.5404895239784	31.5823796077448
Cor0008300.1	24.0234655806525	23.4915889392268	25.6916961156072	28.8894128260404	31.6661001725634	29.8000585158619
Cor0008310.1	10.584943986405	10.1111019007978	11.9263747616412	6.77623408200142	6.85472417944078	7.25786371261652
Cor0008320.1	2.61721894645744	2.85634087536305	2.82328573855469	3.64599794225252	3.44654632068003	2.8865932826819
Cor0008330.1	87.9116956696773	87.2037427873789	84.3193535494847	57.6634932931381	55.1280598466884	58.2072514848797
Cor0008340.1	2.56103211311936	1.39597958963094	1.73523390542748	3.21155629591413	3.94568538304531	3.00865198189578
Cor0008350.1	0	0	0	0	0	0
Cor0008360.1	16.7710306825147	15.0679582269671	13.731933556446	12.2293034818755	14.4995869094861	16.4998232541648
Cor0008370.1	10.484667380229	10.8581546272974	10.4190729746883	9.31908975684947	10.7444272586424	10.2813953907236
Cor0008380.1	85.0715633221895	94.4415012737906	98.5606956126667	59.9521719030267	75.070421151292	60.0021123604004
Cor0008390.1	0.778074947036264	1.40556657533259	1.7843241635146	0	0	0.0627115053571576
Cor0008400.1	94.0351972267333	97.973639149802	107.873850605014	86.8264352227986	104.22938157115	81.3443323445539
Cor0008410.1	169.956029651791	158.476981245449	147.562153710568	136.725526343288	158.168154499448	137.898169576207
Cor0008420.1	115.627485633668	125.044855098612	135.155854598063	90.4631019907337	81.9325416669264	91.1739160503739
Cor0008430.1	0.470595842836247	0.517304493320685	0.397503937200763	0.354078740555329	0.427025089202089	0.410899853766675
Cor0008440.1	9.29138234948983	9.90542307580719	10.4471078339111	12.1393429513283	13.5477353372746	14.749823481615
Cor0008450.1	141.526317100812	156.646055566475	156.443245042266	93.409509239844	95.3941172778384	97.4702794293821
Cor0008460.1	8.15699460916161	8.87255585513659	6.59388884062442	9.82990027351223	9.64574319138836	9.63149257229087
Cor0008470.1	4.28801162234928	6.70712032719233	4.86330881923448	6.11197659600077	6.41865771335473	6.15329615495834
Cor0008480.1	7.0434909696188	8.05486863962636	9.46401171009091	12.4225074023694	13.7411588427142	11.2259347938427
Cor0008490.1	2.7222159524066	2.21030101691565	2.45157405612959	4.69381304787449	5.31269449213187	6.1799338006508
Cor0008500.1	2.7837955602033	3.36383815008704	2.94280678263711	18.4112086476298	18.8885466171904	19.0633640947834
Cor0008510.1	11.6891800917236	13.8545125194378	14.2499217868615	11.7364056496335	14.691529461482	14.5737684670375
Cor0008520.1	45.7321214085802	44.8313737967575	49.1807611576328	46.0942254150852	44.0276958182636	48.3730549993624
Cor0008530.1	12.7815565829874	11.5404195952324	11.4760000866781	8.87776490226689	8.61782701027843	7.75339620842018
Cor0008540.1	29.5864824520905	26.0343802293546	24.8481278629658	31.5804247581467	31.5917754885179	29.195535118447
Cor0008550.1	593.96458910465	624.834479140616	615.477406928138	413.019105565068	491.478779052612	440.803090624545
Cor0008560.1	47.072883731357	44.5744038411323	50.5889841305152	53.7237515153461	66.9091523719217	56.3415160358245
Cor0008570.1	16.7267409888108	14.2334175901798	14.9598853071666	14.0562937165813	15.8815131183775	16.4460269554298
Cor0008580.1	0.334430310304247	0.334203590186559	0.498507060115935	0.0898668182950933	0.535529341704015	0.0876021543906685
Cor0008590.1	281.830747211692	282.311556310817	279.984036522887	220.095013153073	186.623304448135	215.2750320603
Cor0008600.1	16.1780662609679	13.8276735439689	15.204465333536	12.5139544475917	14.1245863874434	11.8481913813379
Cor0008610.1	19.4106641579047	18.0878888058757	17.4678858553153	19.1694131399812	18.8564019965336	17.6316261186015
Cor0008620.1	0.277262735893264	0.173171732094531	0	0.89405962816657	0.749226146326289	0.254195995005401
Cor0008630.1	0	0	0	0	0	0
Cor0008640.1	31.4959928119001	30.5063837276499	30.4142483335395	50.0843325527275	45.9467245142731	47.8926890689496
Cor0008650.1	1.19615560838908	1.05190333548395	1.46206679799489	2.40426875671784	2.92102425780112	2.30608149198326
Cor0008660.1	136.987380746309	147.582973455554	143.751554905932	154.317607233381	155.815512010984	158.679876310732
Cor0008670.1	47.3273392064587	49.0387123922473	46.7002648810238	106.832548789395	104.129735591111	101.459284747386
Cor0008680.1	5.08383986634142	4.11269940460923	3.60859588292878	5.98486183929413	6.00871914367154	8.49740897589485
Cor0008690.1	0.321640482573064	0.344381178272977	0.479442342519434	0	0	0
Cor0008700.1	0	0.0628250935040625	0	0	0	0
Cor0008710.1	9.42183627890236	9.17708314376254	10.8443613040661	77.3640971997885	90.189933702621	66.9795766335241
Cor0008720.1	0	0	0	0	0	0
Cor0008730.1	0	0	0	0.0854615821041574	0	0
Cor0008740.1	3.11195181187178	2.96848566806695	3.7250360407791	2.83811951731946	1.4723164968505	2.56898410899147
Cor0008750.1	11.5108755191817	11.5217457771172	10.612514643263	3.45469584432105	3.88999135880623	4.48365588820258
Cor0008760.1	6.00262907353174	6.16873162201307	4.99733701504016	5.20508139823352	5.60706951502632	6.35632954889772
Cor0008770.1	90.1251916933052	91.3122097727434	87.2031644312968	76.8069736725088	81.0261667158428	75.9881233881356
Cor0008780.1	0.488550302703493	0.146465730036579	0.0728240735410327	1.27342905623273	1.00724278105512	1.15175724070864
Cor0008790.1	9.4635190447221	9.12182716396146	9.39856481206452	8.16993218705849	6.71560288076584	7.05491016258317
Cor0008800.1	28.1879295039448	26.359091415321	24.3536428458337	23.5699724546874	24.3656101761582	28.5034446715696
Cor0008810.1	10.8068025718875	10.2971750990675	10.0571868331971	42.7749988311409	39.9968290939892	39.4587668296619
Cor0008820.1	25.7922523742021	25.7836243579804	26.5425044606483	42.4707636809552	42.9550865051143	40.9732987996154
Cor0008830.1	3.22225096970598	3.05725415955818	3.53489353398057	2.80191901327202	2.04364810448823	2.67440773571691
Cor0008840.1	93.0151240631103	93.4182039384682	96.7419743584596	81.6784827363467	70.5434775839053	81.2974330648031
Cor0008850.1	0.425240038757647	0.667781330953294	0.362211122331429	4.21162358549252	4.23158437700391	5.34668429943945
Cor0008860.1	5.45926085123914	5.82752984849296	4.90949720817933	3.33407145761003	3.56724734481734	3.54551139467101
Cor0008870.1	51.7404793207299	46.7702987992785	48.9630014003536	43.244515422716	39.3950641856036	34.4168799303004
Cor0008880.1	0	0.214687074490704	0.280203885611523	0.0865935235889807	0.322514566299396	0.61901654791287
Cor0008890.1	12.6215584891835	12.3934067180486	12.1297404794721	10.2818749829393	9.99010488420733	9.99398904954949
Cor0008900.1	15.1587570558467	15.6281823719405	17.7001065971071	35.9545661682313	34.8534090375131	38.0133311195794
Cor0008910.1	4.86596101492679	6.062118922394	5.51249107076201	9.72826281408044	11.7918205749807	8.93927424264138
Cor0008920.1	0.776642028165111	0.656713132097714	1.04635989275716	1.34849877618494	0.908821893886279	0.751152174664738
Cor0008930.1	0.221683873117394	0.147689058077887	0	0.0198566773909432	0.325404218449991	0.290344270246977
Cor0008940.1	8.61831901151213	8.29797585753509	8.84105991317553	7.54613014519694	7.41398410469149	7.39401407902492
Cor0008950.1	2.51573494649276	2.43133111860722	2.04769405152724	1.26308730122104	1.06012951316917	1.28328217186983
Cor0008960.1	0.418369663981801	0.321604645318415	0.191885654092245	0	0	0
Cor0008970.1	1.12546037079939	1.27355439546092	1.25822164611915	0	0	0
Cor0008980.1	13.0222385256612	13.9975205828387	14.2475098163492	0.373589201769602	0.473082795251743	0.643375251032038
Cor0008990.1	0.488550302703493	0.195287640048773	0	0	0	0
Cor0009000.1	4.27500450923801	5.59143332186156	4.73243572476339	0	0	0
Cor0009010.1	3.69834170515608	2.95666759266024	2.91391178950504	1.78884731791959	2.13623003284781	1.88216224873241
Cor0009020.1	2730.40821251068	2688.01123670065	2722.70887493353	714.979615738593	712.891241564276	660.679777647801
Cor0009030.1	40.9604973489147	37.465915423691	35.4045232277554	30.8123476731552	26.034085767468	27.835790003588
Cor0009040.1	240.300900845841	234.412032848326	236.257125887445	210.157461836045	228.112215681488	230.538400041669
Cor0009050.1	6.31269473821814	6.60328444193581	7.38389536838758	0.49976651761902	0.665795230362722	0.702652340895384
Cor0009060.1	0.233379425176345	0.524747723440407	0.521818541344378	6.71027127399118	6.39986458804375	7.03023044768279
Cor0009070.1	18.3208894862529	18.0355218556442	18.7595568095312	18.5859014800922	18.6892456500701	18.3817007639176
Cor0009080.1	4.17082372708011	4.37382317633045	4.79714135230612	5.17490227636412	6.72004319181125	5.31425259762313
Cor0009090.1	0	0.137363340034306	0	0.590988567771122	0	0.14402388094737
Cor0009100.1	33.8397709880172	33.7997680418309	32.6779249070103	39.7498910682857	35.8839891135223	39.1775276993889
Cor0009110.1	12.8051605655968	10.5215498699962	10.1800389118412	11.9286376705382	15.492769902981	19.0819008581498
Cor0009120.1	56.2272761160188	54.635707207137	53.5104367058993	49.5824479971187	47.8168817786134	49.4945663974856
Cor0009130.1	5.6883769611116	5.29642084053403	6.19763636569488	23.2046250676612	20.0377542965368	22.7993860550418
Cor0009140.1	26.4231917445355	22.5467608513289	24.2238210818095	26.7512726697354	29.3750131404768	28.6767243641576
Cor0009150.1	72.026591887615	65.7976671062958	65.9363793161222	55.7057323460565	55.0150943336669	52.5558925015962
Cor0009160.1	0	0.0840927321610798	0.109755607593619	6.13926742726441	6.83016970230702	4.88242824425605
Cor0009170.1	0	0	0	2.1498774873832	1.81411854312788	1.71912898356254
Cor0009180.1	0	0	0	0	0	0.106217612198686
Cor0009190.1	33.5431326199035	31.2967263415578	32.5109122504861	4.68468999044422	5.28592354482962	5.68420781834236
Cor0009200.1	0.419479397838516	0.349329183707934	0.451592961786059	2.14169671704125	2.11778386763303	1.78250245758714
Cor0009210.1	0	0	0	0	0	0
Cor0009220.1	0	0	0	0	0	0
Cor0009230.1	8.39201972139548	8.03396369626733	7.20071774117464	6.8599640382911	5.95689078079134	5.68956948820786
Cor0009240.1	18.6591864439575	16.8895202054291	16.6220947857407	2.72408792957002	2.44766718897482	2.75501931640341
Cor0009250.1	35.8864624850851	39.0363718487492	36.6189785128288	31.9989528793491	36.2271653586159	36.149394018286
Cor0009260.1	0.656295319932322	0.445041341556235	0	1.76357137636903	1.82037412431108	1.57177507068575
Cor0009270.1	15.2335266007843	13.8678965267405	14.5800683992861	15.3579660029272	16.4087275830559	14.8417582450596
Cor0009280.1	12.4892999383121	11.6703893693147	12.3910161130067	14.0345010131447	13.7657817285017	14.1481859448649
Cor0009290.1	9.73539895805289	9.15549481604862	8.57747383662505	13.8464250773771	13.3206466401506	12.8508510878753
Cor0009300.1	58.6459615132353	62.3882743245225	62.9565543685238	45.6023002107784	48.3814008215931	47.1856121955573
Cor0009310.1	0	0.100054778543507	0	0	0	0
Cor0009320.1	17.776454352918	16.895136939784	18.0649511073182	17.0826675325294	13.4526374241178	16.0834023116332
Cor0009330.1	0.972168867335531	0.869245615485231	1.37286013716471	1.15494453543915	1.4748173984467	1.39389674052534
Cor0009340.1	2.62802957768198	3.02634042189506	3.7031502307473	1.25790794519891	1.27400057793036	1.67796936739189
Cor0009350.1	0.978341368080519	1.18350509477177	1.22806818619037	0.359752564667024	0.0824545176909356	0.242783113596996
Cor0009360.1	23.5971318169347	26.4845933896051	26.324201088038	39.5120043616137	43.0458818524828	44.5253641665269
Cor0009370.1	11.753851036056	11.3240079496775	11.0951965194982	5.42130814257441	5.09679046939226	5.90744528118717
Cor0009380.1	13.0011409737344	14.7267397197091	11.9476818551911	29.9162092312001	32.3906691431231	27.1454193354462
Cor0009390.1	13.2708027679822	12.3203815942891	11.4782509447907	6.82397784377135	11.4124548349499	11.2869624275775
Cor0009400.1	12.1574894340036	12.4752029364246	13.1275044742961	15.1393552210107	14.3992042674214	13.0024338442852
Cor0009410.1	79.335636223952	78.7468020550843	82.0864472596438	58.6668039697999	61.4908568326642	60.6038508125471
Cor0009420.1	105.368633420243	104.510949575952	101.830065071397	100.132593327538	97.1934550195095	104.473740953633
Cor0009430.1	0.30036796388437	0	0	0	0	0
Cor0009440.1	68.1334664744379	70.0383449804549	68.9695672535168	46.3162209457263	44.5311655612782	49.7518050224461
Cor0009450.1	50.2692155740528	49.3896355306555	52.0771806102411	140.338355870856	128.593642509156	127.461134638423
Cor0009460.1	1.63409138560974	1.71362475192051	2.07494263268405	6.32096821070376	6.43675962030405	7.41937947895296
Cor0009470.1	42.2832484589461	42.7125737052619	40.7365700221459	36.7852266852993	36.319366400415	38.8960022655826
Cor0009480.1	0.821711478291602	0.803303233020006	0.878701045942241	1.92006197678944	1.80210341803592	1.98397654503272
Cor0009490.1	0.180555139700437	0.315757288130808	0.358851093367315	0.695425786843848	1.39744344917754	0.740961450588233
Cor0009500.1	254.195775936019	245.412484784416	243.475911122952	171.889948355868	217.220951361454	241.910611782506
Cor0009510.1	3.04122563432924	2.65082628903704	2.51849920996071	3.25074492928689	3.62542207472332	4.00086339281716
Cor0009520.1	0	0	0	0	0	0
Cor0009530.1	55.5911785465995	58.930340431769	58.4033509099608	81.3780524054113	89.782266534767	78.5102487430969
Cor0009540.1	0	0	0	0	0	0
Cor0009550.1	3.23142478747556	2.24165280438963	2.64223205315801	2.32680315222073	2.6626270267895	2.84342698806539
Cor0009560.1	0	0	0	0.0898668182950933	0	0.0525612926344011
Cor0009570.1	0	0	0	0.017753729887218	0	0
Cor0009580.1	17.9527621490889	14.4425224566839	13.4319957864571	10.8404729915197	10.7389080973435	7.11748786015124
Cor0009590.1	6.21901753203078	6.88667190762666	7.76689497289439	2.39380991116619	3.29711264393676	2.55362549534664
Cor0009600.1	1.92950126985945	3.0730579194292	2.24698814271588	1.68508636238086	1.7138432046076	2.2743994284923
Cor0009610.1	0.872036024180428	1.48145623714418	2.46975406396148	0.562392346749939	1.25676643899894	1.05075487336334
Cor0009620.1	23.0682596263196	25.0337055915854	23.976112478826	4.35854068731203	7.71980421881384	7.1283819742229
Cor0009630.1	0	0.0265719247935215	0	0	0.0958026875630337	0.111441429192064
Cor0009640.1	0.0542470570225952	0.108420562702663	0.0269538376985762	0.252669025351422	0.318511598438229	0.293667422801271
Cor0009650.1	0.239702513050581	8.58351708539494	0.119101440471049	0.300589012918071	0.159933331728108	0.376732417650511
Cor0009660.1	72.3553050779237	73.256773690271	66.7122457394038	53.0020071234858	49.9956860276937	55.2156739627077
Cor0009670.1	107.268341452166	112.464380396338	107.728667717991	150.317878390925	141.898793277008	149.429598016708
Cor0009680.1	52.6442603059999	54.4004481981239	51.9364033610165	57.4546360544224	49.7318704064367	56.4733871100295
Cor0009690.1	10.1188180126918	11.9893621674439	12.0056164173907	0.419859424007122	0.640393602135162	0.760089334999768
Cor0009700.1	21.4211785889182	21.2356768587213	20.4030315743653	10.2250996714999	7.9179820864919	9.10692776319532
Cor0009710.1	1.04135352459523	1.05641494777356	1.05835764465275	1.49241860110295	1.33908382572974	1.45480931883025
Cor0009720.1	117.167455519998	114.736570765134	120.700538881094	42.4076838081101	42.7421209146733	40.9061315816333
Cor0009730.1	18.9627423833732	17.5662026076066	18.1233660221173	15.0529112517898	12.6592823228053	13.4715020349552
Cor0009740.1	40.4952460302632	37.4218301924332	46.0834647385026	24.1621114612063	20.8744125869074	27.8874697262589
Cor0009750.1	48.454665942863	51.3914934998024	51.1700850312596	36.410336283177	35.384932087687	31.4434808674809
Cor0009760.1	29.2159149964548	32.8959603728741	33.8448750973354	36.0865511564406	32.1236527210582	36.1007934131185
Cor0009770.1	2.64978075070271	3.89173462879373	4.36872338203086	6.3004647559164	6.30042317108708	3.19704496122776
Cor0009780.1	101.251310007568	102.954418002206	109.034661900325	120.057984386868	111.791460292108	110.723813928327
Cor0009790.1	3.23154499075598	3.13619978262234	4.2611848701864	5.31040589488592	5.92108734797839	6.64165299265344
Cor0009800.1	3.03348714671009	3.27889438387233	3.46053326559488	5.82247801740156	6.54286039234561	6.87576604156377
Cor0009810.1	0.152061281716462	0	0	0.980671654645206	0.629037785353114	0.743523285390799
Cor0009820.1	3.11246155008831	2.19038839514164	2.45043166374556	52.6323237592166	52.3675327356566	57.6445852148542
Cor0009830.1	5.45911483875282	5.79637731620491	6.00527578608108	14.9939441767401	14.583642485773	14.3410963784115
Cor0009840.1	0	0.0578888361573147	0	0.871708137462405	0.463806662011513	0.182087335197747
Cor0009850.1	128.580593770501	117.999218249214	115.670148330298	118.090375887001	112.383921948943	115.804432581746
Cor0009860.1	219.849760348323	210.098721662254	210.634133925236	55.4292674364682	48.487961687247	47.659380777845
Cor0009870.1	8.65723125355073	7.11002760656099	9.78969999650987	0	0	0
Cor0009880.1	59.2282132586111	66.3390345936721	70.454160704349	152.608089766608	139.444207469199	142.687261129166
Cor0009890.1	39.6286730395457	38.9498733879926	38.0396663006054	11.425701297023	10.3646889390838	11.0975625111056
Cor0009900.1	73.9917667438306	69.9349175689267	67.3712687536457	33.8888781530328	43.5561357426092	37.4267900960762
Cor0009910.1	1.2721466705691	1.35073951033734	0.948140879044034	0	0.50927790338519	0
Cor0009920.1	0	0	0	0	0	0
Cor0009930.1	5.56801509170727	5.90293326308618	6.20678491863751	2.99243091964706	4.4386989803251	3.65261758963838
Cor0009940.1	22.389391172976	22.3742127479192	20.197436608961	20.6072516749804	21.1928344703175	19.7230249236005
Cor0009950.1	15.6737464790571	16.1270111234216	15.8741768385403	11.1825185310834	11.1500995513879	10.1854464492208
Cor0009960.1	83.7560531017571	81.2889010488362	88.0085206680755	19.951595732437	29.3597613719874	22.7085929528224
Cor0009970.1	0	0	0	0	0	0
Cor0009980.1	3.27095092479486	3.01599632869502	2.76458956935397	3.69705738133744	4.2793637546925	3.1445713050089
Cor0009990.1	17.7948429386453	15.9504717829401	16.1008749492445	32.9733078083606	29.7374010541874	32.7950726127652
Cor0010000.1	30.970444588788	31.2373506653503	34.3553711056808	22.6055751455615	23.0379277143019	21.7717805465867
Cor0010010.1	12.732480962579	12.7940175264853	11.0770354862341	14.025318517613	14.8792925105916	14.3340131209539
Cor0010020.1	44.2015172116157	46.3042983017398	48.5319216179096	35.1996765449001	30.1121728751568	33.4181727268379
Cor0010030.1	676.04859724391	681.544564358785	692.433088910015	485.488062680593	512.793479932538	446.778734521709
Cor0010040.1	12.1108363038178	11.7514337399349	15.3527711839205	16.4752837980395	16.2332331704029	16.0601029644413
Cor0010050.1	151.339634955774	147.413757746816	138.030831276762	136.370612013186	133.51604999702	135.02238838816
Cor0010060.1	18.1170871395956	19.1862867514474	17.904164400037	49.8467701010216	53.2193311517329	47.4427001965529
Cor0010070.1	44.990830018966	49.2778717789142	46.8800638654116	21.5592101854541	24.0406453142634	21.3699719780689
Cor0010080.1	109.634306817795	102.431079533915	109.918498852508	55.7731780543076	67.8188408007945	55.8625960452346
Cor0010090.1	51.8901236861488	46.7266194924582	46.4490675868605	52.8993008729779	48.9826023299461	49.926685103183
Cor0010100.1	61.8032979482081	63.7176431083271	59.9377999170552	71.5616557182807	70.322685960849	61.7003981796503
Cor0010110.1	48.2212352830583	51.8574452549783	53.4194102696532	39.167966987331	34.7917673084582	35.5111314296687
Cor0010120.1	0.147453364088691	0	0.16484722101561	0.673592651675495	1.21011374543004	0.347621276286607
Cor0010130.1	0	0	0	0	0	0
Cor0010140.1	0	0	0	0	0.214064613236083	0
Cor0010150.1	0	0.0574782770356316	0.214340358294529	0.0618232721604543	0.138155175918323	0
Cor0010160.1	73.7473530766942	70.4214986767932	67.9006216906044	63.6876482674052	56.6190898990129	60.2958669621324
Cor0010170.1	0	0.0820702487293576	0	0.264822725305035	0.180825888480438	0.516298266889814
Cor0010180.1	172.134248601631	174.280480976643	171.205613826213	351.777630191539	366.716467430436	348.963940475439
Cor0010190.1	2.06434709724167	1.10515050845783	2.14301387320294	2.45663202375769	2.06604785805128	2.89684396905506
Cor0010200.1	2.89640536602785	3.63872684417407	2.89884398860784	5.82621255140689	5.36690566041893	6.54647324163328
Cor0010210.1	6.46697405001046	7.82497371505772	6.93021506740914	10.7272703985137	12.2728840434857	10.9147753224856
Cor0010220.1	0	0.215162045894444	0	0.385711565248852	0.459702178276897	0.300793238084773
Cor0010230.1	40.5496751243899	38.850124506575	39.1066344285001	76.9944852692565	70.1628465694038	73.1076640084698
Cor0010240.1	0.196604485451587	0.392942403007227	0.732654315624935	2.16606264460355	2.91214364753895	1.905479588534
Cor0010250.1	8.36841900973465	9.26682644143787	7.77824935283485	39.8519955274147	43.1377152376843	38.4076114866642
Cor0010260.1	0	0	0	0.0636283312016354	0.300176574440541	0.0620248830357288
Cor0010270.1	114.41288806141	114.239817374289	119.178435341656	98.8376145759141	94.2839300301181	93.814828390435
Cor0010280.1	126.687015312867	126.202048340837	115.713590974013	145.416766567592	139.568911553714	139.45084995479
Cor0010290.1	2.94906728177381	4.2604352934751	3.82254425543444	2.06729202560254	2.48952350597484	3.2914864807814
Cor0010300.1	1.28572140638309	0.8895113848563	1.25310692398045	2.12611740844489	1.78169632358081	1.42487040754334
Cor0010310.1	4.62566664381929	4.56249790158392	5.59666491102381	4.13254228130325	3.679532851958	3.96545752208426
Cor0010320.1	19.4068413215131	16.2606596643805	18.3263060722253	12.8110461096711	13.3288847437494	13.6691546944507
Cor0010330.1	0.153742844073516	0.153638617289556	0	0.206565909351281	0.153869508724198	0.161088321817912
Cor0010340.1	3.01663351329693	4.1068306405944	2.54157979571238	10.0563634187038	12.8990758453768	11.2917051889923
Cor0010350.1	205.900103925457	217.302619328915	205.853292770931	395.408463680222	457.869497110597	376.382863927551
Cor0010360.1	232.81634227079	236.768070488896	228.575186787793	206.927886876394	195.442001623285	215.200890526318
Cor0010370.1	47.7124644529318	43.5983220051951	43.5461381646346	41.4538577778655	37.6800594758258	38.889601663402
Cor0010380.1	29.2249910806414	25.8465830626713	25.3755812290096	24.2141149295113	22.5997804738703	25.5177446723569
Cor0010390.1	4.46260974913921	4.94556476800763	4.17884313356445	2.98256399766678	2.86300408649082	2.59268386742471
Cor0010400.1	941.888886902071	1033.13505324426	1057.03818051487	690.426158557007	892.848503650086	694.297849317064
Cor0010410.1	0	0	0	0	0	0.443343077003209
Cor0010420.1	32.8305803416747	36.4455558241022	31.6784719903492	46.1322649855857	45.4726109893817	50.651723985831
Cor0010430.1	566.584501738051	561.315531309502	579.931018078844	481.350068782323	665.607034597946	510.193747141741
Cor0010440.1	79.2220504745025	82.395110130578	78.5212087016641	83.4176259321663	77.5287191601281	77.69621633052
Cor0010450.1	0.192235496885997	0.228124895079196	0.232821260298591	0.761937483115288	0.538702848914112	0.528727669611235
Cor0010460.1	2.26821401751205	2.90818849719069	2.39224199363023	0.897008373642053	1.04509469487555	1.05376839542759
Cor0010470.1	0	0	0	0	0.0520504470393681	0
Cor0010480.1	8.85595278681038	9.95619271121057	8.57335992186033	3.12987194756531	4.60503587860689	3.90830383164303
Cor0010490.1	36.081747730316	34.0883561332742	33.2404813517858	31.3601013379113	31.8211206294917	31.7792669429785
Cor0010500.1	851.543177612188	879.200704502804	866.363728226486	748.731677639752	745.611600114981	755.538438942736
Cor0010510.1	196.563647724639	197.464488772343	199.088483541108	52.793955743643	64.6631816259612	55.2709806384614
Cor0010520.1	0.135447766595039	0.219953406693764	0	0.837130987959721	0.691352727925303	0.585416484769374
Cor0010530.1	96.0590298936675	100.625015552048	101.042945746995	86.8867985636087	77.6916843664197	83.3342389039512
Cor0010540.1	24.6700820686848	26.7219725506598	27.9394905362355	23.9262548219576	23.7481984562818	27.1263440384336
Cor0010550.1	99.2039235085427	102.304249532945	95.3056855960908	176.183264402613	177.010832683464	171.982770399449
Cor0010560.1	250.016506451524	262.516340882547	262.852750820108	589.362324966133	527.858603182614	530.226538592926
Cor0010570.1	1.56022798073805	1.36427397436878	1.57469289280109	1.65956459035929	1.99092959925583	1.61774319180363
Cor0010580.1	0.0441958311982451	0.143539076030399	0.55997148646538	0.593806633148778	0.486554672682377	0.32415184104231
Cor0010590.1	13.0870602582143	14.0375919205152	10.4694247531825	16.4022341129998	16.3242606461248	14.7711969113686
Cor0010600.1	0	0	0	1.08963517182801	1.09967063412407	1.16496735959849
Cor0010610.1	200.738834199856	198.594568360572	207.221223491423	590.408692926418	602.870675424009	590.908316217537
Cor0010620.1	36.4791713379569	35.6471024797074	38.860153327026	26.2514404615115	23.1370219899996	28.2270252187771
Cor0010630.1	74.3313469186658	69.1500888889247	69.2714113634662	247.025780824778	248.917361002855	242.695781541745
Cor0010640.1	0.796511475657659	0.904513064958043	1.18729248469577	0.972888546275006	0.753685825768708	0.531088060993428
Cor0010650.1	4.61343609199646	5.41104630189032	3.90895206719651	3.02748933968979	3.65490758806677	3.91796701283774
Cor0010660.1	204.041263814321	210.421724588639	204.37073589003	153.243763875637	162.002961755644	162.928580798679
Cor0010670.1	14.9721877382363	14.4579973774243	14.8587331457715	6.36304139620676	5.80251738856956	5.46560020871796
Cor0010680.1	8.04505554467896	8.36377904800883	6.57630513704942	6.83419179770526	7.22054211419523	6.45803082168008
Cor0010690.1	0.327674142419312	0.477534170321283	0.651248280555498	5.56190882320289	5.84833652940442	5.56480150104898
Cor0010700.1	39.4582187922513	38.8930139756759	41.1678085509626	36.7543039219668	36.282797137255	33.8014479705528
Cor0010710.1	5.10415491076237	5.51630681144761	4.81861107584092	3.55591897566249	4.32886217877412	4.49629798957606
Cor0010720.1	104.391224376629	103.423868190645	98.83443146907	216.036127342906	206.250093981961	216.89590329578
Cor0010730.1	2.67895751572546	2.72581666950959	2.46858300940294	1.83241950817923	1.79394288489738	1.96486633977148
Cor0010740.1	17.3906705286996	17.7498586358414	17.6862493814988	18.0940826420454	17.4564415853558	17.0396986330004
Cor0010750.1	71.9555708156313	74.0878708191265	73.8797819234708	63.3326006575614	59.1325026233677	61.8810368480652
Cor0010760.1	21.609857635521	18.4531797719932	18.6353443080416	25.8830262354222	22.077197111748	24.0019121226814
Cor0010770.1	35.7290843753366	35.2136845771861	35.8718824534824	37.2863504019467	39.6106025239576	32.8209945758922
Cor0010780.1	0	0	0	0	0	0
Cor0010790.1	37.446859261013	38.8720207851762	34.9959732584098	153.028435100338	147.032042968707	153.26032872123
Cor0010800.1	0	0	0	0	0.0829813836186732	0
Cor0010810.1	21.6379968536106	21.1922407430374	20.1394200653539	1.35392966031395	1.86509487489736	1.6633226080475
Cor0010820.1	80.1982463571267	80.9943432309689	77.7812052300954	65.1628737325292	64.6657189668726	65.811208611663
Cor0010830.1	0.576340560143613	0.246835646559109	0	0	0.131843518135252	0
Cor0010840.1	13.654014900642	12.2711250430647	14.8207275542095	103.275252218004	106.570717197787	110.226276885054
Cor0010850.1	29.9977150548461	28.0491855194959	28.6041590567731	35.500232884389	37.3183323144133	32.7260806655281
Cor0010860.1	58.730188806534	62.7425924197357	63.8979228127176	59.9658564891721	65.7535136990167	68.0259608674659
Cor0010870.1	19.6307599483624	20.6509033862313	18.3089821760366	14.7624845650792	15.8482840169213	15.1888809211185
Cor0010880.1	1.09172202257973	0.83122431405375	1.08489196736769	1.34108944224985	1.20708656908124	0.898764410911955
Cor0010890.1	2.55395743877373	1.47760454721986	2.10385127373514	1.61338246436412	1.97310016435837	1.26756929474675
Cor0010900.1	0	0	0	0.96856459718045	0.254638951692595	0.277693103787413
Cor0010910.1	3.40045513102491	2.7515992251399	3.02780610028672	2.91108468911378	2.8912623086432	2.94808066510638
Cor0010920.1	7.47207496674151	8.26379397054701	8.21766483789429	6.85613141824364	7.67886647723555	7.37556003806603
Cor0010930.1	0	0	0	0	0	0
Cor0010940.1	104.866131769249	105.034462012111	105.335020428183	60.6719164508546	61.0676488011554	59.8835128862545
Cor0010950.1	4.05496751243899	3.19911989290424	4.29470391593301	4.88615350735506	4.44277960453133	5.07608378296876
Cor0010960.1	62.7734834044086	63.7832119573876	60.1961469482364	54.9930680342171	54.1502201702462	50.4424778842414
Cor0010970.1	17.6580851280595	18.4645425674194	19.8601651985474	16.4250424915946	17.576673156919	17.24597289689
Cor0010980.1	315.188456083692	316.55590323455	306.880305602503	204.64774217809	187.258688805872	202.369368437608
Cor0010990.1	54.3932882197865	51.2923540333772	52.3314618447792	58.8938541264771	57.7890826209883	55.7712740346066
Cor0011000.1	20.6135579987949	22.5725013159477	22.5042029644222	16.8724415150838	15.4118858119005	17.9784082509088
Cor0011010.1	61.2750646324114	68.3088266656314	68.119407202747	53.6861519580021	58.0273668249959	54.4463612159188
Cor0011020.1	7.36391726294559	8.39302235800118	8.46574452535163	13.6834897542318	13.9692510961924	13.3386627544462
Cor0011030.1	309.220914398856	318.134700461032	308.971250445847	217.64666040326	195.02663289635	212.261300821841
Cor0011040.1	7.56597596833129	8.15385436118274	7.9240584898764	5.68736406759008	6.35471688743822	5.07771999779082
Cor0011050.1	4.22161001295018	4.18174149775671	3.58799887446458	3.50275415966629	2.77225077887247	3.12347681534034
Cor0011060.1	6.97234232908062	7.81106377471097	8.36916660540791	4.33881878374953	3.87834711039491	5.65212271247304
Cor0011070.1	10.6052996479174	14.5464254959406	10.2806429288653	14.1559441126374	14.3740423628525	11.4388197752431
Cor0011080.1	8.40715777448084	9.03793243042474	9.93686389856751	2.41887598353442	3.84158188116342	2.71383218601877
Cor0011090.1	11.4283121084519	9.56174868051646	9.67103696624914	7.18159548111229	5.43292060602109	5.31672745097274
Cor0011100.1	11.5618560867491	10.7366473898609	10.2909752333164	9.58133901518507	8.29143601934427	7.78566018987972
Cor0011110.1	0.6529184977656	0.39491960259863	0.97325054215431	17.7850622113622	16.7147273746098	21.4235522909213
Cor0011120.1	0.499072924607876	0.49873458843225	0.743925920480703	5.23024882477443	4.49535687795774	3.52969295921786
Cor0011130.1	0	0	0	0	0.367544901971387	0
Cor0011140.1	12.7235285317373	12.5704153457975	12.8333249856021	9.15505466897307	8.58756451672532	9.50277502976896
Cor0011150.1	0	0	0	0.117798396954379	0	0.114829851025606
Cor0011160.1	2.03657561162855	2.65302199788232	3.46943030179342	1.64178214230588	1.31030581644508	1.25746410854049
Cor0011170.1	0	0	0	0	0	0
Cor0011180.1	40.14321060047	36.4796379450534	36.5837555883172	43.2525350306525	38.0919208905493	41.7569572347673
Cor0011190.1	89.4001072742432	82.8321140898047	90.025976465231	94.272671219096	96.4445029535704	89.6476646956907
Cor0011200.1	38.8536811077804	34.5748227512966	36.3123536280267	43.1876693199055	43.1816346996726	43.4240215346109
Cor0011210.1	14.216465673064	17.0366432301456	16.5969696154751	21.5338827306627	23.2740606690148	21.1325111585794
Cor0011220.1	0	0	0	0	0	0
Cor0011230.1	73.3190873793847	74.0820222498839	75.6778299188195	238.739361441601	269.427678126872	192.884275290231
Cor0011240.1	35.9417574966183	44.2981162140179	48.3551848312457	370.872189393096	441.617729658462	545.861965235609
Cor0011250.1	139.83910562671	145.162525229587	138.531685356935	156.579137761138	157.245307222758	150.712990084704
Cor0011260.1	7.45652793756554	7.12499087680315	7.41942705645299	4.66838955133895	4.66224611434321	5.07428213726422
Cor0011270.1	44.6573045525749	44.6971983420721	47.0468735533441	158.71880632757	149.992263545056	174.767056469595
Cor0011280.1	43.3861548621551	41.4404220215812	43.1742721707551	27.4394827506639	24.8536397505479	26.1619734479521
Cor0011290.1	5.71655717252546	6.45257727868158	5.87756758299112	22.3016625401741	21.0239325561482	19.2680101619017
Cor0011300.1	8.28700784201506	8.12213233945206	8.44632049454074	9.51646438277735	10.9875595694867	10.3341851519071
Cor0011310.1	0.61907900953267	0.61865931771176	0.784387540201505	1.29758081530663	1.66049866017862	1.00541861928527
Cor0011320.1	133.045063940596	133.607433851082	139.696245009229	325.339590316813	314.005543030194	279.796502824465
Cor0011330.1	131.474165046987	134.328715441824	133.365822991465	111.779034270467	127.671580051914	103.512115317855
Cor0011340.1	3.16955829349522	3.22938061349982	2.7320474012556	3.0069116721303	2.80254288889199	2.57015938438281
Cor0011350.1	91.5081206650611	91.6296442846413	90.2469707291454	52.6973594699304	50.5647943861062	50.8328185544952
Cor0011360.1	2.30382659243306	2.2906371610025	2.42816566584448	1.76342679171017	1.77005124957048	1.90185911081721
Cor0011370.1	21.9077103859959	23.2254672851294	20.2020822533225	33.2740941732713	36.8897500100566	33.3908252039358
Cor0011380.1	3.81951778591028	4.26136529390297	3.93860779673856	4.16170336594955	5.02706575599575	4.00200551767951
Cor0011390.1	88.3740427960126	87.5871553580208	106.429601165117	102.056461010549	105.812636147278	92.7092726805272
Cor0011400.1	43.145924950836	44.5342828655778	46.7992011609334	13.823622443917	12.9008664931783	12.4236045423149
Cor0011410.1	25.1446789288083	24.3520883968953	26.0285085814122	17.4341627492481	20.3808630809269	19.0683483717449
Cor0011420.1	188.879594227614	180.963895961482	185.348416124327	164.431981239244	152.624117990394	171.885699479827
Cor0011430.1	154.800163281881	147.301698179946	144.005133773754	128.156389332192	126.790094867779	115.684023952533
Cor0011440.1	5.55628766410325	4.57101467512084	7.23654582682138	3.49889771438197	3.97686127496377	3.29311351314956
Cor0011450.1	28.6233000878046	28.0477086558284	26.3109093934719	17.8614706597689	22.3445680110252	19.9939034726938
Cor0011460.1	16.9154590187513	17.662301433417	17.6265488566139	14.6814002098931	15.4547974277286	16.8126123012344
Cor0011470.1	19.1056138009395	19.39098438153	17.3173859786747	15.6158758367498	13.8032277142199	14.544644811501
Cor0011480.1	0	0	0	0	0.151006820189795	0
Cor0011490.1	17.0665116182872	17.158844768681	18.3213898570768	9.89053463659268	8.30689624141132	8.80866937794228
Cor0011500.1	9.29440492019559	9.06156484922327	10.0021905730599	5.34842588883293	5.53132389510026	5.17801581200581
Cor0011510.1	61.2227684244137	59.046612880461	62.2249197661008	51.1155642212888	61.3674189673983	53.2984804068404
Cor0011520.1	147.184022030448	142.718383928151	149.145055381203	273.036260888766	253.258540533419	278.073104876807
Cor0011530.1	393.531273338341	361.776756063795	370.392788727862	886.570046691273	933.810085163015	964.873824123535
Cor0011540.1	0.712091855842945	0.500761964807991	0.766606588788042	0.411049365632679	0.432886217877412	0.49740930590604
Cor0011550.1	217.512616308266	226.908252653711	235.14735345451	383.138937578151	404.479660739776	351.159196968341
Cor0011560.1	1.24768231151969	0.623418235540313	1.1623842507511	0.838180901406159	1.87306536581572	1.14388197752431
Cor0011570.1	2.37059639188741	2.43133111860722	2.56654442565843	4.18419905981955	5.79401553158997	4.1179751190875
Cor0011580.1	19.4430493545152	21.1789028351612	20.5096243354749	19.8555742421992	17.8704310457085	20.680659879368
Cor0011590.1	619.990550005327	637.700424858833	647.792734722033	554.286139820923	581.653537495369	561.964422056701
Cor0011600.1	0.305075925700739	0.381086382226837	0.303167303017215	1.36631369508214	1.20095392734015	0.985592890621033
Cor0011610.1	0.0423495301560208	0.253924921003365	0.252507492591361	1.29732020457851	1.54279291750044	1.55305124885807
Cor0011620.1	1.12899327492501	1.45729436730131	1.71094331479466	1.30452841917228	1.26551423323791	1.31108514361255
Cor0011630.1	2.66843023399211	3.21563147944826	2.22277865756533	2.58700479504972	3.01623945359745	3.2893196035722
Cor0011640.1	1.95990096434551	1.72219287568011	1.46072954177721	2.68776675717575	1.77212795443565	2.63773736960069
Cor0011650.1	0	0	0	0	0	0
Cor0011660.1	0	0	0	0	0	0
Cor0011670.1	0	0	0	0	0	0
Cor0011680.1	1.38094868844672	1.3925580710289	1.9461839096167	0.29686654836181	0.190979213769446	0.171000490226986
Cor0011690.1	118.846327239572	107.294403898341	106.28807401096	305.915074490713	293.511179161918	307.718670634427
Cor0011700.1	0	0	0	0.162936100460263	0.242739935258362	0
Cor0011710.1	1.19263750365853	1.46992240830829	1.83702295314782	7.64881159832209	6.62061274400747	8.03921535464562
Cor0011720.1	1.21432182190686	0.563410063135363	2.13331697784908	1.11876980209079	0.694469868252532	0.817932414792017
Cor0011730.1	51.04013834065	48.1427753833668	45.197663433683	93.4520274398958	88.6716806246654	92.2314125161389
Cor0011740.1	12.3879913648622	12.3533652304639	12.9494871999533	12.0553379959741	11.6136787903034	10.2023907121585
Cor0011750.1	0	0	0	0	0	0
Cor0011760.1	0	0	0	0	0	0
Cor0011770.1	0	0	0	0	0	0
Cor0011780.1	18.9832553174922	17.2594492987549	17.5959144802589	46.4265296915163	45.0442158935773	49.2849720601901
Cor0011790.1	15.6146510180487	19.1119560567135	20.8396412239137	18.8653253629924	22.3388671389724	13.0631809629428
Cor0011800.1	1.08823409279513	1.83838668180099	1.00418115464248	1.72670621478176	1.38993817561278	1.38456184591258
Cor0011810.1	1.59914211758157	1.33171501019175	0.65268148539827	2.04626323347982	1.46327735620534	2.43353027009195
Cor0011820.1	0.82031526688421	0.987437159281093	1.27835546105592	0.86168850369847	0.835918213832243	0.839973760835583
Cor0011830.1	30.4434484010804	31.0640400794944	32.0153833635446	10.4413392289453	11.1313598882763	11.504184459673
Cor0011840.1	0	0	0	0.0770060192104598	0	0.0900785403805107
Cor0011850.1	86.9937892392926	86.3254574275746	90.7417158957274	40.6360184380971	37.413737402262	40.9323810818794
Cor0011860.1	23.1332572840782	24.1140217501208	22.6086912684342	18.4463921438424	18.6549122171352	17.2502045603548
Cor0011870.1	41.3724221558993	42.2840194540386	41.4973584110794	21.6934406051721	21.7653039361345	21.1995399916217
Cor0011880.1	0.974039193588478	0.909897633595391	0.789085914348005	1.13800017945484	0.678150732967225	1.30900033832323
Cor0011890.1	23.2260861067511	20.2371150306163	21.8170582448668	11.9150638907583	13.2171176582689	10.5086300352782
Cor0011900.1	5.67695451741459	7.15891940478792	6.24587804070257	7.40951916843045	6.99832718901816	7.45883676772992
Cor0011910.1	81.9552800667089	80.8519169696912	80.8896759446169	42.0443924876326	38.5143094111512	41.0521262133601
Cor0011920.1	164.750777952941	161.295299849794	161.085322894998	323.141596971204	307.250831461627	302.965312332866
Cor0011930.1	315.262744938217	316.8922664938	314.788761902324	230.798103976508	249.183059352178	239.307896826555
Cor0011940.1	51.0178820432946	51.5050017948388	50.7165923035818	8.61065751766416	8.07878108058677	7.72405987930952
Cor0011950.1	10.895790567775	10.4730184498348	10.8627787080007	7.1200588327082	6.52161733912371	6.44950561311103
Cor0011960.1	0	0	0	0	0	0
Cor0011970.1	271.422889518512	256.536603924839	269.401923182413	180.041257622043	165.641413850304	188.604349865615
Cor0011980.1	0	0	0	0.106305870422245	0.19004760784862	0.227979265206935
Cor0011990.1	8.56898795081447	8.8995893775434	10.3096903508128	9.60523683543481	10.6588021571702	11.2871243755282
Cor0012000.1	1.30629825904075	0.924667315801403	1.62265720910221	15.0550040742948	14.3230137861452	12.7746282590634
Cor0012010.1	1.88359781222973	1.89974976292607	2.41775924156229	1.31224880908319	1.07523350892131	1.18780985684552
Cor0012020.1	107.586844458473	112.569887265178	118.558927946334	66.2978023813151	72.7367989029798	91.8343832440746
Cor0012030.1	2.54794893501914	2.81533445832764	2.0379579813935	6.16764122802264	6.26109376431889	4.92697787363507
Cor0012040.1	15.6336096865118	16.8272849842026	16.2640430908306	14.1783853683644	14.4990805505928	12.2854105675588
Cor0012050.1	26.4444299665076	27.7037060601568	26.5676409495455	19.1076425546917	18.6798465364866	21.8400454194203
Cor0012060.1	19.5348799869324	18.9300719696912	21.0892138223864	29.5871740087605	27.5846473143781	34.9200091491153
Cor0012070.1	0.255312769301714	0.337684877584336	0.268639915729143	0.484282298590225	0.330676971989689	0.495682190260533
Cor0012080.1	121.590399336845	127.171311199761	124.383517608084	229.437782783177	240.924649983484	225.150624334795
Cor0012090.1	80.6122670641025	85.5224980058635	79.8659208924479	141.33189892371	154.903068235052	136.85166467785
Cor0012100.1	7.60932175173737	8.35457400838283	8.78054539373958	6.51090645882414	6.68034286847858	5.92720502639579
Cor0012110.1	2.48474605017538	2.48306156793929	2.3663175555716	0.853161155814269	1.74075521657087	1.95259610509924
Cor0012120.1	15.1460807433261	12.9049746945819	11.9624324843848	12.7870775565043	12.1947215036198	13.8564020930968
Cor0012130.1	53.662754144715	53.599494201247	52.4850223417087	76.8924640657137	71.663128855079	73.7287624575155
Cor0012140.1	82.6914847321915	88.8007643728526	86.0306969390261	49.7889739863497	40.3141888796264	56.9274270041544
Cor0012150.1	0.50164546545637	0.250652692639919	0.498507060115935	1.07840181954112	0.937176347982026	1.13882800707869
Cor0012160.1	43.4204485845237	48.6983430541092	49.7459312976311	28.3498000457906	31.3172108951136	32.7112646417191
Cor0012170.1	703.743048196933	721.32923935515	722.99709353879	549.693241598115	543.5519286405	516.415628121915
Cor0012180.1	211.6830498019	228.664173377108	225.4526343615	234.129970931993	270.810683082293	237.015300079056
Cor0012190.1	351.840110422737	357.250134734071	361.137523076791	195.42992031291	211.392769730136	202.95074266165
Cor0012200.1	7.45373696269906	7.2469136384489	7.63700922256967	6.55589626203573	5.07877917447461	6.30253881510873
Cor0012210.1	21.9930441352623	27.655819126907	19.6016074104061	43.0436673526634	49.6351739650964	44.2633394111585
Cor0012220.1	8.55376231479668	9.41485598996328	10.1942833692738	4.81391060986701	4.91035112816169	3.86822348902676
Cor0012230.1	42.1876422969022	39.5241019280976	40.7922433613341	27.4394827506639	23.0623864351931	23.0643957917146
Cor0012240.1	38.7368661188289	33.4665577502405	38.9685901287098	32.6121397309465	26.1259564436603	29.3910381048598
Cor0012250.1	45.2328770401645	46.6670988571479	47.0214444045623	39.8202825235174	41.5509799272473	41.1904918667203
Cor0012260.1	4.61689184936874	4.64411561981154	5.79537795730286	4.92988497216566	5.66643195311443	4.26461723883861
Cor0012270.1	13.0897196892767	9.49072234894923	8.85451301186188	10.3993251486743	9.45514633784873	9.95091314282423
Cor0012280.1	0.050372267235267	0.226521532789492	0.075085690731748	0.46021858189009	0.685627239495279	0.606957783992489
Cor0012290.1	31.0840494684876	30.7242837873748	27.3892427514295	17.1219090880675	17.2314558668516	19.45526174481
Cor0012300.1	1.25169415174966	0.729659928413742	0.466448728275682	2.27036524548086	2.29666321381906	1.91260009103743
Cor0012310.1	305.985656614315	298.518646995018	290.364483431641	483.915814688589	573.916870636084	461.058256132241
Cor0012320.1	0.263737724386276	0.395338393269466	0.540555927991568	0.885882253518705	0.527910021801722	1.07081170021439
Cor0012330.1	131.937357184665	128.648102877761	128.066907398934	341.193335551426	308.767652542803	333.213930617857
Cor0012340.1	7.61049621102919	8.69860400205515	7.69287031406182	6.08406266029479	5.76970046994967	6.35436741599175
Cor0012350.1	0	0	0	0	0	0
Cor0012360.1	207.775194852246	198.324282154159	200.014628165607	132.845438469477	124.016535063806	164.751417003713
Cor0012370.1	5.27429340778778	5.43129523387393	5.93168205534803	14.4776701151973	14.3109761889193	14.2316744736141
Cor0012380.1	2.66909253983326	2.87245870552752	1.91278421009675	0.606885412157371	1.02741982091158	1.02184031988609
Cor0012390.1	5.23993120910347	4.01962696105751	4.42391603851544	3.11992054560941	3.19442175524819	3.70195431255473
Cor0012400.1	0.853677371039788	0.426549319053898	0.890753404786106	0.183517502623664	0.205051366362985	0.715571282180619
Cor0012410.1	124.892999383121	134.070544540341	137.078314142147	250.304765185634	283.20034782423	256.227228512429
Cor0012420.1	54.7272622664211	54.3500113192307	54.3334033938678	81.9851047533073	83.5122827627737	85.547819927029
Cor0012430.1	0	0	0	0.947508845067832	0.564634197231407	0.492603418892455
Cor0012440.1	0.0545205715958184	0.354143468256514	0.325076872815097	0.146505569321413	0.272827448242066	0.142813596233527
Cor0012450.1	0	0	0	0	0	0
Cor0012460.1	61.5163050443501	62.2829178939802	69.0425736173167	3.27176545031821	2.38598702767077	2.58713764095486
Cor0012470.1	27.5094712297623	26.4911555067042	28.1716880789967	37.6716159846088	35.2697383244173	38.2944906711032
Cor0012480.1	28.602781593118	28.8821720182732	29.655618346966	92.9822013293232	86.54732056503	89.6992234751911
Cor0012490.1	0	0	0	0.0803417638214198	0.0598460209047113	0
Cor0012500.1	27.3176758732732	26.7304239940443	25.450097279603	18.6066356826771	19.3659623787263	20.9702139639042
Cor0012510.1	134.175638627559	131.078806003159	144.384495552452	52.1387871890659	55.2692051416724	58.245150726791
Cor0012520.1	13.9093472506454	10.4595726185097	10.5045095253062	4.74348302721708	3.29289516163159	3.09877022482775
Cor0012530.1	4.10762942818495	4.64426344625729	4.51367390876076	7.96707274985932	7.74767946769231	7.58697229990611
Cor0012540.1	0	0	0	0	0	0
Cor0012550.1	4.53282563680049	5.07550603884335	5.12858020937455	2.90569379154135	5.77181623836549	3.51912896981504
Cor0012560.1	3.59417574966183	3.72988296604516	2.57573782836891	1.80780380780556	1.56798274941392	2.1484926103825
Cor0012570.1	42.3913735164937	45.9466690807181	47.5364217414736	28.7906791217663	32.0784209263739	26.7786872507284
Cor0012580.1	22.009848111527	22.1930794852493	21.0445547676326	16.155373305538	17.0984764054024	17.14025037925
Cor0012590.1	8.18343896770165	6.68432422336124	7.48701879939983	6.29420679315755	6.57176206898488	4.87766678374629
Cor0012600.1	22.2272293274434	23.7129825148111	25.162605439963	16.0781723131955	16.5458732166477	17.2465930325569
Cor0012610.1	0	0.334203590186559	0	1.75240295675432	1.67352919282505	1.48923662464137
Cor0012620.1	2.85738643363577	2.09959509378862	1.12745249606531	1.1743218432136	2.11957241395935	2.42154141800112
Cor0012630.1	59.9903479411688	59.8686343538949	57.9398732531534	50.1481238508729	44.8176377501725	49.7098425089849
Cor0012640.1	135.088346271539	139.743650483758	145.23825158242	131.970385525112	131.396427347862	130.95114189638
Cor0012650.1	0.211826661097559	0.408245896781063	0.654058003780842	0.276474595836957	0.145372237346892	0.41218774883072
Cor0012660.1	40.2700221924976	40.2826452984349	39.184373914975	31.8624353693155	32.882293003299	30.724621617275
Cor0012670.1	49.5462268400906	51.571321368957	50.8040406546931	42.884676859083	42.4882694556527	46.1756307693321
Cor0012680.1	0.213419342759947	0.472251031809673	0.204509710282524	1.55662167404001	1.59891244009232	1.6451750460849
Cor0012690.1	5.47443732580133	4.81460856250232	4.76935403409664	7.6932964469316	6.08607419205073	7.78040981487293
Cor0012700.1	3.89276881194143	3.69063595439865	4.61234070698036	5.73986281282938	6.99277736571204	6.87636480203183
Cor0012710.1	0	0	0	0	0	0
Cor0012720.1	0.700858582396863	1.18398154609817	0.89546638576381	0.986500978609718	0.841723201428301	0.699375224353485
Cor0012730.1	38.8761964684627	37.6063031925667	42.854462747268	22.1386193641246	19.6860160987109	24.6379900465099
Cor0012740.1	11.7988290813329	11.8752515283825	10.7246091357494	4.05586425069314	4.54305067199471	3.68811153467658
Cor0012750.1	20.4820256832685	28.0401691051052	26.2953377366993	13.2346928899402	17.0152721406559	16.5606437705396
Cor0012760.1	30.1332448172072	31.6742219121307	33.7709949108127	35.228205004788	38.8108308642845	35.7826671553737
Cor0012770.1	0	0	0	0	0	0
Cor0012780.1	2.33638017337205	2.89604537673436	3.58310580120727	2.34226286243361	2.41025290286315	2.02431349564254
Cor0012790.1	11.8729448764214	10.6654391736237	9.04241956344295	14.8364724996101	12.7788011517412	13.0860098228781
Cor0012800.1	146.43788337374	145.153526058988	141.416106581945	113.034229711517	126.098530118017	125.617357219125
Cor0012810.1	104.888492988422	103.103344140784	105.742228898213	114.804963667175	111.31146643834	107.301764378369
Cor0012820.1	38.4909993103824	42.7664909580654	44.7285459689023	48.3798016291635	49.5987708868004	52.9127120460529
Cor0012830.1	43.7357210270205	41.1372541942918	42.2568188871266	98.9233073852426	92.9932357333083	96.0510693168114
Cor0012840.1	0	0	0	0	0	0
Cor0012850.1	0	0	0	0.398135928167925	0.561919609744717	0.38810281380289
Cor0012860.1	13.4905649933066	13.0917829463466	14.1810878591634	31.5994199830122	29.4851706335492	31.7018719485308
Cor0012870.1	24.4545733057859	25.6432700885582	25.8514257367044	19.0434700799479	22.9429695475028	18.2585351841023
Cor0012880.1	18.5046774068346	20.3232605823142	19.7433477815163	27.8168510252996	27.0599167158516	24.4848632415603
Cor0012890.1	1.21569045737816	1.42267238366892	1.39486110090132	0.567383994798015	0.365007609748705	0.335203509897233
Cor0012900.1	2.4093175670725	2.55816448376887	2.78972220180264	3.65331261854271	3.926978422124	5.04885838355556
Cor0012910.1	130.090946042341	122.798809518739	125.730550032705	70.4503301738622	81.6977805055484	71.2341272920776
Cor0012920.1	9.44218910392492	9.70722844271144	10.4692445627458	7.0348376005738	6.27581454626104	6.00375147738663
Cor0012930.1	1.71227035074199	1.97555375600203	2.41311862881457	5.6384960139123	4.34963407022697	5.00711047140061
Cor0012940.1	17.4473196751429	17.0850294821048	15.4213832705054	20.936701752025	24.2182289461147	21.3124203503525
Cor0012950.1	17.2850555455608	16.5959517150702	19.6668475619619	8.30074315971664	7.07478221754874	9.23300557380814
Cor0012960.1	829.240856293774	855.119415506814	876.286615113731	653.072840235116	641.98378880651	674.80049029825
Cor0012970.1	0	0	0	0	0	0
Cor0012980.1	10.3666125970179	10.5005314977529	12.1939161748359	12.166013570671	12.7889645672914	13.3741828229302
Cor0012990.1	9.0640450278048	8.66784712515942	8.0807461282162	7.97123483989686	6.82316645558113	8.17932414792018
Cor0013000.1	8.06462812529766	8.51192272436047	9.58999475703477	12.3207909931837	12.079702001663	13.5293941794974
Cor0013010.1	0	0	0	0	0	0
Cor0013020.1	0	0	0.0726053826294981	0	0.0779975167346688	0.0510354893447138
Cor0013030.1	8.77301147345291	7.84958055063966	8.10988424842695	1.57163311995318	2.08275444450453	1.78142745825888
Cor0013040.1	16.9762370468948	16.2438673756113	16.7969543163805	11.8862448104761	11.1698101815001	11.0143444497566
Cor0013050.1	0.285274096352492	0.610887215730457	0.394860177642082	0.865137473109674	0.726008920686363	0.597807666645869
Cor0013060.1	10.467009736542	11.4579972256202	11.3741875649851	10.4776741645728	11.2273198873132	14.7344234458866
Cor0013070.1	73.3659479214855	77.1513463886612	77.8647998599568	97.9737681640782	91.7641480789778	96.2028087628095
Cor0013080.1	0.142279561839965	0.142183106351299	0.388820930660602	0.22939687827958	0.113917425757214	0.149077350454296
Cor0013090.1	0	0.0871444845378931	0.129987055997972	0.234330144479141	0.628383219499469	0
Cor0013100.1	0.453458732573823	0.488009113412202	0.571943046391078	0.524899523633276	0.614419147955036	0.5482199339287
Cor0013110.1	16.8765449505558	19.6868916486414	18.9896879701653	17.7164973686691	17.087613863582	17.9924894509838
Cor0013120.1	584.121944339619	562.458256228116	571.869359461245	1517.49395573153	1893.063818282	1399.52867069229
Cor0013130.1	16.6483194472967	16.3617880308788	16.7874603942438	13.782856965915	13.329628444829	12.8904090879612
Cor0013140.1	10.170014982966	12.1175666682996	11.1947694786164	10.3147458066291	8.33062383921643	9.01654328631929
Cor0013150.1	84.0573812608934	77.8173759238116	84.5480853318362	131.286134380736	127.754064817043	133.840648368046
Cor0013160.1	0.261610807254128	0.13071672680684	0.0974902919984793	0.0702990433437424	0.157095804874867	0
Cor0013170.1	27.9355880219621	27.9904381686901	28.635221366303	33.1751746396922	33.2350200204972	30.4307817649649
Cor0013180.1	5.4478952838875	4.33061522398232	4.6140443541265	2.32899120696062	4.16363843149266	2.91895728179594
Cor0013190.1	5.32592747902435	5.20135512935873	4.08974200065262	3.03579948369992	3.84428805428448	3.84708565575339
Cor0013200.1	8.83260250234236	11.2338731552809	10.8918856921865	5.03461795564095	6.57901331130522	4.40294788519964
Cor0013210.1	0.426037862470138	0	0.0907226732293541	0.0654189971829197	0	0.0159426059585269
Cor0013220.1	35.3695862723729	35.1343193303389	35.6810837791082	50.5168663646742	46.6743240504695	48.5634043706169
Cor0013230.1	241.106176415291	250.327695281687	243.133086308457	462.6939804065	436.94058879537	446.582123704045
Cor0013240.1	5.60204347100005	5.30531422132499	5.38898144203642	2.73065199687019	2.42520591943369	3.41261404654412
Cor0013250.1	33.3108071947766	32.7179125837268	34.5873891501272	64.8776852678038	72.1356783624054	62.9122983067178
Cor0013260.1	58.2426072245728	59.5619506234982	60.1544290340796	44.8729598106895	45.4271315467164	44.8954921341191
Cor0013270.1	34.5909164986838	34.3524944963248	35.4006127677024	25.2725993168809	23.0451628456224	24.9287382688056
Cor0013280.1	42.2358992384735	38.8905989709009	37.7425782593717	21.3755493773785	20.529950332998	19.9394646266047
Cor0013290.1	10.4252905205302	9.84905633797123	10.612302014491	19.6966113502956	19.3311784319302	20.4197278290969
Cor0013300.1	85.7781589169787	77.6779121483229	73.0907216872291	53.5094687457692	52.3709076282076	48.2064547670958
Cor0013310.1	20.6899129768541	18.8252671913157	19.1326617147252	10.3644038391199	11.2993528524694	11.1737582596413
Cor0013320.1	2.58130948535309	2.21380109770254	2.41201634550157	15.6327706362023	15.7319694383002	14.1892601188933
Cor0013330.1	29.4930434506013	30.4372427281161	27.9480529691846	23.0540174618273	23.3320103767528	19.8910409467892
Cor0013340.1	118.333140609303	112.623728827438	111.717151161844	54.53543520085	71.8100659459204	51.7379186906701
Cor0013350.1	0	0	0	0.154284626099541	0	0
Cor0013360.1	109.099505321123	109.750330620418	104.638523273034	78.1702500504905	73.3267020282591	78.4801349318418
Cor0013370.1	38.0203389532646	41.8862984789758	38.9295145206997	65.8743797938793	62.3291863711115	62.9523392694388
Cor0013380.1	10.4429300320347	10.953942330407	9.88079690044861	10.2097322949364	9.14694508323161	10.3792552559446
Cor0013390.1	4.12583102236511	4.43776942037046	3.94352963672295	1.86190087613329	2.13080885887231	1.78198091144979
Cor0013400.1	1.27792915543532	1.39985731071325	1.0989814734374	1.63775468250513	1.63316164017387	1.46773427765456
Cor0013410.1	14.0308469373499	13.0198110850078	14.3689593949759	19.41853899713	18.413501560444	20.2141615150149
Cor0013420.1	9.63743734995209	7.82117518412808	8.33305369664672	5.87345094562048	5.82505143668051	5.60993990641602
Cor0013430.1	20.9313561118279	20.2996852124984	21.5295703891499	15.5662167404001	14.2234043016864	16.3069324632649
Cor0013440.1	23.6010862752971	23.4911219189103	21.4094332839791	16.2971521351667	16.0732534811874	17.364270515959
Cor0013450.1	0	0	0	0.152931252186387	0	0
Cor0013460.1	1.5948407789509	1.80569570524176	1.46684138086415	3.92086296138948	3.87831637669459	4.50647107822039
Cor0013470.1	0.864510840215419	1.00791222344969	0.705691149186962	3.36293494655547	4.0212273031252	4.09773529294422
Cor0013480.1	1.68956979684958	1.24521298609224	1.57406200622545	15.8224107242525	16.436148585033	15.1581384075208
Cor0013490.1	149.479272488456	149.620376529675	150.128383674786	109.671314388433	103.864943174048	107.797258739076
Cor0013500.1	14.6356036728031	14.0602559262092	13.0259121929131	10.501042214082	9.82551043368265	10.7502104253181
Cor0013510.1	12.6450960585269	14.3560505194078	13.4805984027897	11.498518523764	11.1710275633168	10.3142891845566
Cor0013520.1	1.31190125402438	1.40039905115857	1.37776721486086	6.53781103096804	5.51452479759276	5.6545258258712
Cor0013530.1	4.97859900138343	4.76135677393914	3.55947888341114	4.75807358364896	5.0683761343147	3.98906143590619
Cor0013540.1	39.3971003792522	40.1661764469306	41.9203217335477	72.9576914015693	76.4262295516128	76.3010237499602
Cor0013550.1	379.274627996794	361.120208088689	359.037247372	390.8884573071	472.928193031072	431.455940751061
Cor0013560.1	21.9148466450036	21.0715363612626	21.7598331740606	19.719975198594	19.5375979668672	22.4331596963624
Cor0013570.1	18.0135968552584	18.5639281879539	18.2611933303881	19.5980500081254	18.3874787017223	19.1541595268406
Cor0013580.1	0.625934582457026	1.04704975465747	0.58821323829955	3.58336398789076	3.12680397309104	2.97979610060742
Cor0013590.1	5.6695594398843	4.18770304116745	4.33579924778647	3.52392651314589	3.31572422203975	3.43512277748941
Cor0013600.1	48.841855880164	47.2303523165148	51.2075974196057	32.0605764415012	31.5666466744315	30.9343877324711
Cor0013610.1	4.01958385177198	3.22480218174779	3.77643022896727	1.15619229401645	1.62049029205419	1.6609246165798
Cor0013620.1	11.257073989756	10.2817485115231	10.7355727517131	4.97654272506522	4.04619393948849	4.4072382374977
Cor0013630.1	14.344740564235	16.1151812100363	14.7441387274463	16.5271831842583	23.5710298982961	14.7353912876789
Cor0013640.1	45.028295959024	40.5826661837175	41.6792824478275	31.4855775023734	25.3432267108082	34.1164629032196
Cor0013650.1	18.2141163673489	18.8660666034003	21.4031145974366	12.4325586818409	13.7849422660143	19.7112027883462
Cor0013660.1	8.56775393757271	6.11100697821976	6.72683014789507	11.0720993266394	11.3370805851362	12.1293660381725
Cor0013670.1	0	0	0	0	0	0
Cor0013680.1	98.4971996876242	101.803501307045	106.908180988634	74.4360831347088	85.8094146694707	74.6015542213338
Cor0013690.1	0.389276881194143	0.561907636300335	0.548025428087452	0.453288231480451	0.251074006368899	0.271917087228635
Cor0013700.1	0	0.153881716367545	0.15302273680774	0	0	0.322686416806133
Cor0013710.1	0	0	0	0	0	0
Cor0013720.1	1.88721758440557	2.16628034676744	2.05281445038307	1.17872483996489	0.898443093707836	1.41623482931581
Cor0013730.1	0	0	0	0	0	0
Cor0013740.1	2.75939697941906	2.05133054266999	2.15692214496221	4.84684192613952	4.0684119646985	4.33685188396293
Cor0013750.1	12.680684340864	13.3258065445897	12.3013189953324	10.7724014919087	10.9788360842229	11.8014687224682
Cor0013760.1	0	0	0	0	0	0
Cor0013770.1	44.7383228844917	45.2200870136562	44.3698674000991	64.6955915756782	56.3792675110533	63.275348981217
Cor0013780.1	65.2383268815406	69.0311563911341	61.8347275054425	38.0504459117992	38.5144231237613	35.2492075880594
Cor0013790.1	0.339937396252371	0.485295632456531	0.506716008710659	0.495881874604362	1.04981388167875	0.992212425329039
Cor0013800.1	13.8431795797403	15.9380317543661	15.5072218706887	17.9495685888788	20.4981083118301	19.7253478283626
Cor0013810.1	7.47916230072081	7.15891940478792	6.71599789322857	11.3806340168703	10.2269368973539	10.2677025125396
Cor0013820.1	5.5578575694968	5.1290318469453	5.11449070330484	6.30921623967545	6.33436650984954	5.46686451596032
Cor0013830.1	71.5451802194715	77.7970448111419	75.3479763637562	35.2862677561837	36.0911471720054	34.6880530796803
Cor0013840.1	26.9698813887755	27.0937808213865	24.3425467498425	21.7672148945291	20.6823415208097	23.2395025208196
Cor0013850.1	44.6587088703281	43.6559009741029	45.2523938045741	65.8720782542424	74.4997180967026	66.1948159222209
Cor0013860.1	2.52755456915702	2.35020311086559	2.65728956889973	2.85171805547557	2.80102846861855	2.78862337908623
Cor0013870.1	0	0	0	0	0	0
Cor0013880.1	0	0	0	0	0	0
Cor0013890.1	35.2905051385599	37.2804104853107	37.5119009599967	35.8456952283783	35.5360231584821	33.7063889377162
Cor0013900.1	73.6578857624999	74.7423200276869	70.0510959102728	93.0816185352547	88.0684457101611	90.498066356031
Cor0013910.1	8.74154990220493	8.86186108651229	9.07601210617618	13.3607602377415	12.5011066658056	13.7652731073686
Cor0013920.1	0.330224899216589	0.4755897198074	0.463283207964031	0.657695960001575	0.785416311478178	0.793769940263231
Cor0013930.1	9.51803363359306	8.10443706202406	9.83044966349501	11.5525276239523	15.4269231272137	11.0746451048476
Cor0013940.1	3.4237192717163	4.04152666153707	5.03965646658102	4.39304100937518	6.2020373695893	5.51546862287634
Cor0013950.1	57.8726597619127	61.4875678358098	60.6419084328878	42.1142621575036	39.0660729748186	43.3003988872425
Cor0013960.1	19.0680019930167	19.4329606933652	20.2919079202549	10.1180408812601	9.39208490573313	8.48054903745061
Cor0013970.1	14.8356798266915	12.9812864975965	13.2527065647998	10.1095254454065	9.83229527695303	10.840239459402
Cor0013980.1	6.32814634453533	6.77099766364178	6.66968066637872	5.51366132266861	5.48891194490866	5.902141209858
Cor0013990.1	43.7197456497019	42.7766570108273	42.2962917678582	57.8630245682479	51.7750602317408	57.2607175593873
Cor0014000.1	4.78543683737481	5.8053059805988	4.13248210791852	4.98295573613261	5.89462083918178	6.76176799358441
Cor0014010.1	8.96361239591777	9.53173670655057	9.8863839432304	8.22299579063727	7.08478759420825	7.15571282180619
Cor0014020.1	16.5528292589885	17.7061748129265	19.9234705829619	59.2045761396754	59.0489807172076	61.9986907097548
Cor0014030.1	36.3241102732399	35.9585217217961	33.9972941896056	33.4577945317286	33.4751332562484	28.1871980591981
Cor0014040.1	0	0	0	0	0	0
Cor0014050.1	0.672326219679004	0.461910920633496	1.0021799965025	1.58081786586447	2.69152052566266	1.10070064454596
Cor0014060.1	0.139345962626769	0.153176645502173	0	0	0.0557843064275015	0.0584014362604457
Cor0014070.1	1.1517067490951	0.91114972886661	0.28612535403104	1.13476798959603	0.960546341443961	1.86037947992964
Cor0014080.1	0	0	0	0	0	0
Cor0014090.1	0.147007885647335	0	0.0730440858478032	0.105342373107239	0.294258003088875	0
Cor0014100.1	0.178501871420645	0.214057031718904	0.168515867900526	0.658737624054496	0.619316305840758	0.45510701044778
Cor0014110.1	2.53046565993635	2.81893463026924	3.40094010961447	3.5002091453094	3.05566742031114	2.95562051335473
Cor0014120.1	23.7848687290888	22.5194436940827	22.5052293038703	22.9469414841882	23.0473413233547	23.9472434775218
Cor0014130.1	2.3830140831395	2.24696477785975	3.29434019881117	14.9760284279679	13.5712906694743	14.5382210440665
Cor0014140.1	1.89962442024169	4.01571205775967	1.74252918310795	17.1200336907031	16.5549729269334	21.664565226831
Cor0014150.1	0	0	0.277107076396824	0.174841173703061	0.167448823534242	0.170435137052332
Cor0014160.1	10.8132466998373	10.474602617899	8.78148403774981	54.7147623388353	53.416525753175	53.7634806902529
Cor0014170.1	39.4683504544062	43.5353734485652	42.31078672734	87.3943286532822	78.9684358227909	80.6600205865711
Cor0014180.1	7.50471599317067	6.65289609569139	7.12697686878435	1.86484825427281	2.4228706224482	2.09264549406366
Cor0014190.1	7.43635238161569	7.24283577968263	7.63080159297067	6.05272427673232	6.53643807392969	5.98488605611199
Cor0014200.1	0	0	0	0.108963517182801	0.0811661658520147	0.531088060993428
Cor0014210.1	7.71432843829857	7.77498840096617	10.2705626318398	16.3356687548849	17.4474262205469	13.6096712865958
Cor0014220.1	11.4890746185771	9.74462075314798	8.34702595301265	8.09443270500805	10.3969993400914	10.9758199271975
Cor0014230.1	49.6608366955491	52.9289778495152	49.6983844098914	55.9077009150271	57.7582444408658	65.4090678576597
Cor0014240.1	133.16443094962	139.687515854757	129.287320482243	137.284597579577	176.471407521714	150.19446254796
Cor0014250.1	8.98618087814066	9.05461244170964	7.836874782995	8.1960604188994	7.91136880948373	8.04812068521535
Cor0014260.1	13.1615780538424	12.5386829292931	13.1267231549468	13.7066565722203	11.5217695364341	13.6044376028215
Cor0014270.1	0	0.254856511384404	0.228090494487008	4.38595289289261	5.7582034642184	5.0770682560378
Cor0014280.1	2.38089835592748	2.97410534386204	1.21997025950391	11.1162780832362	10.842012612893	6.86029348512611
Cor0014290.1	31.6321117152917	29.5257084666271	34.6110762796261	22.6788797588767	24.0063249042805	25.6685217197156
Cor0014300.1	1.52657600468291	1.38252161646293	1.42221131856605	0.803338871779079	0.751184907493156	1.19963420836163
Cor0014310.1	19.7059316723901	19.5716106960521	21.6515752975727	11.0589838334783	13.6068414156691	9.58812117280075
Cor0014320.1	0	0	0	0	0	0
Cor0014330.1	0	0	0	0	0	0
Cor0014340.1	0	0.194701190679257	0	0	0	0
Cor0014350.1	0	0.172434831106895	0.128604214976717	0	0.207232763877484	0.0903979678286686
Cor0014360.1	9.86899135421772	10.6385004814175	10.7947842193696	0	0	0
Cor0014370.1	0	0	0	0	0	0
Cor0014380.1	3.58621144758914	3.56558847173225	3.25624140277749	0.303287904167616	0.335231751218198	0.486383678754924
Cor0014390.1	31.3584154295282	26.7446423046794	35.9977487077051	12.978765602218	21.4278677849319	17.1836492623651
Cor0014400.1	0	0	0	0	0	0
Cor0014410.1	0.389900722349903	0.506527316376504	0.203417243881442	1.55063466760139	1.21749248778022	1.18473490529303
Cor0014420.1	4.46947530259942	3.71003118839324	3.92214276964549	7.43857610634586	7.44564294749148	7.10005727763658
Cor0014430.1	0	0	0	0	0	0
Cor0014440.1	0	0.173171732094531	0.103323044511209	0	0.0554982330612066	0
Cor0014450.1	0	0	0	0	0	0
Cor0014460.1	5.45115896235621	5.11367280849294	5.57638045829852	0.488271444377624	0.417196766817604	0.167988315833177
Cor0014470.1	9.21812490405386	8.75044291479409	9.68605410439549	5.8294353706078	5.66650747935804	5.73531123424787
Cor0014480.1	0	0	0	0.0560584011229843	0.0835150259570569	0
Cor0014490.1	32.4397400995119	38.2810869585638	33.7786620726307	32.3456974479619	37.3520953592937	29.290104251316
Cor0014500.1	0	0	0	0	0	0
Cor0014510.1	3.35865995979795	3.62243777772288	4.42645315690065	2.48744998821343	2.34480034683598	2.2531008648206
Cor0014520.1	0	0	0	0	0	0
Cor0014530.1	8.96541340302967	9.19870704508216	9.6404324188876	11.1997944243588	10.3974885876252	11.760127190268
Cor0014540.1	270.794592354497	265.072980764344	264.399242773704	260.329408766451	260.643883828403	272.746596200092
Cor0014550.1	3.3633175354009	3.63208885053921	3.03230674108982	3.70257302534199	5.16857457465672	3.49558964560223
Cor0014560.1	36.8304692531083	38.5606018174011	33.9564275646168	32.7306972633177	31.9288051147798	29.1455715510788
Cor0014570.1	35.9689790167644	36.4379876024261	34.9852760602615	58.0319791625198	52.1586409646543	58.0831912298201
Cor0014580.1	12.8490740106092	10.2055874114377	11.3674482859461	29.7385204097257	31.9988423400124	29.1114937137138
Cor0014590.1	1.14370878555972	0.415612157026875	0.23247685015022	0.391151087322874	0.665978796734479	0.435764562866402
Cor0014600.1	0	0	0.0618352747202631	0.0445886515326038	0	0
Cor0014610.1	1.4182716259723	1.61057970231003	1.38377317482102	3.25677920991519	2.74597139798231	2.82346339580608
Cor0014620.1	0.845159525874202	1.04225576407405	0.696915080716402	5.82749453314668	5.56465154799178	5.6146959530303
Cor0014630.1	0.181953670429955	0.168842438792168	0.23247685015022	0.447029814083285	0.457860422754955	0.408529277687252
Cor0014640.1	8.90920588803941	8.86056719527467	8.60989164866465	10.1489278553442	13.2681616714726	10.3956475119029
Cor0014650.1	3.72618636278178	3.340342302591	4.61497963338747	7.00900461878556	7.5462597440792	6.48788658294674
Cor0014660.1	7.91775646978609	5.95349641997028	5.7292873022803	8.84102092023482	10.9247351194181	7.81278360816872
Cor0014670.1	20.5764467160127	20.3280714737546	22.2293979854384	24.3862152504979	23.3168258265788	24.3686026002935
Cor0014680.1	47.8081734012492	49.3817602086322	47.2129363706651	29.9835568016924	29.8077950814013	28.0793645686394
Cor0014690.1	10.5452799448851	11.0343210144759	9.62169494091114	8.89498099451434	5.6981961332843	8.05148080806363
Cor0014700.1	4.40185263887183	4.42277538783024	5.1350638758845	4.08854259163783	4.27139940648951	2.982866277674
Cor0014710.1	10.5866217690024	10.627974350798	12.8126762202552	15.5028333428943	16.0582641901231	12.9242028735167
Cor0014720.1	0	0	0	0	0.167030051914114	0
Cor0014730.1	0	0	0	0	0	0
Cor0014740.1	0	0	0.206059026269513	0.619110893084095	0.60874624389011	0.410386228949467
Cor0014750.1	49.3189544602336	47.1770482634897	58.9697375990802	11.2684222647579	11.8251844883586	17.2020718292505
Cor0014760.1	7.45027523816542	5.97169046675457	5.0900194559206	5.38039950873925	3.94568538304531	3.86245862540675
Cor0014770.1	0.418963433019527	0.672877615850706	0.468385092922583	1.76914935647352	1.68921466939248	1.95973454241117
Cor0014780.1	1.3275191260961	1.6643040395228	1.29522816512265	1.27124103379934	1.55568484549695	1.46681464464852
Cor0014790.1	0.313124904435443	0	0	0.875073805946816	0.75211891137002	0.557744990695801
Cor0014800.1	16.4656256565704	15.3083811171566	18.3774124169255	20.6480361853469	18.1681033866732	20.7714441632985
Cor0014810.1	37.654639217164	39.1503704315366	37.2666436288088	32.7910635539049	33.8572284450503	31.6714302397064
Cor0014820.1	0	0	0	0	0	0.270235621141532
Cor0014830.1	9.60594245665159	10.0085863523249	10.11703138945	7.83691005136104	7.14892676319881	6.9299257667492
Cor0014840.1	1.38577530522187	0.975679801641732	1.36145666029721	0.152337344410906	0.378250093290942	0.329996465083295
Cor0014850.1	9.63789379768108	7.2822477948622	6.87659784284926	27.7935927886564	28.5610798099553	26.4466460517887
Cor0014860.1	0.758483131823121	0.495595072138162	0.608788298235108	39.1955097779858	49.9142723527354	48.8142522823888
Cor0014870.1	0	0.225123251722891	0	0.322854865726817	0.841723201428301	0.629437701918137
Cor0014880.1	0.0906137991606479	0.0905523694080901	0.135070348690631	0.194795114516739	0.145101525545501	0.0474715585245522
Cor0014890.1	0	0	0	0.0891773030652077	0.0498206644615947	0.0434650075493343
Cor0014900.1	3.84035920398122	4.31183141739999	4.00714971790964	3.59367143020713	3.79830525435612	3.83448538745116
Cor0014910.1	26.4966693583894	27.7710511657593	25.4969932774251	32.761646016748	29.7099229902541	30.4425247152009
Cor0014920.1	15.3224143519962	15.2792153517512	15.0090317289966	10.1052265867774	13.5736994229172	10.3092721583394
Cor0014930.1	7.54348300440099	7.65572461821523	7.95965883188947	6.93505451780142	6.44904595457916	6.37667573063319
Cor0014940.1	0.43061601902007	0.430324091788888	0.213960994828521	0.308569252199081	0.632090495130734	0.150396619042387
Cor0014950.1	1.04409343134657	1.22537147195274	0.868656014932558	0.508931397620267	0.398540455081749	0.826843687774199
Cor0014960.1	0	0	0	0	0	0
Cor0014970.1	0	0	0	0	0	0
Cor0014980.1	0.800981237024986	0	1.56706617508667	0	0.260533371870664	0.524531418265114
Cor0014990.1	3.31427685227212	3.08620977903703	4.1917807284052	1.9701143664011	2.11082288903072	1.57846606363372
Cor0015000.1	0	0	0	0	0	0
Cor0015010.1	0.663971288586501	0.995281744459095	0.919031290652331	0.50977084062129	0.607559604038473	0.745386752271478
Cor0015020.1	0	0	0	0	0	0
Cor0015030.1	0.483373610754317	0.295194727424717	0.360262138643387	2.02051555040955	1.61257283149698	2.44792907583726
Cor0015040.1	0	0	0	0	0	0
Cor0015050.1	23.9322592400811	26.5380586148631	28.7997792009625	3.71757882153085	4.90179982008246	6.2480948352168
Cor0015060.1	0	0	0	0.0363211723942669	0	0
Cor0015070.1	0.299259595013948	0.478490749049391	0.26764862452719	0.225164463551175	0	0.125423010714315
Cor0015080.1	39.624380524236	39.2167726289889	38.3758429952672	47.4466643947658	37.6088059759939	51.0414834458113
Cor0015090.1	3.72870575856459	3.49329183707934	3.89064705538759	1.10215971403293	1.00757998988708	1.46507051308532
Cor0015100.1	0.1289337841793	0.0644231880924011	0.192190718725142	0.166303619229712	0.227110416374477	0.067546971191533
Cor0015110.1	0.0528334529308012	0.0527976355832186	0.0787543726893253	0.0851832056152188	0.0423015848088676	0.027678856599006
Cor0015120.1	0	0	0	0	0	0
Cor0015130.1	0.513751540037519	0.696761557368584	0.984607835930343	0.236662842749974	0.0881442525089752	0.307598514964519
Cor0015140.1	0	0	0	0	0	0
Cor0015150.1	0	0	0	0	0	0
Cor0015160.1	18.9647711350993	17.5803942422368	15.901416550275	22.4967753937413	26.3977345555629	21.1454754130922
Cor0015170.1	0	0.391755265838021	0.438264515086819	1.55380000333178	1.90286841997473	0.693142121900788
Cor0015180.1	11.4995363510654	11.6673784329449	10.4420252073665	16.8674175205574	17.2283353895174	14.3114256436124
Cor0015190.1	64.6045671473331	69.9179400774618	72.5327772468686	39.8917283245508	56.238523051362	63.2264837358956
Cor0015200.1	4.92002724842598	4.29535164287275	3.78782281178091	2.76040910196428	2.64060592905221	2.20932633373266
Cor0015210.1	10.4554554487398	10.4682312051144	9.51103819291047	11.9005253080039	12.3181592881293	11.9963420836163
Cor0015220.1	18.8613917435734	20.006381775968	19.3593436413666	27.4214474098888	28.7467369114735	24.1690589585809
Cor0015230.1	187.353244727266	183.10533226573	178.156072926984	115.83375928314	126.894358274404	129.621492852633
Cor0015240.1	0.242087612682925	0	0	0	0.290744474693784	0.190240499460332
Cor0015250.1	12.7656384650857	17.6346547182931	16.9019280312919	11.1384928675752	9.49944755897653	8.89080753959368
Cor0015260.1	1.27898616879796	0.784300360841038	0.259974111995945	3.8742583887218	4.44522944164439	3.92890952648902
Cor0015270.1	229.344191953535	224.421396879284	231.909333133677	39.1627699992301	59.8242387132791	37.925935649766
Cor0015280.1	0	0	0	0	0	0
Cor0015290.1	1.69398120624083	1.89032996746949	1.32566433610465	2.45049371975942	2.33396877262886	2.25562205191291
Cor0015300.1	0	0	0	0	0	0
Cor0015310.1	2.44252160749266	1.41112551197595	1.67820935590794	2.03056719079478	1.74173042957735	2.93910381048598
Cor0015320.1	56.4615729580113	53.2088779262002	54.4760943035553	71.7228214367802	68.001493213401	56.6135391263205
Cor0015330.1	0	0	0	0.0577290157259871	0.0215009710866264	0.0984799053497747
Cor0015340.1	7.13405072727856	8.60886260530357	8.07591779857942	5.60642163098227	5.5233407467761	5.99402292905446
Cor0015350.1	0	0	0	0	0.122514967323796	0
Cor0015360.1	32.7078371251277	32.4177482480962	34.7677775232924	24.4582572453295	27.5562487041385	27.0020971176163
Cor0015370.1	275.833201846144	273.024182671834	277.971202213735	531.947071649117	587.261082341048	474.95517699384
Cor0015380.1	7.2574081624245	7.05588455804251	7.95058295069	2.93702202649058	3.48292549963362	3.1149531555841
Cor0015390.1	13.9522377321202	15.4220355743371	15.4924378585545	56.517154776446	58.5531144414379	54.8124128503353
Cor0015400.1	4.02030967045233	4.91807719148469	6.97430550450659	3.16646118308993	2.69166430346852	3.44980278935902
Cor0015410.1	1.05086482012503	1.5980580122301	1.05564135899198	1.66975079851954	1.55473219096817	1.84309997505325
Cor0015420.1	1.51286249699559	2.02610926550602	1.46950963076607	2.77240508550734	2.38285991492153	2.3777153556403
Cor0015430.1	53.6543002915737	54.5698762176287	52.9604405294596	82.2172976635177	73.3845207449327	77.7445481540602
Cor0015440.1	10.1821897157774	8.30896544213823	6.25414062486144	5.8572187154414	8.56213434098225	7.98810055147213
Cor0015450.1	0	0	0	0	0	0
Cor0015460.1	1.34611626437524	1.19573661570847	0.928954626624854	3.59043720553163	3.0537106660717	3.46513193894073
Cor0015470.1	4.57689402394104	4.2528234087849	3.97972746445277	5.7826183376219	5.68966786368578	6.1837580171116
Cor0015480.1	17.4285622890407	17.49467423485	17.6391810051479	15.6111192886897	15.1093939509135	14.3189511829382
Cor0015490.1	389.670090165046	409.593337334659	383.910861387466	339.38503485203	358.469141695031	361.629126234749
Cor0015500.1	69.9307386339244	68.3867365233705	64.6816811181648	46.7912192722387	47.5057058351385	44.0296105151609
Cor0015510.1	2.12464751450478	2.35624208512521	2.74218699921601	0.640552305483557	1.22397540837543	1.11307913102776
Cor0015520.1	0	0.0506131900828981	0.0566219962895149	0.0204147104792132	0	0.026533673617158
Cor0015530.1	0	0	0	0	0	0
Cor0015540.1	0	0.0186738181152628	0	0	0	0.0195792833545964
Cor0015550.1	0	0	0	0	0	0
Cor0015560.1	9.26849717128912	8.0561963652263	8.02321891173199	8.48358812351805	9.06355518680831	10.2677025125396
Cor0015570.1	140.133832231675	136.315171124315	132.18717474983	108.76718652121	103.921941359354	105.375526624498
Cor0015580.1	57.3488262473515	61.246388654439	72.101034525161	38.4174229153074	38.9597596089671	45.5218337994367
Cor0015590.1	22.5477159446079	23.1895467050865	23.3394737596171	26.0385673963506	23.7985683941183	24.893114661464
Cor0015600.1	67.1352237158773	67.6264284645716	64.64703932323	53.0962622139766	49.7424966089102	54.6844845849392
Cor0015610.1	0.137165920082503	0.171341164101989	0.204461669476726	0.0368586950301228	0	0
Cor0015620.1	6.01788172228207	4.95557935002745	3.9269337999897	4.73331966360956	4.77691320046252	4.57344623224914
Cor0015630.1	17.7953099662886	17.7832460036466	18.8403755468319	5.56122851493676	5.44691267527869	5.06468084655984
Cor0015640.1	19.5415863562419	20.3405479203741	21.2804952852105	6.4001229264669	6.38012040074224	6.7201731116554
Cor0015650.1	21.0489031643943	21.1481807748088	22.5685757574903	10.3047809594943	9.93894626335003	10.9826406728728
Cor0015660.1	2.46377772907686	2.13724606066035	1.5302273680774	3.75165527515466	4.15077607648278	4.48175578897408
Cor0015670.1	7.90521821842475	7.58512361921475	8.1217931803937	0.5754966344412	0.302600074632754	0.725992223183249
Cor0015680.1	0	0	0	0	0	0
Cor0015690.1	0	0	0	0	0	0
Cor0015700.1	13.1612659832306	13.9859428156072	13.3322152463292	1.64379248778625	2.00364477988973	1.67520348381927
Cor0015710.1	0	0	0	0.152042116999257	0.113255115142346	0
Cor0015720.1	0	0	0	0	0	0
Cor0015730.1	0	0	0	0	0	0
Cor0015740.1	0	0	0	0	0	0
Cor0015750.1	6.51648738069375	6.70220308355069	7.97647843623921	3.09315790712466	3.46562866511828	3.488672306819
Cor0015760.1	71.8308530774907	76.9773087979062	79.7949112325136	54.377983813131	59.20075803829	60.8202825600679
Cor0015770.1	0	0	0	0	0	0
Cor0015780.1	25.4495524486273	26.5348320051042	24.441459540971	28.3637013255534	26.6983124223886	25.6475095282593
Cor0015790.1	0	0	0	0	0	0
Cor0015800.1	2.96789111548726	3.31074875725238	3.5494763333574	3.91341312775676	3.13612249334593	3.50744115175234
Cor0015810.1	91.8606101856371	85.720007386793	96.5941312374163	48.9497646421197	58.3147683890629	51.2295714219814
Cor0015820.1	67.1322399281566	72.7898513904013	69.3986448966953	32.7697688712719	26.6044654737159	28.7967748627548
Cor0015830.1	7.56927268988612	7.12208105450599	6.37409254593694	2.69437060670198	4.13209571610257	4.17145531543929
Cor0015840.1	0.314338566855736	0.534013294784531	0.374846394040664	1.50352760143709	1.61073941535781	1.02100650485558
Cor0015850.1	3.99942001226859	4.42228415028254	5.27159834632873	0.955296588999896	0.845017617089468	1.43563530642972
Cor0015860.1	0.306862406346734	0.131423303708498	0.130689688733097	0.541872625990144	0.473834914163113	0.505251344512667
Cor0015870.1	10.9683547467612	9.39981839570824	8.12525646754539	9.68167644476688	9.55365689864698	9.78595050092808
Cor0015880.1	10.3950548385176	9.71636929535481	10.4858619040132	7.41674326901715	9.54262988580593	8.16877989947902
Cor0015890.1	14.1492483412765	14.8868737522286	16.7185479469733	17.7432791100504	16.9470349126476	18.6219813727057
Cor0015900.1	14.9848545637339	13.4525427374714	13.6842718494515	26.4167389880739	28.3133955195454	25.2334225933933
Cor0015910.1	4.40007113051891	4.22465336211893	2.63638640702271	8.90255119110542	9.15278040458889	10.1245723968109
Cor0015920.1	10.866401704682	11.7582633217287	11.9529670369371	17.5810798510676	17.2911292646539	17.460265915357
Cor0015930.1	0	0	0	0	0	0
Cor0015940.1	21.9065177166027	18.8242502277292	20.2764271055323	22.7651268568369	20.4499933405634	21.7344086156354
Cor0015950.1	0.946159086235765	1.21566555930361	1.410359557578	3.48683254984962	3.679532851958	3.6822105562211
Cor0015960.1	3.98738472056501	4.37864724601022	4.09675871486943	4.15272071041118	3.95910520100383	4.08347709119391
Cor0015970.1	19.0315308900443	19.1323183548384	18.3512287122588	12.9446038048024	11.6332749132988	13.5464706218925
Cor0015980.1	0	0	0	0	0	0
Cor0015990.1	0	0	0	0	0	0
Cor0016000.1	37.0420723725832	37.9546639268344	38.397746632525	27.8322240032762	24.8641257375869	29.8228623561709
Cor0016010.1	50.9739561156	51.1240328337033	51.689025512057	28.3880012152026	27.9351753551107	28.3348853260954
Cor0016020.1	24.4676865047323	23.6118452270716	23.5423233722448	11.3847507906605	12.143562371677	9.61376100518552
Cor0016030.1	0	0	0	0.0761317150622188	0	0
Cor0016040.1	141.258122000487	122.594730781513	128.556228329338	93.4809398159311	95.4611025244591	107.295641695627
Cor0016050.1	0	0	0	0	0	0
Cor0016060.1	0.335583518270813	0.391248685752886	0.305693697209025	0.561099490780399	0.567230216529022	0.527425384710715
Cor0016070.1	852.382136407865	837.179033062187	852.885415213179	627.529662635292	713.068090620826	821.220858268091
Cor0016080.1	0	0	0	0	0	0
Cor0016090.1	0.819185356048281	1.00282175767469	1.19056326289052	1.62894954980348	1.04942113424827	1.48060913973925
Cor0016100.1	0	0	0	0.0681021982392504	0	0
Cor0016110.1	0	0	0.0394414231902494	0.0995425279320854	0.137704424936534	0.138620048546409
Cor0016120.1	30.2999155546892	30.6001304373521	32.3431117538807	41.6303886228748	40.0733851035066	43.8547017331143
Cor0016130.1	0	0.106637329763474	0	0	0.17087613863582	0.111808012840722
Cor0016140.1	0.566633014838636	0.566248877696004	0.739053043272315	0.266461002717766	0.141774962186925	0
Cor0016150.1	0.313932968704954	0.50543801031978	0.285971523195539	3.93674642724957	3.77029931699681	3.50860757714368
Cor0016160.1	0	0	0	0.0678372091410432	0.3284545232922	0
Cor0016170.1	0.424974761128977	0.530858322840004	0.422316024727037	3.88271746817316	3.82792397904698	3.56223258378125
Cor0016180.1	20.7253895080215	22.5686059852198	19.7002604868038	11.5218830206258	12.325232592343	12.2150254028488
Cor0016190.1	0	0	0	0	0	0
Cor0016200.1	0	0	0	0	0	0
Cor0016210.1	0	0	0	0	0	0
Cor0016220.1	0.262669960319935	0.295303374729622	0.293654968610804	0.211750964565767	0.473195460837657	0.550439447831245
Cor0016230.1	0	0	0	0	0	0
Cor0016240.1	0	0	0	0	0	0
Cor0016250.1	2.77123407885278	4.01149271663	2.97663826222493	1.9273948768013	1.90883244315291	0.918061773777584
Cor0016260.1	0	0	0	0	0	0
Cor0016270.1	1.8312756507789	2.0391809381867	2.10579030716715	1.15290431083737	0.900682614615905	0.60304192732157
Cor0016280.1	4.85865476715663	5.45771775122792	5.39094966024023	3.51431884247231	2.28142736448906	3.59800199880232
Cor0016290.1	0	0	0	0.0710631633800874	0.0529344559904444	0
Cor0016300.1	0	0	0	0	0	0
Cor0016310.1	0	0	0	0	0	0
Cor0016320.1	10.1771733645528	9.94779921730797	10.097700361819	8.20431188199911	8.88689941407157	7.73097600944159
Cor0016330.1	33.1770069199554	34.8025467137158	41.5588520349881	13.9515010517308	14.6332111449948	12.5224974381608
Cor0016340.1	33.0969471517711	32.2601254851395	32.1714803455857	25.9393215620904	25.8574093352869	25.0652906582312
Cor0016350.1	0	0	0	0.657892933933891	0.428802385633285	1.52312047681134
Cor0016360.1	78.2980507305917	70.105972623948	67.6096214351586	91.4828881149245	91.6398894284836	89.9384608877229
Cor0016370.1	5.04131096141064	6.84496373481762	5.96271704844753	46.9426611863201	35.274376943254	42.3148001029358
Cor0016380.1	22.0517334384323	23.0202436997717	24.1775924156229	15.1226670139545	14.9272786816379	15.4480985651661
Cor0016390.1	25.4357053052991	22.5020922972107	24.4523377839822	22.1559151605028	18.7911971851331	19.634164679151
Cor0016400.1	5.81357349453619	5.86772862555147	5.41612733324885	4.93655504369391	4.11940110560763	3.65479955952467
Cor0016410.1	6.90959152382542	8.14705994664778	7.12067334855309	9.77151420806844	9.18135081193038	9.67210713634913
Cor0016420.1	31.884265097808	32.6397876196585	30.6773903766722	51.4367507139632	50.7900062482196	52.2648853448875
Cor0016430.1	0	0.158910530627923	0	0.132940238828689	0.240492343265229	0.185128735858276
Cor0016440.1	0.247631603813068	0.0927988976567641	0.09228088708253	0.565612150261866	1.11526029414982	0.681090032419053
Cor0016450.1	3.79436548721798	3.4167806636811	4.00888100464698	27.2268737022319	30.3799325142759	28.6596415845091
Cor0016460.1	8.73377618063783	9.0840942893017	8.55514808552809	5.27814487628336	4.68801502987021	4.78095977544853
Cor0016470.1	0	0	0	0	0	0
Cor0016480.1	18.702503220637	20.9502454664568	21.5460177309292	14.7656684508938	13.2074468515659	14.451375809345
Cor0016490.1	1.74675523612757	2.36898929505319	2.13878702138202	2.21279757971226	2.59731730726447	3.52969295921786
Cor0016500.1	0	2.34911219189103	0	1.01067610140569	1.22337409400138	0
Cor0016510.1	734.804755098119	754.827936272186	770.02304652142	464.244563116446	522.859036831657	514.366095623433
Cor0016520.1	0	0	0	0	0	0
Cor0016530.1	0	0	0	0	0	0
Cor0016540.1	195.78952814899	195.865943447369	209.331154979135	250.152115834373	264.675012053176	276.0287367331
Cor0016550.1	5.03798993969693	4.08291715624697	5.63228005136669	5.48119510677119	6.86223038567033	5.98681086938046
Cor0016560.1	5.88963581057421	5.95571023289953	5.81795091269311	2.36139956546012	3.16243966086236	2.49779745112759
Cor0016570.1	0.398849263518589	0.265719247935215	0.495442467533255	0.428708920063478	0.266118576563983	0.139301786490079
Cor0016580.1	0	0	0	0	0	0
Cor0016590.1	225.840348508576	233.173185260813	229.369001732422	182.095241978331	191.022435380984	183.857096315283
Cor0016600.1	2.64594697098141	2.536667303233	2.90195240532343	0.751472532295177	0.852567683750605	0.597297978411707
Cor0016610.1	36.3219808010762	39.1084295548788	34.3047178392053	45.4419860705554	38.0773039315496	45.8136167503621
Cor0016620.1	0	0	0	0.184349152937669	0.176554801853325	0.0770157913223098
Cor0016630.1	3.35698130128146	4.35945641143712	4.34750765260432	7.83286922699313	6.78602370238156	6.82578753801389
Cor0016640.1	21.9140797480746	25.434137588267	30.0933863045519	20.5871496294313	17.2003194018312	27.3001862842579
Cor0016650.1	20.9584498862815	22.3359982693689	21.1395703319844	29.2455798160162	27.1154487470437	27.3874605526747
Cor0016660.1	114.250488157492	113.817576634215	111.132091454266	22.1367987539795	24.9763955972691	24.0387227607552
Cor0016670.1	0	0	0	0	0	0
Cor0016680.1	45.6733937641384	45.0770045891648	41.8422287347892	34.9865804783845	32.8691511946453	37.8595799139191
Cor0016690.1	0	0.066158669894074	0.0986840506760117	3.41567270189351	4.13450510135977	3.64174670395493
Cor0016700.1	15.258692565326	16.8692356624353	17.6406877995471	9.45964756579573	8.68177359187476	8.18269012493578
Cor0016710.1	22.6938954344225	22.6437275853119	21.7131382530862	13.5993951917418	12.7775749504373	16.1377831409162
Cor0016720.1	7.3122364978408	7.24084950623461	6.83710605195892	2.64370500705811	2.12894861251186	3.41289376900695
Cor0016730.1	0	0.110640779003741	0.0825173802580985	2.64785065645577	3.3906958021456	3.30615912372701
Cor0016740.1	1.72978521396161	1.45303662935826	1.32659123764237	1.23952316300682	1.06381620776675	0.945615836575624
Cor0016750.1	90.3409041143385	102.53055259863	114.281294383148	114.63975621744	106.83732528428	133.093138261981
Cor0016760.1	8.55090075909121	7.46578953940593	7.83056775636012	6.24415048820588	5.75902409244713	6.2039790513527
Cor0016770.1	11.8681975973824	10.4764674216409	10.4671284238367	4.25223481688978	7.12678529432324	5.3886008139821
Cor0016780.1	11.8681975973824	8.89511384856299	10.4671284238367	17.0089392675591	10.9277374512956	12.435232647651
Cor0016790.1	50.7938035768674	61.3164646139978	54.876772259144	155.760480351835	167.287739724468	222.386137540195
Cor0016800.1	40.5031198142586	39.796414826954	40.9159256264387	145.878505300253	142.889726832199	140.426756370873
Cor0016810.1	0.695137287846684	0.50942175818437	0.58717010152227	2.41587683811009	2.9127058374323	3.03478891996245
Cor0016820.1	0.699132329730861	0.698658367415868	0.781603203091256	2.66772748964788	1.9311949806169	2.01447195549231
Cor0016830.1	16.5449175457431	18.7262844338953	18.2906636009973	37.5061597421199	41.9916981490102	35.4711480897574
Cor0016840.1	0	0	0	0	0.169759301128397	0
Cor0016850.1	0.110089615722326	0.27503745685602	0.246151958982586	0.55221329974994	0.308504883781413	0.355660782927726
Cor0016860.1	0	0.131423303708498	0	0.0942387175635033	0	0
Cor0016870.1	0	0.0429943610717457	0	0.208100085866357	0.74061435154093	0.202855917196429
Cor0016880.1	28.8161521096728	26.9573119297112	27.3498297183819	34.2500927768917	33.6407853361116	33.537646064436
Cor0016890.1	82.5650011568903	75.9180700689603	76.6109253651664	135.517357434417	144.430139621328	133.330830798479
Cor0016900.1	46.0284607982808	45.7309918818113	48.6034147328435	623.298167612236	668.262543326978	598.186184641895
Cor0016910.1	298.58943042334	284.613457217584	318.239048938642	443.025263753677	483.318528482342	390.880812891163
Cor0016920.1	0	0	0	0	0	0
Cor0016930.1	0.523221614508257	0.19607509021026	0	0.210897130031227	0.418922146332979	0.411164950446525
Cor0016940.1	0	0	0	0.0937320577916565	0.0349101788610816	0.0913699889881166
Cor0016950.1	0	0	0	0	0	0
Cor0016960.1	10.6496574910652	10.0048723791401	9.58325145672192	30.7933207409186	29.7944908961163	29.5159621916105
Cor0016970.1	12.0082728909138	13.4262347894476	14.8386082207471	32.6609958800292	37.831097045188	26.7868965355999
Cor0016980.1	202.600922257861	195.980023499855	198.91564669217	122.356124021996	172.249361422676	126.070649533276
Cor0016990.1	3.07435445387531	3.12524043568248	6.24192745370656	3.64636083644405	4.66838078103091	3.8321648322663
Cor0017000.1	0	0	0	0	0	0
Cor0017010.1	4.33270501329098	3.87458703376219	3.06359903896591	7.21248924694922	6.0218623870481	6.05294885954154
Cor0017020.1	7.74581549314877	8.33599240665332	8.73353848482703	6.11974692422587	5.72469937111353	6.00021123604004
Cor0017030.1	40.992035216656	41.9957193213974	36.2297559076531	47.362808802124	41.7538433789031	43.7487813637738
Cor0017040.1	19.5936030201052	27.5550860108818	33.655208642547	32.1485961096135	43.9985551850601	29.5030039643069
Cor0017050.1	19.9963557062318	21.6525579797795	20.0467474802903	24.73490091895	22.6231993262567	24.7236170705684
Cor0017060.1	76.5013696955447	72.4889040173735	75.7074002510069	206.162764545239	202.161627976733	209.583050601984
Cor0017070.1	0	0	0	0	0	0
Cor0017080.1	0.0810993502487798	0.162088741240481	0.2115539336367	0	0	0
Cor0017090.1	0	0	0	0	0	0
Cor0017100.1	12.6938113432873	13.5323856586063	12.6703109190105	18.9098573760346	15.7797237885841	16.4367087591083
Cor0017110.1	80.1982463571267	92.7507797098309	98.4151998969264	27.9021108956984	30.2742861348882	26.1821874855563
Cor0017120.1	27.7163713487588	25.60467753112	28.0964878895837	18.8710442945158	20.1934285152705	17.8819100976249
Cor0017130.1	30.1939119387765	28.2616266778275	29.4470676856945	17.8811925633314	18.2478190305247	17.8227706212359
Cor0017140.1	12.1066972620188	10.8770076358744	12.0020345125401	8.11230778643243	8.15545207125506	7.66393106199129
Cor0017150.1	0	0	0	0	0	0
Cor0017160.1	0.924962039497285	1.23794863472873	1.25565907657512	9.88882754718044	9.54818276906796	11.0933587648648
Cor0017170.1	61.5824505393772	61.2377323798734	62.3363860528968	248.07021295075	241.617263057792	229.410188589871
Cor0017180.1	42.3838021191171	36.0393495510171	36.9251786075112	30.09412016798	28.3617141930855	28.4327471999969
Cor0017190.1	1.18566301533304	1.16116203520228	1.66132579464075	5.60747924683419	5.08831168382221	4.84501388976461
Cor0017200.1	387.364160669408	390.255404470154	392.002026087734	186.327614382589	186.697495830549	180.269324854184
Cor0017210.1	1.81442614115914	1.92308676048029	1.72111674823078	4.55061197183764	5.8549695231555	4.69517851888427
Cor0017220.1	70.5181474695399	70.0645395791293	74.2103355189111	6.19798203603456	6.99492107428522	5.90806976006423
Cor0017230.1	8.96557037153942	9.31266735796802	9.67658228561053	8.43717509195264	8.548509944781	9.90065082512519
Cor0017240.1	56.3413809026461	60.1540514852097	59.3927813688127	42.7867922751345	43.2146815952466	38.4098719391769
Cor0017250.1	32.9275557401061	35.1598510134427	36.8117478508544	22.2842681757307	24.5085204557662	29.708986269106
Cor0017260.1	0	0.0354679958950725	0	0	0	0.111563356357482
Cor0017270.1	0	0	0	0.32825829444191	0.285270206341809	0.0888850311286072
Cor0017280.1	64.393231418089	64.6098911818321	66.0353728610856	68.2806930800317	63.5981229305551	61.7927213750298
Cor0017290.1	1.34066676563024	1.16405193573787	1.0319704079839	3.61439959435631	3.77455665588231	3.66148516847502
Cor0017300.1	101.537390837791	101.142370888604	103.484586732503	209.263928727043	228.692582720129	186.127456670143
Cor0017310.1	1.82473538059755	2.35535202115074	2.07776184821759	9.88843918433916	11.2719512826985	11.3652845052594
Cor0017320.1	18.4435619114161	17.8036181910916	19.2250855821001	34.0809762130463	33.9431669066296	33.5784709531329
Cor0017330.1	11.6162105636866	13.82836290781	12.4877663796864	12.1981600753815	10.8435854577213	11.5822769209392
Cor0017340.1	39.0848850978701	40.8702833777623	38.7294142825148	25.6136267703711	24.9505508949497	25.4360766481081
Cor0017350.1	24.243529170114	22.4596367516731	23.0844565883208	29.3042310040553	31.1194533756022	27.1193903486006
Cor0017360.1	27.1833007315355	26.2393656730347	27.5355913622371	30.9133533933427	29.6607223360449	28.1673371608366
Cor0017370.1	148.989704528896	156.119604961266	178.870751074863	118.280876616156	143.707855803136	124.509938706675
Cor0017380.1	27.4287233361727	25.8617198930443	25.9466845435953	25.9386323830277	29.4045882143559	21.6234878817487
Cor0017390.1	6.65868349411034	7.59257787915939	8.39853210226899	5.04673132215077	6.35659235725252	6.08235589853526
Cor0017400.1	7.93842582495609	7.51680416326703	8.47311395834517	18.8036135996422	22.6186318374315	15.9422688037181
Cor0017410.1	0	0	0	0	0	0
Cor0017420.1	0	0	0	0	0	0
Cor0017430.1	0.103973525959974	0	0	0	0	0
Cor0017440.1	0	0	0	0.119412073624987	0	0.0831449019167793
Cor0017450.1	14.4869779504231	13.6978840086774	14.6718723205917	26.3188803041534	29.941296736521	24.7841095130266
Cor0017460.1	463.071919102635	453.347538966202	467.326709031333	157.273081842831	147.138312136147	152.315586940985
Cor0017470.1	28.5684782975812	31.3073060429128	28.2517171044433	16.9429239093522	16.7247144840704	17.7459701264544
Cor0017480.1	0	0	0	0	0	0
Cor0017490.1	7.30938349881707	4.97396781059846	5.81092349903382	5.7989167942778	5.88019261623179	6.05394802574483
Cor0017500.1	25.4133186609537	23.6242699783697	24.5201898790021	3.24684812334175	3.86442959684086	2.61458737719841
Cor0017510.1	2.05939588249787	2.76384264969341	2.44820321942036	2.90874278817466	2.64364930540035	2.86219127099921
Cor0017520.1	3.89146075790516	2.7940700354962	3.63151337694335	3.3567793196637	3.06336819505991	3.25505585770166
Cor0017530.1	0.137223942891336	0.219409463608096	0.143183711429239	0.324493722913247	0.329608795338131	0.301938390006416
Cor0017540.1	68.8720635958869	66.6745802910364	70.3474948554565	10.6616610658863	10.6889596875884	8.10522086931509
Cor0017550.1	2.65787786529615	3.25199050177856	2.53966306886795	16.9580196489535	18.2930804046305	17.6731825338989
Cor0017560.1	2.51293761334247	3.19611602446019	2.2701964709505	36.8327382026368	39.3865488378603	37.5800904004364
Cor0017570.1	66.3303401346672	65.4907290797621	65.8645307148075	70.7912978834865	69.0396428162343	68.8709150655239
Cor0017580.1	7.31399975718439	9.09330736667421	8.36916660540791	6.95979176064148	10.1446942571537	9.2862930983254
Cor0017590.1	384.883025906889	377.19498141697	376.076527560013	542.971172423989	610.014026653562	534.185819597032
Cor0017600.1	24.3917129755872	23.9730485613307	21.5475871337708	13.4416063944585	16.1836660462185	12.681247746469
Cor0017610.1	18.6228137608309	18.3562036020203	16.4283640772822	16.3662581933825	15.9464922995867	17.5032099418005
Cor0017620.1	19.8075013762445	20.3884615727986	20.8281936991396	61.1210490330159	56.2248141194212	61.5097660210875
Cor0017630.1	26.0855642037312	24.9190551932853	22.2770342489309	17.838563431576	16.1328214188334	17.564231955329
Cor0017640.1	10.4440138856965	13.5996407284696	15.2141923005627	57.2776029835054	67.9103452045735	52.7253864260402
Cor0017650.1	39.5874794434722	39.0111885697429	40.5691804940112	31.1746469499267	33.1818291584847	32.945462766711
Cor0017660.1	0.725278742062259	0.461228125481044	0.884546063986202	3.47265843379332	4.61921269076506	3.69602748138516
Cor0017670.1	18.4656982104914	16.3335577711562	16.8829854731315	9.53663603377674	9.12390951526237	10.1533143147872
Cor0017680.1	83.5183748451105	83.5547316222443	81.9403108158538	83.4706377134173	78.4906310541395	81.6433653993721
Cor0017690.1	43.6337349225829	38.3533922935223	34.4786089025608	44.8745527102126	51.0317977976611	47.0349539088264
Cor0017700.1	26.8023462407553	29.1957403429501	26.1825634939916	27.0654746095035	24.832887425553	26.8497398250531
Cor0017710.1	384.766029760187	355.156573262427	367.384954575855	318.921385439648	318.13294828624	337.281771658595
Cor0017720.1	8.70919130750443	9.46183046157489	7.97979651156025	0.558236738276417	0.639733326912431	0.962760622884638
Cor0017730.1	6.9543743348047	6.15181362480065	7.46937278643271	7.50888486285621	7.99045156056103	7.15455418954877
Cor0017740.1	0.413772195146836	0.413491686837962	0	1.42319695912229	0.927613324023025	0.910436675988734
Cor0017750.1	0	0.105252429376936	0	0.0566044245105458	0.070273736668411	0.128748620846892
Cor0017760.1	31.9894724135881	33.9108054229297	32.1249272096541	32.3439467281792	29.5577986938693	32.4938774781695
Cor0017770.1	0.766293073216817	0.861495278246652	1.09465477472308	9.91825400498564	11.7850716402453	10.8057602331261
Cor0017780.1	36.2276139434669	40.8618922528399	25.8425164442436	26.1512441238722	34.0217461655151	25.543109616163
Cor0017790.1	3.38656627412487	4.11901334196278	3.28788688069597	3.13719137383448	3.0325820208445	2.80134361842687
Cor0017800.1	0	0	0	0	0	0
Cor0017810.1	0.0563189932283193	0.112561625861445	0	0.66588816056156	0.969484758787953	0.663860076241785
Cor0017820.1	12.7150740088539	11.0977844191033	12.5747779649094	16.1200298787018	15.1238262803654	16.1408069994385
Cor0017830.1	46.7790455058179	44.652707580862	44.0919861685876	38.3846361013035	38.4108096949921	35.2621947357182
Cor0017840.1	14.8565620067808	16.0342095321942	14.2251782962609	14.2404044869936	14.0361490257881	14.9986593777109
Cor0017850.1	0	0	0	0	0	0
Cor0017860.1	4.63424858564456	5.40295804134938	6.14034093095184	7.61015040641782	8.24545176909356	11.3298786345265
Cor0017870.1	5.82901579913105	4.55874584738853	4.15552369643518	35.5493474808887	33.4810434139561	37.7072523305334
Cor0017880.1	54.0959402208894	53.6139682564669	52.739034005507	47.4649870453431	40.6722765148557	42.7905237714705
Cor0017890.1	0.677592482496333	0.465529021839502	0.820649350921925	1.04696016509845	0.389936671456154	0.754339178016775
Cor0017900.1	2.273813558377	2.3101432746891	2.65501598956606	3.01431785851486	2.36671436876903	1.74713081747371
Cor0017910.1	17.012371843718	18.3471783651685	18.3103916502681	42.4922224010583	46.7326758175965	42.3901688813777
Cor0017920.1	86.5872762054642	88.7831939802185	87.8482822169154	80.7804721370236	82.6552293458411	88.0088786789109
Cor0017930.1	20.400248928559	19.4673591283671	22.806698000304	46.5510118768583	54.4677967958125	43.8886793497249
Cor0017940.1	15.7207971251481	15.8348231827239	18.5981480120176	34.3318897215963	33.3655377163974	40.5261043465754
Cor0017950.1	18.1752794220604	17.7871725317993	19.2262307539999	8.29941596100219	8.29977362097263	8.69441227518143
Cor0017960.1	11.6757819424313	11.3209840671854	11.7124912674905	12.1767790408173	14.1740759666865	11.4070276135553
Cor0017970.1	20.350128736166	19.777406093003	19.0470688261008	23.0297428358768	23.0623864351931	21.0519362957183
Cor0017980.1	12.8428624053273	14.1380242753921	13.9574113945078	11.8931788470817	10.7948440136307	11.2852024569455
Cor0017990.1	13.1699799549301	15.0543959100846	13.8797289793391	8.36939151922594	9.34220256530312	9.68365695258672
Cor0018000.1	40.1948654670515	40.2689216519321	42.4996741680871	30.2918577768186	28.5501988384462	29.1567345485392
Cor0018010.1	1.00711611420053	1.45667986408929	1.69875240828723	5.92533635922158	6.36597379231488	5.30393828233959
Cor0018020.1	60.221466236017	61.8846501813017	58.9871261114491	155.342860393941	140.871164979261	158.400418601937
Cor0018030.1	66.450780110094	65.5446347391196	63.7306225080559	38.4913624448243	40.0757943894323	42.5932624916729
Cor0018040.1	0.865059735986985	1.00855216771855	0.3760958820208	0.619881342195488	0.836913354562996	1.09522160133756
Cor0018050.1	68.6104430433987	65.9540265507575	63.0783434087981	56.840436178844	61.709869437125	57.0128820150233
Cor0018060.1	168.307482724091	167.877624856213	176.190279795018	180.398300915109	192.058122314767	188.929404762753
Cor0018070.1	2.19644073590445	3.9171445799783	3.50071390184539	4.50382537688909	3.16548046822857	3.717616426954
Cor0018080.1	12.4768231151969	8.5720007386793	12.5537499081119	55.5713937632283	57.9401553158997	56.7038637429906
Cor0018090.1	56.7920103681206	54.7666875701044	52.1057254829767	69.658173117581	63.3545767694756	68.7736971615534
Cor0018100.1	49.3102206083533	50.3956879248623	46.1110892665494	44.0163819783955	45.4348813474599	45.7052799953449
Cor0018110.1	4.85772757835331	7.81646214103844	6.50463146207113	2.83194521815198	4.08714906219282	2.15670278576011
Cor0018120.1	1.82125357229757	1.92707882584456	1.94826041922456	5.10127747550655	6.53618159886237	4.49004437299596
Cor0018130.1	42.6027056404243	43.4093329920098	43.9517058002216	30.1752805430858	30.2425319912295	29.8918017926381
Cor0018140.1	0	0	0	9.13764231813662	7.68942623861192	8.60921698873557
Cor0018150.1	20.4882569049549	22.322747697154	19.2466360676998	64.5752212357019	63.3380887210108	62.4634098403498
Cor0018160.1	48.6596101492679	46.8111335427305	46.7091261968	60.189979154798	58.0783727308882	61.2734102580997
Cor0018170.1	0	0.0764569534153213	0	0.246709850225209	0.980119738590366	0.614592473099313
Cor0018180.1	189.75861644535	196.044254469577	189.742438940384	184.459402284566	188.261106190225	184.371986548775
Cor0018190.1	0	0	0	0	0	0
Cor0018200.1	7.0351243589303	6.63977976165827	5.93516199359417	8.08693091380786	8.99673163660886	9.82832845404705
Cor0018210.1	245.914158818881	238.754101512693	256.009506788007	135.114761306673	137.354098728925	146.717359817668
Cor0018220.1	381.733902113254	372.262166812485	377.471742987376	419.055802495605	434.873020883475	401.909364966261
Cor0018230.1	21.2126753063364	20.9083688264032	19.9434965724543	15.7081516284823	13.0244010561868	15.4678293171863
Cor0018240.1	0	0	0.0955636063858611	0.206729202560254	0.564634197231407	0.570972144625346
Cor0018250.1	0.329337462939207	0.246835646559109	0.337504462654634	18.6731387821896	23.4351853485411	15.8733325031944
Cor0018260.1	3.05013373519137	3.04094431061887	3.27183588049729	6.15864097117552	5.75152865932027	6.18264906154739
Cor0018270.1	2.90250306153528	2.30336632289105	1.52700583677618	2.31690847062376	2.49479162408298	2.68339230817732
Cor0018280.1	65.7932756947848	63.8462224886215	63.2817266277453	163.29180603169	158.094924360018	175.094497630059
Cor0018290.1	0	0.0261433453613679	0	0.281196173374969	0.146622751216543	0.082232990089305
Cor0018300.1	14.4807592566749	16.3152781117333	15.5540747706633	37.1572746559467	34.9955827559759	37.3179427015776
Cor0018310.1	73.6857227765429	71.1594132945901	70.2432325105407	45.9407798708091	46.2237215225918	44.6328552269224
Cor0018320.1	44.2574960556183	43.3565239547626	42.167658903386	62.5279898966658	63.8329758984806	61.1225283165915
Cor0018330.1	19.9992572458156	19.8971798258188	20.3044829509842	10.2616127832346	10.9298516540529	11.6633125627877
Cor0018340.1	0.0765088209894149	0	0	3.86512098686161	3.46104782689723	1.84377741929794
Cor0018350.1	1.98922934572479	0.764569534153213	0.969384601569785	0.781247859046495	0.765718545773724	0.801642356216495
Cor0018360.1	2.69180822102333	0	3.49803464736671	1.85469816481363	1.93417246285652	2.82041659625446
Cor0018370.1	0	0	0	0	0	0
Cor0018380.1	0.223209220868201	0.148705267193102	0	1.15961174249586	1.31057295320684	1.52017866999954
Cor0018390.1	3.90098140437169	4.71903930193806	5.96788673550185	2.53788445083991	2.79458191287949	4.08736127954436
Cor0018400.1	0.784832421762385	0.392150180420519	0	0	0	0
Cor0018410.1	3.08949905709637	2.0904301945697	2.01479936796857	1.86794600884801	1.98406183193814	1.58483421375817
Cor0018420.1	0.171942085333102	0.0715939669790112	0.042716594373892	0.0462036115262759	0.0229444991807815	0.0300261801268369
Cor0018430.1	586.232446084037	582.098560669144	586.620610785551	304.248781744184	301.980301211496	335.206230704943
Cor0018440.1	1.64947831014467	2.12913177053175	2.76608048822804	1.40359784845642	1.18310004462259	0.97216119639475
Cor0018450.1	58.1564233135794	55.8664981514932	57.5792907324829	82.8051744584606	81.5838940020023	79.0369750184617
Cor0018460.1	0	0.084597464112986	0.0504751407424277	0.345771495026841	0.54901540158774	0.390277656512916
Cor0018470.1	158.031540208097	166.477309926241	164.034930361331	448.085546549351	457.148378231173	431.89004751396
Cor0018480.1	9.08312722786334	10.1257790116112	10.7519175683593	1.8664809531548	2.39869892494425	2.35928060977786
Cor0018490.1	22.4183100916536	23.1634825868834	22.8497612532088	9.83414443407244	9.34618184364618	12.9308397459269
Cor0018500.1	2.76415791844716	2.44957261681756	3.01248137011378	5.25547510527977	4.8125533707754	5.87441456532924
Cor0018510.1	0	0	0	0.124086567610307	0.115539026123864	0.181439337563591
Cor0018520.1	55.9178168381998	50.4029373446428	50.3975841905563	60.4225092542434	61.5232124723034	56.4165874472653
Cor0018530.1	2.01934125117444	3.45008164086165	2.23327158859167	3.04572722727828	2.68598074948033	2.11582070885735
Cor0018540.1	0.495263207626136	0.494927454169408	0.73824709666024	1.4195755928141	1.817461220096	1.66488674591324
Cor0018550.1	28.76731669202	27.2186754158544	25.0899543935709	8.71708137462405	11.393891961113	7.37510967719176
Cor0018560.1	11.0658926507681	9.84651231834699	11.2414506792265	88.7594407257281	104.469199636817	91.6846603987907
Cor0018570.1	23.5699304130185	22.7945921454885	22.488867902777	15.9342901447557	17.7099872612028	16.2710182093796
Cor0018580.1	0	0	0	0	0	0
Cor0018590.1	0	0	0	0	0	0
Cor0018600.1	145.408043231977	144.754911043308	139.818804233455	113.37318444709	107.434488618667	109.436327719858
Cor0018610.1	145.532412006067	136.697316867259	145.564633236261	221.245923145848	209.036386036491	206.042678195322
Cor0018620.1	0	0.564769133242095	0.463333652564201	0	0	0
Cor0018630.1	0.181837108181121	0.2089709107921	0.298154166560372	0.42021804832829	0.305738023837185	0.209577351423415
Cor0018640.1	9.07525708621676	10.0460611041769	9.91666224173766	9.8471957908945	8.73320868667015	9.60548656789933
Cor0018650.1	13.060393664073	13.0240047463331	12.540585873562	10.3213007668963	9.93848907352189	9.56078801534715
Cor0018660.1	24.2365874306698	25.4001130909413	23.7607373739742	15.3300396588216	17.2159346420212	18.199431484771
Cor0018670.1	20.6215448216228	19.3723160999311	17.7062665646011	51.4923505735227	53.5153575297893	48.0150990459486
Cor0018680.1	4.77055001463411	4.13167379632599	5.21477483474219	13.7593147187693	18.0793655701743	10.4967993231642
Cor0018690.1	3.12181599284006	1.96676715312718	2.83252128718594	5.83570301230062	4.80884062119049	3.37763118288707
Cor0018700.1	8.78096983781115	8.87081408916582	9.68818419491271	13.024102668469	13.3242991885671	12.9771304927378
Cor0018710.1	28.228812298133	25.6380749365953	21.9690623391958	76.1068258476792	76.3586314130877	77.2937393384281
Cor0018720.1	0	0	0	0	0	0
Cor0018730.1	3.51009917625553	4.51647553385782	3.16326350558008	3.78521072420026	4.27987929697752	3.60568980589598
Cor0018740.1	219.82803821016	227.249344094463	216.247434743171	293.333534852679	280.086065498276	294.292785935934
Cor0018750.1	137.149078704741	132.308531681209	136.410262534298	53.9530598689749	66.0471664376867	52.3923085969375
Cor0018760.1	243.201503900805	240.383392143249	241.847881276513	54.9487450936123	63.2709588094038	68.3839103298204
Cor0018770.1	0	0	0	0.0880513270164046	0.0655888208905169	0
Cor0018780.1	23.5871370320627	23.8234825724334	23.845482629694	25.1933230936937	23.737387112179	22.0994885453676
Cor0018790.1	3.17234051446331	3.96273736471208	4.11858041149412	2.36488642970873	1.80255459810153	1.07222826194257
Cor0018800.1	15.3187661581029	15.0607455402614	15.1781552386966	17.0225227954464	17.3154487150965	15.3661478980765
Cor0018810.1	6.66641908193854	9.02241537002031	6.53342707671362	5.67033448640594	5.23245962385803	5.36244255760354
Cor0018820.1	586.909759338862	601.673407484666	602.189434481117	1635.05624799102	1603.46382932167	1596.78080300262
Cor0018830.1	56.6702398473106	58.7158195309907	58.6676681268889	316.12762454504	326.917438623543	326.890120807383
Cor0018840.1	3.52605870646869	3.52366828783655	3.82519880005627	20.0450760112128	19.9817768686892	23.3165618275762
Cor0018850.1	10.330809539383	10.4983630864989	10.8985147350423	4.47923873711451	4.03583150821095	3.92188106579762
Cor0018860.1	0.0696131761792101	0.0347829916825067	0	0.0623539440244925	0.139341057256678	0.133721743540548
Cor0018870.1	0	0	0	0	0	0
Cor0018880.1	0.285498262701975	0.160483902218298	0.119691051562489	51.899718811293	44.1101055345382	43.4312014323514
Cor0018890.1	0.523221614508257	0.614368615992147	0.643435927189963	0	0	0.027410996696435
Cor0018900.1	0.261610807254128	0.169931744848892	0.116988350398175	0.140598086687485	0.188514965849841	0.05482199339287
Cor0018910.1	0.183423409286416	0.0523711603361813	0.195295576862866	0.126742701731206	0.136369648604354	0.137276397025765
Cor0018920.1	0	0	0	0	0	0
Cor0018930.1	1.46266138934997	1.56607479459402	1.45999954200621	1.85290618591043	2.10169395636135	2.27144909822632
Cor0018940.1	0	0	0	0	0.0310683888428764	0
Cor0018950.1	0	0	0	0	0	0
Cor0018960.1	32.5962018684806	32.4177482480962	34.6338180744694	66.3731469296134	69.9647129955244	63.7988744653198
Cor0018970.1	26.9043876222143	25.0208414057727	26.4802202647298	43.4009183784192	40.21375539885	40.5088121020172
Cor0018980.1	0.293130181622096	0	0	0.840200614421596	1.6037652047868	2.04756842792647
Cor0018990.1	28.8675068147442	28.9202977302585	28.566976752983	33.0263231842155	32.7176949493954	34.6724634105709
Cor0019000.1	3.07248639709034	3.17751056616802	2.28994818033432	6.64341443969146	8.8388881932238	4.97865812244059
Cor0019010.1	515.915240195594	519.028455871505	549.350598141552	1441.12661410144	1732.11140045251	1158.68919887862
Cor0019020.1	0	0	0	0	0	0
Cor0019030.1	51.0510012463473	51.2241983535623	54.2445983683846	222.034120782491	213.467016190799	209.194225461052
Cor0019040.1	0.307485688147033	0.614554469158223	0.343757238136818	0.619697728053843	1.38482557851779	1.28870657454329
Cor0019050.1	198.327665941722	192.47243469654	191.951120962465	278.433834495345	255.453796338011	287.279069730155
Cor0019060.1	85.0513998040503	84.4589303976416	84.8056667979462	153.677277228778	154.158033579644	148.122347326005
Cor0019070.1	4.56183845149387	5.48737926074546	5.2888483409175	4.26773775632636	5.17434307306594	5.04533657943757
Cor0019080.1	15.9041548176439	14.4736175268264	14.883043506454	8.6746624871563	9.52665654671822	8.64213370297821
Cor0019090.1	102.096709295009	111.207611831083	109.876167714272	152.961004266358	162.096211948824	162.872155316152
Cor0019100.1	0	0	0	0	0	0
Cor0019110.1	15.6749053619658	14.9477061992769	12.5270284310831	17.9736814903831	17.0456124784885	18.5350202860589
Cor0019120.1	15.5689924394126	15.2202108548445	13.233642076609	26.5150388521871	24.4618929380004	26.1742019658784
Cor0019130.1	4.97060533782844	4.44436871143255	3.11968934395134	6.4675119876243	8.06425131690985	14.2537182821462
Cor0019140.1	0.798516679372601	0.1994938353729	0.0743925920480703	0.536435776899942	0.479504733648825	0.261458737719841
Cor0019150.1	106.274592565389	116.778992723837	120.841287189281	5.99088990225128	6.29272822512917	5.05251344512667
Cor0019160.1	43.4561258269473	42.5131597328719	43.6908660632029	64.5719062519117	57.7358865303406	58.6222983394827
Cor0019170.1	4.47747427625198	3.9261007688831	4.1059375482553	2.13503616888627	2.29330114071728	2.48368110797468
Cor0019180.1	10.4869849459629	11.4579972256202	14.0688576556426	10.2576000658292	9.06821990898371	11.574057053374
Cor0019190.1	1.18024002441052	1.34793132008716	1.68388637406105	15.2413002828666	15.2815134710155	13.3555949808243
Cor0019200.1	17.6264712464828	15.9233519511313	15.9054486690852	16.4655981520677	17.4034337187301	16.7990781786322
Cor0019210.1	10.8132466998373	8.55468356546984	11.9208962604807	28.0883733182331	29.1296350780008	41.3068491883777
Cor0019220.1	8.10993502487798	4.71188201280469	4.77929152401847	4.25717927597919	4.07718414512446	4.94035405575282
Cor0019230.1	139.542374078853	143.435671812013	142.443117221143	100.131130498988	105.644850791511	108.038485550663
Cor0019240.1	30.5004078109542	29.275810691442	24.922192182046	24.8247317407772	22.4442093399484	24.1375675257303
Cor0019250.1	65.3979235339476	69.9424020421255	66.571179116989	33.4154786027255	34.0823772226085	31.0795643364921
Cor0019260.1	120.87979034371	129.561176772032	132.354299944602	295.766555041445	337.123339922579	305.331017917045
Cor0019270.1	2.97869576147388	3.07892865954466	2.77364436356795	3.45831873226908	2.99783820044077	2.69614051151056
Cor0019280.1	6.06937072829578	5.80382267022368	5.38146411831606	26.9385934093221	26.4758796482443	31.7419341744717
Cor0019290.1	0	0	0	0	0	0
Cor0019300.1	51.4220808808629	50.9631061302731	49.2063465052496	24.9900724850069	24.8425615901771	26.3088190366906
Cor0019310.1	0.132407102446987	0	0	0.426959087736688	0.821600372706108	0.658982736906131
Cor0019320.1	13.8874612958992	13.108231976308	10.4939682120579	8.16507622161356	6.57895676774114	7.75752903867973
Cor0019330.1	5.8652208662064	5.69240222213595	4.96504129963684	8.57439105450372	8.94760352130543	7.67548697673835
Cor0019340.1	0.362590239562354	0.422735167169661	0.18016089728482	0	0.193540782955624	0
Cor0019350.1	0	0	0	0	0	0
Cor0019360.1	15.3624319854517	15.7447433671921	15.834370363242	150.00804203997	150.47086793664	153.939110918671
Cor0019370.1	0.10201176131922	0	0	0.21929764464463	0.163353289765061	0.0178142745825888
Cor0019380.1	0.147453364088691	0	0	0	0	0
Cor0019390.1	22.5602599057373	24.1462687732799	23.3613623944842	17.4217717309473	15.3171573255344	16.8679909521495
Cor0019400.1	20.133235522078	23.7472870103118	25.213774947721	9.63029942339419	10.1831329348305	9.36063782423972
Cor0019410.1	5.55079997258315	6.66364825099756	6.98463780895772	3.68054546928571	4.01141228566402	4.53195145381058
Cor0019420.1	8.01471073887159	7.23213953088644	7.16811203711715	7.45472516773133	7.34466440116861	7.26686442752651
Cor0019430.1	0.0666113759743571	0.0499246636264316	0.198583921278217	2.18374523142533	2.17331992342972	1.77974479577264
Cor0019440.1	0	0.142683751091973	0	1.01290030057251	0.84595722155621	1.07713634905709
Cor0019450.1	9.22542794651547	10.9063428120919	11.2798804764337	7.68010515162045	5.86568871436121	11.877419237682
Cor0019460.1	102.745942620015	109.575604440823	109.608081601681	230.014288464987	219.999534743572	218.247578492407
Cor0019470.1	45.76320478324	49.3791772421895	45.7935113491143	199.911732858045	188.738390994552	184.353310924652
Cor0019480.1	23.9003069580516	25.0959826780434	22.2569425508304	26.1240881071288	31.2932233203905	26.2599056202109
Cor0019490.1	16.8774323490704	14.5174075300221	16.3906651286092	12.8269365572546	12.7623436757102	12.3250706767484
Cor0019500.1	32.4791087161376	33.676689927634	32.5693295890065	44.4951993466854	41.5444685797885	38.8158342054226
Cor0019510.1	0.506870939054874	0	0.377774881494107	14.1652572337641	13.8997059021575	18.8536261652667
Cor0019520.1	7.81201904437226	7.88942138486832	7.89472405408093	22.7711513459567	19.7846670395197	23.6713535757071
Cor0019530.1	28.1484988894978	28.4995400937004	28.0612371815969	13.2609458391919	15.0112669569458	12.6189868728643
Cor0019540.1	60.8646608797773	60.609420404444	66.5083276515566	54.5177201482263	53.146426749306	46.7497714944446
Cor0019550.1	129.042060064357	123.290427902117	125.16245355491	115.1040026815	103.318699515493	105.560354045854
Cor0019560.1	41.0305013116356	39.7533849564105	42.4302412353223	24.5663202375769	22.6366982708228	24.3502826384338
Cor0019570.1	42.6305877174585	43.1187525241669	39.8376973505686	27.8317910185639	26.7026553954201	28.1086274722735
Cor0019580.1	35.2341746399193	35.8780696903088	38.1679970156743	31.5055562790719	36.0657450063035	31.0298642378183
Cor0019590.1	14.9526927021188	12.5365510803185	14.7332203782702	10.6239429253231	14.6099098533626	11.6839373418554
Cor0019600.1	5.57095840614719	5.9120513522364	4.92370423053718	6.72990476946659	7.71695339772346	4.8814902627481
Cor0019610.1	14.4809560702997	15.1152994373055	14.0998713625305	27.681970058418	25.4570702805358	26.1676217261383
Cor0019620.1	8.84165848576923	9.31299346601011	8.89238518043272	8.49860815721493	7.25003045354838	7.72007707709745
Cor0019630.1	36.2260820038714	38.8348261741784	40.5756440539791	39.0481247696093	35.5799697375267	36.2949266667559
Cor0019640.1	6.86515430012927	6.03120897639	8.15290907038445	25.6647093494745	21.2315589186851	23.8717907973976
Cor0019650.1	13.7844541263692	13.2153433173546	13.5046011690866	14.4761141146159	12.6355977110163	12.4271416554378
Cor0019660.1	0.109041143191637	0.299659857755512	0	1.90457240117836	2.25901127144431	1.68520043555562
Cor0019670.1	2.74322634398557	1.77318555853681	2.56379839038148	4.8558238529785	5.14233963518805	5.48624660054419
Cor0019680.1	8.25605998028119	13.5804080498782	14.1580496127521	13.664614046708	13.8055604620364	13.1288796339276
Cor0019690.1	7.29506117070364	11.6719404577476	7.17230014243358	9.21758365450678	10.2525683181492	11.8313206315091
Cor0019700.1	0.282357505701748	0.438925024635733	0.748242705319083	2.19191601296156	2.16024456890469	1.85726733902537
Cor0019710.1	0	0.0522866907227359	0	0.449913877399951	0.418922146332979	0.49339794053583
Cor0019720.1	0.0662035512234937	0.0441057799293827	0.115131392455347	1.6959763762874	3.0743755881906	1.86133720424363
Cor0019730.1	0.386187382137047	1.25425811674182	0.431742721707551	20.6511808755975	17.6246531564375	21.4458417010679
Cor0019740.1	0.623841155759845	0.935127353310469	1.20887962078114	0.670544721124927	0.849122965836461	0.915105582019445
Cor0019750.1	0	0	0	0.415099113077336	0	0
Cor0019760.1	0	0	0	0	0	0
Cor0019770.1	23.5834920355347	27.0479371885956	34.1897855938716	12.1397390922679	12.1500272809151	8.65380300612604
Cor0019780.1	0.644312627192379	0.629878528136585	0.375817498688438	3.34230063068487	3.45411800793375	3.63965013129866
Cor0019790.1	15.9238870196509	18.3385072206384	16.147808073208	12.3120820875165	14.4321737237597	14.5448350718784
Cor0019800.1	19.3200668182689	19.060019572461	18.3173726472932	12.6530488651053	15.0730741238755	12.0046497997406
Cor0019810.1	12.8495074420145	14.3143303952633	13.7372684179675	9.90577428934551	10.1615823222522	11.7529098173091
Cor0019820.1	0	0	0	0	0.259731730726447	0.169948179517897
Cor0019830.1	1.02657405378202	0.205175621823394	0.994647789250308	0.0551714011052155	0.575355099710484	0.107562138935378
Cor0019840.1	0	0	0	0.0373322542810452	0	0
Cor0019850.1	0	0	0	0.10717723001587	0.0665296441409957	0.0870636165562997
Cor0019860.1	0	0.11015739695955	0	0.490864776435141	0.731283513695822	1.08898833477487
Cor0019870.1	0.398849263518589	0.863587555789449	0.767935824676546	2.89378521042848	2.71440948095262	2.35071764702009
Cor0019880.1	0	0.208474265261069	0.466448728275682	0	0.0208787564892642	0
Cor0019890.1	8.21390855083796	8.36419466016586	6.66433637097297	12.7403497013736	9.94805827622129	11.2209374938099
Cor0019900.1	75.3923589349768	72.3396048869555	86.4871284250213	169.175949640852	187.18320717477	175.508212551507
Cor0019910.1	18.2663022522953	17.5911729687391	18.9805398403021	15.7437007069729	16.5973430732905	14.493244281316
Cor0019920.1	37.3363046428345	36.4699667791083	45.7891667682669	21.4637569695932	19.4798798044835	18.4778563107902
Cor0019930.1	1.60737450943528	2.86575815031031	2.83160992255043	0.962020241794096	1.06759101030578	0.956915425213384
Cor0019940.1	3.06622200940592	3.41940632205947	1.95407938701609	3.58236220874961	3.4868095357797	4.16722248406898
Cor0019950.1	0	0.225123251722891	0	0	0	0
Cor0019960.1	2.76082894463931	2.41408763549653	2.44348008455763	3.15298688018317	3.17756904612143	2.8927349705174
Cor0019970.1	30.9439595761915	29.26472518362	32.3296912992767	124.626630257954	124.027515220093	124.204202667835
Cor0019980.1	19.962916984315	22.546959518708	21.2328856470534	22.1279757971226	22.0605476418296	23.5312863947857
Cor0019990.1	227.881144560433	235.108916749807	247.521094631228	165.36562290871	148.317104649979	144.708350876625
[truncated: 20,320 more rows]
