# Supplementary material for: The ectomycorrhizal fungus Scleroderma bovista improves growth of hazelnut seedlings and plays a role in auxin signaling and transport
Source: Front Microbiol. 2024 Aug 7;15:1431120. doi: 10.3389/fmicb.2024.1431120 (PMC11335501; doi:10.3389/fmicb.2024.1431120)
Supplement: Supplementary file 4 [file Table_3.XLS]

gene_id	expression_My	expression_Ck	log2FC(My/Ck)	pval	padj	regulate	significant	fpkm_My-1	fpkm_My-2	fpkm_My-3	fpkm_Ck-1	fpkm_Ck-2	fpkm_Ck-3	chr	start	end	strand	gene_name	gene_biotype	GO_biological_process	GO_cellular_component	GO_molecular_function	KEGG_genes	KEGG_pathways	gene_length	NR_tophit_name	NR_tophit_description	Swissprot_tophit_name	Swissprot_tophit_description	String_tophit_name	String_tophit_description	COG	KOG	NOG	Pfam
Cor0000060.1	97.3965309822494	1.03522631182912	6.54213125361025	3.39712730881207e-108	5.6028483058724e-107	up	yes	94.9569446827979	111.268569109752	85.9640791541984	1.41727019852237	1.1015739695955	0.586834767369487	tig00007008	130127	130435	+	Cor0000060.1	--	GO:0006825|copper ion transport; GO:0048235|pollen sperm cell differentiation; GO:0048364|root development	GO:0016020|membrane; GO:0016021|integral component of membrane	GO:0005375|copper ion transmembrane transporter activity	ko:K14686|SLC31A1,CTR1	ko01524|Platinum drug resistance; ko04978|Mineral absorption	309	XP_018844799.1	XP_018844799.1 PREDICTED: copper transporter 6-like [Juglans regia]	sp|Q39065|COPT1_ARATH	sp|Q39065|COPT1_ARATH Copper transporter 1 OS=Arabidopsis thaliana GN=COPT1 PE=2 SV=2	_	_	_	_	_	PF04145.12|Ctr|Ctr copper transporter family|Cor0000060.1|m.7974:1-77
Cor0000100.1	470.557379075577	98.6848476004083	2.25335463739569	2.03508558097205e-18	7.13706312654032e-18	up	yes	530.64251214716	397.787335346811	483.242289732759	117.630589099582	67.6099884633719	110.813965238271	tig00007008	166839	170513	-	Cor0000100.1	--	GO:0006749|glutathione metabolic process; GO:0009407|toxin catabolic process; GO:0046686|response to cadmium ion	GO:0005737|cytoplasm; GO:0005829|cytosol	GO:0004364|glutathione transferase activity	ko:K00799|GST,gst	ko00480|Glutathione metabolism; ko00980|Metabolism of xenobiotics by cytochrome P450; ko00982|Drug metabolism - cytochrome P450; ko01524|Platinum drug resistance; ko05204|Chemical carcinogenesis; ko05418|Fluid shear stress and atherosclerosis	666	XP_023883696.1	XP_023883696.1 glutathione S-transferase U8-like [Quercus suber]	sp|Q9SR36|GSTU8_ARATH	sp|Q9SR36|GSTU8_ARATH Glutathione S-transferase U8 OS=Arabidopsis thaliana GN=GSTU8 PE=2 SV=1	_	_	_	_	_	PF13417.3|GST_N_3|Glutathione S-transferase, N-terminal domain|Cor0000100.1|m.7978:7-80;PF02798.17|GST_N|Glutathione S-transferase, N-terminal domain|Cor0000100.1|m.7978:5-76;PF13409.3|GST_N_2|Glutathione S-transferase, N-terminal domain|Cor0000100.1|m.7978:12-76;PF00043.22|GST_C|Glutathione S-transferase, C-terminal domain|Cor0000100.1|m.7978:114-191;PF13410.3|GST_C_2|Glutathione S-transferase, …
Cor0000120.1	3.15582143942579	0.934855958324772	1.74441357119515	6.84788517231359e-18	2.35733083556655e-17	up	yes	2.81076345460179	3.42189176489744	3.23480909877815	0.967662701832032	0.943982725974394	0.89292244716789	tig00007008	255284	258398	+	Cor0000120.1	--	--	GO:0005829|cytosol; GO:0005886|plasma membrane	GO:0005089|Rho guanyl-nucleotide exchange factor activity	--	--	2112	XP_023878619.1	XP_023878619.1 rop guanine nucleotide exchange factor 7-like [Quercus suber]	sp|Q9LZN0|ROGF7_ARATH	sp|Q9LZN0|ROGF7_ARATH Rop guanine nucleotide exchange factor 7 OS=Arabidopsis thaliana GN=ROPGEF7 PE=1 SV=1	_	_	_	_	_	PF03759.10|PRONE|PRONE (Plant-specific Rop nucleotide exchanger)|Cor0000120.1|m.7980:204-571
Cor0000170.1	2.93155169112355	7.37598114052844	-1.32821219017068	1.12292511686785e-11	2.96685755491551e-11	down	yes	2.52060184326479	3.63780887915054	2.63624435095533	7.23054448001169	7.39651936684726	7.50087957472637	tig00007008	293122	294117	+	Cor0000170.1	--	GO:0010501|RNA secondary structure unwinding	GO:0005730|nucleolus; GO:0005737|cytoplasm	GO:0003723|RNA binding; GO:0003724|RNA helicase activity; GO:0005524|ATP binding	--	--	996	XP_018849022.1	XP_018849022.1 PREDICTED: putative DEAD-box ATP-dependent RNA helicase 33 [Juglans regia]	sp|Q9C8S9|RH48_ARATH	sp|Q9C8S9|RH48_ARATH Probable DEAD-box ATP-dependent RNA helicase 48 OS=Arabidopsis thaliana GN=RH48 PE=3 SV=1	_	_	_	_	_	_
Cor0000180.1	10.2837637264421	26.2359465448783	-1.3503240547031	1.49447085526855e-61	1.36764687948099e-60	down	yes	10.0238748787564	10.3068147113669	10.5206015892031	25.774431948554	26.986203127163	25.947204558918	tig00007008	305859	310248	+	Cor0000180.1	--	GO:0006857|oligopeptide transport	GO:0016021|integral component of membrane	GO:0005215|transporter activity	--	--	1701	XP_018812484.1	XP_018812484.1 PREDICTED: protein NRT1/ PTR FAMILY 5.6-like [Juglans regia]	sp|P0CI03|PTR28_ARATH	sp|P0CI03|PTR28_ARATH Protein NRT1/ PTR FAMILY 5.6 OS=Arabidopsis thaliana GN=NPF5.6 PE=2 SV=1	_	_	_	_	_	PF00854.18|PTR2|POT family|Cor0000180.1|m.7986:84-509;PF07690.13|MFS_1|Major Facilitator Superfamily|Cor0000180.1|m.7986:164-489
Cor0000190.1	1.99493284110084	0.0726206670320975	4.60090739381325	8.54118479034821e-19	3.05066433254212e-18	up	yes	1.85719008173372	2.26829054665131	1.85931789491749	0.124528752781236	0.0933332483150564	0	tig00007008	313079	314641	-	Cor0000190.1	--	GO:0050832|defense response to fungus	GO:0005615|extracellular space; GO:0005618|cell wall	GO:0004031|aldehyde oxidase activity; GO:0102797|geranial:oxygen oxidoreductase activity; GO:0102798|heptaldehyde:oxygen oxidoreductase activity	ko:K20929|GLX	--	1563	XP_018859599.1	XP_018859599.1 PREDICTED: aldehyde oxidase GLOX-like [Juglans regia]	sp|Q3HRQ2|GLOX_VITPS	sp|Q3HRQ2|GLOX_VITPS Aldehyde oxidase GLOX OS=Vitis pseudoreticulata GN=GLOX PE=2 SV=1	_	_	_	_	_	PF07250.8|Glyoxal_oxid_N|Glyoxal oxidase N-terminus|Cor0000190.1|m.7988:26-264;PF09118.8|DUF1929|Domain of unknown function (DUF1929)|Cor0000190.1|m.7988:416-517
Cor0000200.1	1.65575049004579	4.24574828966111	-1.35324050574083	2.1238634546038e-12	5.80085110829139e-12	down	yes	1.70732644757764	1.40619089883745	1.85373412372228	3.79668932693332	3.85864121265158	5.08191432939844	tig00007008	329257	334497	+	Cor0000200.1	--	GO:0006351|transcription, DNA-templated; GO:0007389|pattern specification process; GO:0010051|xylem and phloem pattern formation; GO:0010076|maintenance of floral meristem identity; GO:0010077|maintenance of inflorescence meristem identity; GO:0010089|xylem development; GO:0010154|fruit development; GO:0010223|secondary shoot formation; GO:0010228|vegetative to reproductive phase transition of me…	GO:0005634|nucleus; GO:0005829|cytosol	GO:0003700|DNA-binding transcription factor activity; GO:0043565|sequence-specific DNA binding	--	--	1884	XP_010654234.1	XP_010654234.1 PREDICTED: BEL1-like homeodomain protein 9 [Vitis vinifera]	sp|Q9LZM8|BLH9_ARATH	sp|Q9LZM8|BLH9_ARATH BEL1-like homeodomain protein 9 OS=Arabidopsis thaliana GN=BLH9 PE=1 SV=1	_	_	_	_	_	PF07526.8|POX|Associated with HOX|Cor0000200.1|m.7989:231-357;PF05920.8|Homeobox_KN|Homeobox KN domain|Cor0000200.1|m.7989:422-461;PF00046.26|Homeobox|Homeobox domain|Cor0000200.1|m.7989:424-461
Cor0000290.1	66.5051401557413	23.2808684946127	1.51391832649946	2.64662885937912e-34	1.4634300751861e-33	up	yes	59.5753194537916	60.2454665353652	79.6946344780671	24.66571954312	24.3612664349599	20.8156195057581	tig00007008	498456	500466	+	Cor0000290.1	--	--	--	--	--	--	507	_	_	_	_	_	_	_	_	_	_
Cor0000320.1	4.19939744339693	1.24146718164187	1.74999327424219	4.16706258281445e-12	1.12509997877683e-11	up	yes	4.25275086480445	3.76674051235563	4.57870095303072	1.77158774815296	1.16058686082383	0.792226935948807	tig00007008	521770	525289	+	Cor0000320.1	--	GO:0055129|L-proline biosynthetic process	GO:0005737|cytoplasm	GO:0004349|glutamate 5-kinase activity; GO:0004350|glutamate-5-semialdehyde dehydrogenase activity; GO:0005524|ATP binding	ko:K12657|ALDH18A1,P5CS	ko00330|Arginine and proline metabolism; ko01100|Metabolic pathways; ko01110|Biosynthesis of secondary metabolites; ko01230|Biosynthesis of amino acids	1236	AKN79293.1	AKN79293.1 delta1-pyrroline-5-carboxylate synthase 2 [Betula platyphylla]	sp|O04015|P5CS_ACTDE	sp|O04015|P5CS_ACTDE Delta-1-pyrroline-5-carboxylate synthase OS=Actinidia deliciosa PE=2 SV=1	_	_	_	_	_	PF00171.19|Aldedh|Aldehyde dehydrogenase family|Cor0000320.1|m.8001:5-254
Cor0000350.1	4.04519361775788	17.5774152176401	-2.11670076520709	1.99907237240498e-51	1.54436650451543e-50	down	yes	3.6251989208754	3.97843047858764	4.53195145381059	18.1250611349654	16.7234415565576	17.8837429613972	tig00007008	548208	551709	-	Cor0000350.1	--	GO:0009409|response to cold; GO:0009414|response to water deprivation; GO:0009636|response to toxic substance; GO:0009651|response to salt stress; GO:0055114|oxidation-reduction process	GO:0009507|chloroplast	GO:0004033|aldo-keto reductase (NADP) activity; GO:0008106|alcohol dehydrogenase (NADP+) activity; GO:0016229|steroid dehydrogenase activity; GO:0070401|NADP+ binding	--	--	945	XP_023912512.1	XP_023912512.1 NADPH-dependent aldo-keto reductase, chloroplastic-like isoform X1 [Quercus suber]	sp|Q0PGJ6|AKRC9_ARATH	sp|Q0PGJ6|AKRC9_ARATH NADPH-dependent aldo-keto reductase, chloroplastic OS=Arabidopsis thaliana GN=AKR4C9 PE=1 SV=1	_	_	_	_	_	PF00248.18|Aldo_ket_red|Aldo/keto reductase family|Cor0000350.1|m.8004:31-285
Cor0000360.1	1.54486887502971	0.625459701619672	1.29092037720161	0.000675887304437014	0.00107873975314111	up	yes	1.37493397076089	1.59771884831726	1.66195380601098	0.716334954878812	0.588019092828244	0.57202505715196	tig00007008	559737	565407	-	Cor0000360.1	--	GO:0009409|response to cold; GO:0009414|response to water deprivation; GO:0009636|response to toxic substance; GO:0009651|response to salt stress; GO:0055114|oxidation-reduction process	GO:0009507|chloroplast	GO:0004033|aldo-keto reductase (NADP) activity; GO:0008106|alcohol dehydrogenase (NADP+) activity; GO:0016229|steroid dehydrogenase activity; GO:0070401|NADP+ binding	--	--	951	XP_023912512.1	XP_023912512.1 NADPH-dependent aldo-keto reductase, chloroplastic-like isoform X1 [Quercus suber]	sp|Q0PGJ6|AKRC9_ARATH	sp|Q0PGJ6|AKRC9_ARATH NADPH-dependent aldo-keto reductase, chloroplastic OS=Arabidopsis thaliana GN=AKR4C9 PE=1 SV=1	_	_	_	_	_	PF00248.18|Aldo_ket_red|Aldo/keto reductase family|Cor0000360.1|m.8006:19-285
Cor0000370.1	59.8113635822136	26.5690265659095	1.1703725278507	3.26892502324909e-39	2.00904227997267e-38	up	yes	57.4559828968931	63.2177231390786	58.7603847106691	23.2076757001225	26.5815341373934	29.9178698602126	tig00007008	570659	572955	-	Cor0000370.1	--	GO:0009409|response to cold; GO:0009414|response to water deprivation; GO:0009636|response to toxic substance; GO:0009651|response to salt stress; GO:0055114|oxidation-reduction process	GO:0009507|chloroplast	GO:0004033|aldo-keto reductase (NADP) activity; GO:0008106|alcohol dehydrogenase (NADP+) activity; GO:0016229|steroid dehydrogenase activity; GO:0070401|NADP+ binding	--	--	954	XP_023912512.1	XP_023912512.1 NADPH-dependent aldo-keto reductase, chloroplastic-like isoform X1 [Quercus suber]	sp|Q0PGJ6|AKRC9_ARATH	sp|Q0PGJ6|AKRC9_ARATH NADPH-dependent aldo-keto reductase, chloroplastic OS=Arabidopsis thaliana GN=AKR4C9 PE=1 SV=1	_	_	_	_	_	PF00248.18|Aldo_ket_red|Aldo/keto reductase family|Cor0000370.1|m.8007:20-287
Cor0000380.1	49.6815079073663	20.8315223042343	1.25353866303077	9.84440102433592e-24	4.14955027106663e-23	up	yes	47.0833439852306	45.6184871005209	56.3426926363474	18.8026519048126	19.8223174001098	23.8695976077805	tig00007008	576037	579031	+	Cor0000380.1	--	--	GO:0005886|plasma membrane; GO:0016021|integral component of membrane	--	--	--	471	XP_018846276.1	XP_018846276.1 PREDICTED: CASP-like protein 5B2 [Juglans regia]	sp|Q9LZM5|CSPLU_ARATH	sp|Q9LZM5|CSPLU_ARATH CASP-like protein 5B1 OS=Arabidopsis thaliana GN=At5g02060 PE=2 SV=1	_	_	_	_	_	PF04535.9|DUF588|Domain of unknown function (DUF588)|Cor0000380.1|m.8008:7-140
Cor0000420.1	62.4017077926241	20.9091795196882	1.5769904210638	1.05722693225441e-72	1.13557624652055e-71	up	yes	62.9276003095178	61.9510340563189	62.3264890120356	21.6496977917344	19.2349944004262	21.8428463669039	tig00007008	615570	617412	-	Cor0000420.1	--	GO:0009411|response to UV; GO:0009649|entrainment of circadian clock; GO:0010224|response to UV-B; GO:0018298|protein-chromophore linkage	GO:0000785|chromatin; GO:0005634|nucleus; GO:0005829|cytosol	GO:0003682|chromatin binding; GO:0005085|guanyl-nucleotide exchange factor activity; GO:0009881|photoreceptor activity; GO:0042802|identical protein binding; GO:0042803|protein homodimerization activity	--	--	699	XP_023910727.1	XP_023910727.1 ultraviolet-B receptor UVR8-like isoform X2 [Quercus suber]	sp|Q9FN03|UVR8_ARATH	sp|Q9FN03|UVR8_ARATH Ultraviolet-B receptor UVR8 OS=Arabidopsis thaliana GN=UVR8 PE=1 SV=1	_	_	_	_	_	PF00415.15|RCC1|Regulator of chromosome condensation (RCC1) repeat|Cor0000420.1|m.8013:2-70;PF00415.15|RCC1|Regulator of chromosome condensation (RCC1) repeat|Cor0000420.1|m.8013:74-122;PF00415.15|RCC1|Regulator of chromosome condensation (RCC1) repeat|Cor0000420.1|m.8013:125-176;PF00415.15|RCC1|Regulator of chromosome condensation (RCC1) repeat|Cor0000420.1|m.8013:179-227;PF13540.3|RCC1_2|Regula…
Cor0000440.1	2.93364276241954	0.177157739046162	3.97527598738014	9.31513331491875e-17	3.0596384158192e-16	up	yes	2.86746097849475	3.05441097811529	2.87905633064858	0.106709671379973	0.106637329763474	0.318126215995038	tig00007008	651276	652187	+	Cor0000440.1	--	GO:0006351|transcription, DNA-templated; GO:0006355|regulation of transcription, DNA-templated; GO:0007275|multicellular organism development; GO:0040008|regulation of growth	GO:0005634|nucleus	GO:0003676|nucleic acid binding; GO:0003700|DNA-binding transcription factor activity; GO:0046872|metal ion binding	--	--	912	XP_023910745.1	XP_023910745.1 zinc finger protein 10-like [Quercus suber]	sp|O80942|ZFP10_ARATH	sp|O80942|ZFP10_ARATH Zinc finger protein 10 OS=Arabidopsis thaliana GN=ZFP10 PE=2 SV=1	_	_	_	_	_	_
Cor0000450.1	11.5563459127983	0.511808689380386	4.4702683753692	1.11983915258545e-32	5.96294181379982e-32	up	yes	11.3427082946915	9.50524255519979	13.8210868885037	0.586260363244192	0.439397190109738	0.509768514787229	tig00007008	663134	663631	+	Cor0000450.1	--	GO:0006351|transcription, DNA-templated; GO:0006355|regulation of transcription, DNA-templated; GO:0051973|positive regulation of telomerase activity	GO:0005634|nucleus	GO:0003677|DNA binding; GO:0003700|DNA-binding transcription factor activity; GO:0046872|metal ion binding	--	--	498	XP_023910734.1	XP_023910734.1 uncharacterized protein LOC112022376 [Quercus suber]	sp|Q9SR34|TAC1_ARATH	sp|Q9SR34|TAC1_ARATH Transcriptional regulator TAC1 OS=Arabidopsis thaliana GN=TAC1 PE=2 SV=1	_	_	_	_	_	_
Cor0000460.1	4.74967553892337	1.15526656715743	2.03020320566967	1.10737503334367e-21	4.39115649652152e-21	up	yes	4.35020695750837	4.8296196583455	5.06920000091624	0.961407211362208	1.4411331678169	1.06325932229317	tig00007008	686845	689063	+	Cor0000460.1	--	--	--	--	--	--	1569	XP_018842960.1	XP_018842960.1 PREDICTED: uncharacterized protein LOC109007653 [Juglans regia]	_	_	_	_	_	_	_	PF04646.9|DUF604|Protein of unknown function, DUF604|Cor0000460.1|m.8018:242-496;PF02434.13|Fringe|Fringe-like|Cor0000460.1|m.8018:198-307
Cor0000470.1	43.6987001708639	3.5181635145415	3.63093114524589	3.88586774001022e-111	6.67991344482519e-110	up	yes	42.8466711634064	47.2506312395005	40.9987981096847	3.02404356859857	3.15935682078904	4.3710901542369	tig00007008	695982	696512	+	Cor0000470.1	--	--	--	--	--	--	531	XP_018855001.1	XP_018855001.1 PREDICTED: uncharacterized protein LOC109017147 [Juglans regia]	_	_	_	_	_	_	_	PF11961.5|DUF3475|Domain of unknown function (DUF3475)|Cor0000470.1|m.8019:35-90
Cor0000520.1	1.94034477324903	17.1555988588056	-3.13771910486422	5.52055664808659e-177	1.69068346913718e-175	down	yes	1.90523036032202	1.94409978088658	1.97170417853848	17.0454322977974	17.4463779868123	16.9749862918071	tig00007008	872702	874705	+	Cor0000520.1	--	GO:0009751|response to salicylic acid	GO:0005886|plasma membrane; GO:0016021|integral component of membrane	GO:0004674|protein serine/threonine kinase activity; GO:0005524|ATP binding; GO:0030246|carbohydrate binding	--	--	2004	XP_018806281.1	XP_018806281.1 PREDICTED: L-type lectin-domain containing receptor kinase IV.1-like [Juglans regia]	sp|O80939|LRK41_ARATH	sp|O80939|LRK41_ARATH L-type lectin-domain containing receptor kinase IV.1 OS=Arabidopsis thaliana GN=LECRK41 PE=2 SV=1	_	_	_	_	_	PF00139.16|Lectin_legB|Legume lectin domain|Cor0000520.1|m.8024:27-271;PF00069.22|Pkinase|Protein kinase domain|Cor0000520.1|m.8024:348-616;PF07714.14|Pkinase_Tyr|Protein tyrosine kinase|Cor0000520.1|m.8024:351-618
Cor0000540.1	3.40854944996467	34.4168009105351	-3.33207592613529	8.78065121330536e-60	7.76459760906861e-59	down	yes	3.80914480235673	2.34631605488177	4.07018749265552	38.1644001170729	30.8513444461924	34.2346581683399	tig00007008	882313	882877	+	Cor0000540.1	--	GO:0007623|circadian rhythm; GO:0009644|response to high light intensity; GO:0015979|photosynthesis; GO:0018298|protein-chromophore linkage; GO:0055085|transmembrane transport	GO:0009507|chloroplast; GO:0009523|photosystem II; GO:0009535|chloroplast thylakoid membrane; GO:0016021|integral component of membrane	GO:0016168|chlorophyll binding; GO:0022857|transmembrane transporter activity	--	--	357	XP_018841680.1	XP_018841680.1 PREDICTED: high-light-induced protein, chloroplastic [Juglans regia]	sp|O81208|OHP1_ARATH	sp|O81208|OHP1_ARATH Light-harvesting complex-like protein OHP1, chloroplastic OS=Arabidopsis thaliana GN=OHP1 PE=1 SV=1	_	_	_	_	_	_
Cor0000630.1	32.3411157092042	3.11436557777633	3.37218029176729	1.96792238458486e-152	4.93863484847514e-151	up	yes	31.1877800292105	35.4966698659478	30.3388972324542	3.76461181401743	2.98163240059651	2.59685251871505	tig00007008	937846	939060	+	Cor0000630.1	--	GO:0012501|programmed cell death; GO:0030163|protein catabolic process	GO:0005783|endoplasmic reticulum	GO:0004190|aspartic-type endopeptidase activity; GO:0008233|peptidase activity	--	--	1215	XP_023913890.1	XP_023913890.1 aspartic proteinase PCS1 [Quercus suber]	sp|Q9LZL3|PCS1L_ARATH	sp|Q9LZL3|PCS1L_ARATH Aspartic proteinase PCS1 OS=Arabidopsis thaliana GN=PCS1 PE=2 SV=1	_	_	_	_	_	PF14543.3|TAXi_N|Xylanase inhibitor N-terminal|Cor0000630.1|m.8033:33-195;PF14541.3|TAXi_C|Xylanase inhibitor C-terminal|Cor0000630.1|m.8033:223-388;PF00026.20|Asp|Eukaryotic aspartyl protease|Cor0000630.1|m.8033:34-391
Cor0000640.1	4.13076744461245	0	8.69375436955917	1.90850568893808e-17	6.45778599948211e-17	up	yes	4.23101023690875	4.35866501649373	3.80262708043487	0	0	0	tig00007008	956474	958620	+	Cor0000640.1	--	GO:0009698|phenylpropanoid metabolic process; GO:0009809|lignin biosynthetic process; GO:0046274|lignin catabolic process	GO:0048046|apoplast	GO:0005507|copper ion binding; GO:0016491|oxidoreductase activity; GO:0016722|oxidoreductase activity, oxidizing metal ions; GO:0052716|hydroquinone:oxygen oxidoreductase activity	ko:K05909|E1.10.3.2	--	1743	XP_021825507.1	XP_021825507.1 laccase-17-like [Prunus avium]	sp|Q9FJD5|LAC17_ARATH	sp|Q9FJD5|LAC17_ARATH Laccase-17 OS=Arabidopsis thaliana GN=LAC17 PE=2 SV=1	_	_	_	_	_	PF00394.19|Cu-oxidase|Multicopper oxidase|Cor0000640.1|m.8035:170-321;PF07732.12|Cu-oxidase_3|Multicopper oxidase|Cor0000640.1|m.8035:45-157;PF07731.11|Cu-oxidase_2|Multicopper oxidase|Cor0000640.1|m.8035:433-562
Cor0000660.1	16.9591876970541	4.69364614332222	1.85106607074943	7.70663398938273e-58	6.62045863366835e-57	up	yes	17.1817089445316	18.7276754735892	14.9681786730414	4.58687977556983	4.9427401502634	4.55131850413343	tig00007008	975136	978341	-	Cor0000660.1	--	GO:0009698|phenylpropanoid metabolic process; GO:0009809|lignin biosynthetic process; GO:0046274|lignin catabolic process	GO:0048046|apoplast	GO:0005507|copper ion binding; GO:0016491|oxidoreductase activity; GO:0016722|oxidoreductase activity, oxidizing metal ions; GO:0052716|hydroquinone:oxygen oxidoreductase activity	ko:K05909|E1.10.3.2	--	1761	XP_023913877.1	XP_023913877.1 laccase-17-like [Quercus suber]	sp|Q9FJD5|LAC17_ARATH	sp|Q9FJD5|LAC17_ARATH Laccase-17 OS=Arabidopsis thaliana GN=LAC17 PE=2 SV=1	_	_	_	_	_	PF00394.19|Cu-oxidase|Multicopper oxidase|Cor0000660.1|m.8039:173-325;PF07732.12|Cu-oxidase_3|Multicopper oxidase|Cor0000660.1|m.8039:47-159;PF07731.11|Cu-oxidase_2|Multicopper oxidase|Cor0000660.1|m.8039:446-567
Cor0000670.1	1337.80635861104	342.264692939366	1.9666535599267	4.71948782797365e-22	1.89502002613599e-21	up	yes	1088.00071907026	1698.60493586804	1226.81342089482	328.705803977086	331.268864910234	366.819409930778	tig00007008	981547	981738	-	Cor0000670.1	--	GO:0006974|cellular response to DNA damage stimulus; GO:0007049|cell cycle	--	GO:0004860|protein kinase inhibitor activity	--	--	192	XP_010262549.1	XP_010262549.1 PREDICTED: cyclin-dependent protein kinase inhibitor SMR2 [Nelumbo nucifera]	sp|Q9LNX4|SMR5_ARATH	sp|Q9LNX4|SMR5_ARATH Cyclin-dependent protein kinase inhibitor SMR5 OS=Arabidopsis thaliana GN=SMR5 PE=1 SV=1	_	_	_	_	_	_
Cor0000690.1	381.218171990039	38.7354550643604	3.29855574162488	0	0	up	yes	375.934994431877	383.190592433046	384.528929105195	39.9299790925886	42.2992379549495	33.9771481455431	tig00007008	1013471	1015150	+	Cor0000690.1	--	--	--	--	ko:K07025|K07025	--	903	XP_018811058.1	XP_018811058.1 PREDICTED: uncharacterized protein LOC108983756 [Juglans regia]	_	_	_	_	_	_	_	PF13419.3|HAD_2|Haloacid dehalogenase-like hydrolase|Cor0000690.1|m.8042:207-249;PF13242.3|Hydrolase_like|HAD-hyrolase-like|Cor0000690.1|m.8042:207-254
Cor0000770.1	112.340542616795	267.427609262931	-1.2511952709837	4.47138704836601e-126	8.81378135521552e-125	down	yes	115.884267092047	109.286482225793	111.850878532546	260.191589520207	274.592827612668	267.498410655917	tig00007008	1111506	1114135	+	Cor0000770.1	--	--	GO:0005886|plasma membrane; GO:0009506|plasmodesma; GO:0016021|integral component of membrane	GO:0004252|serine-type endopeptidase activity	--	--	939	XP_023870595.1	XP_023870595.1 RHOMBOID-like protein 1 [Quercus suber]	sp|F4JBM4|RBL4_ARATH	sp|F4JBM4|RBL4_ARATH RHOMBOID-like protein 4 OS=Arabidopsis thaliana GN=RBL4 PE=2 SV=1	_	_	_	_	_	PF01694.19|Rhomboid|Rhomboid family|Cor0000770.1|m.8051:53-193
Cor0000790.1	26.8178278777864	9.10837581553842	1.55688147465702	2.3195422843692e-26	1.05276016266849e-25	up	yes	23.626992760564	31.5639236471619	25.2625672256333	7.38974774467646	9.29350504795809	10.6418746539807	tig00007008	1137666	1139712	+	Cor0000790.1	--	GO:0006949|syncytium formation; GO:0009664|plant-type cell wall organization	GO:0005576|extracellular region; GO:0005829|cytosol; GO:0009505|plant-type cell wall; GO:0009506|plasmodesma; GO:0016020|membrane	--	--	--	777	OMO97208.1	OMO97208.1 Expansin [Corchorus olitorius]	sp|O48818|EXPA4_ARATH	sp|O48818|EXPA4_ARATH Expansin-A4 OS=Arabidopsis thaliana GN=EXPA4 PE=1 SV=1	_	_	_	_	_	PF01357.18|Pollen_allerg_1|Pollen allergen|Cor0000790.1|m.8053:165-242;PF03330.15|DPBB_1|Lytic transglycolase|Cor0000790.1|m.8053:67-154
Cor0000910.1	3.86318033644534	0.218803554767937	4.08133730365473	1.09536051127119e-06	2.16937676705542e-06	up	yes	4.00912181364566	3.72610921717266	3.85430997851771	0	0.324861401220374	0.331549263083436	tig00007008	1372928	1381629	+	Cor0000910.1	--	GO:0007018|microtubule-based movement	GO:0005871|kinesin complex; GO:0005874|microtubule; GO:0009507|chloroplast	GO:0003777|microtubule motor activity; GO:0005524|ATP binding; GO:0008017|microtubule binding; GO:0016887|ATPase activity	ko:K10403|KIF22	--	1422	XP_018841732.1	XP_018841732.1 PREDICTED: kinesin-like protein KIN-10B [Juglans regia]	sp|Q5E913|KN10B_ARATH	sp|Q5E913|KN10B_ARATH Kinesin-like protein KIN-10B OS=Arabidopsis thaliana GN=KIN10B PE=2 SV=1	_	_	_	_	_	PF00225.20|Kinesin|Kinesin motor domain|Cor0000910.1|m.8065:14-139;PF00225.20|Kinesin|Kinesin motor domain|Cor0000910.1|m.8065:146-193;PF16796.2|Microtub_bd|Microtubule binding|Cor0000910.1|m.8065:8-137;PF12836.4|HHH_3|Helix-hairpin-helix motif|Cor0000910.1|m.8065:425-465
Cor0000930.1	0.774821947176652	0.0399504188417633	3.97379670601396	0.00953526508228526	0.0134966037747518	up	yes	0.826619785524695	0.639733326912431	0.85811272909283	0.11985125652529	0	0	tig00007008	1394413	1397998	-	Cor0000930.1	--	--	--	--	--	--	2436	XP_020420967.1	XP_020420967.1 uncharacterized protein LOC18775216 [Prunus persica]	sp|F4HSD5|TRM32_ARATH	sp|F4HSD5|TRM32_ARATH Protein TRM32 OS=Arabidopsis thaliana GN=TRM32 PE=2 SV=1	_	_	_	_	_	PF14309.3|DUF4378|Domain of unknown function (DUF4378)|Cor0000930.1|m.8066:654-807;PF12552.5|DUF3741|Protein of unknown function (DUF3741)|Cor0000930.1|m.8066:218-253
Cor0000940.1	30.9071469580402	0.0839579137185867	8.36217679831994	4.47421450946581e-88	5.88194635027753e-87	up	yes	33.1926147099763	30.1591407717311	29.3696853924133	0.125979573201988	0.125894167953772	0	tig00007008	1403047	1406723	+	Cor0000940.1	--	GO:0048366|leaf development	GO:0005634|nucleus; GO:0005886|plasma membrane	GO:0004722|protein serine/threonine phosphatase activity; GO:0046872|metal ion binding	--	--	1545	XP_023880612.1	XP_023880612.1 probable protein phosphatase 2C 23 [Quercus suber]	sp|Q9LQN6|P2C04_ARATH	sp|Q9LQN6|P2C04_ARATH Probable protein phosphatase 2C 4 OS=Arabidopsis thaliana GN=PLL5 PE=2 SV=1	_	_	_	_	_	PF00481.18|PP2C|Protein phosphatase 2C|Cor0000940.1|m.8067:321-499
Cor0000970.1	102.817454026458	38.3850266128448	1.42123414996688	1.25582446897808e-119	2.33130336923761e-118	up	yes	103.867022516685	100.525799484866	104.059540077823	36.6878013030194	39.5144907547893	38.9527877807257	tig00007008	1421155	1423874	-	Cor0000970.1	--	--	GO:0005737|cytoplasm; GO:0005856|cytoskeleton	GO:0005524|ATP binding	ko:K10355|ACTF	--	1134	AEF58501.1	AEF58501.1 actin [Platycodon grandiflorus]	sp|O81221|ACT_GOSHI	sp|O81221|ACT_GOSHI Actin OS=Gossypium hirsutum PE=3 SV=1	_	_	_	_	_	PF00022.16|Actin|Actin|Cor0000970.1|m.8072:5-377
Cor0000990.1	1.50258905106338	0.484973801764155	1.61159600846453	2.20092298601933e-05	3.97770722367708e-05	up	yes	1.33424714917715	1.40467160494915	1.76884839906383	0.794442614681925	0.463110689258518	0.197368101352023	tig00007008	1440678	1442824	+	Cor0000990.1	--	--	GO:0005794|Golgi apparatus; GO:0005829|cytosol; GO:0010008|endosome membrane; GO:0048471|perinuclear region of cytoplasm	--	ko:K20241|WDR44,RAB11BP	--	1470	XP_023880619.1	XP_023880619.1 WD repeat-containing protein 44-like isoform X2 [Quercus suber]	sp|Q9XSC3|WDR44_BOVIN	sp|Q9XSC3|WDR44_BOVIN WD repeat-containing protein 44 OS=Bos taurus GN=WDR44 PE=1 SV=1	_	_	_	_	_	PF00400.29|WD40|WD domain, G-beta repeat|Cor0000990.1|m.8074:76-112;PF00400.29|WD40|WD domain, G-beta repeat|Cor0000990.1|m.8074:118-154;PF00400.29|WD40|WD domain, G-beta repeat|Cor0000990.1|m.8074:252-288
Cor0001000.1	3.76916061019455	1.1059036754227	1.75985333346244	1.11170801004553e-09	2.64693933519187e-09	up	yes	3.52906062571285	4.04426570335298	3.73415550151781	1.40310294548062	0.785204974867383	1.1294031059201	tig00007008	1479903	1480769	+	Cor0001000.1	--	GO:0008152|metabolic process	--	GO:0035251|UDP-glucosyltransferase activity	ko:K21374|UGT85A	--	867	XP_023916739.1	XP_023916739.1 7-deoxyloganetin glucosyltransferase-like [Quercus suber]	sp|F8WKW1|UGT2_GARJA	sp|F8WKW1|UGT2_GARJA 7-deoxyloganetin glucosyltransferase OS=Gardenia jasminoides GN=UGT85A24 PE=1 SV=1	_	_	_	_	_	PF00201.15|UDPGT|UDP-glucoronosyl and UDP-glucosyl transferase|Cor0001000.1|m.8075:22-252
Cor0001020.1	15.772452686822	37.0165906406722	-1.23024028803364	5.3984102446525e-52	4.21547706546201e-51	down	yes	17.070192754483	14.8844175541565	15.3627477518266	37.7560649383672	36.8506553676167	36.4430516160328	tig00007008	1531731	1533557	+	Cor0001020.1	--	GO:1900994|(-)-secologanin biosynthetic process	--	GO:0035251|UDP-glucosyltransferase activity	ko:K21374|UGT85A	--	1437	XP_023916735.1	XP_023916735.1 7-deoxyloganetin glucosyltransferase-like [Quercus suber]	sp|F8WLS6|UGT6_CATRO	sp|F8WLS6|UGT6_CATRO 7-deoxyloganetin glucosyltransferase OS=Catharanthus roseus GN=UGT85A23 PE=1 SV=1	_	_	_	_	_	PF00201.15|UDPGT|UDP-glucoronosyl and UDP-glucosyl transferase|Cor0001020.1|m.8077:207-450
Cor0001040.1	1.8703668186016	0.496355416037833	1.89279183975659	3.69344271833966e-09	8.52800873003544e-09	up	yes	1.66545863661516	1.82128957521594	2.12435224397371	0.560442664320836	0.560062723798411	0.368560859994251	tig00007008	1565300	1567400	+	Cor0001040.1	--	GO:1900994|(-)-secologanin biosynthetic process	--	GO:0035251|UDP-glucosyltransferase activity	ko:K21374|UGT85A	--	1476	XP_023916735.1	XP_023916735.1 7-deoxyloganetin glucosyltransferase-like [Quercus suber]	sp|F8WLS6|UGT6_CATRO	sp|F8WLS6|UGT6_CATRO 7-deoxyloganetin glucosyltransferase OS=Catharanthus roseus GN=UGT85A23 PE=1 SV=1	_	_	_	_	_	PF00201.15|UDPGT|UDP-glucoronosyl and UDP-glucosyl transferase|Cor0001040.1|m.8079:221-452
Cor0001060.1	0.943129682728281	0.0413491686837963	4.21425969506518	1.85942365113104e-07	3.87368017098295e-07	up	yes	0.889498099451434	1.15951665502878	0.780374293704629	0	0.124047506051389	0	tig00007008	1583347	1588496	+	Cor0001060.1	--	--	--	--	--	--	1176	XP_018858184.1	XP_018858184.1 PREDICTED: uncharacterized protein LOC109020214 [Juglans regia]	_	_	_	_	_	_	_	_
Cor0001080.1	15.6328354584774	34.4751044701369	-1.14047129455666	2.0875744319288e-36	1.20984089137656e-35	down	yes	13.9531805895828	15.2091231583104	17.7362026275389	33.0384601349056	34.647828245029	35.7390250304761	tig00007008	1603121	1604930	+	Cor0001080.1	--	GO:0000495|box H/ACA snoRNA 3'-end processing; GO:0031118|rRNA pseudouridine synthesis; GO:0031120|snRNA pseudouridine synthesis; GO:1990481|mRNA pseudouridine synthesis	GO:0005730|nucleolus; GO:0005829|cytosol; GO:0009506|plasmodesma; GO:0031429|box H/ACA snoRNP complex	GO:0003723|RNA binding; GO:0009982|pseudouridine synthase activity	ko:K11131|DKC1,NOLA4,CBF5	ko03008|Ribosome biogenesis in eukaryotes	1788	XP_018831324.1	XP_018831324.1 PREDICTED: H/ACA ribonucleoprotein complex subunit 4 [Juglans regia]	sp|Q9LD90|CBF5_ARATH	sp|Q9LD90|CBF5_ARATH H/ACA ribonucleoprotein complex subunit 4 OS=Arabidopsis thaliana GN=CBF5 PE=1 SV=1	_	_	_	_	_	PF08068.9|DKCLD|DKCLD (NUC011) domain|Cor0001080.1|m.8082:59-116;PF16198.2|TruB_C_2|tRNA pseudouridylate synthase B C-terminal domain|Cor0001080.1|m.8082:237-303;PF01509.15|TruB_N|TruB family pseudouridylate synthase (N terminal domain)|Cor0001080.1|m.8082:120-236;PF01472.17|PUA|PUA domain|Cor0001080.1|m.8082:307-372
Cor0001090.1	5.45719688504967	11.5177552211005	-1.07623837093285	3.15719197794138e-24	1.35146764794111e-23	down	yes	5.85966950409019	5.15932365415828	5.35259749690053	11.3441085091194	11.8873238477725	11.3218333064095	tig00007008	1607896	1611820	+	Cor0001090.1	--	GO:0016567|protein ubiquitination; GO:0042742|defense response to bacterium; GO:0043066|negative regulation of apoptotic process; GO:2000028|regulation of photoperiodism, flowering	GO:0005634|nucleus; GO:0005737|cytoplasm; GO:0005829|cytosol	GO:0004842|ubiquitin-protein transferase activity; GO:0070696|transmembrane receptor protein serine/threonine kinase binding	--	--	1986	XP_018831322.1	XP_018831322.1 PREDICTED: U-box domain-containing protein 13-like [Juglans regia]	sp|Q9SNC6|PUB13_ARATH	sp|Q9SNC6|PUB13_ARATH U-box domain-containing protein 13 OS=Arabidopsis thaliana GN=PUB13 PE=1 SV=1	_	_	_	_	_	PF00514.20|Arm|Armadillo/beta-catenin-like repeat|Cor0001090.1|m.8083:386-423;PF00514.20|Arm|Armadillo/beta-catenin-like repeat|Cor0001090.1|m.8083:468-505;PF04564.12|U-box|U-box domain|Cor0001090.1|m.8083:258-327
Cor0001110.1	7.91402867885312	3.14991993594528	1.32634609690661	2.54646373292556e-15	7.90127708926453e-15	up	yes	7.47768591851637	7.58576678010299	8.67863333794	2.53675692721302	3.36084475320903	3.55215812741379	tig00007008	1628741	1632982	-	Cor0001110.1	--	GO:0016049|cell growth	GO:0000139|Golgi membrane; GO:0005794|Golgi apparatus; GO:0016021|integral component of membrane	GO:0008375|acetylglucosaminyltransferase activity; GO:0015020|glucuronosyltransferase activity	ko:K20891|GLCAT14	--	1266	XP_018831326.1	XP_018831326.1 PREDICTED: beta-glucuronosyltransferase GlcAT14C-like [Juglans regia]	sp|Q9FLD7|GT14A_ARATH	sp|Q9FLD7|GT14A_ARATH Beta-glucuronosyltransferase GlcAT14A OS=Arabidopsis thaliana GN=GLCAT14A PE=2 SV=1	_	_	_	_	_	PF02485.18|Branch|Core-2/I-Branching enzyme|Cor0001110.1|m.8085:75-334
Cor0001120.1	10.4541417511075	22.9268046352496	-1.13221043172671	6.00832779382506e-10	1.44902011839216e-09	down	yes	8.9619432109899	11.5638986854331	10.8365833568996	17.4955901660289	21.9457228308741	29.3391009088457	tig00007008	1640368	1640901	-	Cor0001120.1	--	GO:0043161|proteasome-mediated ubiquitin-dependent protein catabolic process	GO:0016021|integral component of membrane	GO:0046872|metal ion binding; GO:0061630|ubiquitin protein ligase activity	--	--	534	XP_018831364.1	XP_018831364.1 PREDICTED: RING-H2 finger protein ATL33 [Juglans regia]	sp|O80927|ATL33_ARATH	sp|O80927|ATL33_ARATH RING-H2 finger protein ATL33 OS=Arabidopsis thaliana GN=ATL33 PE=2 SV=2	_	_	_	_	_	PF13639.3|zf-RING_2|Ring finger domain|Cor0001120.1|m.8086:102-145;PF13923.3|zf-C3HC4_2|Zinc finger, C3HC4 type (RING finger)|Cor0001120.1|m.8086:102-144;PF12678.4|zf-rbx1|RING-H2 zinc finger domain|Cor0001120.1|m.8086:108-145;PF00097.22|zf-C3HC4|Zinc finger, C3HC4 type (RING finger)|Cor0001120.1|m.8086:103-144;PF17123.2|zf-RING_11|RING-like zinc finger|Cor0001120.1|m.8086:102-131;PF12861.4|zf-AN…
Cor0001140.1	228.826443311918	100.469344648909	1.18741786682613	6.2295662391309e-133	1.32252227390009e-131	up	yes	232.507390712443	234.067762095143	219.904177128168	99.4754331821343	101.144660952642	100.787939811952	tig00007008	1659077	1660588	+	Cor0001140.1	--	--	--	--	--	--	1512	XP_018841723.1	XP_018841723.1 PREDICTED: uncharacterized protein LOC109006792 [Juglans regia]	_	_	_	_	_	_	_	_
Cor0001180.1	0.0743702707849583	0.81751936779677	-3.29398644117625	2.54070417312392e-14	7.56581784716007e-14	down	yes	0.110089431826481	0.0447299191836591	0.0682914613447347	0.689018589943709	0.986303477123479	0.777236036323123	tig00007008	1705365	1711393	+	Cor0001180.1	--	--	--	--	--	--	2613	XP_023905501.1	XP_023905501.1 uncharacterized protein LOC112017267 [Quercus suber]	_	_	_	_	_	_	_	PF13515.3|FUSC_2|Fusaric acid resistance protein-like|Cor0001180.1|m.8094:469-596;PF04632.9|FUSC|Fusaric acid resistance protein family|Cor0001180.1|m.8094:457-668
Cor0001240.1	16.9157559642426	1.65885085373996	3.34229334010963	8.21262874615796e-28	3.86552152445791e-27	up	yes	14.4167115041859	19.4174442922897	16.9131120962522	1.40364260045965	1.48061830940824	2.09229165135198	tig00007008	1747647	1747958	+	Cor0001240.1	--	GO:0006334|nucleosome assembly; GO:0009414|response to water deprivation	GO:0000786|nucleosome; GO:0005730|nucleolus; GO:0005774|vacuolar membrane; GO:0005829|cytosol; GO:0005886|plasma membrane; GO:0009506|plasmodesma; GO:0009507|chloroplast; GO:0009579|thylakoid	GO:0003677|DNA binding; GO:0046982|protein heterodimerization activity	ko:K11254|H4	ko05034|Alcoholism; ko05203|Viral carcinogenesis; ko05322|Systemic lupus erythematosus	312	KCW52694.1	KCW52694.1 hypothetical protein EUGRSUZ_J02062, partial [Eucalyptus grandis]	sp|P62785|H41_WHEAT	sp|P62785|H41_WHEAT Histone H4 variant TH011 OS=Triticum aestivum PE=3 SV=2	436017.A4RS62	predicted protein; Core component of nucleosome. Nucleosomes wrap and compact DNA into chrom [...]	COG2036	KOG3467	_	PF15511.3|CENP-T_C|Centromere kinetochore component CENP-T histone fold|Cor0001240.1|m.8099:35-96;PF02969.14|TAF|TATA box binding protein associated factor (TAF)|Cor0001240.1|m.8099:35-92
Cor0001250.1	8.83444483337279	1.47844772053797	2.57096303765842	7.88419753843618e-66	7.71436945668165e-65	up	yes	8.59157365849727	9.4254741287837	8.48628671283739	1.37996276601327	1.21990872006907	1.83547167553158	tig00007008	1760779	1765383	+	Cor0001250.1	--	GO:0006623|protein targeting to vacuole; GO:0006813|potassium ion transport; GO:0006885|regulation of pH; GO:0015672|monovalent inorganic cation transport; GO:0030007|cellular potassium ion homeostasis; GO:0030104|water homeostasis	GO:0005783|endoplasmic reticulum; GO:0012505|endomembrane system; GO:0016021|integral component of membrane	GO:0015299|solute:proton antiporter activity	--	--	2292	XP_018831353.1	XP_018831353.1 PREDICTED: cation/H(+) antiporter 20 [Juglans regia]	sp|Q9M353|CHX20_ARATH	sp|Q9M353|CHX20_ARATH Cation/H(+) antiporter 20 OS=Arabidopsis thaliana GN=CHX20 PE=2 SV=1	_	_	_	_	_	PF00999.18|Na_H_Exchanger|Sodium/hydrogen exchanger family|Cor0001250.1|m.8100:36-404
Cor0001270.1	9.67229728129237	26.3484049596213	-1.44484177449464	5.38770001315397e-34	2.95796008149595e-33	down	yes	8.33925122216357	10.9963820980934	9.68125852362014	25.0579416558149	27.8260702841631	26.161202938886	tig00007008	1795362	1798577	+	Cor0001270.1	--	GO:0015031|protein transport	GO:0009706|chloroplast inner membrane	GO:0005516|calmodulin binding; GO:0016491|oxidoreductase activity	--	--	969	XP_018831312.1	XP_018831312.1 PREDICTED: short-chain dehydrogenase TIC 32, chloroplastic-like [Juglans regia]	sp|Q6RVV4|TIC32_PEA	sp|Q6RVV4|TIC32_PEA Short-chain dehydrogenase TIC 32, chloroplastic OS=Pisum sativum GN=TIC32 PE=1 SV=1	_	_	_	_	_	PF00106.22|adh_short|short chain dehydrogenase|Cor0001270.1|m.8105:35-181;PF13561.3|adh_short_C2|Enoyl-(Acyl carrier protein) reductase|Cor0001270.1|m.8105:40-250;PF08659.7|KR|KR domain|Cor0001270.1|m.8105:36-123
Cor0001310.1	1.005094935815	3.30164299582932	-1.70593249430962	1.43481585220931e-18	5.0668784774436e-18	down	yes	0.877332060929905	1.03054847997913	1.10740426653597	2.84632558292492	3.31497619182145	3.7436272127416	tig00007008	1826354	1828779	-	Cor0001310.1	--	GO:0009451|RNA modification; GO:0009793|embryo development ending in seed dormancy	GO:0009507|chloroplast	GO:0003723|RNA binding; GO:0004519|endonuclease activity	--	--	2325	XP_023877072.1	XP_023877072.1 pentatricopeptide repeat-containing protein At3g53700, chloroplastic isoform X1 [Quercus suber]	sp|Q9LFF1|PP281_ARATH	sp|Q9LFF1|PP281_ARATH Pentatricopeptide repeat-containing protein At3g53700, chloroplastic OS=Arabidopsis thaliana GN=MEE40 PE=2 SV=1	_	_	_	_	_	PF13041.3|PPR_2|PPR repeat family|Cor0001310.1|m.8109:175-224;PF13041.3|PPR_2|PPR repeat family|Cor0001310.1|m.8109:216-257;PF13041.3|PPR_2|PPR repeat family|Cor0001310.1|m.8109:249-294;PF13041.3|PPR_2|PPR repeat family|Cor0001310.1|m.8109:282-329;PF13041.3|PPR_2|PPR repeat family|Cor0001310.1|m.8109:315-364;PF13041.3|PPR_2|PPR repeat family|Cor0001310.1|m.8109:350-399;PF13041.3|PPR_2|PPR repeat …
Cor0001360.1	103.884913279456	20.0196656910694	2.37491477437742	0	0	up	yes	105.839742778998	101.133385848929	104.681611210442	20.4720135723136	19.4986244748063	20.0883590260883	tig00007008	1857702	1871339	+	Cor0001360.1	--	GO:0006526|arginine biosynthetic process; GO:0006592|ornithine biosynthetic process	GO:0009507|chloroplast	GO:0004042|acetyl-CoA:L-glutamate N-acetyltransferase activity; GO:0004358|glutamate N-acetyltransferase activity; GO:0103045|methione N-acyltransferase activity	ko:K00620|argJ	ko00220|Arginine biosynthesis; ko01100|Metabolic pathways; ko01110|Biosynthesis of secondary metabolites; ko01130|Biosynthesis of antibiotics; ko01210|2-Oxocarboxylic acid metabolism; ko01230|Biosynthesis of amino acids	1419	XP_023877076.1	XP_023877076.1 arginine biosynthesis bifunctional protein ArgJ, chloroplastic-like isoform X2 [Quercus suber]	sp|B9NAN0|ARGJ_POPTR	sp|B9NAN0|ARGJ_POPTR Arginine biosynthesis bifunctional protein ArgJ, chloroplastic OS=Populus trichocarpa GN=POPTRDRAFT_746969 PE=3 SV=2	_	_	_	_	_	PF01960.15|ArgJ|ArgJ family|Cor0001360.1|m.8113:78-445
Cor0001380.1	1122.53422023001	357.499212817224	1.65071995302684	5.11880165139854e-195	1.81355016241924e-193	up	yes	1157.84044366459	1170.78172494575	1038.98049207968	344.562644840762	369.518522260394	358.416471350517	tig00007008	1889646	1892872	-	Cor0001380.1	--	GO:0006796|phosphate-containing compound metabolic process; GO:0046686|response to cadmium ion	GO:0005829|cytosol	GO:0000287|magnesium ion binding; GO:0004427|inorganic diphosphatase activity	ko:K01507|ppa	ko00190|Oxidative phosphorylation	666	XP_018807637.1	XP_018807637.1 PREDICTED: soluble inorganic pyrophosphatase 4 isoform X1 [Juglans regia]	sp|Q9LFF9|IPYR4_ARATH	sp|Q9LFF9|IPYR4_ARATH Soluble inorganic pyrophosphatase 4 OS=Arabidopsis thaliana GN=PPA4 PE=1 SV=1	_	_	_	_	_	PF00719.16|Pyrophosphatase|Inorganic pyrophosphatase|Cor0001380.1|m.8115:60-211
Cor0001400.1	11.7594509430613	0	10.2008313034073	1.02104236549103e-20	3.90594941134207e-20	up	yes	12.3697401511375	11.7680507816289	11.1405618964174	0	0	0	tig00007008	1929151	1931315	+	Cor0001400.1	--	GO:0032973|amino acid export across plasma membrane; GO:0043090|amino acid import; GO:0080144|amino acid homeostasis	GO:0005886|plasma membrane; GO:0016021|integral component of membrane	GO:0015171|amino acid transmembrane transporter activity	--	--	1167	XP_018847719.1	XP_018847719.1 PREDICTED: WAT1-related protein At2g37460-like isoform X1 [Juglans regia]	sp|Q9ZUS1|WTR13_ARATH	sp|Q9ZUS1|WTR13_ARATH WAT1-related protein At2g37460 OS=Arabidopsis thaliana GN=At2g37460 PE=2 SV=1	_	_	_	_	_	PF00892.17|EamA|EamA-like transporter family|Cor0001400.1|m.8118:16-155;PF00892.17|EamA|EamA-like transporter family|Cor0001400.1|m.8118:187-326
Cor0001420.1	1.35359392599211	0.550094128855436	1.28367286771308	0.00409228264166219	0.00603288009416286	up	yes	1.79287489265317	1.24339658326491	1.02451030205824	0.632689966479843	0.546043631838501	0.471548788247964	tig00007008	1964913	1968103	-	Cor0001420.1	--	GO:0009408|response to heat; GO:0009409|response to cold; GO:0009737|response to abscisic acid; GO:0010501|RNA secondary structure unwinding; GO:0016973|poly(A)+ mRNA export from nucleus	GO:0005635|nuclear envelope; GO:0005730|nucleolus; GO:0005737|cytoplasm; GO:0005886|plasma membrane	GO:0003723|RNA binding; GO:0003724|RNA helicase activity; GO:0005524|ATP binding; GO:0008186|RNA-dependent ATPase activity	ko:K18655|DDX19,DBP5	--	846	XP_018844115.1	XP_018844115.1 PREDICTED: DEAD-box ATP-dependent RNA helicase 38 [Juglans regia]	sp|Q93ZG7|RH38_ARATH	sp|Q93ZG7|RH38_ARATH DEAD-box ATP-dependent RNA helicase 38 OS=Arabidopsis thaliana GN=RH38 PE=1 SV=2	_	_	_	_	_	PF00270.26|DEAD|DEAD/DEAH box helicase|Cor0001420.1|m.8120:27-141;PF00271.28|Helicase_C|Helicase conserved C-terminal domain|Cor0001420.1|m.8120:186-261
Cor0001470.1	481.566797533246	106.345486997565	2.17887141897913	2.10127232393838e-246	1.06784032912144e-244	up	yes	459.057507559308	522.349369572077	463.293515468354	111.423455124411	101.325039210233	106.287966658052	tig00007008	2019884	2023882	-	Cor0001470.1	--	GO:0006351|transcription, DNA-templated; GO:0006355|regulation of transcription, DNA-templated; GO:0010200|response to chitin; GO:0071289|cellular response to nickel ion; GO:2000280|regulation of root development	GO:0005634|nucleus	GO:0003676|nucleic acid binding; GO:0003700|DNA-binding transcription factor activity; GO:0046872|metal ion binding	--	--	621	ANS59741.1	ANS59741.1 ZFP4 [Betula platyphylla]	sp|Q9SLD4|ZAT11_ARATH	sp|Q9SLD4|ZAT11_ARATH Zinc finger protein ZAT11 OS=Arabidopsis thaliana GN=ZAT11 PE=2 SV=1	_	_	_	_	_	PF13912.3|zf-C2H2_6|C2H2-type zinc finger|Cor0001470.1|m.8123:72-97;PF13912.3|zf-C2H2_6|C2H2-type zinc finger|Cor0001470.1|m.8123:122-146
Cor0001530.1	8.86416653014376	3.47410970021339	1.34882157747093	0.000112292553975533	0.000191918183158184	up	yes	10.2769801469252	7.9970032881564	8.31851615534969	1.70735474207958	3.49770441624196	5.21726994231862	tig00007008	2073005	2073449	+	Cor0001530.1	--	--	--	--	--	--	285	XP_023921565.1	XP_023921565.1 uncharacterized protein LOC112033023 [Quercus suber]	_	_	_	_	_	_	_	_
Cor0001610.1	1.1266532863706	0.105603896604417	3.29753032372059	5.24050157422867e-06	9.92095885915094e-06	up	yes	1.45801716942111	1.31714489781205	0.604797791878637	0.0577219574724412	0.173048478192685	0.0860412541481241	tig00007008	2170018	2170860	+	Cor0001610.1	--	GO:0002237|response to molecule of bacterial origin; GO:0006887|exocytosis; GO:0006952|defense response; GO:0009617|response to bacterium; GO:0009620|response to fungus; GO:1900426|positive regulation of defense response to bacterium	GO:0000145|exocyst; GO:0005634|nucleus; GO:0005829|cytosol; GO:0012505|endomembrane system; GO:0016020|membrane; GO:0031982|vesicle; GO:0045335|phagocytic vesicle	--	ko:K07195|EXOC7,EXO70	ko04910|Insulin signaling pathway	843	XP_018817230.1	XP_018817230.1 PREDICTED: exocyst complex component EXO70A1-like [Juglans regia]	sp|Q8VY27|E70H1_ARATH	sp|Q8VY27|E70H1_ARATH Exocyst complex component EXO70H1 OS=Arabidopsis thaliana GN=EXO70H1 PE=1 SV=1	_	_	_	_	_	PF03081.12|Exo70|Exo70 exocyst complex subunit|Cor0001610.1|m.8137:1-251
Cor0001620.1	11.1058778606682	0.776764501333059	3.82054621247596	1.56692073269897e-79	1.86949852935808e-78	up	yes	10.9969334264488	12.0304312638678	10.290268891688	0.748609386911814	0.944033328103902	0.63765078898346	tig00007008	2202708	2204072	+	Cor0001620.1	--	GO:0002237|response to molecule of bacterial origin; GO:0006887|exocytosis; GO:0006952|defense response; GO:0009617|response to bacterium; GO:0009620|response to fungus; GO:1900426|positive regulation of defense response to bacterium	GO:0000145|exocyst; GO:0005634|nucleus; GO:0005829|cytosol; GO:0012505|endomembrane system; GO:0016020|membrane; GO:0031982|vesicle; GO:0045335|phagocytic vesicle	--	ko:K07195|EXOC7,EXO70	ko04910|Insulin signaling pathway	1365	XP_018817230.1	XP_018817230.1 PREDICTED: exocyst complex component EXO70A1-like [Juglans regia]	sp|Q8VY27|E70H1_ARATH	sp|Q8VY27|E70H1_ARATH Exocyst complex component EXO70H1 OS=Arabidopsis thaliana GN=EXO70H1 PE=1 SV=1	_	_	_	_	_	PF03081.12|Exo70|Exo70 exocyst complex subunit|Cor0001620.1|m.8138:63-426
Cor0001640.1	100.524434935595	4.3822148014961	4.51659731487767	0	0	up	yes	99.8752036360712	114.646569154253	87.0515320164622	4.47709346799258	4.58910552881173	4.08044540768398	tig00007008	2256578	2258479	+	Cor0001640.1	--	GO:0002237|response to molecule of bacterial origin; GO:0006887|exocytosis; GO:0006952|defense response; GO:0009617|response to bacterium; GO:0009620|response to fungus; GO:1900426|positive regulation of defense response to bacterium	GO:0000145|exocyst; GO:0005634|nucleus; GO:0005829|cytosol; GO:0012505|endomembrane system; GO:0016020|membrane; GO:0031982|vesicle; GO:0045335|phagocytic vesicle	--	ko:K07195|EXOC7,EXO70	ko04910|Insulin signaling pathway	1902	XP_018817230.1	XP_018817230.1 PREDICTED: exocyst complex component EXO70A1-like [Juglans regia]	sp|Q8VY27|E70H1_ARATH	sp|Q8VY27|E70H1_ARATH Exocyst complex component EXO70H1 OS=Arabidopsis thaliana GN=EXO70H1 PE=1 SV=1	_	_	_	_	_	PF03081.12|Exo70|Exo70 exocyst complex subunit|Cor0001640.1|m.8140:242-605
Cor0001740.1	61.979069174423	15.3078699443027	2.01679814619814	1.78182005411833e-242	8.78059324850673e-241	up	yes	63.2962870139114	62.874083596585	59.7668369127726	16.2363536575301	14.9816778616075	14.7055783137706	tig00007008	2369826	2376470	+	Cor0001740.1	--	--	GO:0005783|endoplasmic reticulum; GO:0005886|plasma membrane; GO:0016021|integral component of membrane	GO:0005388|calcium transmembrane transporter activity, phosphorylative mechanism; GO:0005524|ATP binding; GO:0046872|metal ion binding	ko:K01537|E3.6.3.8	--	2952	XP_018818320.1	XP_018818320.1 PREDICTED: calcium-transporting ATPase 1, endoplasmic reticulum-type-like [Juglans regia]	sp|Q9XES1|ECA4_ARATH	sp|Q9XES1|ECA4_ARATH Calcium-transporting ATPase 4, endoplasmic reticulum-type OS=Arabidopsis thaliana GN=ECA4 PE=2 SV=2	59689.fgenesh2_kg.1__748__AT1G07810.1	annotation not avaliable	COG0474	KOG0202	_	PF00122.17|E1-E2_ATPase|E1-E2 ATPase|Cor0001740.1|m.8152:117-371;PF00689.18|Cation_ATPase_C|Cation transporting ATPase, C-terminus|Cor0001740.1|m.8152:737-962;PF00702.23|Hydrolase|haloacid dehalogenase-like hydrolase|Cor0001740.1|m.8152:377-666;PF00690.23|Cation_ATPase_N|Cation transporter/ATPase, N-terminus|Cor0001740.1|m.8152:27-94;PF12710.4|HAD|haloacid dehalogenase-like hydrolase|Cor0001740.1…
Cor0001790.1	56.1261287309726	27.6336183325617	1.0219831103683	9.73179788474497e-23	3.98234769002825e-22	up	yes	60.9424273093186	52.0900030760009	55.3459558075983	27.5594252172845	31.3777983596064	23.9636314207943	tig00007008	2411348	2413537	-	Cor0001790.1	--	--	--	--	--	--	678	XP_023887118.1	XP_023887118.1 uncharacterized protein LOC111999230 [Quercus suber]	_	_	_	_	_	_	_	_
Cor0001810.1	15.9095282317475	5.83846943870274	1.4446665611224	3.18794200667549e-20	1.19755862583869e-19	up	yes	14.787275692176	16.7721502230236	16.1691587800428	6.36974653775842	6.39823978580847	4.74742199254133	tig00007008	2419338	2420971	-	Cor0001810.1	--	GO:0010044|response to aluminum ion	GO:0005886|plasma membrane; GO:0005887|integral component of plasma membrane; GO:0012506|vesicle membrane	GO:0005460|UDP-glucose transmembrane transporter activity; GO:0015075|ion transmembrane transporter activity	ko:K02069|ABC.X2.P	--	741	XP_018813487.1	XP_018813487.1 PREDICTED: protein ALUMINUM SENSITIVE 3 [Juglans regia]	sp|Q9ZUT3|ALS3_ARATH	sp|Q9ZUT3|ALS3_ARATH Protein ALUMINUM SENSITIVE 3 OS=Arabidopsis thaliana GN=ALS3 PE=1 SV=1	_	_	_	_	_	PF03649.10|UPF0014|Uncharacterised protein family (UPF0014)|Cor0001810.1|m.8160:17-83;PF03649.10|UPF0014|Uncharacterised protein family (UPF0014)|Cor0001810.1|m.8160:82-232
Cor0001870.1	7.90547810143776	0.833358284037207	3.23045892609499	1.23155137518434e-45	8.52233551627561e-45	up	yes	8.16941134061626	8.00612861074323	7.5408943529538	0.764287070407349	1.03957438753712	0.696213394167151	tig00007008	2477773	2479747	+	Cor0001870.1	--	GO:1900425|negative regulation of defense response to bacterium	GO:0005886|plasma membrane	GO:0004722|protein serine/threonine phosphatase activity; GO:0046872|metal ion binding	ko:K01102|PDP	--	1146	XP_018852309.1	XP_018852309.1 PREDICTED: probable protein phosphatase 2C 38 [Juglans regia]	sp|Q9LHJ9|P2C38_ARATH	sp|Q9LHJ9|P2C38_ARATH Probable protein phosphatase 2C 38 OS=Arabidopsis thaliana GN=PP2C38 PE=1 SV=1	_	_	_	_	_	PF00481.18|PP2C|Protein phosphatase 2C|Cor0001870.1|m.8167:64-322
Cor0002000.1	7.48181816371543	15.1352287987952	-1.01547558406351	7.99501499288383e-08	1.70265759316759e-07	down	yes	7.40951916843045	8.11661658520147	6.91931873751438	16.3357262643971	15.3405415816884	13.7294185503001	tig00007008	2604532	2607644	-	Cor0002000.1	--	--	--	--	--	--	420	XP_023910788.1	XP_023910788.1 probable inactive serine/threonine-protein kinase slob1 [Quercus suber]	_	_	_	_	_	_	_	_
Cor0002040.1	2.38898816842298	13.0155310156203	-2.44084424094252	8.67756581125359e-68	8.74315831614658e-67	down	yes	2.12226729643765	2.82203490125315	2.22266230757813	12.9889502611728	12.8986110987144	13.1590316869738	tig00007008	2640452	2643081	+	Cor0002040.1	--	GO:0006351|transcription, DNA-templated; GO:0007275|multicellular organism development; GO:0009873|ethylene-activated signaling pathway	GO:0005634|nucleus	GO:0003677|DNA binding; GO:0003700|DNA-binding transcription factor activity	ko:K09284|AP2	--	1491	XP_018807836.1	XP_018807836.1 PREDICTED: ethylene-responsive transcription factor RAP2-7-like [Juglans regia]	sp|Q9SK03|RAP27_ARATH	sp|Q9SK03|RAP27_ARATH Ethylene-responsive transcription factor RAP2-7 OS=Arabidopsis thaliana GN=RAP2-7 PE=2 SV=2	_	_	_	_	_	PF00847.17|AP2|AP2 domain|Cor0002040.1|m.8186:153-202;PF00847.17|AP2|AP2 domain|Cor0002040.1|m.8186:245-295
Cor0002060.1	258.036002716217	93.6067124355013	1.46279027508018	5.44262859865312e-162	1.48006732895145e-160	up	yes	259.56350028098	259.414984713366	255.129523154306	89.6708262913338	94.8812143846719	96.2680966304983	tig00007008	2683158	2686781	+	Cor0002060.1	--	GO:0000302|response to reactive oxygen species; GO:0006979|response to oxidative stress; GO:0034599|cellular response to oxidative stress; GO:0042744|hydrogen peroxide catabolic process	GO:0005829|cytosol; GO:0009507|chloroplast	GO:0004130|cytochrome-c peroxidase activity; GO:0016688|L-ascorbate peroxidase activity; GO:0020037|heme binding; GO:0046872|metal ion binding	ko:K00434|E1.11.1.11	ko00053|Ascorbate and aldarate metabolism; ko00480|Glutathione metabolism	738	XP_023916784.1	XP_023916784.1 L-ascorbate peroxidase, cytosolic [Quercus suber]	sp|Q1PER6|APX2_ARATH	sp|Q1PER6|APX2_ARATH L-ascorbate peroxidase 2, cytosolic OS=Arabidopsis thaliana GN=APX2 PE=2 SV=3	_	_	_	_	_	PF00141.20|peroxidase|Peroxidase|Cor0002060.1|m.8189:25-226
Cor0002070.1	1.42529314281605	0.676477560384761	1.0640609542042	0.0133204563703681	0.0185364762532027	up	yes	1.62879721186747	1.2357478538023	1.41133436277838	0.448992942553798	0.86933407931746	0.711105659283025	tig00007008	2700605	2715343	+	Cor0002070.1	--	--	GO:0016021|integral component of membrane	GO:0004674|protein serine/threonine kinase activity; GO:0005524|ATP binding	--	--	867	OMO72582.1	OMO72582.1 hypothetical protein CCACVL1_17701 [Corchorus capsularis]	sp|C0LGI2|Y1677_ARATH	sp|C0LGI2|Y1677_ARATH Probable LRR receptor-like serine/threonine-protein kinase At1g67720 OS=Arabidopsis thaliana GN=At1g67720 PE=2 SV=1	_	_	_	_	_	PF12819.4|Malectin_like|Carbohydrate-binding protein of the ER|Cor0002070.1|m.8190:18-99
Cor0002120.1	0.514834641395357	1.33819870198197	-1.36109828892386	0.00334141879750232	0.00497602128983358	down	yes	0.434184129770547	0.621962956720419	0.488356837695106	1.42933720744976	1.24205931985043	1.34319957864571	tig00007008	2793118	2795162	-	Cor0002120.1	--	GO:0015979|photosynthesis	GO:0009507|chloroplast; GO:0009534|chloroplast thylakoid; GO:0009543|chloroplast thylakoid lumen; GO:0009570|chloroplast stroma; GO:0009579|thylakoid; GO:0009654|photosystem II oxygen evolving complex; GO:0019898|extrinsic component of membrane; GO:0031977|thylakoid lumen	GO:0005509|calcium ion binding	--	--	783	XP_018857670.1	XP_018857670.1 PREDICTED: psbP domain-containing protein 6, chloroplastic [Juglans regia]	sp|Q9LXX5|PPD6_ARATH	sp|Q9LXX5|PPD6_ARATH PsbP domain-containing protein 6, chloroplastic OS=Arabidopsis thaliana GN=PPD6 PE=1 SV=1	_	_	_	_	_	PF01789.13|PsbP|PsbP|Cor0002120.1|m.8195:103-260
Cor0002190.1	2.1731990297736	0.90842312951794	1.24921277824586	1.09338603108634e-06	2.16573004111157e-06	up	yes	1.8739215239115	2.28075368152302	2.36492188388628	0.90283345766396	0.871110317607193	0.951325613282666	tig00007008	2858798	2860607	+	Cor0002190.1	--	--	--	--	--	--	1563	XP_018850200.1	XP_018850200.1 PREDICTED: uncharacterized protein LOC109012828 [Juglans regia]	_	_	_	_	_	_	_	_
Cor0002260.1	16.3140634542293	7.63750037046768	1.09394004691993	1.22780495739054e-17	4.18674024262632e-17	up	yes	15.767661898217	17.0544437896116	16.1200846748593	8.73010652678042	7.74688836811124	6.43550621651138	tig00007008	3003218	3006532	-	Cor0002260.1	--	GO:0009834|plant-type secondary cell wall biogenesis; GO:0010413|glucuronoxylan metabolic process; GO:0010417|glucuronoxylan biosynthetic process; GO:0071555|cell wall organization	GO:0000139|Golgi membrane; GO:0005794|Golgi apparatus; GO:0016021|integral component of membrane	GO:0015018|galactosylgalactosylxylosylprotein 3-beta-glucuronosyltransferase activity; GO:0042285|xylosyltransferase activity	ko:K20869|IRX9	--	1020	XP_023919429.1	XP_023919429.1 probable beta-1,4-xylosyltransferase IRX9 isoform X1 [Quercus suber]	sp|Q9ZQC6|IRX9_ARATH	sp|Q9ZQC6|IRX9_ARATH Probable beta-1,4-xylosyltransferase IRX9 OS=Arabidopsis thaliana GN=IRX9 PE=2 SV=1	_	_	_	_	_	PF03360.13|Glyco_transf_43|Glycosyltransferase family 43|Cor0002260.1|m.8210:128-331
Cor0002300.1	21.0496953160989	9.11794225720725	1.20612299376574	4.930596698938e-41	3.13944258097611e-40	up	yes	21.1762708934295	20.9060274108018	21.0667876440654	9.49982405576389	8.23928626438719	9.61471645147066	tig00007008	3030576	3035482	-	Cor0002300.1	--	--	GO:0005634|nucleus	GO:0003676|nucleic acid binding; GO:0008270|zinc ion binding; GO:0016740|transferase activity	ko:K10624|RBBP6	--	1803	XP_023922233.1	XP_023922233.1 E3 ubiquitin ligase PQT3-like isoform X2 [Quercus suber]	sp|B9DFV2|PQT3L_ARATH	sp|B9DFV2|PQT3L_ARATH E3 ubiquitin ligase PQT3-like OS=Arabidopsis thaliana GN=At5g47430 PE=1 SV=1	_	_	_	_	_	PF08783.8|DWNN|DWNN domain|Cor0002300.1|m.8215:3-76;PF13696.3|zf-CCHC_2|Zinc knuckle|Cor0002300.1|m.8215:195-215
Cor0002360.1	37.5424839240693	4.39987603617106	3.0900983319526	1.15461402541015e-144	2.67850688747787e-143	up	yes	38.2759118540311	39.589412289516	34.7621276286607	4.17784531584623	4.00310073063613	5.01868206203081	tig00007008	3105530	3109117	-	Cor0002360.1	--	GO:0006979|response to oxidative stress; GO:0009664|plant-type cell wall organization; GO:0042744|hydrogen peroxide catabolic process; GO:0048511|rhythmic process; GO:0050832|defense response to fungus	GO:0005829|cytosol; GO:0009505|plant-type cell wall; GO:0009506|plasmodesma	GO:0004601|peroxidase activity; GO:0020037|heme binding; GO:0046872|metal ion binding	ko:K00430|E1.11.1.7	ko00940|Phenylpropanoid biosynthesis; ko01100|Metabolic pathways; ko01110|Biosynthesis of secondary metabolites	990	XP_011004734.1	XP_011004734.1 PREDICTED: peroxidase 21 [Populus euphratica]	sp|Q42580|PER21_ARATH	sp|Q42580|PER21_ARATH Peroxidase 21 OS=Arabidopsis thaliana GN=PER21 PE=1 SV=1	_	_	_	_	_	PF00141.20|peroxidase|Peroxidase|Cor0002360.1|m.8222:47-291
Cor0002370.1	2.1639845489533	18.6883347744733	-3.10449620120662	3.38245876579587e-71	3.56022941419886e-70	down	yes	2.24153521061761	2.55093664106332	1.69948179517897	20.8541186354005	17.1640399206438	18.0468457673756	tig00007008	3117802	3118745	-	Cor0002370.1	--	--	--	--	--	--	840	XP_018857476.1	XP_018857476.1 PREDICTED: uncharacterized protein LOC109019600 isoform X2 [Juglans regia]	_	_	_	_	_	_	_	_
Cor0002380.1	1.79750162609685	3.68985025839872	-1.03346993759746	0.0130077506110632	0.0181152727958473	down	yes	1.9811548578691	1.71186822524249	1.69948179517897	4.12869419448334	3.09442142368191	3.84643515703091	tig00007008	3123975	3134962	-	Cor0002380.1	--	--	--	--	--	--	330	_	_	_	_	_	_	_	_	_	_
Cor0002430.1	9.75516319289584	4.86925387759707	1.00098360266004	1.22873263238802e-13	3.54724836994388e-13	up	yes	8.73349772372881	10.8343838711691	9.6976079837896	4.76515956264017	5.44874582136081	4.39385624879022	tig00007008	3204149	3205998	+	Cor0002430.1	--	GO:0006351|transcription, DNA-templated; GO:0006355|regulation of transcription, DNA-templated; GO:0008356|asymmetric cell division; GO:0010075|regulation of meristem growth; GO:0045604|regulation of epidermal cell differentiation; GO:0048364|root development; GO:0051302|regulation of cell division	GO:0005634|nucleus	GO:0003677|DNA binding; GO:0003700|DNA-binding transcription factor activity; GO:0046872|metal ion binding	--	--	1593	XP_018847791.1	XP_018847791.1 PREDICTED: zinc finger protein JACKDAW-like [Juglans regia]	sp|Q700D2|IDD10_ARATH	sp|Q700D2|IDD10_ARATH Zinc finger protein JACKDAW OS=Arabidopsis thaliana GN=JKD PE=1 SV=1	_	_	_	_	_	PF12171.5|zf-C2H2_jaz|Zinc-finger double-stranded RNA-binding|Cor0002430.1|m.8230:65-87
Cor0002450.1	36.8496922383626	8.74372431281949	2.07407517117451	5.58585650610622e-68	5.64206201877636e-67	up	yes	34.6967294084446	41.260532814221	34.5918144924223	8.9400858541962	8.29588045718999	8.99520662707229	tig00007008	3229376	3230137	-	Cor0002450.1	--	GO:0009834|plant-type secondary cell wall biogenesis	GO:0005886|plasma membrane; GO:0031225|anchored component of membrane	--	--	--	762	XP_023893497.1	XP_023893497.1 fasciclin-like arabinogalactan protein 11 [Quercus suber]	sp|Q8LEJ6|FLA11_ARATH	sp|Q8LEJ6|FLA11_ARATH Fasciclin-like arabinogalactan protein 11 OS=Arabidopsis thaliana GN=FLA11 PE=2 SV=2	_	_	_	_	_	PF02469.19|Fasciclin|Fasciclin domain|Cor0002450.1|m.8232:54-188
Cor0002480.1	33.8499464665513	7.89692180663191	2.09839162960707	4.82386296698717e-96	6.91151185631236e-95	up	yes	33.1362056573182	32.1298809446161	36.2837527977195	6.8312627639361	8.03442032714696	8.82508232881266	tig00007008	3242225	3245767	-	Cor0002480.1	--	--	--	--	--	--	1389	XP_018818103.1	XP_018818103.1 PREDICTED: uncharacterized protein LOC108989077 [Juglans regia]	_	_	_	_	_	_	_	PF12906.4|RINGv|RING-variant domain|Cor0002480.1|m.8234:196-243
Cor0002490.1	31.866474083352	8.22573719824137	1.95252235941987	4.23713717551561e-17	1.40995139652619e-16	up	yes	36.3626823055746	32.6519890056105	26.584750938871	6.25623559062016	10.304212836002	8.11676316810196	tig00007008	3245770	3246901	-	Cor0002490.1	--	--	--	--	--	--	210	XP_018847813.1	XP_018847813.1 PREDICTED: uncharacterized protein LOC109011175 isoform X1 [Juglans regia]	_	_	_	_	_	_	_	_
Cor0002510.1	28.2350505282458	13.2121315650666	1.09504330633111	2.27376562935053e-33	1.23212184820054e-32	up	yes	30.1017512149252	27.9902386410522	26.61316172876	14.3908208739324	13.1567776134561	12.0887962078114	tig00007008	3264353	3265762	+	Cor0002510.1	--	--	--	--	--	--	1410	XP_018818096.1	XP_018818096.1 PREDICTED: uncharacterized protein LOC108989074 [Juglans regia]	_	_	_	_	_	_	_	PF08241.9|Methyltransf_11|Methyltransferase domain|Cor0002510.1|m.8237:155-195
Cor0002520.1	23.4237292440253	73.3909903022241	-1.64721296458873	5.86027227076938e-94	8.17322021159962e-93	down	yes	25.5140305730955	23.6378658446218	21.1192913143585	70.8552217963024	75.7598985008507	73.5578506095193	tig00007008	3267823	3271504	-	Cor0002520.1	--	GO:0009737|response to abscisic acid; GO:0080144|amino acid homeostasis; GO:1901527|abscisic acid-activated signaling pathway involved in stomatal movement	GO:0005886|plasma membrane	GO:0004842|ubiquitin-protein transferase activity; GO:0046872|metal ion binding	--	--	1026	ANS59742.1	ANS59742.1 ZFP5 [Betula platyphylla]	sp|Q9S752|LOFG2_ARATH	sp|Q9S752|LOFG2_ARATH Probable E3 ubiquitin-protein ligase LOG2 OS=Arabidopsis thaliana GN=LOG2 PE=1 SV=1	_	_	_	_	_	_
Cor0002530.1	150.743859433717	61.4360634748888	1.29480244407118	5.05966090794449e-106	8.21980076773159e-105	up	yes	154.912274455853	155.502873389288	141.816430456011	62.8464719639046	61.4788904105586	59.9828280502033	tig00007008	3283003	3284622	+	Cor0002530.1	--	GO:0002237|response to molecule of bacterial origin; GO:0009625|response to insect; GO:0046777|protein autophosphorylation; GO:0050826|response to freezing	GO:0005886|plasma membrane	GO:0004674|protein serine/threonine kinase activity; GO:0005524|ATP binding	ko:K04733|IRAK4	ko04064|NF-kappa B signaling pathway; ko04620|Toll-like receptor signaling pathway; ko04621|NOD-like receptor signaling pathway; ko04624|Toll and Imd signaling pathway; ko04722|Neurotrophin signaling pathway; ko05133|Pertussis; ko05140|Leishmaniasis; ko05142|Chagas disease (American trypanosomiasis); ko05145|Toxoplasmosis; ko05152|Tuberculosis; ko05162|Measles; ko05164|Influenza A	1101	XP_018808324.1	XP_018808324.1 PREDICTED: putative serine/threonine-protein kinase [Juglans regia]	sp|Q93YN1|CRPK1_ARATH	sp|Q93YN1|CRPK1_ARATH Cold-responsive protein kinase 1 OS=Arabidopsis thaliana GN=CRPK1 PE=1 SV=1	_	_	_	_	_	PF00069.22|Pkinase|Protein kinase domain|Cor0002530.1|m.8239:45-251;PF07714.14|Pkinase_Tyr|Protein tyrosine kinase|Cor0002530.1|m.8239:47-315
Cor0002570.1	1322.70358076603	265.650320329828	2.31584603092189	1.45076568977393e-298	9.70878668605086e-297	up	yes	1259.6787939205	1458.39817726044	1250.03377111714	252.815960601925	268.065511989032	276.069488398527	tig00007008	3348047	3349206	-	Cor0002570.1	--	GO:0006833|water transport; GO:0009414|response to water deprivation; GO:0009737|response to abscisic acid; GO:0034220|ion transmembrane transport; GO:0080170|hydrogen peroxide transmembrane transport	GO:0005773|vacuole; GO:0005886|plasma membrane; GO:0005887|integral component of plasma membrane; GO:0009506|plasmodesma; GO:0009507|chloroplast; GO:0016020|membrane	GO:0003729|mRNA binding; GO:0015250|water channel activity; GO:0031625|ubiquitin protein ligase binding	ko:K09872|PIP	--	864	XP_018858944.1	XP_018858944.1 PREDICTED: aquaporin PIP2-2-like [Juglans regia]	sp|P43286|PIP21_ARATH	sp|P43286|PIP21_ARATH Aquaporin PIP2-1 OS=Arabidopsis thaliana GN=PIP2-1 PE=1 SV=1	_	_	_	_	_	PF00230.17|MIP|Major intrinsic protein|Cor0002570.1|m.8243:31-266
Cor0002580.1	438.101267570337	27.8091114392769	3.97714907400932	0	0	up	yes	452.915308213087	431.474129145298	429.914365352626	28.7967746337913	27.8671285073875	26.763431176652	tig00007008	3393141	3393701	+	Cor0002580.1	--	--	--	GO:0008270|zinc ion binding; GO:0046029|mannitol dehydrogenase activity	ko:K00083|E1.1.1.195	ko00940|Phenylpropanoid biosynthesis; ko01100|Metabolic pathways; ko01110|Biosynthesis of secondary metabolites	561	XP_018837424.1	XP_018837424.1 PREDICTED: probable mannitol dehydrogenase [Juglans regia]	sp|Q9ZRF1|MTDH_FRAAN	sp|Q9ZRF1|MTDH_FRAAN Probable mannitol dehydrogenase OS=Fragaria ananassa GN=CAD PE=2 SV=1	_	_	_	_	_	PF08240.9|ADH_N|Alcohol dehydrogenase GroES-like domain|Cor0002580.1|m.8244:1-78;PF00107.23|ADH_zinc_N|Zinc-binding dehydrogenase|Cor0002580.1|m.8244:121-166;PF02826.16|2-Hacid_dh_C|D-isomer specific 2-hydroxyacid dehydrogenase, NAD binding domain|Cor0002580.1|m.8244:109-153
Cor0002590.1	135.277839858057	25.8099865253802	2.38947201782819	1.8447407775387e-173	5.5247098571518e-172	up	yes	129.151702893812	130.61509150955	146.066725170808	21.7898803690403	27.8757011034454	27.7643781036548	tig00007008	3414334	3416391	+	Cor0002590.1	--	--	--	GO:0008270|zinc ion binding; GO:0046029|mannitol dehydrogenase activity	ko:K00083|E1.1.1.195	ko00940|Phenylpropanoid biosynthesis; ko01100|Metabolic pathways; ko01110|Biosynthesis of secondary metabolites	1092	XP_018824904.1	XP_018824904.1 PREDICTED: probable mannitol dehydrogenase [Juglans regia]	sp|Q9ZRF1|MTDH_FRAAN	sp|Q9ZRF1|MTDH_FRAAN Probable mannitol dehydrogenase OS=Fragaria ananassa GN=CAD PE=2 SV=1	_	_	_	_	_	PF08240.9|ADH_N|Alcohol dehydrogenase GroES-like domain|Cor0002590.1|m.8245:39-151;PF00107.23|ADH_zinc_N|Zinc-binding dehydrogenase|Cor0002590.1|m.8245:195-318
Cor0002600.1	484.08647935951	170.441290970656	1.50593507583229	4.1484912773291e-69	4.25632587709311e-68	up	yes	427.432481640464	518.583014908059	506.243941530007	182.267353270987	170.467904982574	158.588614658408	tig00007008	3423734	3423910	-	Cor0002600.1	--	--	--	--	--	--	177	OMO72506.1	OMO72506.1 hypothetical protein CCACVL1_17750 [Corchorus capsularis]	_	_	_	_	_	_	_	_
Cor0002680.1	7.7752654769467	3.14724451934392	1.30208023844705	1.65990564115537e-09	3.90698878802557e-09	up	yes	7.88119685924914	6.90838964146828	8.53620993012268	3.48097667734489	3.14555776379929	2.81519911688759	tig00007008	3517025	3521834	-	Cor0002680.1	--	GO:0009691|cytokinin biosynthetic process	GO:0005634|nucleus; GO:0005737|cytoplasm	GO:0016787|hydrolase activity	ko:K06966|K06966	--	657	XP_018844369.1	XP_018844369.1 PREDICTED: cytokinin riboside 5'-monophosphate phosphoribohydrolase LOG3-like [Juglans regia]	sp|Q8L8B8|LOG3_ARATH	sp|Q8L8B8|LOG3_ARATH Cytokinin riboside 5'-monophosphate phosphoribohydrolase LOG3 OS=Arabidopsis thaliana GN=LOG3 PE=1 SV=1	_	_	_	_	_	PF03641.11|Lysine_decarbox|Possible lysine decarboxylase|Cor0002680.1|m.8253:57-187
Cor0002690.1	4.8639752961786	0.887355965342599	2.44134664318989	5.50223780573575e-29	2.66937324573015e-28	up	yes	4.37618660102584	5.24458302428403	4.97115626322593	0.985012351199755	0.869504381148331	0.807551163679711	tig00007008	3551507	3557680	-	Cor0002690.1	--	GO:0009877|nodulation; GO:0036377|arbuscular mycorrhizal association	GO:0016021|integral component of membrane; GO:0031965|nuclear membrane	GO:0005249|voltage-gated potassium channel activity; GO:0005262|calcium channel activity; GO:0044325|ion channel binding	ko:K05391|CNGF	ko04626|Plant-pathogen interaction	1482	XP_018851491.1	XP_018851491.1 PREDICTED: protein CNGC15b-like [Juglans regia]	sp|G7IBJ4|CN15A_MEDTR	sp|G7IBJ4|CN15A_MEDTR Protein CNGC15a OS=Medicago truncatula GN=CNGC15A PE=1 SV=1	_	_	_	_	_	PF00520.28|Ion_trans|Ion transport protein|Cor0002690.1|m.8254:85-264;PF00027.26|cNMP_binding|Cyclic nucleotide-binding domain|Cor0002690.1|m.8254:285-373
Cor0002700.1	37.6670904143218	130.22443998142	-1.78935155064406	8.77323044082876e-126	1.71891895697298e-124	down	yes	35.56065687121	41.702414166277	35.7382002054783	127.123963458557	129.612477201323	133.93687928438	tig00007008	3566551	3568984	-	Cor0002700.1	--	GO:0006397|mRNA processing; GO:0009409|response to cold; GO:0009737|response to abscisic acid; GO:0045087|innate immune response	GO:0009507|chloroplast; GO:0009534|chloroplast thylakoid; GO:0009535|chloroplast thylakoid membrane; GO:0009570|chloroplast stroma; GO:0009579|thylakoid; GO:0009941|chloroplast envelope; GO:0010319|stromule; GO:1990904|ribonucleoprotein complex	GO:0003729|mRNA binding; GO:0008266|poly(U) RNA binding	ko:K11294|NCL,NSR1	ko05130|Pathogenic Escherichia coli infection	831	XP_018844363.1	XP_018844363.1 PREDICTED: RNA-binding protein CP29B, chloroplastic-like [Juglans regia]	sp|Q9ZUU4|CP29B_ARATH	sp|Q9ZUU4|CP29B_ARATH RNA-binding protein CP29B, chloroplastic OS=Arabidopsis thaliana GN=CP29B PE=1 SV=1	_	_	_	_	_	PF00076.19|RRM_1|RNA recognition motif. (a.k.a. RRM, RBD, or RNP domain)|Cor0002700.1|m.8255:93-163;PF00076.19|RRM_1|RNA recognition motif. (a.k.a. RRM, RBD, or RNP domain)|Cor0002700.1|m.8255:192-261
Cor0002720.1	31.8145755211505	75.0363608529842	-1.23764084292778	1.22932172711001e-135	2.67620213202985e-134	down	yes	31.5710287700895	31.4863466022155	32.3863511911464	75.7655924426606	74.3234403343033	75.0200497819888	tig00007008	3600272	3609619	+	Cor0002720.1	--	GO:0001736|establishment of planar polarity; GO:0001944|vasculature development; GO:0002237|response to molecule of bacterial origin; GO:0006970|response to osmotic stress; GO:0009408|response to heat; GO:0009651|response to salt stress; GO:0009734|auxin-activated signaling pathway; GO:0009736|cytokinin-activated signaling pathway; GO:0009789|positive regulation of abscisic acid-activated signali…	GO:0005634|nucleus; GO:0005789|endoplasmic reticulum membrane; GO:0016021|integral component of membrane	GO:0003729|mRNA binding; GO:0005215|transporter activity	ko:K14513|EIN2	ko04016|MAPK signaling pathway - plant; ko04075|Plant hormone signal transduction	3339	XP_023924941.1	XP_023924941.1 ethylene-insensitive protein 2 [Quercus suber]	sp|Q9S814|EIN2_ARATH	sp|Q9S814|EIN2_ARATH Ethylene-insensitive protein 2 OS=Arabidopsis thaliana GN=EIN2 PE=1 SV=1	_	_	_	_	_	PF01566.15|Nramp|Natural resistance-associated macrophage protein|Cor0002720.1|m.8257:38-85
Cor0002740.1	25.6081963259751	151.224836745464	-2.5615496907221	0	0	down	yes	25.5971923415867	27.0553886173382	24.1720080190003	146.941026128721	152.976973018206	153.756511089466	tig00007008	3621252	3624552	+	Cor0002740.1	--	GO:0006559|L-phenylalanine catabolic process; GO:0009800|cinnamic acid biosynthetic process	GO:0005737|cytoplasm	GO:0045548|phenylalanine ammonia-lyase activity	ko:K10775|PAL	ko00360|Phenylalanine metabolism; ko00940|Phenylpropanoid biosynthesis; ko01100|Metabolic pathways; ko01110|Biosynthesis of secondary metabolites	2124	AKN79308.1	AKN79308.1 phenylalanine ammonia-lyase 2 [Betula platyphylla]	sp|P45730|PALY_POPTR	sp|P45730|PALY_POPTR Phenylalanine ammonia-lyase OS=Populus trichocarpa GN=PAL PE=2 SV=1	_	_	_	_	_	PF00221.16|Lyase_aromatic|Aromatic amino acid lyase|Cor0002740.1|m.8259:54-529
Cor0002800.1	12.7195795519122	1.41383745138524	3.16032840955752	3.01519449952247e-17	1.01140868298751e-16	up	yes	12.1416490575121	14.6872109636979	11.3298786345265	1.73784321961671	1.64018369112392	0.863485443415102	tig00007008	3668814	3669065	+	Cor0002800.1	--	--	--	--	--	--	252	POO01696.1	POO01696.1 hypothetical protein TorRG33x02_024730 [Trema orientale]	_	_	_	_	_	_	_	_
Cor0002850.1	1.02445675168172	2.49448800552153	-1.27564237165364	1.00505687052936e-06	1.99587676499554e-06	down	yes	0.81338963530823	1.06316245411794	1.19681816561899	2.65571815955511	1.91196226463244	2.91578359237705	tig00007008	3704113	3708784	-	Cor0002850.1	--	GO:0006352|DNA-templated transcription, initiation; GO:0045893|positive regulation of transcription, DNA-templated; GO:0071482|cellular response to light stimulus; GO:0071483|cellular response to blue light; GO:0090351|seedling development	GO:0009507|chloroplast; GO:0009536|plastid	GO:0003677|DNA binding; GO:0003700|DNA-binding transcription factor activity; GO:0016987|sigma factor activity	--	--	1704	XP_023900784.1	XP_023900784.1 RNA polymerase sigma factor sigF, chloroplastic [Quercus suber]	sp|Q9LD95|SIGF_ARATH	sp|Q9LD95|SIGF_ARATH RNA polymerase sigma factor sigF, chloroplastic OS=Arabidopsis thaliana GN=SIGF PE=1 SV=1	_	_	_	_	_	PF04539.13|Sigma70_r3|Sigma-70 region 3|Cor0002850.1|m.8273:412-484;PF04542.11|Sigma70_r2|Sigma-70 region 2|Cor0002850.1|m.8273:332-400;PF04545.13|Sigma70_r4|Sigma-70, region 4|Cor0002850.1|m.8273:500-552
Cor0002860.1	14.9848017197146	7.33934110785665	1.02877562659534	2.22550917578276e-08	4.91929186034787e-08	up	yes	15.8492388629528	15.9728069698082	13.1323593263829	8.15330366137466	5.46074368885044	8.40397597334484	tig00007008	3712603	3713163	+	Cor0002860.1	--	GO:0006351|transcription, DNA-templated; GO:0006355|regulation of transcription, DNA-templated; GO:0007623|circadian rhythm	GO:0005634|nucleus	GO:0003677|DNA binding; GO:0003700|DNA-binding transcription factor activity	--	--	561	XP_018820554.1	XP_018820554.1 PREDICTED: transcription factor TCP11-like [Juglans regia]	sp|Q9SJK7|TCP11_ARATH	sp|Q9SJK7|TCP11_ARATH Transcription factor TCP11 OS=Arabidopsis thaliana GN=TCP11 PE=1 SV=1	_	_	_	_	_	PF03634.10|TCP|TCP family transcription factor|Cor0002860.1|m.8274:33-151
Cor0002900.1	1.38082559239257	3.3796098466091	-1.28517770550364	6.27221566249245e-11	1.59298408720056e-10	down	yes	1.29828871536954	1.50907961387707	1.33510844793111	3.37139688431916	3.70071675990951	3.06671589559864	tig00007008	3773311	3775143	-	Cor0002900.1	--	--	--	--	--	--	1833	XP_023900803.1	XP_023900803.1 pentatricopeptide repeat-containing protein At2g32630-like [Quercus suber]	_	_	_	_	_	_	_	PF13041.3|PPR_2|PPR repeat family|Cor0002900.1|m.8276:215-260;PF13041.3|PPR_2|PPR repeat family|Cor0002900.1|m.8276:284-324;PF13041.3|PPR_2|PPR repeat family|Cor0002900.1|m.8276:319-367;PF13041.3|PPR_2|PPR repeat family|Cor0002900.1|m.8276:353-390;PF13041.3|PPR_2|PPR repeat family|Cor0002900.1|m.8276:389-437;PF13041.3|PPR_2|PPR repeat family|Cor0002900.1|m.8276:458-488;PF13041.3|PPR_2|PPR repeat …
Cor0002950.1	6.3568044237008	1.18776673058678	2.41022248262116	4.20749192658105e-31	2.15367433774193e-30	up	yes	6.32662400797457	6.73428147192798	6.00950779119986	1.67215155152123	0.919059873013038	0.972088767226074	tig00007008	3873202	3874756	-	Cor0002950.1	--	GO:0008152|metabolic process	GO:0043231|intracellular membrane-bounded organelle	GO:0080043|quercetin 3-O-glucosyltransferase activity; GO:0080044|quercetin 7-O-glucosyltransferase activity	--	--	1455	XP_018814025.1	XP_018814025.1 PREDICTED: UDP-glycosyltransferase 86A1 [Juglans regia]	sp|Q9SJL0|U86A1_ARATH	sp|Q9SJL0|U86A1_ARATH UDP-glycosyltransferase 86A1 OS=Arabidopsis thaliana GN=UGT86A1 PE=2 SV=1	_	_	_	_	_	PF00201.15|UDPGT|UDP-glucoronosyl and UDP-glucosyl transferase|Cor0002950.1|m.8281:288-410
Cor0003020.1	1.47831447492438	4.46736293833373	-1.58896987452764	8.99646163127993e-08	1.90893083308813e-07	down	yes	1.15961174249586	1.63821619150855	1.63711549076873	4.76179671185496	4.75856855017927	3.88172355296697	tig00007008	3970808	3972656	+	Cor0003020.1	--	--	GO:0009507|chloroplast; GO:0009543|chloroplast thylakoid lumen; GO:0009579|thylakoid; GO:0031977|thylakoid lumen	--	--	--	654	XP_018820580.1	XP_018820580.1 PREDICTED: thylakoid lumenal 15.0 kDa protein 2, chloroplastic [Juglans regia]	sp|Q9LVV5|TL15B_ARATH	sp|Q9LVV5|TL15B_ARATH Thylakoid lumenal 15.0 kDa protein 2, chloroplastic OS=Arabidopsis thaliana GN=At5g52970 PE=1 SV=2	_	_	_	_	_	_
Cor0003150.1	15.1886557502417	0	10.5697280143691	0.00514632121097043	0.00749972896610817	up	yes	0	21.6045235576686	23.9614436930564	0	0	0	tig00007008	4195405	4196916	+	Cor0003150.1	--	GO:0009451|RNA modification	GO:0005739|mitochondrion; GO:0043231|intracellular membrane-bounded organelle	GO:0003723|RNA binding; GO:0004519|endonuclease activity	--	--	816	XP_023887373.1	XP_023887373.1 pentatricopeptide repeat-containing protein At1g11710, mitochondrial [Quercus suber]	sp|Q9SAA6|PPR34_ARATH	sp|Q9SAA6|PPR34_ARATH Pentatricopeptide repeat-containing protein At1g11710, mitochondrial OS=Arabidopsis thaliana GN=At1g11710 PE=2 SV=1	59689.fgenesh2_kg.1__1264__AT1G11710.1	annotation not avaliable	_	KOG4197	_	PF01535.17|PPR|PPR repeat|Cor0003150.1|m.8301:166-194;PF01535.17|PPR|PPR repeat|Cor0003150.1|m.8301:235-262
Cor0003200.1	150.326244662901	14.6196702016179	3.36122371936284	0	0	up	yes	146.259564041331	155.22566545614	149.493504491232	13.3140301385619	14.3609568786355	16.1840235876563	tig00007008	4257477	4258770	-	Cor0003200.1	--	GO:0006351|transcription, DNA-templated; GO:0006357|regulation of transcription by RNA polymerase II; GO:0007275|multicellular organism development; GO:0009751|response to salicylic acid; GO:0030154|cell differentiation	GO:0005634|nucleus	GO:0000981|DNA-binding transcription factor activity, RNA polymerase II-specific; GO:0001135|RNA polymerase II transcription regulator recruiting activity; GO:0003700|DNA-binding transcription factor activity; GO:0043565|sequence-specific DNA binding; GO:0044212|transcription regulatory region DNA binding	ko:K09422|MYBP	--	921	XP_018856949.1	XP_018856949.1 PREDICTED: transcription factor RAX2-like [Juglans regia]	sp|Q9M2Y9|RAX3_ARATH	sp|Q9M2Y9|RAX3_ARATH Transcription factor RAX3 OS=Arabidopsis thaliana GN=RAX3 PE=2 SV=1	_	_	_	_	_	PF00249.28|Myb_DNA-binding|Myb-like DNA-binding domain|Cor0003200.1|m.8305:14-62;PF00249.28|Myb_DNA-binding|Myb-like DNA-binding domain|Cor0003200.1|m.8305:69-111;PF13921.3|Myb_DNA-bind_6|Myb-like DNA-binding domain|Cor0003200.1|m.8305:17-76;PF13921.3|Myb_DNA-bind_6|Myb-like DNA-binding domain|Cor0003200.1|m.8305:71-116
Cor0003210.1	3.5838003632409	20.8745265703466	-2.53885226551789	7.16123806412144e-149	1.72272268341336e-147	down	yes	3.55912732361046	3.43823503194499	3.75403873416726	20.6952089949039	20.7199563164666	21.2084143996692	tig00007008	4281764	4289468	+	Cor0003210.1	--	GO:0019252|starch biosynthetic process	GO:0009507|chloroplast	--	--	--	1881	XP_023920653.1	XP_023920653.1 protein PTST homolog 3, chloroplastic isoform X1 [Quercus suber]	sp|F4KFB3|PTST3_ARATH	sp|F4KFB3|PTST3_ARATH Protein PTST homolog 3, chloroplastic OS=Arabidopsis thaliana GN=PTST PE=1 SV=1	_	_	_	_	_	PF16561.2|AMPK1_CBM|Glycogen recognition site of AMP-activated protein kinase|Cor0003210.1|m.8306:536-625
Cor0003230.1	117.800774145856	26.6442801866554	2.14403235699463	1.1192442636564e-257	6.04689375932903e-256	up	yes	116.309497522797	119.23745694475	117.85536797002	28.0010544337219	25.9300531063737	26.0017330198706	tig00007008	4298105	4299277	+	Cor0003230.1	--	GO:0006556|S-adenosylmethionine biosynthetic process; GO:0006730|one-carbon metabolic process	GO:0005829|cytosol	GO:0004478|methionine adenosyltransferase activity; GO:0005524|ATP binding; GO:0046872|metal ion binding	ko:K00789|metK	ko00270|Cysteine and methionine metabolism; ko01100|Metabolic pathways; ko01110|Biosynthesis of secondary metabolites; ko01230|Biosynthesis of amino acids	1173	AGV22116.1	AGV22116.1 S-adenosylmethionine synthetase 3 [Betula luminifera]	sp|A7PQS0|METK1_VITVI	sp|A7PQS0|METK1_VITVI S-adenosylmethionine synthase 1 OS=Vitis vinifera GN=METK1 PE=3 SV=1	_	_	_	_	_	PF02773.13|S-AdoMet_synt_C|S-adenosylmethionine synthetase, C-terminal domain|Cor0003230.1|m.8308:240-381;PF02772.13|S-AdoMet_synt_M|S-adenosylmethionine synthetase, central domain|Cor0003230.1|m.8308:117-238;PF00438.17|S-AdoMet_synt_N|S-adenosylmethionine synthetase, N-terminal domain|Cor0003230.1|m.8308:4-101
Cor0003270.1	0.937017232144718	4.4046039063079	-2.220821417381	4.67496913392669e-14	1.37650458185616e-13	down	yes	1.10079184594229	1.13023193404853	0.580027916443334	4.70542305197699	4.09370882313843	4.41467984380827	tig00007008	4408872	4410214	-	Cor0003270.1	--	GO:0010411|xyloglucan metabolic process; GO:0016998|cell wall macromolecule catabolic process; GO:0042546|cell wall biogenesis; GO:0071555|cell wall organization	GO:0005618|cell wall; GO:0048046|apoplast	GO:0004553|hydrolase activity, hydrolyzing O-glycosyl compounds; GO:0016762|xyloglucan:xyloglucosyl transferase activity	ko:K08235|E2.4.1.207	--	879	XP_023895805.1	XP_023895805.1 probable xyloglucan endotransglucosylase/hydrolase protein 32 [Quercus suber]	sp|Q9SJL9|XTH32_ARATH	sp|Q9SJL9|XTH32_ARATH Probable xyloglucan endotransglucosylase/hydrolase protein 32 OS=Arabidopsis thaliana GN=XTH32 PE=2 SV=1	_	_	_	_	_	PF00722.18|Glyco_hydro_16|Glycosyl hydrolases family 16|Cor0003270.1|m.8312:39-220;PF06955.9|XET_C|Xyloglucan endo-transglycosylase (XET) C-terminus|Cor0003270.1|m.8312:252-290
Cor0003300.1	70.2429087728732	24.3749101109466	1.52656930611751	2.3482506895139e-96	3.39140787858571e-95	up	yes	74.2957056626554	68.1245514066401	68.3084692493242	24.1923485487886	22.998547788601	25.9338339954502	tig00007008	4476697	4480373	+	Cor0003300.1	--	--	--	--	--	--	1239	XP_023925839.1	XP_023925839.1 ACT domain-containing protein ACR10 [Quercus suber]	sp|Q9SJM1|ACR10_ARATH	sp|Q9SJM1|ACR10_ARATH ACT domain-containing protein ACR10 OS=Arabidopsis thaliana GN=ACR10 PE=2 SV=1	_	_	_	_	_	PF01842.22|ACT|ACT domain|Cor0003300.1|m.8315:112-170
Cor0003310.1	1.55939653568832	0.0131139758285179	6.08530067174185	2.75293648506557e-09	6.40553056519335e-09	up	yes	2.0100066276439	1.24507322374935	1.42310975567171	0	0.0393419274855537	0	tig00007008	4483549	4488333	-	Cor0003310.1	--	--	--	--	ko:K10532|HGSNAT	ko00531|Glycosaminoglycan degradation; ko01100|Metabolic pathways; ko04142|Lysosome	1236	XP_023925810.1	XP_023925810.1 heparan-alpha-glucosaminide N-acetyltransferase-like [Quercus suber]	_	_	_	_	_	_	_	PF07786.9|DUF1624|Protein of unknown function (DUF1624)|Cor0003310.1|m.8316:73-213
Cor0003330.1	2.89439928325987	6.33628213921224	-1.12767185920401	3.69265044073914e-13	1.04144782288068e-12	down	yes	2.79631415618055	3.41137011306013	2.47551358053892	6.13222582895847	6.44640983984238	6.43021074883587	tig00007008	4510302	4512988	+	Cor0003330.1	--	--	--	--	--	--	1833	XP_023889995.1	XP_023889995.1 uncharacterized protein LOC112002064 [Quercus suber]	_	_	_	_	_	_	_	PF06813.10|Nodulin-like|Nodulin-like|Cor0003330.1|m.8318:26-271
Cor0003370.1	2.06781736739921	0.616031116645858	1.73076257948211	5.06216132995168e-08	1.09483797775867e-07	up	yes	2.16562146885232	2.26384128555932	1.77398934778598	0.541791066380158	0.42298732056493	0.883314962992485	tig00007008	4613412	4617210	-	Cor0003370.1	--	GO:0045490|pectin catabolic process	GO:0031225|anchored component of membrane	GO:0030570|pectate lyase activity; GO:0046872|metal ion binding	ko:K01728|pel	ko00040|Pentose and glucuronate interconversions; ko02024|Quorum sensing	1437	XP_023911308.1	XP_023911308.1 probable pectate lyase 12 [Quercus suber]	sp|Q9SCP2|PLY12_ARATH	sp|Q9SCP2|PLY12_ARATH Probable pectate lyase 12 OS=Arabidopsis thaliana GN=At3g53190 PE=2 SV=2	_	_	_	_	_	PF00544.16|Pec_lyase_C|Pectate lyase|Cor0003370.1|m.8324:154-333
Cor0003380.1	20.1520448952056	3.28741981314795	2.6122324872549	1.08835569556139e-17	3.71902507275043e-17	up	yes	18.747695559123	16.0998093361257	25.608629790368	2.88847000886065	3.33059057343455	3.64319885714865	tig00007008	4643583	4662274	+	Cor0003380.1	--	--	--	--	--	--	219	_	_	_	_	_	_	_	_	_	_
Cor0003420.1	13.7877654353574	54.7744932253775	-1.98933295577827	1.93602352668236e-87	2.52880438481193e-86	down	yes	13.7025354484673	12.2082808363715	15.4524800212334	58.324875178917	54.5384206399907	51.4601838572247	tig00007008	4740489	4742810	-	Cor0003420.1	--	GO:0016567|protein ubiquitination; GO:1902456|regulation of stomatal opening	GO:0005634|nucleus; GO:0005783|endoplasmic reticulum	GO:0008270|zinc ion binding; GO:0016740|transferase activity	ko:K10144|RCHY1,PIRH2	ko04115|p53 signaling pathway; ko04120|Ubiquitin mediated proteolysis; ko05162|Measles	876	XP_015898513.1	XP_015898513.1 E3 ubiquitin-protein ligase RZFP34-like isoform X1 [Ziziphus jujuba]	sp|Q9FFB6|ZFP34_ARATH	sp|Q9FFB6|ZFP34_ARATH E3 ubiquitin-protein ligase RZFP34 OS=Arabidopsis thaliana GN=RZPF34 PE=1 SV=1	_	_	_	_	_	PF14599.3|zinc_ribbon_6|Zinc-ribbon|Cor0003420.1|m.8327:215-273;PF05495.9|zf-CHY|CHY zinc finger|Cor0003420.1|m.8327:32-113;PF13445.3|zf-RING_UBOX|RING-type zinc-finger|Cor0003420.1|m.8327:168-208;PF13639.3|zf-RING_2|Ring finger domain|Cor0003420.1|m.8327:167-210;PF00097.22|zf-C3HC4|Zinc finger, C3HC4 type (RING finger)|Cor0003420.1|m.8327:168-210
Cor0003520.1	6.43284013174658	0.802464331976989	2.98732041342038	1.28892820517031e-23	5.41896341067206e-23	up	yes	6.36283312016354	7.72559710007498	5.21009017500122	0.710359272252086	1.03523831084249	0.661795412836392	tig00007008	4971692	4972513	-	Cor0003520.1	--	GO:0000302|response to reactive oxygen species; GO:0006351|transcription, DNA-templated; GO:0009723|response to ethylene; GO:0009873|ethylene-activated signaling pathway; GO:0035865|cellular response to potassium ion; GO:0048528|post-embryonic root development	GO:0005634|nucleus	GO:0003700|DNA-binding transcription factor activity; GO:0043565|sequence-specific DNA binding	ko:K09286|EREBP	--	822	XP_023891873.1	XP_023891873.1 ethylene-responsive transcription factor RAP2-11-like [Quercus suber]	sp|Q6J9S1|RA211_ARATH	sp|Q6J9S1|RA211_ARATH Ethylene-responsive transcription factor RAP2-11 OS=Arabidopsis thaliana GN=RAP2-11 PE=2 SV=1	_	_	_	_	_	PF00847.17|AP2|AP2 domain|Cor0003520.1|m.8337:39-88
Cor0003540.1	10.3721372922982	67.0680202915491	-2.69173663950562	3.21341735468868e-160	8.62320016863817e-159	down	yes	9.36405225789693	11.7944584753709	9.95790114362678	69.5680363852814	67.1781853344338	64.457839154932	tig00007008	5004414	5005262	+	Cor0003540.1	--	GO:0006351|transcription, DNA-templated; GO:0006357|regulation of transcription by RNA polymerase II; GO:0010090|trichome morphogenesis; GO:0010214|seed coat development; GO:0010468|regulation of gene expression; GO:0048354|mucilage biosynthetic process involved in seed coat development	GO:0005634|nucleus	GO:0000981|DNA-binding transcription factor activity, RNA polymerase II-specific; GO:0001135|RNA polymerase II transcription regulator recruiting activity; GO:0003700|DNA-binding transcription factor activity; GO:0043565|sequence-specific DNA binding; GO:0044212|transcription regulatory region DNA binding	ko:K09422|MYBP	--	768	XP_023891874.1	XP_023891874.1 transcription repressor MYB5-like [Quercus suber]	sp|Q38850|MYB5_ARATH	sp|Q38850|MYB5_ARATH Transcription repressor MYB5 OS=Arabidopsis thaliana GN=MYB5 PE=1 SV=1	_	_	_	_	_	PF00249.28|Myb_DNA-binding|Myb-like DNA-binding domain|Cor0003540.1|m.8340:23-70;PF00249.28|Myb_DNA-binding|Myb-like DNA-binding domain|Cor0003540.1|m.8340:77-121;PF13921.3|Myb_DNA-bind_6|Myb-like DNA-binding domain|Cor0003540.1|m.8340:26-83;PF13921.3|Myb_DNA-bind_6|Myb-like DNA-binding domain|Cor0003540.1|m.8340:82-125
Cor0003550.1	11.1835496465099	4.8682316697706	1.19823743041022	1.96659687291688e-15	6.12658972171923e-15	up	yes	9.82990027351223	12.7102761844857	11.0104724815318	3.86516052249504	5.56964504475271	5.16988944206404	tig00007008	5033114	5038471	+	Cor0003550.1	--	GO:0006486|protein glycosylation; GO:0071555|cell wall organization	GO:0000139|Golgi membrane; GO:0016021|integral component of membrane	GO:0016757|transferase activity, transferring glycosyl groups	--	--	1410	XP_023891875.1	XP_023891875.1 probable glycosyltransferase At5g03795 [Quercus suber]	sp|Q9FFN2|GLYT3_ARATH	sp|Q9FFN2|GLYT3_ARATH Probable glycosyltransferase At5g03795 OS=Arabidopsis thaliana GN=At5g03795 PE=3 SV=2	_	_	_	_	_	PF03016.12|Exostosin|Exostosin family|Cor0003550.1|m.8341:136-409
Cor0003600.1	112.776578722807	400.384092684477	-1.82782528775836	0	0	down	yes	113.654665108572	115.28950591228	109.385565147568	402.041325827894	393.857602721704	405.253349503834	tig00007008	5153135	5160755	-	Cor0003600.1	--	GO:0085030|symbiotic process benefiting host; GO:2000899|xyloglucan catabolic process	GO:0042597|periplasmic space	GO:0008422|beta-glucosidase activity; GO:0102483|scopolin beta-glucosidase activity	ko:K05349|bglX	ko00460|Cyanoamino acid metabolism; ko00500|Starch and sucrose metabolism; ko00940|Phenylpropanoid biosynthesis; ko01100|Metabolic pathways; ko01110|Biosynthesis of secondary metabolites	1887	XP_018829854.1	XP_018829854.1 PREDICTED: uncharacterized protein LOC108997931 isoform X1 [Juglans regia]	sp|A7LXU3|BGH3B_BACO1	sp|A7LXU3|BGH3B_BACO1 Beta-glucosidase BoGH3B OS=Bacteroides ovatus (strain ATCC 8483 / DSM 1896 / JCM 5824 / NCTC 11153) GN=BACOVA_02659 PE=1 SV=1	_	_	_	_	_	PF00933.18|Glyco_hydro_3|Glycosyl hydrolase family 3 N terminal domain|Cor0003600.1|m.8346:47-375;PF01915.19|Glyco_hydro_3_C|Glycosyl hydrolase family 3 C-terminal domain|Cor0003600.1|m.8346:412-620
Cor0003690.1	8.17565773470299	0.972770081310889	3.05817250172424	2.19071728389935e-29	1.0720868032131e-28	up	yes	7.11952861274076	7.657429511457	9.75001507991122	1.16317793185501	0.936369222305569	0.818763089772089	tig00007008	5320971	5322524	+	Cor0003690.1	--	--	--	--	ko:K17095|ANXA7_11	--	753	OMO62646.1	OMO62646.1 Annexin [Corchorus olitorius]	_	_	_	_	_	_	_	PF00191.17|Annexin|Annexin|Cor0003690.1|m.8355:177-243
Cor0003760.1	2.16756561638919	4.91281224252177	-1.17676652373803	0.000299036678520531	0.000493448449122361	down	yes	1.91213397894979	2.17839516093149	2.41216770928628	4.29041723896771	4.13064856709613	6.31737092150146	tig00007008	5586368	5588950	+	Cor0003760.1	--	--	--	--	--	--	465	XP_018819890.1	XP_018819890.1 PREDICTED: inactive protein RESTRICTED TEV MOVEMENT 2 isoform X2 [Juglans regia]	_	_	_	_	_	_	_	PF00011.18|HSP20|Hsp20/alpha crystallin family|Cor0003760.1|m.8362:26-104
Cor0003840.1	7.03249403780736	0.507925372726834	3.76527029548665	5.98199017591648e-52	4.66790423420123e-51	up	yes	7.0500697970067	8.34297641028677	5.70443590612861	0.646209962141672	0.468184611152784	0.409381544886045	tig00007008	5869029	5871233	+	Cor0003840.1	--	--	--	--	--	--	1506	XP_018829820.1	XP_018829820.1 PREDICTED: ankyrin repeat and protein kinase domain-containing protein 1-like [Juglans regia]	_	_	_	_	_	_	_	PF12796.4|Ank_2|Ankyrin repeats (3 copies)|Cor0003840.1|m.8371:136-199;PF12796.4|Ank_2|Ankyrin repeats (3 copies)|Cor0003840.1|m.8371:210-269;PF12796.4|Ank_2|Ankyrin repeats (3 copies)|Cor0003840.1|m.8371:323-414;PF12796.4|Ank_2|Ankyrin repeats (3 copies)|Cor0003840.1|m.8371:384-443;PF13637.3|Ank_4|Ankyrin repeats (many copies)|Cor0003840.1|m.8371:208-260;PF13637.3|Ank_4|Ankyrin repeats (many cop…
Cor0003910.1	45.3350745425726	19.3821014879302	1.22547669708822	9.77166079109863e-45	6.64603713027377e-44	up	yes	47.4357078336433	44.5811619082585	43.9883538858161	18.5124311875307	19.1299079767918	20.5039652994682	tig00007008	6175482	6177912	+	Cor0003910.1	--	GO:0001666|response to hypoxia; GO:0009061|anaerobic respiration; GO:0018171|peptidyl-cysteine oxidation; GO:0070483|detection of hypoxia	GO:0005634|nucleus; GO:0005829|cytosol	GO:0017172|cysteine dioxygenase activity; GO:0046872|metal ion binding	ko:K10712|ADO	ko00430|Taurine and hypotaurine metabolism; ko01100|Metabolic pathways	849	XP_018812890.1	XP_018812890.1 PREDICTED: plant cysteine oxidase 1-like isoform X1 [Juglans regia]	sp|Q9LXG9|PCO1_ARATH	sp|Q9LXG9|PCO1_ARATH Plant cysteine oxidase 1 OS=Arabidopsis thaliana GN=PCO1 PE=1 SV=1	_	_	_	_	_	PF07847.9|DUF1637|Protein of unknown function (DUF1637)|Cor0003910.1|m.8379:78-277
Cor0003930.1	9.69970534617408	3.10160682363367	1.6417677400203	3.25908518837875e-47	2.32963706960067e-46	up	yes	9.71395217985425	9.99158595647164	9.39357790219634	3.40060807904668	2.86281258353582	3.0413998083185	tig00007008	6240113	6245809	+	Cor0003930.1	--	--	GO:0005886|plasma membrane; GO:0016021|integral component of membrane	GO:0004672|protein kinase activity; GO:0005524|ATP binding	--	--	2361	XP_018812899.1	XP_018812899.1 PREDICTED: probable inactive leucine-rich repeat receptor-like protein kinase At3g03770 isoform X1 [Juglans regia]	sp|Q8LFN2|Y3037_ARATH	sp|Q8LFN2|Y3037_ARATH Probable inactive leucine-rich repeat receptor-like protein kinase At3g03770 OS=Arabidopsis thaliana GN=At3g03770 PE=2 SV=1	_	_	_	_	_	PF07714.14|Pkinase_Tyr|Protein tyrosine kinase|Cor0003930.1|m.8381:483-750;PF00069.22|Pkinase|Protein kinase domain|Cor0003930.1|m.8381:480-750
Cor0003940.1	13.58065131281	3.27810497250555	2.04728633408979	9.08167782733569e-87	1.18148995862506e-85	up	yes	13.0439400424021	13.0944709519927	14.6035429440353	3.55388637642628	2.92870622802116	3.35172231306921	tig00007008	6263883	6266771	+	Cor0003940.1	--	GO:0006952|defense response	--	GO:0005524|ATP binding; GO:0043531|ADP binding	--	--	2889	XP_021293996.1	XP_021293996.1 putative disease resistance protein RGA3 [Herrania umbratica]	sp|Q7XA40|RGA3_SOLBU	sp|Q7XA40|RGA3_SOLBU Putative disease resistance protein RGA3 OS=Solanum bulbocastanum GN=RGA3 PE=2 SV=2	_	_	_	_	_	PF00931.19|NB-ARC|NB-ARC domain|Cor0003940.1|m.8382:180-457;PF13855.3|LRR_8|Leucine rich repeat|Cor0003940.1|m.8382:585-640
Cor0003970.1	1.97622498124851	4.19250285639547	-1.08121975273442	7.27157191751137e-06	1.36468900776191e-05	down	yes	1.93162598642238	2.37964440793407	1.61740454938908	4.51575927521615	4.55874584738854	3.50300344658172	tig00007008	6323688	6325714	-	Cor0003970.1	--	--	GO:0005634|nucleus; GO:0005694|chromosome	GO:0018024|histone-lysine N-methyltransferase activity; GO:0046872|metal ion binding	--	--	1056	XP_018807125.1	XP_018807125.1 PREDICTED: histone-lysine N-methyltransferase SUVR3 [Juglans regia]	sp|Q9SRV2|SUVR3_ARATH	sp|Q9SRV2|SUVR3_ARATH Histone-lysine N-methyltransferase SUVR3 OS=Arabidopsis thaliana GN=SUVR3 PE=2 SV=4	_	_	_	_	_	PF00856.25|SET|SET domain|Cor0003970.1|m.8384:203-324
Cor0004220.1	15.8781797714545	118.016707901436	-2.89308760258346	3.90615800055376e-156	1.00988778068371e-154	down	yes	15.2548924055921	15.8274023411429	16.5522445676285	115.059703165456	117.598758618745	121.391661920106	tig00007008	7011482	7011953	+	Cor0004220.1	--	--	--	--	--	--	288	XP_023882883.1	XP_023882883.1 uncharacterized protein LOC111995200 [Quercus suber]	_	_	_	_	_	_	_	_
Cor0004240.1	13.1953349792655	48.8679346821899	-1.88806242717256	4.13594544125631e-118	7.55716233322585e-117	down	yes	14.0576730016089	12.9865865363224	12.5417453998651	48.6596101492679	47.4160862033863	50.5281076939156	tig00007008	7150140	7151731	+	Cor0004240.1	--	GO:0006351|transcription, DNA-templated; GO:0006357|regulation of transcription by RNA polymerase II; GO:0030154|cell differentiation	GO:0005634|nucleus	GO:0000981|DNA-binding transcription factor activity, RNA polymerase II-specific; GO:0001135|RNA polymerase II transcription regulator recruiting activity; GO:0043565|sequence-specific DNA binding; GO:0044212|transcription regulatory region DNA binding	ko:K09422|MYBP	--	1185	XP_018833403.1	XP_018833403.1 PREDICTED: myb-related protein B-like [Juglans regia]	sp|Q5NBM8|CSA_ORYSJ	sp|Q5NBM8|CSA_ORYSJ Transcription factor CSA OS=Oryza sativa subsp. japonica GN=CSA PE=2 SV=2	_	_	_	_	_	PF00249.28|Myb_DNA-binding|Myb-like DNA-binding domain|Cor0004240.1|m.8412:118-163;PF00249.28|Myb_DNA-binding|Myb-like DNA-binding domain|Cor0004240.1|m.8412:170-212;PF13921.3|Myb_DNA-bind_6|Myb-like DNA-binding domain|Cor0004240.1|m.8412:121-181;PF13921.3|Myb_DNA-bind_6|Myb-like DNA-binding domain|Cor0004240.1|m.8412:173-214
Cor0004290.1	98.4249358902826	280.539929813416	-1.51101520833415	6.12311951526698e-157	1.59318671291635e-155	down	yes	101.465349729205	99.0777502485101	94.7317076931328	289.345986904545	280.839348700139	271.434453835563	tig00007008	7265265	7270564	+	Cor0004290.1	--	GO:0022900|electron transport chain	GO:0005741|mitochondrial outer membrane; GO:0005783|endoplasmic reticulum; GO:0005886|plasma membrane; GO:0009505|plant-type cell wall; GO:0016021|integral component of membrane	GO:0004128|cytochrome-b5 reductase activity, acting on NAD(P)H	ko:K00326|E1.6.2.2	ko00520|Amino sugar and nucleotide sugar metabolism	708	XP_021624205.1	XP_021624205.1 NADH--cytochrome b5 reductase 1 [Manihot esculenta]	sp|Q9ZNT1|NB5R1_ARATH	sp|Q9ZNT1|NB5R1_ARATH NADH--cytochrome b5 reductase 1 OS=Arabidopsis thaliana GN=CBR1 PE=1 SV=1	_	_	_	_	_	PF00175.18|NAD_binding_1|Oxidoreductase NAD-binding domain|Cor0004290.1|m.8418:112-218;PF00970.21|FAD_binding_6|Oxidoreductase FAD-binding domain|Cor0004290.1|m.8418:72-102
Cor0004300.1	1.07687715371178	0.440145526664835	1.27172549830638	0.000865882729949461	0.0013673514230373	up	yes	0.942834228374898	1.20748148060682	1.08031575215361	0.307777420298975	0.599759099466676	0.412900060228853	tig00007008	7356651	7366903	+	Cor0004300.1	--	GO:0006486|protein glycosylation; GO:0045489|pectin biosynthetic process; GO:0071555|cell wall organization	GO:0000139|Golgi membrane; GO:0005768|endosome; GO:0005794|Golgi apparatus; GO:0005802|trans-Golgi network; GO:0016021|integral component of membrane	GO:0016757|transferase activity, transferring glycosyl groups	--	--	1581	XP_018842650.1	XP_018842650.1 PREDICTED: probable arabinosyltransferase ARAD1 [Juglans regia]	sp|Q6DBG8|ARAD1_ARATH	sp|Q6DBG8|ARAD1_ARATH Probable arabinosyltransferase ARAD1 OS=Arabidopsis thaliana GN=ARAD1 PE=1 SV=1	_	_	_	_	_	PF03016.12|Exostosin|Exostosin family|Cor0004300.1|m.8419:135-445
Cor0004370.1	16.2225485591691	7.20086080473002	1.1706461269247	2.05005023397607e-17	6.92232493872898e-17	up	yes	15.7490763868672	16.3659956721683	16.5525736184717	8.07978656753643	7.3211085727578	6.20168727389583	tig00007002	18516	20620	+	Cor0004370.1	--	--	GO:0005634|nucleus; GO:0005737|cytoplasm	GO:0004842|ubiquitin-protein transferase activity	--	--	807	XP_018829317.1	XP_018829317.1 PREDICTED: U-box domain-containing protein 15-like [Juglans regia]	sp|Q681N2|PUB15_ARATH	sp|Q681N2|PUB15_ARATH U-box domain-containing protein 15 OS=Arabidopsis thaliana GN=PUB15 PE=2 SV=2	_	_	_	_	_	_
Cor0004380.1	16.9470064695809	7.68705002136954	1.1395039758665	3.16217457054329e-23	1.31248807723775e-22	up	yes	17.1811603874516	16.3959938196049	17.2638652016861	8.47370519749784	7.63399480512557	6.9534500614852	tig00007002	20649	22262	+	Cor0004380.1	--	--	GO:0005634|nucleus; GO:0005737|cytoplasm	GO:0004842|ubiquitin-protein transferase activity	--	--	1137	XP_023900995.1	XP_023900995.1 U-box domain-containing protein 15-like [Quercus suber]	sp|Q681N2|PUB15_ARATH	sp|Q681N2|PUB15_ARATH U-box domain-containing protein 15 OS=Arabidopsis thaliana GN=PUB15 PE=2 SV=2	_	_	_	_	_	PF00514.20|Arm|Armadillo/beta-catenin-like repeat|Cor0004380.1|m.7581:111-150;PF00514.20|Arm|Armadillo/beta-catenin-like repeat|Cor0004380.1|m.7581:194-232;PF04564.12|U-box|U-box domain|Cor0004380.1|m.7581:1-58;PF04826.10|Arm_2|Armadillo-like|Cor0004380.1|m.7581:85-257;PF05804.9|KAP|Kinesin-associated protein (KAP)|Cor0004380.1|m.7581:113-315
Cor0004510.1	20.9126164749118	46.8786892106147	-1.16417666969217	3.56177065749706e-12	9.64233634629885e-12	down	yes	18.1783038422038	25.1813080399421	19.3782375425895	48.4618068559782	41.3128620966592	50.8613986792066	tig00007002	186874	187119	-	Cor0004510.1	--	--	GO:0005615|extracellular space; GO:0048046|apoplast	--	--	--	246	XP_018828369.1	XP_018828369.1 PREDICTED: protein EXORDIUM-like 5 [Juglans regia]	sp|Q9SII5|EXOL5_ARATH	sp|Q9SII5|EXOL5_ARATH Protein EXORDIUM-like 5 OS=Arabidopsis thaliana GN=EXL5 PE=2 SV=1	_	_	_	_	_	_
Cor0004540.1	4.53773999668215	13.8533593940749	-1.60805521632239	8.64232508326098e-36	4.9295507016482e-35	down	yes	4.07901432494285	4.48823833975036	5.04596732535324	13.5229795426707	14.1105756923127	13.9265229472412	tig00007002	230842	232104	-	Cor0004540.1	--	GO:0003333|amino acid transmembrane transport; GO:0015804|neutral amino acid transport	GO:0005774|vacuolar membrane; GO:0016021|integral component of membrane	GO:0015171|amino acid transmembrane transporter activity; GO:0015175|neutral amino acid transmembrane transporter activity	ko:K14209|SLC36A,PAT	ko04138|Autophagy - yeast	1263	XP_018829163.1	XP_018829163.1 PREDICTED: amino acid transporter ANTL1-like [Juglans regia]	sp|Q9SVG0|AVT3C_ARATH	sp|Q9SVG0|AVT3C_ARATH Amino acid transporter AVT3C OS=Arabidopsis thaliana GN=AVT3C PE=1 SV=1	_	_	_	_	_	PF01490.15|Aa_trans|Transmembrane amino acid transporter protein|Cor0004540.1|m.7599:33-410
Cor0004570.1	34.8937753094433	85.5231830001708	-1.29310113730373	6.45833601257112e-84	8.1541506394745e-83	down	yes	35.585553712864	32.2198855837871	36.8758866316787	85.9584674366814	85.1478830567085	85.4631985071226	tig00007002	266577	278959	-	Cor0004570.1	--	GO:0009414|response to water deprivation; GO:0009651|response to salt stress; GO:0009737|response to abscisic acid; GO:0061416|regulation of transcription from RNA polymerase II promoter in response to salt stress	GO:0005634|nucleus; GO:0005737|cytoplasm	GO:0004722|protein serine/threonine phosphatase activity; GO:0046872|metal ion binding	ko:K14803|PTC2_3	--	1422	XP_023898704.1	XP_023898704.1 probable protein phosphatase 2C 27 isoform X1 [Quercus suber]	sp|P93006|P2C27_ARATH	sp|P93006|P2C27_ARATH Probable protein phosphatase 2C 27 OS=Arabidopsis thaliana GN=PP2C27 PE=2 SV=1	_	_	_	_	_	PF00481.18|PP2C|Protein phosphatase 2C|Cor0004570.1|m.7602:189-430
Cor0004590.1	26.2517054303272	11.1436681410001	1.23544235590572	8.78740240156398e-55	7.23914578795509e-54	up	yes	27.3511662564115	26.9896670255552	24.414283009015	10.5724659028774	11.1449681055365	11.7135704145865	tig00007002	293131	297491	-	Cor0004590.1	--	GO:0008645|hexose transmembrane transport; GO:0046323|glucose import	GO:0005773|vacuole; GO:0005774|vacuolar membrane; GO:0005794|Golgi apparatus; GO:0016021|integral component of membrane	GO:0005351|carbohydrate:proton symporter activity; GO:0005355|glucose transmembrane transporter activity	--	--	2223	XP_018841565.1	XP_018841565.1 PREDICTED: monosaccharide-sensing protein 2-like [Juglans regia]	sp|Q8LPQ8|MSSP2_ARATH	sp|Q8LPQ8|MSSP2_ARATH Monosaccharide-sensing protein 2 OS=Arabidopsis thaliana GN=MSSP2 PE=1 SV=2	_	_	_	_	_	PF00083.21|Sugar_tr|Sugar (and other) transporter|Cor0004590.1|m.7604:7-223;PF00083.21|Sugar_tr|Sugar (and other) transporter|Cor0004590.1|m.7604:503-727;PF07690.13|MFS_1|Major Facilitator Superfamily|Cor0004590.1|m.7604:12-194;PF07690.13|MFS_1|Major Facilitator Superfamily|Cor0004590.1|m.7604:553-715
Cor0004660.1	158.828071383566	33.050007150957	2.26439780703544	5.88706231918951e-175	1.77616711381558e-173	up	yes	164.629979786524	161.80938191062	150.044852453553	32.5485982877653	32.3633560530491	34.2380671120565	tig00007002	423845	424291	-	Cor0004660.1	--	--	--	--	--	--	447	XP_018829028.1	XP_018829028.1 PREDICTED: uncharacterized protein LOC108997284 [Juglans regia]	_	_	_	_	_	_	_	_
Cor0004770.1	0.460846479852738	3.2940601405374	-2.81091129804391	2.01820617639358e-13	5.76802615826228e-13	down	yes	0.620187607680763	0.359312670965441	0.403039160912009	3.91071965626527	2.62673454184179	3.34472622350514	tig00007002	562393	563396	+	Cor0004770.1	--	GO:0006949|syncytium formation; GO:0009664|plant-type cell wall organization; GO:0080167|response to karrikin	GO:0005576|extracellular region; GO:0005618|cell wall; GO:0016020|membrane	--	--	--	759	XP_018841578.1	XP_018841578.1 PREDICTED: expansin-A20-like [Juglans regia]	sp|Q69XV9|EXP16_ORYSJ	sp|Q69XV9|EXP16_ORYSJ Expansin-A16 OS=Oryza sativa subsp. japonica GN=EXPA16 PE=2 SV=1	_	_	_	_	_	PF01357.18|Pollen_allerg_1|Pollen allergen|Cor0004770.1|m.7622:162-238;PF03330.15|DPBB_1|Lytic transglycolase|Cor0004770.1|m.7622:64-150
Cor0004780.1	4.42570876792563	9.73791206589048	-1.13592859019537	1.13367512505975e-10	2.8424028497875e-10	down	yes	4.50382537688909	4.38297295600879	4.390327970879	10.0022531973495	9.69155598667044	9.5199270136515	tig00007002	566027	567588	-	Cor0004780.1	--	GO:0009451|RNA modification	GO:0009507|chloroplast; GO:0043231|intracellular membrane-bounded organelle	GO:0003723|RNA binding; GO:0003727|single-stranded RNA binding; GO:0004519|endonuclease activity; GO:0008270|zinc ion binding; GO:1990825|sequence-specific mRNA binding	--	--	720	XP_018829308.1	XP_018829308.1 PREDICTED: pentatricopeptide repeat-containing protein At3g46870-like isoform X1 [Juglans regia]	sp|Q9STF9|THA8L_ARATH	sp|Q9STF9|THA8L_ARATH Protein THYLAKOID ASSEMBLY 8-like, chloroplastic OS=Arabidopsis thaliana GN=THA8L PE=1 SV=1	_	_	_	_	_	PF13041.3|PPR_2|PPR repeat family|Cor0004780.1|m.7623:160-203;PF13812.3|PPR_3|Pentatricopeptide repeat domain|Cor0004780.1|m.7623:150-202;PF01535.17|PPR|PPR repeat|Cor0004780.1|m.7623:161-189
Cor0004830.1	1.80006495451818	0.803871329029137	1.15316883837339	0.00390019804645725	0.00576433887407869	up	yes	1.7303569769853	1.82395878319134	1.84587910337791	1.15422296234218	0.849903512122373	0.407487512622857	tig00007002	626529	627329	+	Cor0004830.1	--	GO:0006351|transcription, DNA-templated; GO:0009938|negative regulation of gibberellic acid mediated signaling pathway	GO:0005634|nucleus	GO:0003680|AT DNA binding; GO:0003700|DNA-binding transcription factor activity; GO:0043621|protein self-association	--	--	801	XP_023890827.1	XP_023890827.1 AT-hook motif nuclear-localized protein 25-like [Quercus suber]	sp|Q6DBQ1|AHL25_ARATH	sp|Q6DBQ1|AHL25_ARATH AT-hook motif nuclear-localized protein 25 OS=Arabidopsis thaliana GN=AHL25 PE=1 SV=1	_	_	_	_	_	PF03479.12|DUF296|Domain of unknown function (DUF296)|Cor0004830.1|m.7629:68-183
Cor0004870.1	9.5146680946502	19.6571343782997	-1.04604603832755	5.09220514881462e-23	2.09710070495083e-22	down	yes	10.3129546487348	9.49882452181782	8.73222511339799	21.5424526222147	17.5106230821971	19.9183274304872	tig00007002	648648	651996	+	Cor0004870.1	--	GO:0006355|regulation of transcription, DNA-templated	GO:0005634|nucleus	GO:0008270|zinc ion binding	--	--	1737	XP_023891176.1	XP_023891176.1 protein FAR1-RELATED SEQUENCE 5 [Quercus suber]	sp|Q9SZL8|FRS5_ARATH	sp|Q9SZL8|FRS5_ARATH Protein FAR1-RELATED SEQUENCE 5 OS=Arabidopsis thaliana GN=FRS5 PE=1 SV=1	_	_	_	_	_	PF10551.6|MULE|MULE transposase domain|Cor0004870.1|m.7633:83-175;PF04434.14|SWIM|SWIM zinc finger|Cor0004870.1|m.7633:351-397
Cor0004890.1	6.73380329709072	21.8885138512681	-1.69919860269724	1.6426925021041e-33	8.93725843734256e-33	down	yes	7.08941057853243	5.95443075628058	7.15756855645915	23.4885255077379	22.463750860714	19.7132651853523	tig00007002	659534	660256	+	Cor0004890.1	--	--	--	--	--	--	723	XP_021809877.1	XP_021809877.1 uncharacterized protein LOC110753302 [Prunus avium]	_	_	_	_	_	_	_	PF03107.13|C1_2|C1 domain|Cor0004890.1|m.7635:10-54;PF03107.13|C1_2|C1 domain|Cor0004890.1|m.7635:71-110;PF07649.9|C1_3|C1-like domain|Cor0004890.1|m.7635:26-54;PF07649.9|C1_3|C1-like domain|Cor0004890.1|m.7635:84-110
Cor0004900.1	7.13705105115206	19.1439970802165	-1.42222548843827	5.53657754451512e-46	3.85757600809361e-45	down	yes	8.07706071569424	6.48375832944141	6.85033410832052	20.1497945111506	18.7318413151628	18.5503554143362	tig00007002	677310	683865	+	Cor0004900.1	--	--	GO:0005886|plasma membrane; GO:0016021|integral component of membrane	GO:0004674|protein serine/threonine kinase activity; GO:0005524|ATP binding; GO:0030246|carbohydrate binding	ko:K04733|IRAK4	ko04064|NF-kappa B signaling pathway; ko04620|Toll-like receptor signaling pathway; ko04621|NOD-like receptor signaling pathway; ko04624|Toll and Imd signaling pathway; ko04722|Neurotrophin signaling pathway; ko05133|Pertussis; ko05140|Leishmaniasis; ko05142|Chagas disease (American trypanosomiasis); ko05145|Toxoplasmosis; ko05152|Tuberculosis; ko05162|Measles; ko05164|Influenza A	2043	XP_018841587.1	XP_018841587.1 PREDICTED: probable L-type lectin-domain containing receptor kinase S.5 [Juglans regia]	sp|Q9FG33|LRKS5_ARATH	sp|Q9FG33|LRKS5_ARATH Probable L-type lectin-domain containing receptor kinase S.5 OS=Arabidopsis thaliana GN=LECRKS5 PE=2 SV=1	_	_	_	_	_	PF00139.16|Lectin_legB|Legume lectin domain|Cor0004900.1|m.7636:31-281;PF07714.14|Pkinase_Tyr|Protein tyrosine kinase|Cor0004900.1|m.7636:353-572;PF00069.22|Pkinase|Protein kinase domain|Cor0004900.1|m.7636:349-627
Cor0004910.1	5.133711206172	2.54875642508196	1.00736682489544	6.79856870916042e-09	1.54497378910518e-08	up	yes	4.84691839646115	5.3264223848764	5.22779283717844	2.88048432173256	2.15889866768506	2.60688628582826	tig00007002	685337	687980	+	Cor0004910.1	--	--	GO:0005886|plasma membrane; GO:0016021|integral component of membrane	GO:0004674|protein serine/threonine kinase activity; GO:0005524|ATP binding; GO:0030246|carbohydrate binding	ko:K04733|IRAK4	ko04064|NF-kappa B signaling pathway; ko04620|Toll-like receptor signaling pathway; ko04621|NOD-like receptor signaling pathway; ko04624|Toll and Imd signaling pathway; ko04722|Neurotrophin signaling pathway; ko05133|Pertussis; ko05140|Leishmaniasis; ko05142|Chagas disease (American trypanosomiasis); ko05145|Toxoplasmosis; ko05152|Tuberculosis; ko05162|Measles; ko05164|Influenza A	1419	XP_023891043.1	XP_023891043.1 probable L-type lectin-domain containing receptor kinase S.5 [Quercus suber]	sp|Q9FG33|LRKS5_ARATH	sp|Q9FG33|LRKS5_ARATH Probable L-type lectin-domain containing receptor kinase S.5 OS=Arabidopsis thaliana GN=LECRKS5 PE=2 SV=1	_	_	_	_	_	PF00139.16|Lectin_legB|Legume lectin domain|Cor0004910.1|m.7637:29-277;PF07714.14|Pkinase_Tyr|Protein tyrosine kinase|Cor0004910.1|m.7637:352-418;PF00069.22|Pkinase|Protein kinase domain|Cor0004910.1|m.7637:348-416
Cor0004970.1	13.5973227179794	1.25890293817454	3.42272961727974	1.88497337448705e-51	1.45760518382826e-50	up	yes	14.9847349249736	12.7451004230436	13.062132805921	1.2064366152711	1.07166109911062	1.49861110014191	tig00007002	780767	786432	-	Cor0004970.1	--	--	GO:0005618|cell wall; GO:0048046|apoplast	GO:0030145|manganese ion binding; GO:0045735|nutrient reservoir activity	--	--	726	XP_022743403.1	XP_022743403.1 germin-like protein subfamily 1 member 20 [Durio zibethinus]	sp|Q9SFF9|GL17_ARATH	sp|Q9SFF9|GL17_ARATH Germin-like protein subfamily 1 member 7 OS=Arabidopsis thaliana GN=At3g05950 PE=2 SV=1	_	_	_	_	_	PF00190.19|Cupin_1|Cupin|Cor0004970.1|m.7644:35-181;PF00190.19|Cupin_1|Cupin|Cor0004970.1|m.7644:183-232;PF07883.8|Cupin_2|Cupin domain|Cor0004970.1|m.7644:71-141
Cor0005000.1	4.86096307043977	10.3263936545478	-1.08545396981849	2.06657735567988e-09	4.83897493996634e-09	down	yes	4.78512126521916	4.80780012195764	4.98996782414251	11.1123365021732	11.0703161570627	8.79652830440747	tig00007002	870746	874935	-	Cor0005000.1	--	GO:0009651|response to salt stress	GO:0005618|cell wall; GO:0048046|apoplast	GO:0030145|manganese ion binding; GO:0045735|nutrient reservoir activity	--	--	705	XP_021652629.1	XP_021652629.1 germin-like protein subfamily 1 member 17 [Hevea brasiliensis]	sp|Q9FMA8|GL111_ARATH	sp|Q9FMA8|GL111_ARATH Germin-like protein subfamily 1 member 11 OS=Arabidopsis thaliana GN=At5g38940 PE=2 SV=1	_	_	_	_	_	PF00190.19|Cupin_1|Cupin|Cor0005000.1|m.7647:79-227;PF07883.8|Cupin_2|Cupin domain|Cor0005000.1|m.7647:116-186
Cor0005100.1	5.04022092951098	14.1312309104925	-1.48548929645928	4.35577128830145e-21	1.68973169585778e-20	down	yes	4.74860463987303	5.71005555877209	4.66200258988783	14.768286348805	13.7491617083365	13.8762446743361	tig00007002	1164892	1166953	+	Cor0005100.1	--	--	--	--	--	--	771	XP_018846571.1	XP_018846571.1 PREDICTED: uncharacterized protein LOC109010251 isoform X2 [Juglans regia]	_	_	_	_	_	_	_	_
Cor0005130.1	32.4669740558735	147.762244574963	-2.1858861945881	1.40570972146187e-262	7.85555034034806e-261	down	yes	33.9822485455811	30.4328525150631	32.9858211069764	150.078358042797	144.722090393287	148.486285288805	tig00007002	1205060	1210327	-	Cor0005130.1	--	GO:0005985|sucrose metabolic process; GO:0006636|unsaturated fatty acid biosynthetic process; GO:0006970|response to osmotic stress; GO:0009414|response to water deprivation; GO:0009651|response to salt stress; GO:0009737|response to abscisic acid; GO:0009738|abscisic acid-activated signaling pathway; GO:0009789|positive regulation of abscisic acid-activated signaling pathway; GO:0010118|stomatal…	GO:0005634|nucleus; GO:0005737|cytoplasm; GO:0005829|cytosol	GO:0004672|protein kinase activity; GO:0004674|protein serine/threonine kinase activity; GO:0005524|ATP binding; GO:0009931|calcium-dependent protein serine/threonine kinase activity; GO:0016301|kinase activity; GO:0019903|protein phosphatase binding; GO:0042802|identical protein binding	ko:K14498|SNRK2	ko04016|MAPK signaling pathway - plant; ko04075|Plant hormone signal transduction	1092	XP_023921396.1	XP_023921396.1 serine/threonine-protein kinase SRK2E [Quercus suber]	sp|Q940H6|SRK2E_ARATH	sp|Q940H6|SRK2E_ARATH Serine/threonine-protein kinase SRK2E OS=Arabidopsis thaliana GN=SRK2E PE=1 SV=1	_	_	_	_	_	PF00069.22|Pkinase|Protein kinase domain|Cor0005130.1|m.7659:23-279;PF07714.14|Pkinase_Tyr|Protein tyrosine kinase|Cor0005130.1|m.7659:25-275
Cor0005150.1	3.93991884680248	0.197774366981068	4.24873342687944	1.55437245396768e-24	6.70838769809511e-24	up	yes	4.24010208167855	3.12313290343622	4.45652155529268	0.264454402985152	0.0660687803969353	0.262799917561118	tig00007002	1244241	1250772	+	Cor0005150.1	--	GO:0009820|alkaloid metabolic process	--	GO:0008171|O-methyltransferase activity; GO:0030784|3'-hydroxy-N-methyl-(S)-coclaurine 4'-O-methyltransferase activity; GO:0046983|protein dimerization activity	--	--	1104	XP_023888713.1	XP_023888713.1 acetylserotonin O-methyltransferase-like [Quercus suber]	sp|Q7XB11|4OMT1_PAPSO	sp|Q7XB11|4OMT1_PAPSO 3'-hydroxy-N-methyl-(S)-coclaurine 4'-O-methyltransferase 1 OS=Papaver somniferum GN=4'OMT1 PE=2 SV=1	_	_	_	_	_	PF00891.15|Methyltransf_2|O-methyltransferase|Cor0005150.1|m.7661:130-351;PF08100.8|Dimerisation|Dimerisation domain|Cor0005150.1|m.7661:33-76
Cor0005170.1	2.88237877874833	5.8067582539725	-1.00795885019625	2.36222903166966e-13	6.73231134122186e-13	down	yes	2.95475095945049	2.72381003326761	2.9685753435269	6.466883253604	5.66258070047915	5.29081080783435	tig00007002	1311756	1315315	+	Cor0005170.1	--	GO:0000373|Group II intron splicing; GO:0009451|RNA modification; GO:0045292|mRNA cis splicing, via spliceosome; GO:0048564|photosystem I assembly	GO:0009507|chloroplast; GO:0043231|intracellular membrane-bounded organelle	GO:0003723|RNA binding; GO:0004519|endonuclease activity	--	--	2310	XP_018809767.1	XP_018809767.1 PREDICTED: pentatricopeptide repeat-containing protein At2g15820, chloroplastic [Juglans regia]	sp|Q9XIL5|PP154_ARATH	sp|Q9XIL5|PP154_ARATH Pentatricopeptide repeat-containing protein At2g15820, chloroplastic OS=Arabidopsis thaliana GN=OTP51 PE=2 SV=3	_	_	_	_	_	PF03161.10|LAGLIDADG_2|LAGLIDADG DNA endonuclease family|Cor0005170.1|m.7663:562-726;PF01535.17|PPR|PPR repeat|Cor0005170.1|m.7663:365-386;PF01535.17|PPR|PPR repeat|Cor0005170.1|m.7663:463-491;PF01535.17|PPR|PPR repeat|Cor0005170.1|m.7663:499-526
Cor0005210.1	34.1951352975854	0.235902541749494	7.11998247905497	1.8956394736837e-106	3.08268891210444e-105	up	yes	31.90136707882	34.1093477700997	36.5746910438366	0.293130181622096	0.341753370085352	0.0728240735410327	tig00007002	1375672	1377918	+	Cor0005210.1	--	GO:0006979|response to oxidative stress; GO:0042744|hydrogen peroxide catabolic process	GO:0005576|extracellular region	GO:0004601|peroxidase activity; GO:0020037|heme binding; GO:0046872|metal ion binding	ko:K00430|E1.11.1.7	ko00940|Phenylpropanoid biosynthesis; ko01100|Metabolic pathways; ko01110|Biosynthesis of secondary metabolites	996	XP_018811650.1	XP_018811650.1 PREDICTED: peroxidase 10-like [Juglans regia]	sp|Q9FX85|PER10_ARATH	sp|Q9FX85|PER10_ARATH Peroxidase 10 OS=Arabidopsis thaliana GN=PER10 PE=1 SV=1	_	_	_	_	_	PF00141.20|peroxidase|Peroxidase|Cor0005210.1|m.7667:49-294
Cor0005230.1	47.5144287436187	103.695244228733	-1.12574766055105	7.72931844443875e-42	4.99778037946175e-41	down	yes	52.2607797244208	44.0549753791988	46.2275311272366	109.89155976294	100.781970929189	100.41220199407	tig00007002	1402014	1404041	+	Cor0005230.1	--	GO:0006457|protein folding; GO:0010050|vegetative phase change; GO:0010582|floral meristem determinacy	GO:0005737|cytoplasm; GO:0005829|cytosol	GO:0003755|peptidyl-prolyl cis-trans isomerase activity	ko:K05864|PPID,CYPD	--	627	PHU10504.1	PHU10504.1 Peptidyl-prolyl cis-trans isomerase D [Capsicum chinense]	sp|Q9C566|CYP40_ARATH	sp|Q9C566|CYP40_ARATH Peptidyl-prolyl cis-trans isomerase CYP40 OS=Arabidopsis thaliana GN=CYP40 PE=2 SV=1	_	_	_	_	_	PF00160.18|Pro_isomerase|Cyclophilin type peptidyl-prolyl cis-trans isomerase/CLD|Cor0005230.1|m.7669:8-171
Cor0005250.1	4.00126309855965	172.874204383564	-5.42960565696092	2.84100893225595e-55	2.35476489583824e-54	down	yes	5.08081314406659	4.78648475195881	2.13649139965356	175.452651452503	166.673537064141	176.496424634047	tig00007002	1417501	1418110	+	Cor0005250.1	--	--	--	--	--	--	525	XP_021286968.1	XP_021286968.1 uncharacterized protein LOC110418540 [Herrania umbratica]	_	_	_	_	_	_	_	PF02298.14|Cu_bind_like|Plastocyanin-like domain|Cor0005250.1|m.7671:65-161
Cor0005320.1	9.50180185936861	53.237591515904	-2.48492570344389	8.2707205322478e-213	3.37935822350286e-211	down	yes	10.574552919871	9.16343255600315	8.76742010223169	52.6615220120114	53.8831451020927	53.168107433608	tig00007002	1746006	1748436	+	Cor0005320.1	--	GO:0044550|secondary metabolite biosynthetic process	GO:0016020|membrane	GO:0005506|iron ion binding; GO:0016709|oxidoreductase activity, acting on paired donors, with incorporation or reduction of molecular oxygen, NAD(P)H as one donor, and incorporation of one atom of oxygen; GO:0020037|heme binding	--	--	1605	XP_023912321.1	XP_023912321.1 cytochrome P450 CYP82D47-like [Quercus suber]	sp|O49859|C82A4_SOYBN	sp|O49859|C82A4_SOYBN Cytochrome P450 82A4 OS=Glycine max GN=CYP82A4 PE=2 SV=1	_	_	_	_	_	PF00067.19|p450|Cytochrome P450|Cor0005320.1|m.7677:44-508
Cor0005340.1	4.43660696958038	1.7788625981964	1.31366231335749	3.40248970785033e-08	7.44032818203956e-08	up	yes	4.66198339339071	4.13022768006455	4.51760983528587	1.48853237798393	1.74399278549885	2.10406263110642	tig00007002	1803048	1811703	+	Cor0005340.1	--	GO:0009738|abscisic acid-activated signaling pathway; GO:0018105|peptidyl-serine phosphorylation; GO:0035556|intracellular signal transduction; GO:0046777|protein autophosphorylation	GO:0005634|nucleus; GO:0005737|cytoplasm; GO:0005886|plasma membrane	GO:0004683|calmodulin-dependent protein kinase activity; GO:0005516|calmodulin binding; GO:0005524|ATP binding; GO:0009931|calcium-dependent protein serine/threonine kinase activity; GO:0046872|metal ion binding	--	--	948	GAU31802.1	GAU31802.1 hypothetical protein TSUD_58040 [Trifolium subterraneum]	sp|Q9SCS2|CAMK5_ARATH	sp|Q9SCS2|CAMK5_ARATH CDPK-related kinase 5 OS=Arabidopsis thaliana GN=CRK5 PE=2 SV=1	_	_	_	_	_	_
Cor0005570.1	1.32589076987816	0.508024764924547	1.36670907478019	0.00382377867759005	0.00565689812827381	up	yes	1.05570189658077	1.39302485337714	1.52894555967658	0.280620589096124	0.448688557067076	0.79476514861044	tig00007002	2227315	2239512	+	Cor0005570.1	--	--	--	--	--	--	867	XP_018857069.1	XP_018857069.1 PREDICTED: uncharacterized protein LOC109019255 [Juglans regia]	_	_	_	_	_	_	_	PF13671.3|AAA_33|AAA domain|Cor0005570.1|m.7706:9-140;PF06414.9|Zeta_toxin|Zeta toxin|Cor0005570.1|m.7706:3-127
Cor0005600.1	9.55615668624667	2.44547833282119	1.9619353295205	1.76443549006084e-24	7.59683609726485e-24	up	yes	8.4806859475156	10.6534031925085	9.53438091871591	2.25428702386439	2.58243079264496	2.49971718195423	tig00007002	2268021	2269989	-	Cor0005600.1	--	GO:0009056|catabolic process	--	GO:0016787|hydrolase activity; GO:0052689|carboxylic ester hydrolase activity	--	--	885	XP_023873499.1	XP_023873499.1 probable carboxylesterase 2 [Quercus suber]	sp|Q9SX78|CXE2_ARATH	sp|Q9SX78|CXE2_ARATH Probable carboxylesterase 2 OS=Arabidopsis thaliana GN=CXE2 PE=2 SV=1	_	_	_	_	_	PF07859.10|Abhydrolase_3|alpha/beta hydrolase fold|Cor0005600.1|m.7709:111-266
Cor0005650.1	3.59551161578681	0.197091948249436	4.12186062222325	1.51268788634534e-16	4.92085025159991e-16	up	yes	3.37657697515082	3.84977861748686	3.56017925472274	0	0.352366828783655	0.238909015964653	tig00007002	2334522	2344955	+	Cor0005650.1	--	GO:0006351|transcription, DNA-templated; GO:0006355|regulation of transcription, DNA-templated	GO:0005634|nucleus	GO:0003677|DNA binding	--	--	759	XP_018835483.1	XP_018835483.1 PREDICTED: B3 domain-containing protein At3g19184-like [Juglans regia]	sp|Q1G3M3|Y3918_ARATH	sp|Q1G3M3|Y3918_ARATH B3 domain-containing protein At3g19184 OS=Arabidopsis thaliana GN=At3g19184 PE=2 SV=1	_	_	_	_	_	PF02362.18|B3|B3 DNA binding domain|Cor0005650.1|m.7713:129-219
Cor0005880.1	1.60633388653301	10.8422103506063	-2.74719176515904	9.61856549391236e-79	1.1301814455347e-77	down	yes	1.76300522183408	1.544285103102	1.51171133466294	10.3272580841143	10.6086170530989	11.5907559146057	tig00007002	2798848	2800525	-	Cor0005880.1	--	GO:0009793|embryo development ending in seed dormancy; GO:0010197|polar nucleus fusion	GO:0005576|extracellular region; GO:0005618|cell wall; GO:0009506|plasmodesma	GO:0045551|cinnamyl-alcohol dehydrogenase activity; GO:0050268|coniferyl-alcohol dehydrogenase activity; GO:0050660|flavin adenine dinucleotide binding; GO:0052747|sinapyl alcohol dehydrogenase activity	--	--	1602	XP_018808164.1	XP_018808164.1 PREDICTED: flavin-dependent oxidoreductase FOX2-like [Juglans regia]	sp|O64743|BBE15_ARATH	sp|O64743|BBE15_ARATH Berberine bridge enzyme-like 15 OS=Arabidopsis thaliana GN=MEE23 PE=1 SV=1	_	_	_	_	_	PF01565.20|FAD_binding_4|FAD binding domain|Cor0005880.1|m.7737:79-217;PF08031.9|BBE|Berberine and berberine like|Cor0005880.1|m.7737:471-528
Cor0005930.1	2.7169669638357	7.89674000772223	-1.53578576355206	7.88653185391448e-13	2.19645112191056e-12	down	yes	2.7373761633728	3.44461289225623	1.96891183587807	6.67586114852761	8.64802735276958	8.3663315218695	tig00007002	2864901	2868355	-	Cor0005930.1	--	GO:0000272|polysaccharide catabolic process; GO:0006032|chitin catabolic process; GO:0006952|defense response; GO:0016998|cell wall macromolecule catabolic process	--	GO:0004568|chitinase activity; GO:0008061|chitin binding	ko:K20547|CHIB	ko00520|Amino sugar and nucleotide sugar metabolism; ko01100|Metabolic pathways; ko04016|MAPK signaling pathway - plant	984	XP_023885416.1	XP_023885416.1 endochitinase-like [Quercus suber]	sp|P36907|CHIX_PEA	sp|P36907|CHIX_PEA Endochitinase OS=Pisum sativum PE=2 SV=1	_	_	_	_	_	PF00182.16|Glyco_hydro_19|Chitinase class I|Cor0005930.1|m.7743:93-319;PF00187.16|Chitin_bind_1|Chitin recognition protein|Cor0005930.1|m.7743:21-58
Cor0005940.1	3.52870024040563	586.665109170946	-7.37319841619625	0	0	down	yes	3.33091727323033	3.8009521569724	3.45423129101417	605.937421777469	590.50378008016	563.554125655209	tig00007002	2907800	2909927	-	Cor0005940.1	--	GO:0000272|polysaccharide catabolic process; GO:0006032|chitin catabolic process; GO:0016998|cell wall macromolecule catabolic process; GO:0031640|killing of cells of other organism; GO:0050832|defense response to fungus	GO:0005576|extracellular region	GO:0004568|chitinase activity; GO:0008061|chitin binding	ko:K20547|CHIB	ko00520|Amino sugar and nucleotide sugar metabolism; ko01100|Metabolic pathways; ko04016|MAPK signaling pathway - plant	369	XP_018842015.1	XP_018842015.1 PREDICTED: endochitinase-like [Juglans regia]	sp|Q9FRV0|CHIC_SECCE	sp|Q9FRV0|CHIC_SECCE Basic endochitinase C OS=Secale cereale GN=rscc PE=1 SV=1	_	_	_	_	_	PF00182.16|Glyco_hydro_19|Chitinase class I|Cor0005940.1|m.7745:6-115
Cor0005980.1	17.1533878109914	36.3750788243249	-1.08401258752701	1.26969987031383e-29	6.24935208566691e-29	down	yes	17.6676560003541	18.6754651250573	15.1170423075629	33.381071843471	33.8921045439779	41.8520600855257	tig00007002	3100530	3158901	-	Cor0005980.1	--	GO:0000272|polysaccharide catabolic process; GO:0006032|chitin catabolic process; GO:0016998|cell wall macromolecule catabolic process; GO:0050832|defense response to fungus	--	GO:0004568|chitinase activity; GO:0008061|chitin binding	--	--	2688	XP_022132794.1	XP_022132794.1 endochitinase A-like [Momordica charantia]	sp|Q7DNA1|CHI2_ORYSJ	sp|Q7DNA1|CHI2_ORYSJ Chitinase 2 OS=Oryza sativa subsp. japonica GN=Cht2 PE=1 SV=1	_	_	_	_	_	PF00182.16|Glyco_hydro_19|Chitinase class I|Cor0005980.1|m.7749:25-131;PF00182.16|Glyco_hydro_19|Chitinase class I|Cor0005980.1|m.7749:530-637;PF07393.8|Sec10|Exocyst complex component Sec10|Cor0005980.1|m.7749:751-807
Cor0006000.1	7.95007111735911	2.07710497187913	1.93127815692601	4.39962602993918e-23	1.81682880901145e-22	up	yes	8.15071733051006	8.47429799404085	7.22519802752641	2.56585514911394	2.06045010051459	1.60500966600886	tig00007002	3310541	3338267	+	Cor0006000.1	--	GO:0006631|fatty acid metabolic process	GO:0005777|peroxisome	GO:0016874|ligase activity	--	--	1062	XP_018842016.1	XP_018842016.1 PREDICTED: probable acyl-activating enzyme 1, peroxisomal [Juglans regia]	sp|F4HUK6|AAE1_ARATH	sp|F4HUK6|AAE1_ARATH Probable acyl-activating enzyme 1, peroxisomal OS=Arabidopsis thaliana GN=AAE1 PE=2 SV=1	_	_	_	_	_	PF00501.25|AMP-binding|AMP-binding enzyme|Cor0006000.1|m.7751:101-312
Cor0006010.1	15.9030751192252	3.60939003775858	2.13639416502714	2.31102897861914e-27	1.07777325065398e-26	up	yes	15.5337563832163	15.6639159881234	16.511552986336	2.30614266110274	4.22506197546278	4.29696547671022	tig00007002	3339151	3339808	+	Cor0006010.1	--	GO:0006631|fatty acid metabolic process	--	GO:0016874|ligase activity	--	--	633	XP_023897014.1	XP_023897014.1 probable acyl-activating enzyme 1, peroxisomal [Quercus suber]	sp|Q9SEY5|AAE2_ARATH	sp|Q9SEY5|AAE2_ARATH Probable acyl-activating enzyme 2 OS=Arabidopsis thaliana GN=AAE2 PE=2 SV=1	_	_	_	_	_	PF13193.3|AMP-binding_C|AMP-binding enzyme C-terminal domain|Cor0006010.1|m.7752:116-193;PF00501.25|AMP-binding|AMP-binding enzyme|Cor0006010.1|m.7752:1-87
Cor0006020.1	7.25012608132876	0.799351015052707	3.16515716320572	1.49796266756013e-56	1.26544773505781e-55	up	yes	6.82549047958809	7.50310017785713	7.42178758654107	0.674605806771044	0.674148471705437	1.04929876668164	tig00007002	3349702	3356579	+	Cor0006020.1	--	--	GO:0009507|chloroplast; GO:0016021|integral component of membrane; GO:0031969|chloroplast membrane	GO:0015297|antiporter activity; GO:0042910|xenobiotic transmembrane transporter activity	--	--	1659	XP_023897195.1	XP_023897195.1 protein DETOXIFICATION 45, chloroplastic-like [Quercus suber]	sp|Q9SVE7|DTX45_ARATH	sp|Q9SVE7|DTX45_ARATH Protein DETOXIFICATION 45, chloroplastic OS=Arabidopsis thaliana GN=DTX45 PE=2 SV=2	_	_	_	_	_	PF01554.15|MatE|MatE|Cor0006020.1|m.7753:191-281;PF01554.15|MatE|MatE|Cor0006020.1|m.7753:353-489;PF14667.3|Polysacc_synt_C|Polysaccharide biosynthesis C-terminal domain|Cor0006020.1|m.7753:238-344
Cor0006040.1	5.50777609041812	1.79602005971554	1.61127299665565	1.49667725428056e-11	3.92817390398812e-11	up	yes	5.08947608207864	5.02121125395072	6.41264093522499	1.30967894811694	2.0135247359066	2.06485649512307	tig00007002	3396463	3397575	-	Cor0006040.1	--	--	--	--	--	--	966	_	_	_	_	_	_	_	_	_	_
Cor0006070.1	20.9309395753531	43.9838108150613	-1.07097440086474	3.35954649982252e-17	1.1225178791887e-16	down	yes	19.9737848820126	19.735521271734	23.0835125723128	47.3824550272399	41.7346601461712	42.8343172717728	tig00007002	3481267	3485394	-	Cor0006070.1	--	GO:0006468|protein phosphorylation; GO:0009738|abscisic acid-activated signaling pathway; GO:0035556|intracellular signal transduction	GO:0005634|nucleus; GO:0005737|cytoplasm	GO:0004674|protein serine/threonine kinase activity; GO:0005524|ATP binding	--	--	381	PKI74855.1	PKI74855.1 hypothetical protein CRG98_004627 [Punica granatum]	sp|Q6ZI44|SAPK6_ORYSJ	sp|Q6ZI44|SAPK6_ORYSJ Serine/threonine-protein kinase SAPK6 OS=Oryza sativa subsp. japonica GN=SAPK6 PE=1 SV=1	_	_	_	_	_	_
Cor0006100.1	3.29266203784872	0.091370272676574	5.02592280369915	1.30205478798247e-30	6.56762250687682e-30	up	yes	3.24176157881927	3.18887712101866	3.44734741370823	0.173165872417323	0.100944945612399	0	tig00007002	3533911	3546584	-	Cor0006100.1	--	GO:0006952|defense response; GO:0009607|response to biotic stimulus	GO:0005886|plasma membrane; GO:0016021|integral component of membrane	GO:0005516|calmodulin binding	ko:K08472|MLO	--	1686	XP_018842023.1	XP_018842023.1 PREDICTED: MLO-like protein 4 isoform X1 [Juglans regia]	sp|O23693|MLO4_ARATH	sp|O23693|MLO4_ARATH MLO-like protein 4 OS=Arabidopsis thaliana GN=MLO4 PE=2 SV=2	_	_	_	_	_	PF03094.12|Mlo|Mlo family|Cor0006100.1|m.7761:10-471
Cor0006340.1	1.84496897789945	0.319029636378808	2.49510561828022	3.80582104137731e-10	9.29283209833001e-10	up	yes	2.02360817625201	1.4059139442224	2.10538481322395	0.181025335376741	0.452256532479021	0.323807041280663	tig00007002	4193350	4204341	-	Cor0006340.1	--	--	--	--	ko:K11548|NUF2,CDCA1	--	1344	XP_018842056.1	XP_018842056.1 PREDICTED: kinetochore protein Nuf2 [Juglans regia]	_	_	_	_	_	_	_	PF03800.11|Nuf2|Nuf2 family|Cor0006340.1|m.7789:4-141
Cor0006380.1	26.4651426618607	1.30819312536228	4.32800480144358	3.65215228602227e-125	7.12125904979547e-124	up	yes	24.2199147175183	27.8006268666781	27.3748864013858	0.874124733220381	1.81985862171199	1.23059602115446	tig00007002	4237442	4240229	-	Cor0006380.1	--	--	--	--	--	--	1002	XP_023903933.1	XP_023903933.1 11S globulin seed storage protein 2-like isoform X1 [Quercus suber]	_	_	_	_	_	_	_	PF00190.19|Cupin_1|Cupin|Cor0006380.1|m.7792:43-130;PF00190.19|Cupin_1|Cupin|Cor0006380.1|m.7792:178-313
Cor0006470.1	58.8446754189228	22.2965898896964	1.39968704853935	5.92823017872992e-23	2.43631233678307e-22	up	yes	64.8815676997335	56.7957676999921	54.8566908570427	22.1739995616917	24.2107233751605	20.5050467322371	tig00007002	4420166	4424697	+	Cor0006470.1	--	--	--	--	--	--	237	_	_	_	_	_	_	_	_	_	_
Cor0006480.1	34.6069320849792	11.4692572252676	1.59244857769263	2.98232114639356e-76	3.40579399456826e-75	up	yes	35.6084550491718	32.8799543555237	35.332386850242	11.5910863798964	11.5832284424212	11.2334568534852	tig00007002	4455858	4463853	+	Cor0006480.1	--	--	--	--	--	--	1272	GAV61162.1	GAV61162.1 2OG-FeII_Oxy_2 domain-containing protein [Cephalotus follicularis]	_	_	_	_	_	_	_	PF13532.3|2OG-FeII_Oxy_2|2OG-Fe(II) oxygenase superfamily|Cor0006480.1|m.7804:309-400
Cor0006500.1	12.7779680758869	2.38270813538123	2.4180707161399	1.31468417886361e-56	1.11293045896304e-55	up	yes	12.1296507565763	13.5529386875007	12.6513147835838	2.961031043566	1.85760930630572	2.32948405627198	tig00007002	4530684	4568385	+	Cor0006500.1	--	--	--	--	--	--	1479	XP_018859325.1	XP_018859325.1 PREDICTED: uncharacterized protein LOC109021189 [Juglans regia]	_	_	_	_	_	_	_	PF12796.4|Ank_2|Ankyrin repeats (3 copies)|Cor0006500.1|m.7806:103-188
Cor0006550.1	1.84933510793443	0.857949604641122	1.09910362691874	0.000576010458217465	0.000924778563681747	up	yes	2.25226025947224	1.50681685887951	1.78892820545155	1.00889143850157	0.581658162346225	0.983299213075571	tig00007002	4631879	4633342	-	Cor0006550.1	--	--	GO:0009506|plasmodesma	--	--	--	1254	XP_018835501.1	XP_018835501.1 PREDICTED: F-box protein At1g10780-like [Juglans regia]	sp|Q9SAC4|FB2_ARATH	sp|Q9SAC4|FB2_ARATH F-box protein At1g10780 OS=Arabidopsis thaliana GN=At1g10780 PE=2 SV=1	_	_	_	_	_	PF12937.4|F-box-like|F-box-like|Cor0006550.1|m.7811:2-36
Cor0006610.1	5.77230475624688	0.975491566721793	2.55272921736182	9.35559944817943e-12	2.48149988951711e-11	up	yes	6.05868067172452	5.89462083918178	5.36361275783434	1.26537993295969	0.632261047391948	1.02883371981374	tig00007002	4708799	4709525	-	Cor0006610.1	--	--	--	--	ko:K10767|ALKBH5	--	423	XP_018842037.1	XP_018842037.1 PREDICTED: uncharacterized protein LOC109007015 isoform X1 [Juglans regia]	_	_	_	_	_	_	_	_
Cor0006760.1	125.331618986329	1773.5324452575	-3.8226964197746	0	0	down	yes	117.157573674947	137.086407477419	121.750875806621	1738.77006933384	1737.85064808394	1843.97661835472	tig00007002	5067517	5068789	-	Cor0006760.1	--	GO:0009856|pollination; GO:0048653|anther development; GO:0055114|oxidation-reduction process	GO:0031012|extracellular matrix; GO:0046658|anchored component of plasma membrane; GO:0048046|apoplast	GO:0009055|electron transfer activity; GO:0046872|metal ion binding	--	--	375	XP_018842089.1	XP_018842089.1 PREDICTED: basic blue protein-like [Juglans regia]	sp|Q8LG89|BABL_ARATH	sp|Q8LG89|BABL_ARATH Basic blue protein OS=Arabidopsis thaliana GN=ARPN PE=2 SV=2	_	_	_	_	_	PF02298.14|Cu_bind_like|Plastocyanin-like domain|Cor0006760.1|m.7832:39-117
Cor0006980.1	2.00545769598513	6.15112388491495	-1.61208604330765	2.35387260764759e-11	6.10602589656486e-11	down	yes	2.2998257243689	2.01706556840751	1.69948179517897	6.14284440182247	5.93175819007719	6.37876906284518	tig00007002	5725835	5728301	+	Cor0006980.1	--	--	--	--	--	--	705	XP_018851030.1	XP_018851030.1 PREDICTED: uncharacterized protein LOC109013411 isoform X1 [Juglans regia]	_	_	_	_	_	_	_	PF03168.10|LEA_2|Late embryogenesis abundant protein|Cor0006980.1|m.7854:113-209
Cor0007120.1	3.36023709838677	0.724280470672432	2.19844695463397	1.75726084205584e-16	5.70163124770793e-16	up	yes	3.09076982921914	3.59819435878995	3.39174710715123	0.516556371011336	0.911964255386996	0.744320785618963	tig00007002	6394105	6402682	+	Cor0007120.1	--	GO:0006351|transcription, DNA-templated; GO:0006355|regulation of transcription, DNA-templated	GO:0009507|chloroplast	GO:0003677|DNA binding; GO:0003700|DNA-binding transcription factor activity; GO:0046872|metal ion binding	--	--	1413	XP_018841154.1	XP_018841154.1 PREDICTED: protein indeterminate-domain 5, chloroplastic [Juglans regia]	sp|Q9ZUL3|IDD5_ARATH	sp|Q9ZUL3|IDD5_ARATH Protein indeterminate-domain 5, chloroplastic OS=Arabidopsis thaliana GN=IDD5 PE=1 SV=1	_	_	_	_	_	_
Cor0007180.1	7.16931850052361	0.849070579906958	3.06299833125143	2.79173001886932e-35	1.57199146699629e-34	up	yes	6.25225146869587	7.09037770661278	8.16532632626217	1.04403761239809	0.447141355146155	1.05603277217663	tig00007002	6907178	6909828	-	Cor0007180.1	--	GO:0006366|transcription by RNA polymerase II	GO:0005634|nucleus	GO:0001046|core promoter sequence-specific DNA binding; GO:0001228|DNA-binding transcription activator activity, RNA polymerase II-specific; GO:0046983|protein dimerization activity	--	--	1305	XP_023918807.1	XP_023918807.1 transcription factor bHLH111 isoform X1 [Quercus suber]	sp|Q9FYJ6|BH111_ARATH	sp|Q9FYJ6|BH111_ARATH Transcription factor bHLH111 OS=Arabidopsis thaliana GN=BHLH111 PE=2 SV=1	_	_	_	_	_	_
Cor0007290.1	2.3621578967542	1.06265231843181	1.14501751507312	8.85319116994868e-09	2.00292981087515e-08	up	yes	2.02856339343611	2.77265760846838	2.28525268835811	0.925832318976191	1.12092104260706	1.14120359371217	tig00007112	82762	88644	-	Cor0007290.1	--	GO:0006268|DNA unwinding involved in DNA replication; GO:0006270|DNA replication initiation; GO:0007049|cell cycle; GO:0009793|embryo development ending in seed dormancy; GO:0010082|regulation of root meristem growth; GO:0042127|regulation of cell population proliferation	GO:0000347|THO complex; GO:0005829|cytosol; GO:0042555|MCM complex	GO:0003677|DNA binding; GO:0003678|DNA helicase activity; GO:0005524|ATP binding; GO:0046872|metal ion binding	ko:K02540|MCM2	ko03030|DNA replication; ko04110|Cell cycle; ko04111|Cell cycle - yeast; ko04113|Meiosis - yeast	2733	XP_018841613.1	XP_018841613.1 PREDICTED: DNA replication licensing factor MCM2 isoform X2 [Juglans regia]	sp|Q2R482|MCM2_ORYSJ	sp|Q2R482|MCM2_ORYSJ DNA replication licensing factor MCM2 OS=Oryza sativa subsp. japonica GN=MCM2 PE=2 SV=1	_	_	_	_	_	PF00493.20|MCM|MCM2/3/5 family|Cor0007290.1|m.2947:461-804;PF14551.3|MCM_N|MCM N-terminal domain|Cor0007290.1|m.2947:223-339;PF12619.5|MCM2_N|Mini-chromosome maintenance protein 2|Cor0007290.1|m.2947:37-194;PF01078.18|Mg_chelatase|Magnesium chelatase, subunit ChlI|Cor0007290.1|m.2947:572-661;PF07728.11|AAA_5|AAA domain (dynein-related subfamily)|Cor0007290.1|m.2947:518-637
Cor0007300.1	2.19505542742523	4.90844390122133	-1.15738702688259	0.00164377792483032	0.00252561570423192	down	yes	2.04400528784288	3.13469330187091	1.40646769256191	3.57955752822201	5.30980359236059	5.83597058308138	tig00007112	91061	91495	-	Cor0007300.1	--	--	--	--	--	--	435	XP_023887650.1	XP_023887650.1 uncharacterized protein LOC111999768 [Quercus suber]	_	_	_	_	_	_	_	PF05553.8|DUF761|Cotton fibre expressed protein|Cor0007300.1|m.2948:107-142
Cor0007310.1	3.24970713362241	8.17835576150069	-1.32883143261594	3.31994360871113e-11	8.54931480045295e-11	down	yes	3.82161900844026	2.54085388754133	3.38664850488563	7.63979386401549	8.39807608601044	8.49719733447615	tig00007112	95240	96067	-	Cor0007310.1	--	--	--	--	--	--	828	XP_023897762.1	XP_023897762.1 protein SRC2-like [Quercus suber]	_	_	_	_	_	_	_	PF00168.27|C2|C2 domain|Cor0007310.1|m.2949:8-116
Cor0007330.1	14.728263690001	2.14019093000665	2.77702989374222	4.9324884811931e-53	3.91469632411724e-52	up	yes	13.9874087344542	16.210842503961	13.9865398315878	1.97621405203923	2.94368058804552	1.50067814993521	tig00007112	102842	106434	+	Cor0007330.1	--	--	GO:0005886|plasma membrane; GO:0016021|integral component of membrane	GO:0019706|protein-cysteine S-palmitoyltransferase activity	ko:K16675|ZDHHC9_14_18	ko04391|Hippo signaling pathway - fly	1305	XP_023928417.1	XP_023928417.1 probable protein S-acyltransferase 6 [Quercus suber]	sp|Q0WQK2|ZDHC9_ARATH	sp|Q0WQK2|ZDHC9_ARATH Probable protein S-acyltransferase 7 OS=Arabidopsis thaliana GN=PAT07 PE=1 SV=1	_	_	_	_	_	PF01529.17|zf-DHHC|DHHC palmitoyltransferase|Cor0007330.1|m.2951:171-295
Cor0007340.1	3.26254823665512	0.436160551478414	2.87477959288744	1.02507766015233e-21	4.07176670967202e-21	up	yes	2.85526960426948	3.5776496531734	3.35472545252248	0.562945598256172	0.457083218248646	0.288452837930425	tig00007112	106924	108656	-	Cor0007340.1	--	GO:0006351|transcription, DNA-templated; GO:0006355|regulation of transcription, DNA-templated	--	GO:0003677|DNA binding; GO:0003700|DNA-binding transcription factor activity; GO:0046872|metal ion binding	--	--	1383	XP_018829070.1	XP_018829070.1 PREDICTED: protein indeterminate-domain 2-like [Juglans regia]	sp|Q9SCQ6|IDD2_ARATH	sp|Q9SCQ6|IDD2_ARATH Protein indeterminate-domain 2 OS=Arabidopsis thaliana GN=IDD2 PE=1 SV=1	_	_	_	_	_	_
Cor0007350.1	7.13153258843978	2.96881670010176	1.26149436212832	9.37834733642834e-19	3.34233364858641e-18	up	yes	7.8310829398262	7.28100425479056	6.28251057070258	2.87171469733384	3.00262750166793	3.03210790130352	tig00007112	117374	120149	-	Cor0007350.1	--	GO:1990573|potassium ion import across plasma membrane	GO:0005886|plasma membrane; GO:0016020|membrane; GO:0016021|integral component of membrane	GO:0009674|potassium:sodium symporter activity; GO:0015079|potassium ion transmembrane transporter activity	ko:K03549|kup	--	1830	XP_018829150.1	XP_018829150.1 PREDICTED: potassium transporter 5 [Juglans regia]	sp|Q9M7K4|POT5_ARATH	sp|Q9M7K4|POT5_ARATH Potassium transporter 5 OS=Arabidopsis thaliana GN=POT5 PE=1 SV=1	_	_	_	_	_	PF02705.13|K_trans|K+ potassium transporter|Cor0007350.1|m.2953:1-434
Cor0007380.1	120.3600833707	36.2170706919328	1.73233681122452	8.35551007939096e-187	2.75613194545752e-185	up	yes	120.291434122887	127.573644984426	113.215171004788	36.1705097173525	37.7309892739989	34.7497130844469	tig00007112	132028	136453	-	Cor0007380.1	--	--	--	--	--	--	2439	XP_023872421.1	XP_023872421.1 U-box domain-containing protein 44-like [Quercus suber]	_	_	_	_	_	_	_	_
Cor0007400.1	24.0659188574572	7.35005074048256	1.70980324215032	0.00275573419396927	0.00414328304940166	up	yes	27.3094577330879	19.3663606914038	25.52193814788	2.7789287847484	12.0433068229379	7.22791661376138	tig00007112	147521	156215	-	Cor0007400.1	--	--	GO:0005634|nucleus; GO:0005737|cytoplasm; GO:0005739|mitochondrion	GO:0016818|hydrolase activity, acting on acid anhydrides, in phosphorus-containing anhydrides; GO:0046872|metal ion binding	ko:K07766|E3.6.1.52	--	858	XP_023872440.1	XP_023872440.1 nudix hydrolase 13, mitochondrial-like [Quercus suber]	sp|Q93ZY7|NUD12_ARATH	sp|Q93ZY7|NUD12_ARATH Nudix hydrolase 12, mitochondrial OS=Arabidopsis thaliana GN=NUDT12 PE=2 SV=1	_	_	_	_	_	PF00293.25|NUDIX|NUDIX domain|Cor0007400.1|m.2959:107-225
Cor0007510.1	33.1128317190743	10.709316526275	1.62761309507517	5.99713664518083e-68	6.05372042979085e-67	up	yes	32.5157637781157	33.4678416881849	33.3548896909222	11.9597114101815	10.5845900906435	9.58364807799991	tig00007112	202797	206987	-	Cor0007510.1	--	GO:0006486|protein glycosylation; GO:0009834|plant-type secondary cell wall biogenesis; GO:0010417|glucuronoxylan biosynthetic process; GO:0071555|cell wall organization	GO:0000139|Golgi membrane; GO:0016021|integral component of membrane	GO:0042285|xylosyltransferase activity; GO:0080116|glucuronoxylan glucuronosyltransferase activity	ko:K20870|IRX10	--	1245	XP_018829079.1	XP_018829079.1 PREDICTED: probable beta-1,4-xylosyltransferase IRX10 [Juglans regia]	sp|Q9FZJ1|IRX10_ARATH	sp|Q9FZJ1|IRX10_ARATH Probable beta-1,4-xylosyltransferase IRX10 OS=Arabidopsis thaliana GN=IRX10 PE=2 SV=1	_	_	_	_	_	PF03016.12|Exostosin|Exostosin family|Cor0007510.1|m.2970:46-341
Cor0007520.1	23.431945111178	104.017434539435	-2.14979986353526	9.37337809809024e-142	2.11414527921142e-140	down	yes	21.3275627307996	23.0730065141379	25.8952660885966	104.243117394874	109.522017055574	98.2871691678582	tig00007112	212202	215665	+	Cor0007520.1	--	GO:0007049|cell cycle; GO:0051301|cell division	GO:0005634|nucleus; GO:0005829|cytosol; GO:0005886|plasma membrane; GO:0016021|integral component of membrane	GO:0005215|transporter activity; GO:0008289|lipid binding	--	--	759	XP_023872428.1	XP_023872428.1 phosphatidylinositol transfer protein 3 [Quercus suber]	sp|Q94C59|PATL4_ARATH	sp|Q94C59|PATL4_ARATH Patellin-4 OS=Arabidopsis thaliana GN=PATL4 PE=1 SV=2	_	_	_	_	_	PF00650.17|CRAL_TRIO|CRAL/TRIO domain|Cor0007520.1|m.2971:94-243;PF13716.3|CRAL_TRIO_2|Divergent CRAL/TRIO domain|Cor0007520.1|m.2971:109-222
Cor0007550.1	14.9445150333469	6.5766419791198	1.18296608660093	4.25982556781153e-38	2.55338309560454e-37	up	yes	15.2634162791657	14.8575354440976	14.7125933767775	7.21118081742736	6.43494416006865	6.08380095986338	tig00007112	227173	231905	+	Cor0007550.1	--	GO:0010216|maintenance of DNA methylation; GO:0010424|DNA methylation on cytosine within a CG sequence; GO:0016567|protein ubiquitination; GO:0016569|covalent chromatin modification; GO:0031508|pericentric heterochromatin assembly; GO:0032776|DNA methylation on cytosine; GO:0051301|cell division; GO:0090309|positive regulation of methylation-dependent chromatin silencing	GO:0005634|nucleus; GO:0005720|nuclear heterochromatin; GO:0010369|chromocenter	GO:0003682|chromatin binding; GO:0004842|ubiquitin-protein transferase activity; GO:0008327|methyl-CpG binding; GO:0010385|double-stranded methylated DNA binding; GO:0010428|methyl-CpNpG binding; GO:0010429|methyl-CpNpN binding; GO:0042393|histone binding; GO:0046872|metal ion binding; GO:0061630|ubiquitin protein ligase activity	ko:K10638|UHRF1,NP95	--	2301	XP_018841639.1	XP_018841639.1 PREDICTED: E3 ubiquitin-protein ligase ORTHRUS 2-like isoform X1 [Juglans regia]	sp|Q8VYZ0|ORTH2_ARATH	sp|Q8VYZ0|ORTH2_ARATH E3 ubiquitin-protein ligase ORTHRUS 2 OS=Arabidopsis thaliana GN=ORTH2 PE=1 SV=1	_	_	_	_	_	PF02182.14|SAD_SRA|SAD/SRA domain|Cor0007550.1|m.2974:279-430;PF00097.22|zf-C3HC4|Zinc finger, C3HC4 type (RING finger)|Cor0007550.1|m.2974:151-189;PF13445.3|zf-RING_UBOX|RING-type zinc-finger|Cor0007550.1|m.2974:151-186;PF13445.3|zf-RING_UBOX|RING-type zinc-finger|Cor0007550.1|m.2974:523-578;PF13923.3|zf-C3HC4_2|Zinc finger, C3HC4 type (RING finger)|Cor0007550.1|m.2974:151-189;PF13920.3|zf-C3HC4…
Cor0007570.1	0.155821205514487	1.08679686391671	-2.72559593293706	2.01246883437729e-05	3.65254109203611e-05	down	yes	0.18775252191498	0.279711094628481	0	1.14786772659811	0.847848800334825	1.2646740648172	tig00007112	237671	242287	+	Cor0007570.1	--	--	--	--	--	--	975	XP_015891601.2	XP_015891601.2 F-box/kelch-repeat protein At3g18720-like [Ziziphus jujuba]	_	_	_	_	_	_	_	_
Cor0007580.1	41.5385074064294	258.120057106239	-2.63522958560702	0	0	down	yes	39.8884303972752	41.9745029120419	42.752588909971	254.376801271396	268.061491930965	251.921878116356	tig00007112	244268	246735	-	Cor0007580.1	--	GO:0006351|transcription, DNA-templated; GO:0009414|response to water deprivation; GO:0009651|response to salt stress; GO:0009723|response to ethylene; GO:0009737|response to abscisic acid; GO:0009751|response to salicylic acid; GO:0009753|response to jasmonic acid; GO:0009873|ethylene-activated signaling pathway; GO:0019760|glucosinolate metabolic process; GO:0045893|positive regulation of trans…	GO:0005634|nucleus	GO:0003700|DNA-binding transcription factor activity; GO:0043565|sequence-specific DNA binding	--	--	672	XP_023872445.1	XP_023872445.1 ethylene-responsive transcription factor ERF113-like [Quercus suber]	sp|Q9LYU3|EF113_ARATH	sp|Q9LYU3|EF113_ARATH Ethylene-responsive transcription factor ERF113 OS=Arabidopsis thaliana GN=ERF113 PE=2 SV=1	_	_	_	_	_	PF00847.17|AP2|AP2 domain|Cor0007580.1|m.2978:52-101
Cor0007700.1	7.69946694278286	88.7541533190602	-3.52527415738647	0	0	down	yes	7.48019820660307	7.43657573617108	8.18162688557443	83.0172402884469	91.5582349169205	91.6869847518131	tig00007112	355930	359534	+	Cor0007700.1	--	GO:0016123|xanthophyll biosynthetic process	--	--	--	--	888	XP_018859817.1	XP_018859817.1 PREDICTED: protein NEOXANTHIN-DEFICIENT 1-like isoform X4 [Juglans regia]	sp|K4DEY3|NDX1_SOLLC	sp|K4DEY3|NDX1_SOLLC Protein NEOXANTHIN-DEFICIENT 1 OS=Solanum lycopersicum GN=NXD1 PE=4 SV=1	_	_	_	_	_	_
Cor0007710.1	17.4525449435807	6.71457838436493	1.37674810677403	7.45449096829865e-38	4.45679897523796e-37	up	yes	16.6942034607189	17.9473012691411	17.7161301008822	7.22002497038827	6.09091232611746	6.83279785658907	tig00007112	359902	363149	-	Cor0007710.1	--	GO:0051603|proteolysis involved in cellular protein catabolic process	GO:0005576|extracellular region; GO:0009505|plant-type cell wall; GO:0009506|plasmodesma	GO:0004185|serine-type carboxypeptidase activity	ko:K16297|SCPL-II	--	1449	XP_023876302.1	XP_023876302.1 serine carboxypeptidase-like 45 [Quercus suber]	sp|Q93Y09|SCP45_ARATH	sp|Q93Y09|SCP45_ARATH Serine carboxypeptidase-like 45 OS=Arabidopsis thaliana GN=SCPL45 PE=2 SV=1	_	_	_	_	_	PF00450.19|Peptidase_S10|Serine carboxypeptidase|Cor0007710.1|m.2995:57-475
Cor0007790.1	1.24890229431402	3.15739257739927	-1.33112937374612	5.65636560458879e-05	9.90564478374143e-05	down	yes	1.43410048421234	1.65474247801527	0.65786392071444	2.72075239544294	3.24177482480962	3.50965051194525	tig00007112	420409	422812	-	Cor0007790.1	--	--	--	--	--	--	930	XP_018833947.1	XP_018833947.1 PREDICTED: uncharacterized protein LOC109001210 isoform X1 [Juglans regia]	_	_	_	_	_	_	_	_
Cor0007810.1	1457.80565176207	572.128547128135	1.34937184248354	1.68128384697691e-142	3.81858071501934e-141	up	yes	1463.33880632608	1543.64885369583	1366.4292952643	587.509995694134	561.878431121733	566.997214568539	tig00007112	450335	452438	-	Cor0007810.1	--	GO:0006351|transcription, DNA-templated; GO:0006355|regulation of transcription, DNA-templated; GO:0006952|defense response; GO:0009611|response to wounding; GO:0009753|response to jasmonic acid; GO:0010112|regulation of systemic acquired resistance; GO:1903507|negative regulation of nucleic acid-templated transcription; GO:2000022|regulation of jasmonic acid mediated signaling pathway	GO:0005634|nucleus	GO:0003714|transcription corepressor activity; GO:0042803|protein homodimerization activity	ko:K13464|JAZ	ko04075|Plant hormone signal transduction	555	XP_018859193.1	XP_018859193.1 PREDICTED: protein TIFY 9-like [Juglans regia]	sp|Q93ZM9|TIF9_ARATH	sp|Q93ZM9|TIF9_ARATH Protein TIFY 9 OS=Arabidopsis thaliana GN=TIFY9 PE=1 SV=1	_	_	_	_	_	PF09425.7|CCT_2|Divergent CCT motif|Cor0007810.1|m.3005:156-181;PF06200.11|tify|tify domain|Cor0007810.1|m.3005:98-127
Cor0007830.1	4.08529062202629	1.51709809742352	1.42317309558838	4.49345498947695e-06	8.53850958622039e-06	up	yes	4.22233629083353	4.2274044714591	3.80613110378623	1.52061281716462	1.51958194912951	1.51109952597643	tig00007112	458324	461559	-	Cor0007830.1	--	--	--	--	--	--	576	XP_023880343.1	XP_023880343.1 uncharacterized protein LOC111992714 [Quercus suber]	_	_	_	_	_	_	_	PF11443.5|DUF2828|Domain of unknown function (DUF2828)|Cor0007830.1|m.3007:64-181
Cor0007850.1	76.3675145264669	27.7892642487974	1.45810127234599	5.32450988819015e-120	9.91834820180392e-119	up	yes	79.0304008317839	76.8506232491753	73.2215194984416	29.2955806744823	27.9790104110492	26.0932016608607	tig00007112	474823	483162	+	Cor0007850.1	--	--	GO:0005886|plasma membrane	--	--	--	1950	XP_018843936.1	XP_018843936.1 PREDICTED: uncharacterized protein At2g33490-like isoform X1 [Juglans regia]	sp|O22799|Y2349_ARATH	sp|O22799|Y2349_ARATH Uncharacterized protein At2g33490 OS=Arabidopsis thaliana GN=At2g33490 PE=4 SV=2	_	_	_	_	_	PF03114.15|BAR|BAR domain|Cor0007850.1|m.3009:47-227;PF16746.2|BAR_3|BAR domain of APPL family|Cor0007850.1|m.3009:33-234
Cor0007860.1	25.1073525392446	6.43371514798091	1.96271978238021	4.42200988601998e-43	2.91608778452785e-42	up	yes	23.3251583814141	26.3882694459518	25.608629790368	6.73976335400819	5.55098428905758	7.01039780087695	tig00007112	484826	487069	-	Cor0007860.1	--	GO:0006952|defense response	GO:0005886|plasma membrane; GO:0031901|early endosome membrane; GO:0031902|late endosome membrane	--	--	--	657	XP_018843944.1	XP_018843944.1 PREDICTED: somatic embryogenesis receptor kinase 1-like [Juglans regia]	sp|B8ABC2|LRR1_ORYSI	sp|B8ABC2|LRR1_ORYSI Leucine-rich repeat protein 1 OS=Oryza sativa subsp. indica GN=LRR1 PE=3 SV=1	_	_	_	_	_	PF08263.9|LRRNT_2|Leucine rich repeat N-terminal domain|Cor0007860.1|m.3010:26-65;PF00560.30|LRR_1|Leucine Rich Repeat|Cor0007860.1|m.3010:118-139;PF00560.30|LRR_1|Leucine Rich Repeat|Cor0007860.1|m.3010:165-188
Cor0007890.1	28.4906737023513	11.1085602684179	1.35802603530492	2.12498671164183e-23	8.87886277099679e-23	up	yes	28.9567415777742	30.339353028822	26.1759265004577	11.9318584274067	11.5977288991034	9.79609347874375	tig00007112	530958	532154	+	Cor0007890.1	--	--	--	--	--	--	522	XP_023913661.1	XP_023913661.1 uncharacterized protein LOC112025231 [Quercus suber]	_	_	_	_	_	_	_	_
Cor0007900.1	128.796424177094	300.98807530559	-1.22454971270514	2.84947130647172e-100	4.33066377437787e-99	down	yes	130.586627596508	121.199719094822	134.602925839953	292.841233583143	304.657457028072	305.465535305554	tig00007112	543484	544651	-	Cor0007900.1	--	GO:0006351|transcription, DNA-templated; GO:0009651|response to salt stress; GO:0009737|response to abscisic acid; GO:0010089|xylem development; GO:0010150|leaf senescence; GO:0016032|viral process; GO:0045892|negative regulation of transcription, DNA-templated	GO:0005634|nucleus	GO:0003677|DNA binding; GO:0003700|DNA-binding transcription factor activity	--	--	771	XP_023882156.1	XP_023882156.1 NAC domain-containing protein 83-like [Quercus suber]	sp|Q9FY93|NAC83_ARATH	sp|Q9FY93|NAC83_ARATH NAC domain-containing protein 83 OS=Arabidopsis thaliana GN=NAC083 PE=1 SV=1	_	_	_	_	_	PF02365.12|NAM|No apical meristem (NAM) protein|Cor0007900.1|m.3016:15-137
Cor0007910.1	2.8673709797156	0.982612623364875	1.53544853281082	2.56088988255786e-06	4.94833546460979e-06	up	yes	3.31494643823732	2.35496199514296	2.93220450576653	1.08513215121607	0.713418755459865	1.14928696341869	tig00007112	555291	558203	-	Cor0007910.1	--	GO:0006071|glycerol metabolic process; GO:0030643|cellular phosphate ion homeostasis; GO:0046475|glycerophospholipid catabolic process	GO:0009507|chloroplast; GO:0009536|plastid	GO:0000287|magnesium ion binding; GO:0008889|glycerophosphodiester phosphodiesterase activity	--	--	852	XP_023882161.1	XP_023882161.1 glycerophosphodiester phosphodiesterase GDPD1, chloroplastic-like [Quercus suber]	sp|Q9SGA2|GDPD1_ARATH	sp|Q9SGA2|GDPD1_ARATH Glycerophosphodiester phosphodiesterase GDPD1, chloroplastic OS=Arabidopsis thaliana GN=GDPD1 PE=1 SV=1	_	_	_	_	_	PF03009.14|GDPD|Glycerophosphoryl diester phosphodiesterase family|Cor0007910.1|m.3017:56-281
Cor0008030.1	43.4822134122973	19.787956580116	1.13540560039456	1.33342597883568e-35	7.56864686486067e-35	up	yes	44.6750420449483	41.7244821333013	44.0471160586424	19.0076602145578	19.2480380223071	21.1081715034832	tig00007112	635107	638493	+	Cor0008030.1	--	GO:0006457|protein folding; GO:0006810|transport; GO:0010275|NAD(P)H dehydrogenase complex assembly	GO:0009507|chloroplast; GO:0009533|chloroplast stromal thylakoid; GO:0009534|chloroplast thylakoid; GO:0009535|chloroplast thylakoid membrane; GO:0009579|thylakoid; GO:0031977|thylakoid lumen	GO:0003755|peptidyl-prolyl cis-trans isomerase activity; GO:0043424|protein histidine kinase binding	ko:K03768|PPIB,ppiB	--	768	XP_002265030.2	XP_002265030.2 PREDICTED: photosynthetic NDH subunit of lumenal location 5, chloroplastic [Vitis vinifera]	sp|Q9ASS6|PNSL5_ARATH	sp|Q9ASS6|PNSL5_ARATH Photosynthetic NDH subunit of lumenal location 5, chloroplastic OS=Arabidopsis thaliana GN=PNSL5 PE=1 SV=1	_	_	_	_	_	PF00160.18|Pro_isomerase|Cyclophilin type peptidyl-prolyl cis-trans isomerase/CLD|Cor0008030.1|m.3031:102-250
Cor0008050.1	12.5780140589404	29.9386541019272	-1.25044047446224	3.97965217033425e-31	2.03897616868228e-30	down	yes	11.3743329460708	13.1555569931146	13.2041522376359	29.7866758534552	30.3690429684768	29.6602434838496	tig00007112	652554	653360	-	Cor0008050.1	--	GO:0006351|transcription, DNA-templated; GO:0009653|anatomical structure morphogenesis	GO:0005634|nucleus	GO:0000987|proximal promoter sequence-specific DNA binding; GO:0003700|DNA-binding transcription factor activity; GO:0043565|sequence-specific DNA binding	--	--	807	XP_023905842.1	XP_023905842.1 transcription factor TCP20-like [Quercus suber]	sp|Q9LSD5|TCP20_ARATH	sp|Q9LSD5|TCP20_ARATH Transcription factor TCP20 OS=Arabidopsis thaliana GN=TCP20 PE=1 SV=1	_	_	_	_	_	PF03634.10|TCP|TCP family transcription factor|Cor0008050.1|m.3033:32-120
Cor0008060.1	144.881254079187	44.3569249183195	1.70741404540168	2.89259452715003e-234	1.37141026823655e-232	up	yes	149.707642195719	144.345162995675	140.590957046168	44.5314002022857	45.1665999811325	43.3727745715402	tig00007112	663034	666684	-	Cor0008060.1	--	GO:0006006|glucose metabolic process; GO:0006098|pentose-phosphate shunt	GO:0009507|chloroplast	GO:0004345|glucose-6-phosphate dehydrogenase activity; GO:0050661|NADP binding	ko:K00036|G6PD,zwf	ko00030|Pentose phosphate pathway; ko00480|Glutathione metabolism; ko01100|Metabolic pathways; ko01110|Biosynthesis of secondary metabolites; ko01120|Microbial metabolism in diverse environments; ko01130|Biosynthesis of antibiotics; ko01200|Carbon metabolism; ko05230|Central carbon metabolism in cancer	1827	XP_018836810.1	XP_018836810.1 PREDICTED: glucose-6-phosphate 1-dehydrogenase, chloroplastic-like isoform X2 [Juglans regia]	sp|Q43793|G6PDC_TOBAC	sp|Q43793|G6PDC_TOBAC Glucose-6-phosphate 1-dehydrogenase, chloroplastic OS=Nicotiana tabacum PE=2 SV=1	_	_	_	_	_	PF02781.13|G6PD_C|Glucose-6-phosphate dehydrogenase, C-terminal domain|Cor0008060.1|m.3034:307-601;PF00479.19|G6PD_N|Glucose-6-phosphate dehydrogenase, NAD binding domain|Cor0008060.1|m.3034:119-304
Cor0008070.1	9.64558515034782	1.04023442122728	3.2006523068143	2.07265423505478e-23	8.66242692635848e-23	up	yes	9.74262035987394	8.09751866382453	11.096616427345	1.33575400409755	1.28717529808617	0.497773961498118	tig00007112	670550	671059	-	Cor0008070.1	--	--	--	--	--	--	510	XP_018813315.1	XP_018813315.1 PREDICTED: uncharacterized protein LOC108985466 [Juglans regia]	_	_	_	_	_	_	_	PF14364.3|DUF4408|Domain of unknown function (DUF4408)|Cor0008070.1|m.3035:14-39
Cor0008080.1	96.6617444037324	47.9139412176052	1.01234771593367	6.03332128262302e-56	5.03923321510096e-55	up	yes	98.4000223181626	99.6074929868067	91.9777179062278	48.1454355943765	45.9173581093352	49.679029949104	tig00007112	674803	677186	-	Cor0008080.1	--	--	--	--	--	--	1041	XP_018813324.1	XP_018813324.1 PREDICTED: uncharacterized protein LOC108985471 isoform X1 [Juglans regia]	_	_	_	_	_	_	_	_
Cor0008130.1	36.7013543658058	190.914700452063	-2.3787055153792	8.02405061690289e-246	4.0398486418599e-244	down	yes	37.5318781407424	34.5226758757236	38.0495090809514	193.286784759592	185.096337566561	194.360979030035	tig00007112	736466	738772	+	Cor0008130.1	--	GO:0000122|negative regulation of transcription by RNA polymerase II; GO:0006351|transcription, DNA-templated; GO:0010055|atrichoblast differentiation; GO:0032107|regulation of response to nutrient levels; GO:0043620|regulation of DNA-templated transcription in response to stress; GO:0048527|lateral root development	GO:0005634|nucleus	GO:0001046|core promoter sequence-specific DNA binding; GO:0003700|DNA-binding transcription factor activity; GO:0044212|transcription regulatory region DNA binding	--	--	540	XP_018858310.1	XP_018858310.1 PREDICTED: probable WRKY transcription factor 75 [Juglans regia]	sp|Q9FYA2|WRK75_ARATH	sp|Q9FYA2|WRK75_ARATH Probable WRKY transcription factor 75 OS=Arabidopsis thaliana GN=WRKY75 PE=2 SV=1	_	_	_	_	_	PF03106.12|WRKY|WRKY DNA -binding domain|Cor0008130.1|m.3044:100-157
Cor0008150.1	2.07372932627737	0.342751314436323	2.56244452180813	1.16937426183471e-11	3.08657105112093e-11	up	yes	2.54569633064242	2.03992841610373	1.63556323208595	0.179423341258362	0.34067323933287	0.508157362717737	tig00007112	751547	758107	+	Cor0008150.1	--	--	GO:0005658|alpha DNA polymerase:primase complex	GO:0003697|single-stranded DNA binding; GO:0003887|DNA-directed DNA polymerase activity; GO:0003896|DNA primase activity; GO:0046872|metal ion binding; GO:0051539|4 iron, 4 sulfur cluster binding	ko:K02685|PRI2	ko00230|Purine metabolism; ko00240|Pyrimidine metabolism; ko01100|Metabolic pathways; ko03030|DNA replication	1356	XP_018811012.1	XP_018811012.1 PREDICTED: probable DNA primase large subunit [Juglans regia]	sp|Q84WJ2|PRI2_ARATH	sp|Q84WJ2|PRI2_ARATH Probable DNA primase large subunit OS=Arabidopsis thaliana GN=At1g67320 PE=2 SV=2	_	_	_	_	_	PF04104.11|DNA_primase_lrg|Eukaryotic and archaeal DNA primase, large subunit|Cor0008150.1|m.3046:172-436
Cor0008160.1	2.13602381803964	8.68762769668164	-2.01895586713677	5.01211846575794e-26	2.25781358698492e-25	down	yes	2.32633766746102	1.8922173634212	2.18951642323671	9.85133211610945	7.83097446177172	8.38057651216375	tig00007112	766599	768026	+	Cor0008160.1	--	GO:0006351|transcription, DNA-templated; GO:0006355|regulation of transcription, DNA-templated; GO:0048653|anther development	GO:0005634|nucleus	GO:0003677|DNA binding; GO:0003700|DNA-binding transcription factor activity; GO:0046872|metal ion binding	--	--	978	AUO16103.1	AUO16103.1 SBP-box transcription factor [Betula luminifera]	sp|B9DI20|SP13A_ARATH	sp|B9DI20|SP13A_ARATH Squamosa promoter-binding-like protein 13A OS=Arabidopsis thaliana GN=SPL13A PE=2 SV=1	_	_	_	_	_	PF03110.11|SBP|SBP domain|Cor0008160.1|m.3047:25-98
Cor0008180.1	7.77731866556446	0.510631163232044	3.90279308981198	1.51293464506111e-05	2.77095880143977e-05	up	yes	8.03069701441744	7.00457620266206	8.29668277961387	0.510862048811211	1.02103144088492	0	tig00007112	776489	776869	+	Cor0008180.1	--	--	--	--	--	--	381	XP_021633789.1	XP_021633789.1 uncharacterized protein LOC110630559 [Manihot esculenta]	_	_	_	_	_	_	_	_
Cor0008200.1	15.3263834866253	49.8347972149769	-1.70048460721255	1.83901958367249e-60	1.64229195330489e-59	down	yes	15.0150683964816	16.6526564197818	14.3114256436124	49.280466419115	52.6206750869218	47.6032501388938	tig00007112	797471	808826	+	Cor0008200.1	--	GO:0006351|transcription, DNA-templated; GO:0009266|response to temperature stimulus; GO:0009908|flower development; GO:0009910|negative regulation of flower development; GO:0010048|vernalization response; GO:0030154|cell differentiation; GO:0042752|regulation of circadian rhythm; GO:0045944|positive regulation of transcription by RNA polymerase II	GO:0005634|nucleus; GO:0032991|protein-containing complex	GO:0000977|RNA polymerase II regulatory region sequence-specific DNA binding; GO:0003700|DNA-binding transcription factor activity; GO:0046983|protein dimerization activity	--	--	627	AGC94569.1	AGC94569.1 flowering locus C [Betula platyphylla]	sp|Q9S7Q7|FLC_ARATH	sp|Q9S7Q7|FLC_ARATH MADS-box protein FLOWERING LOCUS C OS=Arabidopsis thaliana GN=FLC PE=1 SV=1	_	_	_	_	_	PF00319.15|SRF-TF|SRF-type transcription factor (DNA-binding and dimerisation domain)|Cor0008200.1|m.3051:10-57;PF01486.14|K-box|K-box region|Cor0008200.1|m.3051:86-171
Cor0008220.1	33.4324078165432	12.4636164708446	1.42279891777721	2.9841288014541e-14	8.86354384826423e-14	up	yes	34.3702065628034	33.3940796648289	32.5329372219974	11.1221966055469	13.6617653331263	12.6068874738605	tig00007112	826234	826443	-	Cor0008220.1	--	--	--	--	--	--	210	XP_008360131.1	XP_008360131.1 PREDICTED: uncharacterized protein LOC103423825 [Malus domestica]	_	_	_	_	_	_	_	_
Cor0008240.1	32.5307203260485	16.1050877352381	1.01383414419664	9.89279606374471e-58	8.48953295982145e-57	up	yes	34.1522163794855	31.5444977226085	31.8954468760516	16.5159731541126	16.069142450565	15.7301476010366	tig00007112	833984	845032	+	Cor0008240.1	--	GO:0006355|regulation of transcription, DNA-templated; GO:0045944|positive regulation of transcription by RNA polymerase II	GO:0005634|nucleus; GO:0005829|cytosol	GO:0001228|DNA-binding transcription activator activity, RNA polymerase II-specific; GO:0005516|calmodulin binding; GO:0043565|sequence-specific DNA binding	ko:K21596|--	--	2958	XP_023918465.1	XP_023918465.1 calmodulin-binding transcription activator 4 [Quercus suber]	sp|Q9FYG2|CMTA4_ARATH	sp|Q9FYG2|CMTA4_ARATH Calmodulin-binding transcription activator 4 OS=Arabidopsis thaliana GN=CAMTA4 PE=1 SV=1	_	_	_	_	_	PF03859.13|CG-1|CG-1 domain|Cor0008240.1|m.3052:17-129;PF13637.3|Ank_4|Ankyrin repeats (many copies)|Cor0008240.1|m.3052:641-675;PF13637.3|Ank_4|Ankyrin repeats (many copies)|Cor0008240.1|m.3052:656-713;PF01833.21|TIG|IPT/TIG domain|Cor0008240.1|m.3052:423-506;PF00612.24|IQ|IQ calmodulin-binding motif|Cor0008240.1|m.3052:827-845;PF00612.24|IQ|IQ calmodulin-binding motif|Cor0008240.1|m.3052:850-86…
Cor0008390.1	0.0209038351190525	1.32265522862782	-5.43037389318491	1.09847275020355e-07	2.31961613606156e-07	down	yes	0	0	0.0627115053571576	0.778074947036264	1.40556657533259	1.7843241635146	tig00007112	976946	978606	-	Cor0008390.1	--	GO:0009765|photosynthesis, light harvesting; GO:0018298|protein-chromophore linkage	GO:0009522|photosystem I; GO:0009523|photosystem II; GO:0009535|chloroplast thylakoid membrane; GO:0016021|integral component of membrane	GO:0016168|chlorophyll binding; GO:0046872|metal ion binding	ko:K08908|LHCA2	ko00196|Photosynthesis - antenna proteins	813	XP_018806818.1	XP_018806818.1 PREDICTED: chlorophyll a-b binding protein, chloroplastic [Juglans regia]	sp|P13869|CB12_PETHY	sp|P13869|CB12_PETHY Chlorophyll a-b binding protein, chloroplastic OS=Petunia hybrida PE=2 SV=1	_	_	_	_	_	PF00504.18|Chloroa_b-bind|Chlorophyll A-B binding protein|Cor0008390.1|m.3068:74-240
Cor0008490.1	5.39548044688572	2.46136367515061	1.12911552544293	0.00018434700409121	0.000309695349228436	up	yes	4.69381304787449	5.31269449213187	6.1799338006508	2.7222159524066	2.21030101691565	2.45157405612959	tig00007112	1062313	1062741	+	Cor0008490.1	--	--	--	--	--	--	429	XP_018836743.1	XP_018836743.1 PREDICTED: DNA polymerase epsilon subunit C [Juglans regia]	_	_	_	_	_	_	_	PF00808.20|CBFD_NFYB_HMF|Histone-like transcription factor (CBF/NF-Y) and archaeal histone|Cor0008490.1|m.3077:13-76
Cor0008500.1	18.7877064532012	3.03014683097582	2.62834373767045	9.77286024896237e-117	1.76781149464545e-115	up	yes	18.4112086476298	18.8885466171904	19.0633640947834	2.7837955602033	3.36383815008704	2.94280678263711	tig00007112	1064393	1069045	-	Cor0008500.1	--	GO:0000226|microtubule cytoskeleton organization; GO:0000910|cytokinesis	GO:0000922|spindle pole; GO:0005634|nucleus; GO:0005819|spindle; GO:0005874|microtubule; GO:0009524|phragmoplast	GO:0008017|microtubule binding	ko:K16732|PRC1	--	1713	XP_018852627.1	XP_018852627.1 PREDICTED: 65-kDa microtubule-associated protein 8-like [Juglans regia]	sp|Q9C7G0|MA658_ARATH	sp|Q9C7G0|MA658_ARATH 65-kDa microtubule-associated protein 8 OS=Arabidopsis thaliana GN=MAP65-8 PE=1 SV=2	_	_	_	_	_	PF03999.9|MAP65_ASE1|Microtubule associated protein (MAP65/ASE1 family)|Cor0008500.1|m.3078:19-489
Cor0008650.1	2.54379150216741	1.23670858062264	1.03451647150244	1.11124940274424e-06	2.19977331557234e-06	up	yes	2.40426875671784	2.92102425780112	2.30608149198326	1.19615560838908	1.05190333548395	1.46206679799489	tig00007112	1257354	1261253	-	Cor0008650.1	--	GO:0010069|zygote asymmetric cytokinesis in embryo sac; GO:0010070|zygote asymmetric cell division; GO:0046777|protein autophosphorylation	GO:0005886|plasma membrane; GO:0009505|plant-type cell wall; GO:0009507|chloroplast; GO:0009570|chloroplast stroma; GO:0016021|integral component of membrane; GO:0090406|pollen tube	GO:0004674|protein serine/threonine kinase activity; GO:0005524|ATP binding; GO:0016301|kinase activity	--	--	2034	XP_018836710.1	XP_018836710.1 PREDICTED: receptor protein kinase-like protein ZAR1 [Juglans regia]	sp|Q9ZU46|ZAR1_ARATH	sp|Q9ZU46|ZAR1_ARATH Receptor protein kinase-like protein ZAR1 OS=Arabidopsis thaliana GN=ZAR1 PE=1 SV=1	_	_	_	_	_	PF00069.22|Pkinase|Protein kinase domain|Cor0008650.1|m.3095:383-599;PF07714.14|Pkinase_Tyr|Protein tyrosine kinase|Cor0008650.1|m.3095:383-672;PF13855.3|LRR_8|Leucine rich repeat|Cor0008650.1|m.3095:61-118;PF08263.9|LRRNT_2|Leucine rich repeat N-terminal domain|Cor0008650.1|m.3095:7-26;PF08263.9|LRRNT_2|Leucine rich repeat N-terminal domain|Cor0008650.1|m.3095:303-313
Cor0008670.1	104.140523042631	47.6887721599099	1.12664604997121	1.1422226112459e-109	1.92087115864332e-108	up	yes	106.832548789395	104.129735591111	101.459284747386	47.3273392064587	49.0387123922473	46.7002648810238	tig00007112	1280350	1285661	+	Cor0008670.1	--	GO:0016567|protein ubiquitination	--	GO:0004842|ubiquitin-protein transferase activity; GO:0070696|transmembrane receptor protein serine/threonine kinase binding	--	--	2301	XP_018857725.1	XP_018857725.1 PREDICTED: U-box domain-containing protein 45 [Juglans regia]	sp|Q9C7G1|PUB45_ARATH	sp|Q9C7G1|PUB45_ARATH U-box domain-containing protein 45 OS=Arabidopsis thaliana GN=PUB45 PE=1 SV=1	_	_	_	_	_	PF04564.12|U-box|U-box domain|Cor0008670.1|m.3099:278-347
Cor0008710.1	78.1778691786445	9.81442690891033	2.9924996334508	4.35430588209504e-102	6.75021184505525e-101	up	yes	77.3640971997885	90.189933702621	66.9795766335241	9.42183627890236	9.17708314376254	10.8443613040661	tig00007112	1300337	1303110	-	Cor0008710.1	--	--	GO:0005783|endoplasmic reticulum; GO:0016021|integral component of membrane	GO:0005524|ATP binding; GO:0016887|ATPase activity	ko:K08900|BCS1	--	408	XP_006484060.1	XP_006484060.1 AAA-ATPase At3g50940-like [Citrus sinensis]	sp|Q8GW96|AATP3_ARATH	sp|Q8GW96|AATP3_ARATH AAA-ATPase At2g18193 OS=Arabidopsis thaliana GN=At2g18193 PE=2 SV=1	_	_	_	_	_	PF14363.3|AAA_assoc|Domain associated at C-terminal with AAA|Cor0008710.1|m.3102:48-113
Cor0008750.1	3.94278103044329	11.2150453131873	-1.50578132636459	2.15291249009968e-26	9.77951478044719e-26	down	yes	3.45469584432105	3.88999135880623	4.48365588820258	11.5108755191817	11.5217457771172	10.612514643263	tig00007112	1315450	1316751	-	Cor0008750.1	--	--	--	--	--	--	1302	XP_018857674.1	XP_018857674.1 PREDICTED: UPF0481 protein At3g47200-like isoform X1 [Juglans regia]	_	_	_	_	_	_	_	PF03140.12|DUF247|Plant protein of unknown function|Cor0008750.1|m.3106:41-421
Cor0008780.1	1.14414302599883	0.235946702093702	2.23040440441061	1.85840880445369e-07	3.87206200871568e-07	up	yes	1.27342905623273	1.00724278105512	1.15175724070864	0.488550302703493	0.146465730036579	0.0728240735410327	tig00007112	1334268	1338447	+	Cor0008780.1	--	--	--	--	--	--	1992	XP_023903194.1	XP_023903194.1 uncharacterized protein LOC112015063 [Quercus suber]	_	_	_	_	_	_	_	PF12796.4|Ank_2|Ankyrin repeats (3 copies)|Cor0008780.1|m.3109:237-306;PF12796.4|Ank_2|Ankyrin repeats (3 copies)|Cor0008780.1|m.3109:456-532;PF00023.27|Ank|Ankyrin repeat|Cor0008780.1|m.3109:91-117;PF00023.27|Ank|Ankyrin repeat|Cor0008780.1|m.3109:484-509;PF13637.3|Ank_4|Ankyrin repeats (many copies)|Cor0008780.1|m.3109:352-403;PF13637.3|Ank_4|Ankyrin repeats (many copies)|Cor0008780.1|m.3109:45…
Cor0008810.1	40.7435315849307	10.3870548347174	1.97075016941827	4.82299602883962e-179	1.51705147816228e-177	up	yes	42.7749988311409	39.9968290939892	39.4587668296619	10.8068025718875	10.2971750990675	10.0571868331971	tig00007112	1357480	1366477	+	Cor0008810.1	--	GO:0006807|nitrogen compound metabolic process; GO:0043419|urea catabolic process	--	GO:0009039|urease activity; GO:0016151|nickel cation binding	ko:K01427|URE	ko00220|Arginine biosynthesis; ko00230|Purine metabolism; ko00791|Atrazine degradation; ko01100|Metabolic pathways; ko01120|Microbial metabolism in diverse environments	2517	XP_023910608.1	XP_023910608.1 urease [Quercus suber]	sp|Q9SR52|UREA_ARATH	sp|Q9SR52|UREA_ARATH Urease OS=Arabidopsis thaliana GN=URE PE=3 SV=1	_	_	_	_	_	PF01979.17|Amidohydro_1|Amidohydrolase family|Cor0008810.1|m.3112:396-722;PF00449.17|Urease_alpha|Urease alpha-subunit, N-terminal domain|Cor0008810.1|m.3112:272-390;PF00547.15|Urease_gamma|Urease, gamma subunit|Cor0008810.1|m.3112:1-100;PF00699.17|Urease_beta|Urease beta subunit|Cor0008810.1|m.3112:133-229
Cor0008850.1	4.59663075397863	0.485077497347457	3.21798568148419	2.8862148033311e-19	1.04767020383416e-18	up	yes	4.21162358549252	4.23158437700391	5.34668429943945	0.425240038757647	0.667781330953294	0.362211122331429	tig00007112	1395347	1397062	-	Cor0008850.1	--	--	--	--	--	--	801	KYP52965.1	KYP52965.1 hypothetical protein KK1_025172 [Cajanus cajan]	_	_	_	_	_	_	_	PF03763.10|Remorin_C|Remorin, C-terminal region|Cor0008850.1|m.3116:198-256
Cor0008900.1	36.2737687751079	16.1623486749648	1.16579510210517	1.50195766827021e-35	8.50743141811568e-35	up	yes	35.9545661682313	34.8534090375131	38.0133311195794	15.1587570558467	15.6281823719405	17.7001065971071	tig00007112	1431247	1438856	+	Cor0008900.1	--	GO:0006633|fatty acid biosynthetic process	GO:0009507|chloroplast	GO:0004316|3-oxoacyl-[acyl-carrier-protein] reductase (NADPH) activity; GO:0051287|NAD binding; GO:0102131|3-oxo-glutaryl-[acp] methyl ester reductase activity; GO:0102132|3-oxo-pimeloyl-[acp] methyl ester reductase activity	ko:K00059|fabG	ko00061|Fatty acid biosynthesis; ko00780|Biotin metabolism; ko01040|Biosynthesis of unsaturated fatty acids; ko01100|Metabolic pathways; ko01212|Fatty acid metabolism	963	KHG04934.1	KHG04934.1 3-oxoacyl-[acyl-carrier-protein] reductase, chloroplastic [Gossypium arboreum]	sp|P28643|FABG_CUPLA	sp|P28643|FABG_CUPLA 3-oxoacyl-[acyl-carrier-protein] reductase, chloroplastic OS=Cuphea lanceolata GN=CLKR27 PE=2 SV=1	_	_	_	_	_	PF13561.3|adh_short_C2|Enoyl-(Acyl carrier protein) reductase|Cor0008900.1|m.3122:152-318;PF00106.22|adh_short|short chain dehydrogenase|Cor0008900.1|m.3122:120-162;PF00106.22|adh_short|short chain dehydrogenase|Cor0008900.1|m.3122:154-271;PF02410.12|RsfS|Ribosomal silencing factor during starvation|Cor0008900.1|m.3122:46-96
Cor0008970.1	0	1.21907880412649	-6.94143360888456	2.55926077815386e-12	6.96430702381828e-12	down	yes	0	0	0	1.12546037079939	1.27355439546092	1.25822164611915	tig00007112	1508291	1509760	-	Cor0008970.1	--	GO:0009451|RNA modification	GO:0005739|mitochondrion; GO:0043231|intracellular membrane-bounded organelle	GO:0003723|RNA binding; GO:0004519|endonuclease activity	--	--	1470	XP_010103178.1	XP_010103178.1 pentatricopeptide repeat-containing protein At3g04130, mitochondrial [Morus notabilis]	sp|Q9M8W9|PP211_ARATH	sp|Q9M8W9|PP211_ARATH Pentatricopeptide repeat-containing protein At3g04130, mitochondrial OS=Arabidopsis thaliana GN=At3g04130 PE=2 SV=2	_	_	_	_	_	PF13041.3|PPR_2|PPR repeat family|Cor0008970.1|m.3131:244-291;PF13041.3|PPR_2|PPR repeat family|Cor0008970.1|m.3131:279-316;PF13041.3|PPR_2|PPR repeat family|Cor0008970.1|m.3131:314-364;PF13041.3|PPR_2|PPR repeat family|Cor0008970.1|m.3131:350-398;PF13041.3|PPR_2|PPR repeat family|Cor0008970.1|m.3131:424-468;PF12854.4|PPR_1|PPR repeat|Cor0008970.1|m.3131:207-231;PF12854.4|PPR_1|PPR repeat|Cor0008…
Cor0008980.1	0.496682416017794	13.755756308283	-4.76385830317394	1.4493727132952e-181	4.6488558310861e-180	down	yes	0.373589201769602	0.473082795251743	0.643375251032038	13.0222385256612	13.9975205828387	14.2475098163492	tig00007112	1514476	1516575	+	Cor0008980.1	--	--	--	--	--	--	2100	XP_023880343.1	XP_023880343.1 uncharacterized protein LOC111992714 [Quercus suber]	_	_	_	_	_	_	_	PF11443.5|DUF2828|Domain of unknown function (DUF2828)|Cor0008980.1|m.3132:140-640
Cor0009000.1	0	4.86629118528765	-8.92964046811748	7.45531659558894e-16	2.35872292757718e-15	down	yes	0	0	0	4.27500450923801	5.59143332186156	4.73243572476339	tig00007112	1544900	1549247	+	Cor0009000.1	--	GO:0009311|oligosaccharide metabolic process; GO:0009913|epidermal cell differentiation; GO:0010053|root epidermal cell differentiation	GO:0005783|endoplasmic reticulum; GO:0005789|endoplasmic reticulum membrane; GO:0016021|integral component of membrane	GO:0004558|alpha-1,4-glucosidase activity; GO:0004573|mannosyl-oligosaccharide glucosidase activity	ko:K01228|GCS1	ko00510|N-Glycan biosynthesis; ko01100|Metabolic pathways; ko04141|Protein processing in endoplasmic reticulum	774	XP_023899770.1	XP_023899770.1 mannosyl-oligosaccharide glucosidase GCS1 [Quercus suber]	sp|F4HTM3|GCS1_ARATH	sp|F4HTM3|GCS1_ARATH Mannosyl-oligosaccharide glucosidase GCS1 OS=Arabidopsis thaliana GN=GCS1 PE=1 SV=1	_	_	_	_	_	PF03200.13|Glyco_hydro_63|Glycosyl hydrolase family 63 C-terminal domain|Cor0009000.1|m.3134:173-233;PF16923.2|Glyco_hydro_63N|Glycosyl hydrolase family 63 N-terminal domain|Cor0009000.1|m.3134:2-96
Cor0009020.1	696.183544983557	2713.70944138162	-1.96271123229484	0	0	down	yes	714.979615738593	712.891241564276	660.679777647801	2730.40821251068	2688.01123670065	2722.70887493353	tig00007112	1602865	1605445	-	Cor0009020.1	--	GO:0006006|glucose metabolic process; GO:0006096|glycolytic process	GO:0005737|cytoplasm	GO:0004365|glyceraldehyde-3-phosphate dehydrogenase (NAD+) (phosphorylating) activity; GO:0050661|NADP binding; GO:0051287|NAD binding	ko:K00134|GAPDH,gapA	ko00010|Glycolysis / Gluconeogenesis; ko00710|Carbon fixation in photosynthetic organisms; ko01100|Metabolic pathways; ko01110|Biosynthesis of secondary metabolites; ko01120|Microbial metabolism in diverse environments; ko01130|Biosynthesis of antibiotics; ko01200|Carbon metabolism; ko01230|Biosynthesis of amino acids; ko04066|HIF-1 signaling pathway; ko05010|Alzheimer's disease	1023	XP_018809532.1	XP_018809532.1 PREDICTED: glyceraldehyde-3-phosphate dehydrogenase, cytosolic [Juglans regia]	sp|P34921|G3PC_DIACA	sp|P34921|G3PC_DIACA Glyceraldehyde-3-phosphate dehydrogenase, cytosolic OS=Dianthus caryophyllus GN=GAPC PE=3 SV=1	_	_	_	_	_	PF02800.17|Gp_dh_C|Glyceraldehyde 3-phosphate dehydrogenase, C-terminal domain|Cor0009020.1|m.3136:162-319;PF00044.21|Gp_dh_N|Glyceraldehyde 3-phosphate dehydrogenase, NAD binding domain|Cor0009020.1|m.3136:7-157
Cor0009050.1	0.622738029625709	6.76662484951384	-3.42088669253976	5.83950043895175e-98	8.55513118362462e-97	down	yes	0.49976651761902	0.665795230362722	0.702652340895384	6.31269473821814	6.60328444193581	7.38389536838758	tig00007112	1631390	1635397	-	Cor0009050.1	--	GO:0051707|response to other organism; GO:0055085|transmembrane transport	GO:0000325|plant-type vacuole; GO:0005774|vacuolar membrane; GO:0016021|integral component of membrane	GO:0005524|ATP binding; GO:0008559|ATPase-coupled xenobiotic transmembrane transporter activity; GO:0042626|ATPase-coupled transmembrane transporter activity	ko:K05666|ABCC2	ko01523|Antifolate resistance; ko01524|Platinum drug resistance; ko02010|ABC transporters; ko04976|Bile secretion	2721	XP_018817343.1	XP_018817343.1 PREDICTED: putative ABC transporter C family member 15 [Juglans regia]	sp|Q9LK62|AB7C_ARATH	sp|Q9LK62|AB7C_ARATH ABC transporter C family member 7 OS=Arabidopsis thaliana GN=ABCC7 PE=1 SV=1	_	_	_	_	_	PF00005.24|ABC_tran|ABC transporter|Cor0009050.1|m.3138:64-194;PF00005.24|ABC_tran|ABC transporter|Cor0009050.1|m.3138:673-821;PF00664.20|ABC_membrane|ABC transporter transmembrane region|Cor0009050.1|m.3138:345-583
Cor0009060.1	6.71345543657257	0.426648563320377	3.94465838034586	1.19596129300857e-17	4.08157870868947e-17	up	yes	6.71027127399118	6.39986458804375	7.03023044768279	0.233379425176345	0.524747723440407	0.521818541344378	tig00007112	1643894	1645441	+	Cor0009060.1	--	GO:0007094|mitotic spindle assembly checkpoint; GO:0007346|regulation of mitotic cell cycle; GO:0051301|cell division	GO:0000776|kinetochore; GO:0000777|condensed chromosome kinetochore; GO:0005634|nucleus; GO:0005635|nuclear envelope; GO:0005737|cytoplasm; GO:0005828|kinetochore microtubule; GO:0005876|spindle microtubule; GO:0010369|chromocenter	--	ko:K02537|MAD2	ko04110|Cell cycle; ko04111|Cell cycle - yeast; ko04113|Meiosis - yeast; ko04114|Oocyte meiosis; ko04914|Progesterone-mediated oocyte maturation; ko05166|HTLV-I infection	417	OMO60392.1	OMO60392.1 DNA-binding HORMA [Corchorus capsularis]	sp|Q9LU93|MAD2_ARATH	sp|Q9LU93|MAD2_ARATH Mitotic spindle checkpoint protein MAD2 OS=Arabidopsis thaliana GN=MAD2 PE=1 SV=1	_	_	_	_	_	_
Cor0009130.1	22.0139218064133	5.72747805578017	1.94058275716834	2.01866685340617e-87	2.63463566373123e-86	up	yes	23.2046250676612	20.0377542965368	22.7993860550418	5.6883769611116	5.29642084053403	6.19763636569488	tig00007112	1672516	1681188	+	Cor0009130.1	--	GO:0006518|peptide metabolic process	GO:0005737|cytoplasm	GO:0004222|metalloendopeptidase activity; GO:0046872|metal ion binding	ko:K01392|THOP1	ko04614|Renin-angiotensin system; ko05143|African trypanosomiasis	2130	XP_018808836.1	XP_018808836.1 PREDICTED: probable thimet oligopeptidase isoform X3 [Juglans regia]	sp|F4HTQ1|MPRO1_ARATH	sp|F4HTQ1|MPRO1_ARATH Probable thimet oligopeptidase OS=Arabidopsis thaliana GN=At1g67690 PE=3 SV=1	_	_	_	_	_	PF01432.17|Peptidase_M3|Peptidase family M3|Cor0009130.1|m.3145:263-704
Cor0009160.1	5.95062179127583	0.0646161132515663	6.31983181300513	1.15690534813007e-54	9.51142303907545e-54	up	yes	6.13926742726441	6.83016970230702	4.88242824425605	0	0.0840927321610798	0.109755607593619	tig00007112	1712489	1717276	+	Cor0009160.1	--	GO:0009820|alkaloid metabolic process	--	GO:0050636|vinorine synthase activity	--	--	2313	XP_018851075.1	XP_018851075.1 PREDICTED: BAHD acyltransferase At5g47980-like [Juglans regia]	sp|Q70PR7|VINSY_RAUSE	sp|Q70PR7|VINSY_RAUSE Vinorine synthase OS=Rauvolfia serpentina GN=ACT PE=1 SV=2	_	_	_	_	_	PF02458.12|Transferase|Transferase family|Cor0009160.1|m.3148:4-314;PF02458.12|Transferase|Transferase family|Cor0009160.1|m.3148:345-669
Cor0009170.1	1.89437500469121	0	7.5731737882404	3.15549337379558e-13	8.92894262130914e-13	up	yes	2.1498774873832	1.81411854312788	1.71912898356254	0	0	0	tig00007112	1723522	1726006	+	Cor0009170.1	--	--	--	--	--	--	1557	XP_023903555.1	XP_023903555.1 uncharacterized protein LOC112015384 [Quercus suber]	_	_	39947.LOC_Os12g07770.1	retrotransposon protein, putative, unclassified	_	KOG4585	_	PF12776.4|Myb_DNA-bind_3|Myb/SANT-like DNA-binding domain|Cor0009170.1|m.3149:255-346;PF13359.3|DDE_Tnp_4|DDE superfamily endonuclease|Cor0009170.1|m.3149:170-326
Cor0009190.1	5.21827378453873	32.4502570706491	-2.6342678288269	6.2579949668875e-150	1.53264328541453e-148	down	yes	4.68468999044422	5.28592354482962	5.68420781834236	33.5431326199035	31.2967263415578	32.5109122504861	tig00007112	1747143	1748465	-	Cor0009190.1	--	GO:0009820|alkaloid metabolic process	--	GO:0050636|vinorine synthase activity	--	--	1323	XP_023923930.1	XP_023923930.1 vinorine synthase-like [Quercus suber]	sp|Q70PR7|VINSY_RAUSE	sp|Q70PR7|VINSY_RAUSE Vinorine synthase OS=Rauvolfia serpentina GN=ACT PE=1 SV=2	_	_	_	_	_	PF02458.12|Transferase|Transferase family|Cor0009190.1|m.3151:4-423
Cor0009200.1	2.01399434742047	0.40680051444417	2.2797762974972	7.69175388547921e-17	2.53512974636528e-16	up	yes	2.14169671704125	2.11778386763303	1.78250245758714	0.419479397838516	0.349329183707934	0.451592961786059	tig00007112	1782168	1789951	-	Cor0009200.1	--	--	--	--	--	--	2088	XP_018858992.1	XP_018858992.1 PREDICTED: vinorine synthase-like [Juglans regia]	_	_	_	_	_	_	_	PF02458.12|Transferase|Transferase family|Cor0009200.1|m.3152:4-386;PF02458.12|Transferase|Transferase family|Cor0009200.1|m.3152:404-607;PF02458.12|Transferase|Transferase family|Cor0009200.1|m.3152:631-683
Cor0009240.1	2.64225814498275	17.3902671450424	-2.71381635055184	6.00050200730554e-110	1.01224236143986e-108	down	yes	2.72408792957002	2.44766718897482	2.75501931640341	18.6591864439575	16.8895202054291	16.6220947857407	tig00007112	1809230	1811911	-	Cor0009240.1	--	GO:0044550|secondary metabolite biosynthetic process	GO:0016020|membrane; GO:0016021|integral component of membrane	GO:0005506|iron ion binding; GO:0016709|oxidoreductase activity, acting on paired donors, with incorporation or reduction of molecular oxygen, NAD(P)H as one donor, and incorporation of one atom of oxygen; GO:0020037|heme binding	ko:K20617|CYP71A	--	1536	XP_018813129.1	XP_018813129.1 PREDICTED: cytochrome P450 71A1-like isoform X1 [Juglans regia]	sp|O81970|C71A9_SOYBN	sp|O81970|C71A9_SOYBN Cytochrome P450 71A9 OS=Glycine max GN=CYP71A9 PE=2 SV=1	_	_	_	_	_	PF00067.19|p450|Cytochrome P450|Cor0009240.1|m.3156:41-495
Cor0009340.1	1.40329263017372	3.11917341010811	-1.14672139624077	6.19898881967991e-09	1.41266754744443e-08	down	yes	1.25790794519891	1.27400057793036	1.67796936739189	2.62802957768198	3.02634042189506	3.7031502307473	tig00007112	1875833	1879398	+	Cor0009340.1	--	--	--	--	--	--	2370	XP_018838547.1	XP_018838547.1 PREDICTED: receptor kinase-like protein Xa21 [Juglans regia]	_	_	_	_	_	_	_	PF13855.3|LRR_8|Leucine rich repeat|Cor0009340.1|m.3167:205-253;PF13855.3|LRR_8|Leucine rich repeat|Cor0009340.1|m.3167:242-301;PF12799.4|LRR_4|Leucine Rich repeats (2 copies)|Cor0009340.1|m.3167:266-302;PF00560.30|LRR_1|Leucine Rich Repeat|Cor0009340.1|m.3167:112-131;PF00560.30|LRR_1|Leucine Rich Repeat|Cor0009340.1|m.3167:243-263;PF00560.30|LRR_1|Leucine Rich Repeat|Cor0009340.1|m.3167:267-288;…
Cor0009350.1	0.228330065318319	1.12997154968089	-2.25796495545396	3.1156568209244e-05	5.56166972797724e-05	down	yes	0.359752564667024	0.0824545176909356	0.242783113596996	0.978341368080519	1.18350509477177	1.22806818619037	tig00007112	1882029	1887063	+	Cor0009350.1	--	GO:0009793|embryo development ending in seed dormancy; GO:0042761|very long-chain fatty acid biosynthetic process	GO:0005783|endoplasmic reticulum; GO:0005789|endoplasmic reticulum membrane; GO:0016020|membrane; GO:0016021|integral component of membrane	GO:0018454|acetoacetyl-CoA reductase activity; GO:0045703|ketoreductase activity; GO:0102339|3-oxo-arachidoyl-CoA reductase activity; GO:0102340|3-oxo-behenoyl-CoA reductase activity; GO:0102341|3-oxo-lignoceroyl-CoA reductase activity; GO:0102342|3-oxo-cerotoyl-CoA reductase activity	ko:K10251|HSD17B12,KAR,IFA38	ko00062|Fatty acid elongation; ko00140|Steroid hormone biosynthesis; ko01040|Biosynthesis of unsaturated fatty acids; ko01100|Metabolic pathways; ko01110|Biosynthesis of secondary metabolites; ko01212|Fatty acid metabolism	945	XP_018844305.1	XP_018844305.1 PREDICTED: very-long-chain 3-oxoacyl-CoA reductase 1-like [Juglans regia]	sp|Q8L9C4|KCR1_ARATH	sp|Q8L9C4|KCR1_ARATH Very-long-chain 3-oxoacyl-CoA reductase 1 OS=Arabidopsis thaliana GN=KCR1 PE=1 SV=1	_	_	_	_	_	PF00106.22|adh_short|short chain dehydrogenase|Cor0009350.1|m.3168:47-241;PF13561.3|adh_short_C2|Enoyl-(Acyl carrier protein) reductase|Cor0009350.1|m.3168:53-245
Cor0009370.1	5.47518129771795	11.3910185017439	-1.05555150138376	1.19669232894005e-36	6.96514339771765e-36	down	yes	5.42130814257441	5.09679046939226	5.90744528118717	11.753851036056	11.3240079496775	11.0951965194982	tig00007112	1903259	1909181	+	Cor0009370.1	--	--	--	--	--	--	4380	XP_018815594.1	XP_018815594.1 PREDICTED: uncharacterized protein LOC108987173 [Juglans regia]	_	_	_	_	_	_	_	_
Cor0009380.1	29.8174325699231	13.2251875162115	1.17226116631638	1.76634750713457e-23	7.39746154030964e-23	up	yes	29.9162092312001	32.3906691431231	27.1454193354462	13.0011409737344	14.7267397197091	11.9476818551911	tig00007112	1912556	1913326	-	Cor0009380.1	--	--	--	--	--	--	771	XP_018820430.1	XP_018820430.1 PREDICTED: uncharacterized protein LOC108990793 [Juglans regia]	_	_	_	_	_	_	_	PF08241.9|Methyltransf_11|Methyltransferase domain|Cor0009380.1|m.3171:119-199
Cor0009450.1	132.131044339478	50.5786772383165	1.38519222975976	1.64120631360808e-113	2.87910432275023e-112	up	yes	140.338355870856	128.593642509156	127.461134638423	50.2692155740528	49.3896355306555	52.0771806102411	tig00007112	1956913	1965100	-	Cor0009450.1	--	GO:0000902|cell morphogenesis; GO:0007015|actin filament organization; GO:0007275|multicellular organism development; GO:0009825|multidimensional cell growth; GO:0010090|trichome morphogenesis; GO:0034314|Arp2/3 complex-mediated actin nucleation	GO:0005829|cytosol; GO:0005885|Arp2/3 protein complex	GO:0003779|actin binding; GO:0005524|ATP binding	ko:K18584|ACTR3,ARP3	ko04138|Autophagy - yeast; ko04530|Tight junction	1179	PON42321.1	PON42321.1 Actin family [Parasponia andersonii]	sp|Q9SAF1|ARP3_ARATH	sp|Q9SAF1|ARP3_ARATH Actin-related protein 3 OS=Arabidopsis thaliana GN=ARP3 PE=1 SV=1	_	_	_	_	_	PF00022.16|Actin|Actin|Cor0009450.1|m.3180:1-356
Cor0009460.1	6.72570243665359	1.80755292340477	1.88983103275584	1.03448625805069e-38	6.28890300127861e-38	up	yes	6.32096821070376	6.43675962030405	7.41937947895296	1.63409138560974	1.71362475192051	2.07494263268405	tig00007112	1969854	1976978	+	Cor0009460.1	--	GO:0006869|lipid transport	--	GO:0008289|lipid binding	ko:K20456|OSBP	--	2412	PON91397.1	PON91397.1 Oxysterol-binding protein [Trema orientale]	sp|Q9SAF0|ORP1D_ARATH	sp|Q9SAF0|ORP1D_ARATH Oxysterol-binding protein-related protein 1D OS=Arabidopsis thaliana GN=ORP1D PE=2 SV=1	_	_	_	_	_	PF01237.15|Oxysterol_BP|Oxysterol-binding protein|Cor0009460.1|m.3181:426-776;PF15413.3|PH_11|Pleckstrin homology domain|Cor0009460.1|m.3181:90-212;PF00169.26|PH|PH domain|Cor0009460.1|m.3181:90-215
Cor0009480.1	1.90204731328603	0.834571919084616	1.17882603768436	3.11771602877629e-05	5.56412401887182e-05	up	yes	1.92006197678944	1.80210341803592	1.98397654503272	0.821711478291602	0.803303233020006	0.878701045942241	tig00007112	1985506	1989240	+	Cor0009480.1	--	GO:0009093|cysteine catabolic process	GO:0005739|mitochondrion	GO:0019148|D-cysteine desulfhydrase activity; GO:0080146|L-cysteine desulfhydrase activity	--	--	1362	XP_018820423.1	XP_018820423.1 PREDICTED: D-cysteine desulfhydrase 2, mitochondrial isoform X1 [Juglans regia]	sp|A1L4V7|DCYD2_ARATH	sp|A1L4V7|DCYD2_ARATH D-cysteine desulfhydrase 2, mitochondrial OS=Arabidopsis thaliana GN=At3g26115 PE=2 SV=1	_	_	_	_	_	PF00291.22|PALP|Pyridoxal-phosphate dependent enzyme|Cor0009480.1|m.3184:102-428
Cor0009490.1	0.944610228869874	0.285054507066187	1.69393029908107	0.000174011093548216	0.000292876050846728	up	yes	0.695425786843848	1.39744344917754	0.740961450588233	0.180555139700437	0.315757288130808	0.358851093367315	tig00007112	1996135	1998251	+	Cor0009490.1	--	GO:0007275|multicellular organism development	--	GO:0003723|RNA binding	--	--	1617	XP_018820432.1	XP_018820432.1 PREDICTED: protein terminal ear1 [Juglans regia]	sp|O65001|TE1_MAIZE	sp|O65001|TE1_MAIZE Protein terminal ear1 OS=Zea mays GN=TE1 PE=2 SV=1	_	_	_	_	_	PF04059.9|RRM_2|RNA recognition motif 2|Cor0009490.1|m.3185:324-434;PF00076.19|RRM_1|RNA recognition motif. (a.k.a. RRM, RBD, or RNP domain)|Cor0009490.1|m.3185:88-152
Cor0009590.1	2.7481826834832	6.95752813751728	-1.33692890905016	9.00628767354985e-08	1.91076647289325e-07	down	yes	2.39380991116619	3.29711264393676	2.55362549534664	6.21901753203078	6.88667190762666	7.76689497289439	tig00007112	2066397	2082857	-	Cor0009590.1	--	--	--	--	--	--	579	XP_023925244.1	XP_023925244.1 uncharacterized protein LOC112036648 [Quercus suber]	_	_	_	_	_	_	_	_
Cor0009620.1	6.40224229344959	24.0260258989103	-1.90629753608082	2.04709273153484e-25	9.01918775405569e-25	down	yes	4.35854068731203	7.71980421881384	7.1283819742229	23.0682596263196	25.0337055915854	23.976112478826	tig00007112	2103975	2114971	+	Cor0009620.1	--	GO:0016197|endosomal transport; GO:0045324|late endosome to vacuole transport; GO:0048364|root development	GO:0005739|mitochondrion; GO:0005768|endosome; GO:0031083|BLOC-1 complex	--	ko:K20185|BLOC1S1	--	540	XP_018828601.1	XP_018828601.1 PREDICTED: biogenesis of lysosome-related organelles complex 1 subunit 1 isoform X2 [Juglans regia]	sp|O22929|BL1S1_ARATH	sp|O22929|BL1S1_ARATH Biogenesis of lysosome-related organelles complex 1 subunit 1 OS=Arabidopsis thaliana GN=BLOS1 PE=1 SV=1	_	_	_	_	_	PF06320.10|GCN5L1|GCN5-like protein 1 (GCN5L1)|Cor0009620.1|m.3198:66-178
Cor0009690.1	0.606780787047351	11.3712655325088	-4.20575935042521	5.02165136373627e-93	6.91465660263161e-92	down	yes	0.419859424007122	0.640393602135162	0.760089334999768	10.1188180126918	11.9893621674439	12.0056164173907	tig00007112	2204045	2205485	-	Cor0009690.1	--	GO:0044550|secondary metabolite biosynthetic process	GO:0016020|membrane; GO:0016021|integral component of membrane	GO:0005506|iron ion binding; GO:0016709|oxidoreductase activity, acting on paired donors, with incorporation or reduction of molecular oxygen, NAD(P)H as one donor, and incorporation of one atom of oxygen; GO:0020037|heme binding	--	--	1308	XP_018821335.1	XP_018821335.1 PREDICTED: cytochrome P450 71B10-like [Juglans regia]	sp|Q9LIP4|C71BX_ARATH	sp|Q9LIP4|C71BX_ARATH Cytochrome P450 71B36 OS=Arabidopsis thaliana GN=CYP71B36 PE=3 SV=1	_	_	_	_	_	PF00067.19|p450|Cytochrome P450|Cor0009690.1|m.3209:3-418
Cor0009700.1	9.08333650706237	21.0199623406683	-1.20956461940478	4.67138812141615e-19	1.68738590916192e-18	down	yes	10.2250996714999	7.9179820864919	9.10692776319532	21.4211785889182	21.2356768587213	20.4030315743653	tig00007112	2213122	2215811	+	Cor0009700.1	--	GO:0006397|mRNA processing; GO:0046777|protein autophosphorylation	--	GO:0004672|protein kinase activity; GO:0004674|protein serine/threonine kinase activity; GO:0004712|protein serine/threonine/tyrosine kinase activity; GO:0005524|ATP binding	ko:K08287|E2.7.12.1	--	711	XP_008221933.1	XP_008221933.1 PREDICTED: serine/threonine-protein kinase AFC2-like isoform X1 [Prunus mume]	sp|P51567|AFC2_ARATH	sp|P51567|AFC2_ARATH Serine/threonine-protein kinase AFC2 OS=Arabidopsis thaliana GN=AFC2 PE=1 SV=1	_	_	_	_	_	PF00069.22|Pkinase|Protein kinase domain|Cor0009700.1|m.3210:97-230;PF07714.14|Pkinase_Tyr|Protein tyrosine kinase|Cor0009700.1|m.3210:98-229
Cor0009720.1	42.0186454348056	117.534855055409	-1.48376652862362	3.38013679712335e-188	1.12870194239877e-186	down	yes	42.4076838081101	42.7421209146733	40.9061315816333	117.167455519998	114.736570765134	120.700538881094	tig00007112	2229665	2233907	+	Cor0009720.1	--	GO:0006952|defense response; GO:0009651|response to salt stress; GO:0010224|response to UV-B; GO:0010225|response to UV-C	GO:0005829|cytosol	GO:0004725|protein tyrosine phosphatase activity; GO:0017017|MAP kinase tyrosine/serine/threonine phosphatase activity	--	--	2709	XP_018821479.1	XP_018821479.1 PREDICTED: protein-tyrosine-phosphatase MKP1-like isoform X1 [Juglans regia]	sp|Q9C5S1|MKP1_ARATH	sp|Q9C5S1|MKP1_ARATH Protein-tyrosine-phosphatase MKP1 OS=Arabidopsis thaliana GN=MKP1 PE=1 SV=1	_	_	_	_	_	PF00782.17|DSPc|Dual specificity phosphatase, catalytic domain|Cor0009720.1|m.3212:128-258;PF00626.19|Gelsolin|Gelsolin repeat|Cor0009720.1|m.3212:297-360
Cor0009820.1	54.2148139032425	2.58442720299184	4.38546523566045	7.59320788338026e-275	4.6247470636528e-273	up	yes	52.6323237592166	52.3675327356566	57.6445852148542	3.11246155008831	2.19038839514164	2.45043166374556	tig00007112	2304975	2307551	-	Cor0009820.1	--	--	--	GO:0004722|protein serine/threonine phosphatase activity; GO:0046872|metal ion binding	--	--	1110	XP_018821783.1	XP_018821783.1 PREDICTED: uncharacterized protein LOC108991840 [Juglans regia]	sp|Q9FXE4|P2C14_ARATH	sp|Q9FXE4|P2C14_ARATH Probable protein phosphatase 2C 14 OS=Arabidopsis thaliana GN=At1g67820 PE=2 SV=2	_	_	_	_	_	PF00481.18|PP2C|Protein phosphatase 2C|Cor0009820.1|m.3222:64-279
Cor0009830.1	14.6395610136415	5.7535893136796	1.34581798911973	8.44297097110149e-42	5.45705858235503e-41	up	yes	14.9939441767401	14.583642485773	14.3410963784115	5.45911483875282	5.79637731620491	6.00527578608108	tig00007112	2310518	2316648	+	Cor0009830.1	--	GO:0010109|regulation of photosynthesis; GO:0010468|regulation of gene expression; GO:0046777|protein autophosphorylation; GO:0051776|detection of redox state; GO:0080005|photosystem stoichiometry adjustment	GO:0009507|chloroplast; GO:0009570|chloroplast stroma	GO:0004673|protein histidine kinase activity; GO:0016301|kinase activity; GO:0043621|protein self-association; GO:0048038|quinone binding	--	--	1854	XP_018856803.1	XP_018856803.1 PREDICTED: chloroplast sensor kinase, chloroplastic [Juglans regia]	sp|F4HVG8|CSK_ARATH	sp|F4HVG8|CSK_ARATH Chloroplast sensor kinase, chloroplastic OS=Arabidopsis thaliana GN=CSK PE=1 SV=1	_	_	_	_	_	PF02518.23|HATPase_c|Histidine kinase-, DNA gyrase B-, and HSP90-like ATPase|Cor0009830.1|m.3223:483-602
Cor0009860.1	50.5255366338534	213.527538645271	-2.07911955518889	3.65487191738566e-132	7.68894270640693e-131	down	yes	55.4292674364682	48.487961687247	47.659380777845	219.849760348323	210.098721662254	210.634133925236	tig00007112	2333033	2333308	-	Cor0009860.1	--	--	--	--	--	--	276	_	_	_	_	_	_	_	_	_	_
Cor0009870.1	0	8.51898628554053	-9.73623046968501	2.70155671920762e-16	8.70471871760536e-16	down	yes	0	0	0	8.65723125355073	7.11002760656099	9.78969999650987	tig00007112	2335011	2335499	-	Cor0009870.1	--	--	--	--	--	--	489	_	_	_	_	_	_	_	_	_	_
Cor0009880.1	144.913186121658	65.3404695188774	1.14901892235855	6.22101180860016e-56	5.19066670248619e-55	up	yes	152.608089766608	139.444207469199	142.687261129166	59.2282132586111	66.3390345936721	70.454160704349	tig00007112	2339819	2340481	-	Cor0009880.1	--	--	--	--	ko:K00737|MGAT3	ko00510|N-Glycan biosynthesis; ko01100|Metabolic pathways	663	XP_023900469.1	XP_023900469.1 uncharacterized protein LOC112012308 [Quercus suber]	_	_	_	_	_	_	_	PF04724.10|Glyco_transf_17|Glycosyltransferase family 17|Cor0009880.1|m.3228:1-219
Cor0009890.1	10.9626509157375	38.8727375760479	-1.82521768394832	2.40161564348507e-135	5.21429553996718e-134	down	yes	11.425701297023	10.3646889390838	11.0975625111056	39.6286730395457	38.9498733879926	38.0396663006054	tig00007112	2358255	2361121	+	Cor0009890.1	--	GO:0016567|protein ubiquitination	--	--	--	--	1902	XP_023911691.1	XP_023911691.1 BTB/POZ domain-containing protein At1g67900 [Quercus suber]	sp|Q9C9V6|Y1790_ARATH	sp|Q9C9V6|Y1790_ARATH BTB/POZ domain-containing protein At1g67900 OS=Arabidopsis thaliana GN=At1g67900 PE=1 SV=1	_	_	_	_	_	PF03000.11|NPH3|NPH3 family|Cor0009890.1|m.3229:209-495
Cor0009960.1	24.0066500190823	84.3511582728896	-1.81254397372257	1.46642311699305e-57	1.25576475663723e-56	down	yes	19.951595732437	29.3597613719874	22.7085929528224	83.7560531017571	81.2889010488362	88.0085206680755	tig00007112	2407043	2409762	-	Cor0009960.1	--	--	--	--	--	--	696	XP_023883723.1	XP_023883723.1 pectinesterase inhibitor 10-like [Quercus suber]	_	_	_	_	_	_	_	PF00564.21|PB1|PB1 domain|Cor0009960.1|m.3235:30-123
Cor0010060.1	50.1696004831025	18.4025127636933	1.44641445908239	2.90590641502169e-93	4.01494053705036e-92	up	yes	49.8467701010216	53.2193311517329	47.4427001965529	18.1170871395956	19.1862867514474	17.904164400037	tig00007112	2500460	2502306	+	Cor0010060.1	--	--	--	--	--	--	1821	XP_018818119.1	XP_018818119.1 PREDICTED: uncharacterized protein LOC108989089 [Juglans regia]	_	_	_	_	_	_	_	PF00514.20|Arm|Armadillo/beta-catenin-like repeat|Cor0010060.1|m.3247:183-222
Cor0010070.1	22.3232758259288	47.0495885544306	-1.07529382705991	4.15219927548927e-37	2.44471631491696e-36	down	yes	21.5592101854541	24.0406453142634	21.3699719780689	44.990830018966	49.2778717789142	46.8800638654116	tig00007112	2505219	2507160	-	Cor0010070.1	--	--	--	--	--	--	1008	XP_023898204.1	XP_023898204.1 F-box protein At1g70590 [Quercus suber]	sp|Q94C27|FB84_ARATH	sp|Q94C27|FB84_ARATH F-box protein At1g70590 OS=Arabidopsis thaliana GN=At1g70590 PE=2 SV=1	_	_	_	_	_	PF08238.9|Sel1|Sel1 repeat|Cor0010070.1|m.3248:102-129;PF08238.9|Sel1|Sel1 repeat|Cor0010070.1|m.3248:146-161;PF08238.9|Sel1|Sel1 repeat|Cor0010070.1|m.3248:163-195;PF08238.9|Sel1|Sel1 repeat|Cor0010070.1|m.3248:197-231;PF08238.9|Sel1|Sel1 repeat|Cor0010070.1|m.3248:233-267;PF08238.9|Sel1|Sel1 repeat|Cor0010070.1|m.3248:286-298;PF00646.30|F-box|F-box domain|Cor0010070.1|m.3248:53-86
Cor0010180.1	355.819346032471	172.540114468162	1.04417006691537	1.28726045114519e-118	2.36535926062407e-117	up	yes	351.777630191539	366.716467430436	348.963940475439	172.134248601631	174.280480976643	171.205613826213	tig00007112	2573980	2577636	-	Cor0010180.1	--	--	--	--	--	--	1386	XP_018805236.1	XP_018805236.1 PREDICTED: uncharacterized protein LOC108979098 [Juglans regia]	_	_	_	_	_	_	_	_
Cor0010240.1	2.32789529355883	0.440733734694583	2.37486298166674	1.56591677108209e-05	2.8644475288343e-05	up	yes	2.16606264460355	2.91214364753895	1.905479588534	0.196604485451587	0.392942403007227	0.732654315624935	tig00007112	2639348	2639875	-	Cor0010240.1	--	--	--	--	--	--	495	XP_023898591.1	XP_023898591.1 pectinesterase inhibitor 12-like [Quercus suber]	_	_	59689.fgenesh2_kg.2__1309__AT1G70540.1	annotation not avaliable	_	_	NOG280688	PF04043.12|PMEI|Plant invertase/pectin methylesterase inhibitor|Cor0010240.1|m.3266:34-158
Cor0010250.1	40.4657740839211	8.47116493466912	2.25472432617688	7.29140161726854e-136	1.58944736059009e-134	up	yes	39.8519955274147	43.1377152376843	38.4076114866642	8.36841900973465	9.26682644143787	7.77824935283485	tig00007112	2648630	2650239	+	Cor0010250.1	--	GO:0015706|nitrate transport; GO:0042128|nitrate assimilation; GO:0071249|cellular response to nitrate	GO:0005886|plasma membrane; GO:0009705|plant-type vacuole membrane; GO:0016021|integral component of membrane	GO:0015112|nitrate transmembrane transporter activity	ko:K02575|NRT,narK,nrtP,nasA	ko00910|Nitrogen metabolism	1506	XP_018805197.1	XP_018805197.1 PREDICTED: high affinity nitrate transporter 2.5-like [Juglans regia]	sp|Q9LPV5|NRT25_ARATH	sp|Q9LPV5|NRT25_ARATH High affinity nitrate transporter 2.5 OS=Arabidopsis thaliana GN=NRT2.5 PE=1 SV=1	_	_	_	_	_	PF07690.13|MFS_1|Major Facilitator Superfamily|Cor0010250.1|m.3267:41-396
Cor0010340.1	11.415714817691	3.22168131653457	1.82192758349367	8.45678181290364e-24	3.57298482310832e-23	up	yes	10.0563634187038	12.8990758453768	11.2917051889923	3.01663351329693	4.1068306405944	2.54157979571238	tig00007112	2730856	2731968	-	Cor0010340.1	--	--	--	--	--	--	1113	XP_023896551.1	XP_023896551.1 F-box/kelch-repeat protein At1g23390-like [Quercus suber]	sp|Q9LDE3|FBK9_ARATH	sp|Q9LDE3|FBK9_ARATH F-box/kelch-repeat protein At1g23390 OS=Arabidopsis thaliana GN=At1g23390 PE=2 SV=1	_	_	_	_	_	_
Cor0010450.1	0.609789333880212	0.217727217421261	1.44447119811786	0.000874009109674844	0.00137964823738423	up	yes	0.761937483115288	0.538702848914112	0.528727669611235	0.192235496885997	0.228124895079196	0.232821260298591	tig00007112	2801436	2803460	+	Cor0010450.1	--	GO:0009451|RNA modification	GO:0043231|intracellular membrane-bounded organelle	GO:0003723|RNA binding; GO:0004519|endonuclease activity	--	--	2025	XP_018815055.1	XP_018815055.1 PREDICTED: pentatricopeptide repeat-containing protein At3g03580 isoform X1 [Juglans regia]	sp|Q9LU94|PP255_ARATH	sp|Q9LU94|PP255_ARATH Putative pentatricopeptide repeat-containing protein At3g25970 OS=Arabidopsis thaliana GN=PCMP-E46 PE=3 SV=2	_	_	_	_	_	PF13041.3|PPR_2|PPR repeat family|Cor0010450.1|m.3292:86-132;PF13041.3|PPR_2|PPR repeat family|Cor0010450.1|m.3292:187-234;PF13041.3|PPR_2|PPR repeat family|Cor0010450.1|m.3292:493-541;PF01535.17|PPR|PPR repeat|Cor0010450.1|m.3292:60-83;PF01535.17|PPR|PPR repeat|Cor0010450.1|m.3292:88-118;PF01535.17|PPR|PPR repeat|Cor0010450.1|m.3292:123-153;PF01535.17|PPR|PPR repeat|Cor0010450.1|m.3292:163-187;P…
Cor0010460.1	0.998623821315064	2.52288150277766	-1.32839138035085	2.56454018183365e-06	4.95480009943909e-06	down	yes	0.897008373642053	1.04509469487555	1.05376839542759	2.26821401751205	2.90818849719069	2.39224199363023	tig00007112	2804121	2807384	+	Cor0010460.1	--	GO:0005975|carbohydrate metabolic process; GO:0009835|fruit ripening; GO:0071555|cell wall organization	GO:0005576|extracellular region; GO:0005618|cell wall	GO:0004650|polygalacturonase activity	--	--	1137	XP_018815058.1	XP_018815058.1 PREDICTED: probable polygalacturonase At1g80170 [Juglans regia]	sp|Q9FY19|PGLR2_JUNAS	sp|Q9FY19|PGLR2_JUNAS Polygalacturonase OS=Juniperus ashei GN=JNA2 PE=1 SV=1	_	_	_	_	_	PF00295.14|Glyco_hydro_28|Glycosyl hydrolases family 28|Cor0010460.1|m.3293:92-239;PF00295.14|Glyco_hydro_28|Glycosyl hydrolases family 28|Cor0010460.1|m.3293:238-335
Cor0010480.1	3.88107055260508	9.12850180662709	-1.23179052553226	5.30658097697565e-12	1.42684556626286e-11	down	yes	3.12987194756531	4.60503587860689	3.90830383164303	8.85595278681038	9.95619271121057	8.57335992186033	tig00007112	2823014	2826414	+	Cor0010480.1	--	GO:0009234|menaquinone biosynthetic process; GO:0042372|phylloquinone biosynthetic process	GO:0005777|peroxisome	GO:0008935|1,4-dihydroxy-2-naphthoyl-CoA synthase activity; GO:0016853|isomerase activity	ko:K01661|menB	ko00130|Ubiquinone and other terpenoid-quinone biosynthesis; ko01100|Metabolic pathways; ko01110|Biosynthesis of secondary metabolites	1011	XP_015894770.1	XP_015894770.1 1,4-dihydroxy-2-naphthoyl-CoA synthase, peroxisomal [Ziziphus jujuba]	sp|Q8GYN9|MENB_ARATH	sp|Q8GYN9|MENB_ARATH 1,4-dihydroxy-2-naphthoyl-CoA synthase, peroxisomal OS=Arabidopsis thaliana GN=MENB PE=1 SV=2	_	_	_	_	_	PF00378.17|ECH_1|Enoyl-CoA hydratase/isomerase|Cor0010480.1|m.3295:84-330;PF16113.2|ECH_2|Enoyl-CoA hydratase/isomerase|Cor0010480.1|m.3295:87-262
Cor0010510.1	57.5760393360219	197.705540012697	-1.77963526363072	1.56884888698554e-134	3.37915504637865e-133	down	yes	52.793955743643	64.6631816259612	55.2709806384614	196.563647724639	197.464488772343	199.088483541108	tig00007112	2852080	2853877	+	Cor0010510.1	--	GO:0006012|galactose metabolic process; GO:0010325|raffinose family oligosaccharide biosynthetic process; GO:0052576|carbohydrate storage; GO:0070417|cellular response to cold	GO:0005737|cytoplasm	GO:0046872|metal ion binding; GO:0047216|inositol 3-alpha-galactosyltransferase activity	ko:K18819|GOLS	ko00052|Galactose metabolism	1011	XP_021649134.1	XP_021649134.1 galactinol synthase 1-like [Hevea brasiliensis]	sp|Q9XGN4|GOLS1_AJURE	sp|Q9XGN4|GOLS1_AJURE Galactinol synthase 1 OS=Ajuga reptans GN=GOLS1 PE=1 SV=1	_	_	_	_	_	PF01501.17|Glyco_transf_8|Glycosyl transferase family 8|Cor0010510.1|m.3299:30-272
Cor0010560.1	549.149155580558	258.461866051393	1.08721707145745	3.05046190625628e-94	4.2727486235607e-93	up	yes	589.362324966133	527.858603182614	530.226538592926	250.016506451524	262.516340882547	262.852750820108	tig00007112	2905797	2908780	-	Cor0010560.1	--	GO:0009860|pollen tube growth; GO:0010183|pollen tube guidance; GO:0045454|cell redox homeostasis; GO:0046686|response to cadmium ion; GO:0080092|regulation of pollen tube growth	GO:0005829|cytosol	GO:0004791|thioredoxin-disulfide reductase activity; GO:0047134|protein-disulfide reductase activity	ko:K17609|NXN	--	1731	XP_023884223.1	XP_023884223.1 probable nucleoredoxin 1 [Quercus suber]	sp|O80763|NRX1_ARATH	sp|O80763|NRX1_ARATH Probable nucleoredoxin 1 OS=Arabidopsis thaliana GN=At1g60420 PE=1 SV=1	_	_	_	_	_	PF13905.3|Thioredoxin_8|Thioredoxin-like|Cor0010560.1|m.3304:47-139;PF13905.3|Thioredoxin_8|Thioredoxin-like|Cor0010560.1|m.3304:206-298;PF13905.3|Thioredoxin_8|Thioredoxin-like|Cor0010560.1|m.3304:367-458;PF00578.18|AhpC-TSA|AhpC/TSA family|Cor0010560.1|m.3304:34-140;PF00578.18|AhpC-TSA|AhpC/TSA family|Cor0010560.1|m.3304:354-413;PF08534.7|Redoxin|Redoxin|Cor0010560.1|m.3304:32-141;PF08534.7|Red…
Cor0010610.1	594.729228189321	202.184875350617	1.55651080459825	2.0749707707618e-240	1.00725894549637e-238	up	yes	590.408692926418	602.870675424009	590.908316217537	200.738834199856	198.594568360572	207.221223491423	tig00007112	2946608	2947356	+	Cor0010610.1	--	--	--	--	--	--	678	XP_018851400.1	XP_018851400.1 PREDICTED: uncharacterized protein LOC109013689 [Juglans regia]	_	_	_	_	_	_	_	PF07816.8|DUF1645|Protein of unknown function (DUF1645)|Cor0010610.1|m.3310:74-218
Cor0010630.1	246.212974456459	70.9176157236856	1.79554602598601	1.45051285521212e-229	6.66334464730494e-228	up	yes	247.025780824778	248.917361002855	242.695781541745	74.3313469186658	69.1500888889247	69.2714113634662	tig00007112	2957917	2967421	+	Cor0010630.1	--	GO:0015976|carbon utilization	GO:0009570|chloroplast stroma	GO:0004089|carbonate dehydratase activity; GO:0008270|zinc ion binding	ko:K01673|cynT,can	ko00910|Nitrogen metabolism	834	XP_023917140.1	XP_023917140.1 carbonic anhydrase 2-like isoform X1 [Quercus suber]	sp|P27141|CAHC_TOBAC	sp|P27141|CAHC_TOBAC Carbonic anhydrase, chloroplastic OS=Nicotiana tabacum PE=2 SV=1	_	_	_	_	_	PF00484.16|Pro_CA|Carbonic anhydrase|Cor0010630.1|m.3312:104-261
Cor0010670.1	5.87705299783143	14.7629727538107	-1.32734264712178	3.65132410283861e-38	2.19268214772384e-37	down	yes	6.36304139620676	5.80251738856956	5.46560020871796	14.9721877382363	14.4579973774243	14.8587331457715	tig00007112	2996607	2998439	+	Cor0010670.1	--	GO:0009835|fruit ripening; GO:0071555|cell wall organization	GO:0005618|cell wall; GO:0048046|apoplast	--	--	--	1833	XP_018851416.1	XP_018851416.1 PREDICTED: polygalacturonase 1 beta-like protein 3 [Juglans regia]	sp|Q40161|GP1_SOLLC	sp|Q40161|GP1_SOLLC Polygalacturonase-1 non-catalytic subunit beta OS=Solanum lycopersicum GN=GP1 PE=1 SV=1	_	_	_	_	_	PF03181.12|BURP|BURP domain|Cor0010670.1|m.3316:395-607
Cor0010690.1	5.65834895121876	0.485485531098698	3.5160137409086	2.31953666290909e-53	1.8544889484871e-52	up	yes	5.56190882320289	5.84833652940442	5.56480150104898	0.327674142419312	0.477534170321283	0.651248280555498	tig00007112	3009825	3011998	+	Cor0010690.1	--	--	--	--	--	--	1782	XP_018851417.1	XP_018851417.1 PREDICTED: uncharacterized protein LOC109013695 [Juglans regia]	_	_	_	_	_	_	_	PF06075.9|DUF936|Plant protein of unknown function (DUF936)|Cor0010690.1|m.3319:4-121;PF06075.9|DUF936|Plant protein of unknown function (DUF936)|Cor0010690.1|m.3319:226-553
Cor0010720.1	213.060708206882	102.216508012115	1.05956292775742	1.00481160670507e-98	1.48953932071448e-97	up	yes	216.036127342906	206.250093981961	216.89590329578	104.391224376629	103.423868190645	98.83443146907	tig00007112	3025989	3033256	+	Cor0010720.1	--	GO:0006203|dGTP catabolic process; GO:0051607|defense response to virus	GO:0005634|nucleus	GO:0008832|dGTPase activity; GO:0046872|metal ion binding	--	--	1383	XP_018851418.1	XP_018851418.1 PREDICTED: deoxynucleoside triphosphate triphosphohydrolase SAMHD1 homolog [Juglans regia]	sp|B0G107|SAMH1_DICDI	sp|B0G107|SAMH1_DICDI Deoxynucleoside triphosphate triphosphohydrolase SAMHD1 homolog OS=Dictyostelium discoideum GN=DDB_G0272484 PE=3 SV=1	_	_	_	_	_	PF01966.19|HD|HD domain|Cor0010720.1|m.3323:65-202
Cor0010790.1	151.106935596758	37.104951101533	2.02559297842604	5.96531554289147e-283	3.80423377876475e-281	up	yes	153.028435100338	147.032042968707	153.26032872123	37.446859261013	38.8720207851762	34.9959732584098	tig00007112	3086845	3088887	-	Cor0010790.1	--	GO:0010029|regulation of seed germination	GO:0005634|nucleus; GO:0005737|cytoplasm	GO:0004842|ubiquitin-protein transferase activity	--	--	1827	XP_018807594.1	XP_018807594.1 PREDICTED: U-box domain-containing protein 18-like [Juglans regia]	sp|O80742|PUB19_ARATH	sp|O80742|PUB19_ARATH U-box domain-containing protein 19 OS=Arabidopsis thaliana GN=PUB19 PE=2 SV=1	_	_	_	_	_	PF00514.20|Arm|Armadillo/beta-catenin-like repeat|Cor0010790.1|m.3330:334-368
Cor0010810.1	1.62744904775294	20.989885887334	-3.68085956801268	4.35958134054746e-163	1.20161884338954e-161	down	yes	1.35392966031395	1.86509487489736	1.6633226080475	21.6379968536106	21.1922407430374	20.1394200653539	tig00007112	3098843	3103044	-	Cor0010810.1	--	--	GO:0005759|mitochondrial matrix	GO:0004029|aldehyde dehydrogenase (NAD) activity	ko:K00128|ALDH	ko00010|Glycolysis / Gluconeogenesis; ko00053|Ascorbate and aldarate metabolism; ko00071|Fatty acid degradation; ko00280|Valine, leucine and isoleucine degradation; ko00310|Lysine degradation; ko00330|Arginine and proline metabolism; ko00340|Histidine metabolism; ko00380|Tryptophan metabolism; ko00410|beta-Alanine metabolism; ko00561|Glycerolipid metabolism; ko00620|Pyruvate metabolism; ko00625|C…	1410	XP_023903338.1	XP_023903338.1 aldehyde dehydrogenase family 2 member B7, mitochondrial-like isoform X1 [Quercus suber]	sp|Q8S528|AL2B7_ARATH	sp|Q8S528|AL2B7_ARATH Aldehyde dehydrogenase family 2 member B7, mitochondrial OS=Arabidopsis thaliana GN=ALDH2B7 PE=1 SV=2	_	_	_	_	_	PF00171.19|Aldedh|Aldehyde dehydrogenase family|Cor0010810.1|m.3332:82-459
Cor0010840.1	106.690748766948	13.5819558326387	2.97274532554962	6.59231917184366e-204	2.51063921247123e-202	up	yes	103.275252218004	106.570717197787	110.226276885054	13.654014900642	12.2711250430647	14.8207275542095	tig00007112	3121466	3122552	-	Cor0010840.1	--	--	--	--	--	--	531	XP_018813304.1	XP_018813304.1 PREDICTED: uncharacterized protein LOC108985454 [Juglans regia]	_	_	_	_	_	_	_	PF14009.3|DUF4228|Domain of unknown function (DUF4228)|Cor0010840.1|m.3335:1-173
Cor0011080.1	2.99143001690554	9.12731803449103	-1.60612074110217	1.62113171909461e-11	4.24590820034087e-11	down	yes	2.41887598353442	3.84158188116342	2.71383218601877	8.40715777448084	9.03793243042474	9.93686389856751	tig00007112	3375168	3376928	-	Cor0011080.1	--	GO:0006351|transcription, DNA-templated; GO:0006355|regulation of transcription, DNA-templated; GO:0009642|response to light intensity; GO:0010468|regulation of gene expression	GO:0000427|plastid-encoded plastid RNA polymerase complex; GO:0042644|chloroplast nucleoid; GO:0042646|plastid nucleoid	GO:0003677|DNA binding	--	--	573	XP_018824394.1	XP_018824394.1 PREDICTED: uncharacterized protein LOC108993814 [Juglans regia]	sp|Q9XIK0|PRIN2_ARATH	sp|Q9XIK0|PRIN2_ARATH Protein PLASTID REDOX INSENSITIVE 2, chloroplastic OS=Arabidopsis thaliana GN=PRIN2 PE=1 SV=1	_	_	_	_	_	_
Cor0011110.1	18.6411139589644	0.673696214172847	4.76976255270897	8.38511634314493e-45	5.70777572089673e-44	up	yes	17.7850622113622	16.7147273746098	21.4235522909213	0.6529184977656	0.39491960259863	0.97325054215431	tig00007112	3397323	3399266	+	Cor0011110.1	--	GO:0019761|glucosinolate biosynthetic process; GO:0042742|defense response to bacterium; GO:0052544|defense response by callose deposition in cell wall	GO:0043231|intracellular membrane-bounded organelle	GO:0047251|thiohydroximate beta-D-glucosyltransferase activity; GO:0080043|quercetin 3-O-glucosyltransferase activity; GO:0080044|quercetin 7-O-glucosyltransferase activity; GO:0102659|UDP-glucose: 4-methylthiobutylhydroximate S-glucosyltransferase activity; GO:0103099|UDP-glucose:5-methylthiopentylhydroximate S-glucosyltransferase activity; GO:0103100|UDP-glucose: 6-methylthiohexylhydroximate S-…	ko:K11820|UGT74B1	ko00380|Tryptophan metabolism; ko00966|Glucosinolate biosynthesis; ko01110|Biosynthesis of secondary metabolites; ko01210|2-Oxocarboxylic acid metabolism	1416	XP_023918472.1	XP_023918472.1 UDP-glycosyltransferase 74B1-like, partial [Quercus suber]	sp|O48676|U74B1_ARATH	sp|O48676|U74B1_ARATH UDP-glycosyltransferase 74B1 OS=Arabidopsis thaliana GN=UGT74B1 PE=1 SV=1	_	_	_	_	_	PF00201.15|UDPGT|UDP-glucoronosyl and UDP-glucosyl transferase|Cor0011110.1|m.3363:241-413
Cor0011230.1	233.683771619568	74.3596465160294	1.6518334640378	2.6430789581274e-78	3.08112903348156e-77	up	yes	238.739361441601	269.427678126872	192.884275290231	73.3190873793847	74.0820222498839	75.6778299188195	tig00007112	3474711	3475817	-	Cor0011230.1	--	GO:0007275|multicellular organism development; GO:0009651|response to salt stress; GO:0009753|response to jasmonic acid; GO:0046686|response to cadmium ion; GO:0080186|developmental vegetative growth; GO:1900056|negative regulation of leaf senescence; GO:2000028|regulation of photoperiodism, flowering	GO:0005886|plasma membrane; GO:0031012|extracellular matrix; GO:0031225|anchored component of membrane	GO:0004222|metalloendopeptidase activity; GO:0008270|zinc ion binding	--	--	1107	XP_018819152.1	XP_018819152.1 PREDICTED: metalloendoproteinase 2-MMP-like [Juglans regia]	sp|O04529|2MMP_ARATH	sp|O04529|2MMP_ARATH Metalloendoproteinase 2-MMP OS=Arabidopsis thaliana GN=2MMP PE=1 SV=1	_	_	_	_	_	PF00413.21|Peptidase_M10|Matrixin|Cor0011230.1|m.3374:161-320;PF01471.15|PG_binding_1|Putative peptidoglycan binding domain|Cor0011230.1|m.3374:60-113
Cor0011240.1	452.783961429056	42.8650195139606	3.40064548514385	1.17465133221927e-63	1.10865815232442e-62	up	yes	370.872189393096	441.617729658462	545.861965235609	35.9417574966183	44.2981162140179	48.3551848312457	tig00007112	3480021	3480284	+	Cor0011240.1	--	--	--	--	--	--	264	OMO50794.1	OMO50794.1 hypothetical protein COLO4_37881 [Corchorus olitorius]	_	_	_	_	_	_	_	_
Cor0011270.1	161.159375447407	45.4671254826637	1.82536466424113	1.41456877514075e-134	3.05089090468686e-133	up	yes	158.71880632757	149.992263545056	174.767056469595	44.6573045525749	44.6971983420721	47.0468735533441	tig00007112	3499633	3500732	+	Cor0011270.1	--	GO:0006351|transcription, DNA-templated; GO:0006355|regulation of transcription, DNA-templated; GO:0007623|circadian rhythm; GO:0009735|response to cytokinin; GO:0009736|cytokinin-activated signaling pathway; GO:0009793|embryo development ending in seed dormancy; GO:0010017|red or far-red light signaling pathway; GO:0010114|response to red light; GO:0046777|protein autophosphorylation	GO:0005634|nucleus; GO:0005737|cytoplasm	GO:0000156|phosphorelay response regulator activity; GO:0004674|protein serine/threonine kinase activity	ko:K14492|ARR-A	ko04075|Plant hormone signal transduction	693	XP_018819058.1	XP_018819058.1 PREDICTED: two-component response regulator ARR5-like [Juglans regia]	sp|O82798|ARR4_ARATH	sp|O82798|ARR4_ARATH Two-component response regulator ARR4 OS=Arabidopsis thaliana GN=ARR4 PE=1 SV=1	_	_	_	_	_	PF00072.21|Response_reg|Response regulator receiver domain|Cor0011270.1|m.3377:27-146
Cor0011290.1	20.8645350860747	6.01556734473272	1.79257507491421	7.34637100189996e-61	6.61865292149015e-60	up	yes	22.3016625401741	21.0239325561482	19.2680101619017	5.71655717252546	6.45257727868158	5.87756758299112	tig00007112	3508741	3510243	+	Cor0011290.1	--	--	GO:0005886|plasma membrane; GO:0016021|integral component of membrane	--	--	--	1413	XP_018844399.1	XP_018844399.1 PREDICTED: formin-like protein 8 [Juglans regia]	sp|O48682|FH4_ARATH	sp|O48682|FH4_ARATH Formin-like protein 4 OS=Arabidopsis thaliana GN=FH4 PE=1 SV=2	_	_	_	_	_	PF02181.20|FH2|Formin Homology 2 Domain|Cor0011290.1|m.3379:1-412
Cor0011320.1	306.380545390491	135.449580933636	1.17750934155476	1.87119641009877e-85	2.41120412210984e-84	up	yes	325.339590316813	314.005543030194	279.796502824465	133.045063940596	133.607433851082	139.696245009229	tig00007112	3520802	3521956	-	Cor0011320.1	--	GO:0000271|polysaccharide biosynthetic process; GO:0045489|pectin biosynthetic process; GO:0071555|cell wall organization	GO:0000139|Golgi membrane; GO:0005794|Golgi apparatus; GO:0016021|integral component of membrane	GO:0016757|transferase activity, transferring glycosyl groups; GO:0047262|polygalacturonate 4-alpha-galacturonosyltransferase activity	--	--	1155	XP_018844401.1	XP_018844401.1 PREDICTED: probable galacturonosyltransferase-like 9 [Juglans regia]	sp|O04536|GATL9_ARATH	sp|O04536|GATL9_ARATH Probable galacturonosyltransferase-like 9 OS=Arabidopsis thaliana GN=GATL9 PE=2 SV=1	_	_	_	_	_	PF01501.17|Glyco_transf_8|Glycosyl transferase family 8|Cor0011320.1|m.3382:80-340
Cor0011400.1	13.0493644931367	44.8264696591157	-1.77958799463672	1.63101668011899e-129	3.34471541640543e-128	down	yes	13.823622443917	12.9008664931783	12.4236045423149	43.145924950836	44.5342828655778	46.7992011609334	tig00007112	3600518	3602335	+	Cor0011400.1	--	--	GO:0005634|nucleus; GO:0005886|plasma membrane; GO:0016021|integral component of membrane	GO:0004672|protein kinase activity; GO:0005524|ATP binding	--	--	1818	XP_018819134.1	XP_018819134.1 PREDICTED: probable inactive receptor kinase At1g27190 [Juglans regia]	sp|O04567|Y1719_ARATH	sp|O04567|Y1719_ARATH Probable inactive receptor kinase At1g27190 OS=Arabidopsis thaliana GN=At1g27190 PE=1 SV=1	_	_	_	_	_	PF07714.14|Pkinase_Tyr|Protein tyrosine kinase|Cor0011400.1|m.3392:322-576;PF00069.22|Pkinase|Protein kinase domain|Cor0011400.1|m.3392:309-574;PF08263.9|LRRNT_2|Leucine rich repeat N-terminal domain|Cor0011400.1|m.3392:22-65
Cor0011530.1	928.417985325941	375.233606043333	1.30696252078194	5.75529400781695e-123	1.09979543072996e-121	up	yes	886.570046691273	933.810085163015	964.873824123535	393.531273338341	361.776756063795	370.392788727862	tig00007112	3705714	3706423	+	Cor0011530.1	--	GO:0006662|glycerol ether metabolic process; GO:0034599|cellular response to oxidative stress; GO:0045454|cell redox homeostasis	GO:0005739|mitochondrion; GO:0005829|cytosol; GO:0005886|plasma membrane	GO:0004791|thioredoxin-disulfide reductase activity; GO:0015035|protein disulfide oxidoreductase activity; GO:0016671|oxidoreductase activity, acting on a sulfur group of donors, disulfide as acceptor; GO:0047134|protein-disulfide reductase activity	ko:K03671|trxA	ko04621|NOD-like receptor signaling pathway; ko05418|Fluid shear stress and atherosclerosis	366	CDP21876.1	CDP21876.1 unnamed protein product [Coffea canephora]	sp|Q38879|TRXH2_ARATH	sp|Q38879|TRXH2_ARATH Thioredoxin H2 OS=Arabidopsis thaliana GN=TRX2 PE=2 SV=2	_	_	_	_	_	PF00085.17|Thioredoxin|Thioredoxin|Cor0011530.1|m.3402:26-119;PF14595.3|Thioredoxin_9|Thioredoxin|Cor0011530.1|m.3402:11-101;PF00578.18|AhpC-TSA|AhpC/TSA family|Cor0011530.1|m.3402:26-107
Cor0011600.1	1.18428683768111	0.329776536981597	1.81349124047625	0.000166105870481016	0.000280005562948304	up	yes	1.36631369508214	1.20095392734015	0.985592890621033	0.305075925700739	0.381086382226837	0.303167303017215	tig00007112	3740081	3743872	+	Cor0011600.1	--	--	GO:0005886|plasma membrane; GO:0031225|anchored component of membrane; GO:0046658|anchored component of plasma membrane	GO:0016491|oxidoreductase activity	--	--	957	XP_018837361.1	XP_018837361.1 PREDICTED: HIPL1 protein-like [Juglans regia]	sp|Q9SSG3|HIPL1_ARATH	sp|Q9SSG3|HIPL1_ARATH HIPL1 protein OS=Arabidopsis thaliana GN=HIPL1 PE=1 SV=2	_	_	_	_	_	_
Cor0011610.1	1.46438812364567	0.182927314583582	2.93398703583142	4.9782514820533e-09	1.14103348275054e-08	up	yes	1.29732020457851	1.54279291750044	1.55305124885807	0.0423495301560208	0.253924921003365	0.252507492591361	tig00007112	3743878	3747069	+	Cor0011610.1	--	--	GO:0005886|plasma membrane; GO:0031225|anchored component of membrane; GO:0046658|anchored component of plasma membrane	GO:0016491|oxidoreductase activity	--	--	1149	XP_018837361.1	XP_018837361.1 PREDICTED: HIPL1 protein-like [Juglans regia]	sp|Q9SSG3|HIPL1_ARATH	sp|Q9SSG3|HIPL1_ARATH HIPL1 protein OS=Arabidopsis thaliana GN=HIPL1 PE=1 SV=2	_	_	_	_	_	PF07995.8|GSDH|Glucose / Sorbosone dehydrogenase|Cor0011610.1|m.3410:32-233
Cor0011680.1	0.219615417452747	1.57323022303077	-2.78557963837991	8.39137910057924e-16	2.64920611402872e-15	down	yes	0.29686654836181	0.190979213769446	0.171000490226986	1.38094868844672	1.3925580710289	1.9461839096167	tig00007112	3774154	3776091	+	Cor0011680.1	--	--	--	--	--	--	1938	XP_018819119.1	XP_018819119.1 PREDICTED: probable LRR receptor-like serine/threonine-protein kinase At1g34110 [Juglans regia]	_	_	_	_	_	_	_	PF13855.3|LRR_8|Leucine rich repeat|Cor0011680.1|m.3416:181-219;PF13855.3|LRR_8|Leucine rich repeat|Cor0011680.1|m.3416:227-265;PF13855.3|LRR_8|Leucine rich repeat|Cor0011680.1|m.3416:329-387;PF13855.3|LRR_8|Leucine rich repeat|Cor0011680.1|m.3416:428-485;PF00560.30|LRR_1|Leucine Rich Repeat|Cor0011680.1|m.3416:182-203;PF00560.30|LRR_1|Leucine Rich Repeat|Cor0011680.1|m.3416:231-252;PF00560.30|LR…
Cor0011690.1	302.381641429019	110.809601716291	1.44820517465314	3.70806423680689e-153	9.39260757304574e-152	up	yes	305.915074490713	293.511179161918	307.718670634427	118.846327239572	107.294403898341	106.28807401096	tig00007112	3776946	3783327	-	Cor0011690.1	--	--	--	--	--	--	1632	XP_018818522.1	XP_018818522.1 PREDICTED: uncharacterized protein LOC108989402 [Juglans regia]	_	_	_	_	_	_	_	PF07059.9|DUF1336|Protein of unknown function (DUF1336)|Cor0011690.1|m.3417:287-529
Cor0011710.1	7.43621323232506	1.49986095503821	2.30209123419487	2.09580134429582e-17	7.07240536645333e-17	up	yes	7.64881159832209	6.62061274400747	8.03921535464562	1.19263750365853	1.46992240830829	1.83702295314782	tig00007112	3804199	3805996	+	Cor0011710.1	--	GO:0006351|transcription, DNA-templated; GO:0006355|regulation of transcription, DNA-templated	GO:0005634|nucleus	GO:0003677|DNA binding; GO:0046983|protein dimerization activity	--	--	612	XP_023895618.1	XP_023895618.1 transcription factor BHLH089-like isoform X2 [Quercus suber]	sp|Q69WS3|BH094_ORYSJ	sp|Q69WS3|BH094_ORYSJ Transcription factor BHLH094 OS=Oryza sativa subsp. japonica GN=BHLH094 PE=1 SV=2	_	_	_	_	_	PF00010.23|HLH|Helix-loop-helix DNA-binding domain|Cor0011710.1|m.3419:97-136
Cor0011780.1	46.9185725484279	17.946206365502	1.38598399586492	3.63615253813138e-53	2.89858394975944e-52	up	yes	46.4265296915163	45.0442158935773	49.2849720601901	18.9832553174922	17.2594492987549	17.5959144802589	tig00007112	3876163	3879426	+	Cor0011780.1	--	GO:0019252|starch biosynthetic process; GO:2000014|regulation of endosperm development	GO:0009507|chloroplast	GO:2001066|amylopectin binding; GO:2001070|starch binding; GO:2001071|maltoheptaose binding	--	--	810	XP_018808404.1	XP_018808404.1 PREDICTED: uncharacterized protein LOC108981628 isoform X2 [Juglans regia]	sp|Q9LFY0|PTST2_ARATH	sp|Q9LFY0|PTST2_ARATH Protein PTST homolog 2, chloroplastic OS=Arabidopsis thaliana GN=PTST2 PE=1 SV=1	_	_	_	_	_	PF16561.2|AMPK1_CBM|Glycogen recognition site of AMP-activated protein kinase|Cor0011780.1|m.3426:192-267;PF02922.15|CBM_48|Carbohydrate-binding module 48 (Isoamylase N-terminal domain)|Cor0011780.1|m.3426:191-249
Cor0011830.1	11.0256278589649	31.1742906147065	-1.49865072825361	1.36891840326821e-67	1.37500624298626e-66	down	yes	10.4413392289453	11.1313598882763	11.504184459673	30.4434484010804	31.0640400794944	32.0153833635446	tig00007112	3914535	3918356	+	Cor0011830.1	--	GO:0009624|response to nematode; GO:0010119|regulation of stomatal movement; GO:0042128|nitrate assimilation; GO:0080168|abscisic acid transport	GO:0005886|plasma membrane; GO:0016021|integral component of membrane	GO:0015293|symporter activity; GO:0090440|abscisic acid transmembrane transporter activity	ko:K14638|SLC15A3_4,PHT	--	1365	XP_023882461.1	XP_023882461.1 protein NRT1/ PTR FAMILY 4.6-like isoform X2 [Quercus suber]	sp|Q8H157|PTR19_ARATH	sp|Q8H157|PTR19_ARATH Protein NRT1/ PTR FAMILY 4.6 OS=Arabidopsis thaliana GN=NPF4.6 PE=1 SV=1	_	_	_	_	_	PF00854.18|PTR2|POT family|Cor0011830.1|m.3431:137-439
Cor0011850.1	39.6607123074128	88.0203208541982	-1.14992622413075	4.92958462766638e-69	5.04499088830149e-68	down	yes	40.6360184380971	37.413737402262	40.9323810818794	86.9937892392926	86.3254574275746	90.7417158957274	tig00007112	3923332	3927329	-	Cor0011850.1	--	GO:0018298|protein-chromophore linkage	GO:0005622|intracellular	GO:0000155|phosphorelay sensor kinase activity; GO:0009881|photoreceptor activity	--	--	1197	AML78216.1	AML78216.1 putative LOV domain-containing protein [Juglandaceae sp. BC-2016]	sp|O64511|TLOV1_ARATH	sp|O64511|TLOV1_ARATH Protein TWIN LOV 1 OS=Arabidopsis thaliana GN=TLP1 PE=1 SV=2	_	_	_	_	_	PF13426.4|PAS_9|PAS domain|Cor0011850.1|m.3434:34-130;PF13426.4|PAS_9|PAS domain|Cor0011850.1|m.3434:258-356;PF00989.22|PAS|PAS fold|Cor0011850.1|m.3434:39-125;PF00989.22|PAS|PAS fold|Cor0011850.1|m.3434:270-355;PF08447.9|PAS_3|PAS fold|Cor0011850.1|m.3434:40-125;PF08447.9|PAS_3|PAS fold|Cor0011850.1|m.3434:270-355
Cor0011910.1	40.536942704048	81.2322909936723	-1.00263778618841	5.85606518279499e-54	4.75206247518025e-53	down	yes	42.0443924876326	38.5143094111512	41.0521262133601	81.9552800667089	80.8519169696912	80.8896759446169	tig00007112	3969789	3973711	-	Cor0011910.1	--	--	--	--	--	--	1137	XP_018812300.1	XP_018812300.1 PREDICTED: uncharacterized protein LOC108984712 [Juglans regia]	_	_	_	_	_	_	_	PF07063.10|DUF1338|Domain of unknown function (DUF1338)|Cor0011910.1|m.3440:82-368
Cor0011940.1	8.13783282585348	51.0798253805717	-2.64854771972245	0	0	down	yes	8.61065751766416	8.07878108058677	7.72405987930952	51.0178820432946	51.5050017948388	50.7165923035818	tig00007112	3995724	4005872	+	Cor0011940.1	--	GO:0005983|starch catabolic process	GO:0009507|chloroplast; GO:0009570|chloroplast stroma	GO:0004556|alpha-amylase activity; GO:0005509|calcium ion binding; GO:0103025|alpha-amylase activity (releasing maltohexaose)	--	--	2703	XP_018819113.1	XP_018819113.1 PREDICTED: alpha-amylase 3, chloroplastic-like [Juglans regia]	sp|Q94A41|AMY3_ARATH	sp|Q94A41|AMY3_ARATH Alpha-amylase 3, chloroplastic OS=Arabidopsis thaliana GN=AMY3 PE=1 SV=1	_	_	_	_	_	PF07821.9|Alpha-amyl_C2|Alpha-amylase C-terminal beta-sheet domain|Cor0011940.1|m.3443:840-898;PF00128.21|Alpha-amylase|Alpha amylase, catalytic domain|Cor0011940.1|m.3443:536-792
Cor0012000.1	14.0508820398345	1.28454092798145	3.44117461451337	1.43865975409475e-82	1.7737289553517e-81	up	yes	15.0550040742948	14.3230137861452	12.7746282590634	1.30629825904075	0.924667315801403	1.62265720910221	tig00007112	4068095	4071333	+	Cor0012000.1	--	--	--	--	--	--	1341	XP_023928063.1	XP_023928063.1 probable WRKY transcription factor 72 [Quercus suber]	_	_	_	_	_	_	_	_
Cor0012030.1	5.7852376219922	2.46708045824676	1.22622708759811	2.4698701146816e-15	7.66654472322048e-15	up	yes	6.16764122802264	6.26109376431889	4.92697787363507	2.54794893501914	2.81533445832764	2.0379579813935	tig00007112	4084807	4088074	-	Cor0012030.1	--	--	GO:0016021|integral component of membrane	GO:0004674|protein serine/threonine kinase activity; GO:0005524|ATP binding	--	--	2349	XP_018819102.1	XP_018819102.1 PREDICTED: probable LRR receptor-like serine/threonine-protein kinase At1g14390 [Juglans regia]	sp|Q9M9S4|Y1143_ARATH	sp|Q9M9S4|Y1143_ARATH Probable LRR receptor-like serine/threonine-protein kinase At1g14390 OS=Arabidopsis thaliana GN=At1g14390 PE=2 SV=1	_	_	_	_	_	PF07714.14|Pkinase_Tyr|Protein tyrosine kinase|Cor0012030.1|m.3453:452-678;PF00069.22|Pkinase|Protein kinase domain|Cor0012030.1|m.3453:450-759
Cor0012220.1	4.53082840901849	9.38763389134459	-1.04934204444402	7.41064165622591e-12	1.97690050219071e-11	down	yes	4.81391060986701	4.91035112816169	3.86822348902676	8.55376231479668	9.41485598996328	10.1942833692738	tig00007112	4306946	4308151	-	Cor0012220.1	--	GO:0006351|transcription, DNA-templated; GO:0006355|regulation of transcription, DNA-templated; GO:0008283|cell population proliferation; GO:0009735|response to cytokinin; GO:0009737|response to abscisic acid; GO:0009739|response to gibberellin; GO:0010029|regulation of seed germination; GO:0010229|inflorescence development; GO:0031347|regulation of defense response	GO:0005634|nucleus	GO:0003677|DNA binding; GO:0003700|DNA-binding transcription factor activity	--	--	1206	XP_018817718.1	XP_018817718.1 PREDICTED: transcription factor TCP15-like [Juglans regia]	sp|Q93Z00|TCP14_ARATH	sp|Q93Z00|TCP14_ARATH Transcription factor TCP14 OS=Arabidopsis thaliana GN=TCP14 PE=1 SV=1	_	_	_	_	_	PF03634.10|TCP|TCP family transcription factor|Cor0012220.1|m.3472:73-234
Cor0012300.1	2.15987618344578	0.815934269479695	1.39351384557741	9.72470005142555e-05	0.000167258669736946	up	yes	2.27036524548086	2.29666321381906	1.91260009103743	1.25169415174966	0.729659928413742	0.466448728275682	tig00007112	4357198	4359772	+	Cor0012300.1	--	GO:0006260|DNA replication; GO:0006270|DNA replication initiation; GO:0009555|pollen development	GO:0000808|origin recognition complex; GO:0005664|nuclear origin of replication recognition complex	GO:0003688|DNA replication origin binding	ko:K02608|ORC6	ko04110|Cell cycle; ko04111|Cell cycle - yeast; ko04113|Meiosis - yeast	933	XP_018817665.1	XP_018817665.1 PREDICTED: origin of replication complex subunit 6-like isoform X1 [Juglans regia]	sp|Q9ZVH3|ORC6_ARATH	sp|Q9ZVH3|ORC6_ARATH Origin of replication complex subunit 6 OS=Arabidopsis thaliana GN=ORC6 PE=1 SV=2	_	_	_	_	_	PF05460.10|ORC6|Origin recognition complex subunit 6 (ORC6)|Cor0012300.1|m.3480:26-114
Cor0012330.1	327.724972904029	129.550789153787	1.33890047170906	9.09832386503595e-151	2.24517363722632e-149	up	yes	341.193335551426	308.767652542803	333.213930617857	131.937357184665	128.648102877761	128.066907398934	tig00007112	4370822	4375053	-	Cor0012330.1	--	GO:0032259|methylation	GO:0000139|Golgi membrane; GO:0005737|cytoplasm; GO:0005768|endosome; GO:0005794|Golgi apparatus; GO:0005802|trans-Golgi network; GO:0016020|membrane; GO:0016021|integral component of membrane	GO:0008757|S-adenosylmethionine-dependent methyltransferase activity	--	--	1854	XP_018817683.1	XP_018817683.1 PREDICTED: probable methyltransferase PMT2 [Juglans regia]	sp|B9DFI7|PMT2_ARATH	sp|B9DFI7|PMT2_ARATH Probable methyltransferase PMT2 OS=Arabidopsis thaliana GN=At1g26850 PE=2 SV=2	_	_	_	_	_	PF03141.13|Methyltransf_29|Putative S-adenosyl-L-methionine-dependent methyltransferase|Cor0012330.1|m.3483:94-604;PF08241.9|Methyltransf_11|Methyltransferase domain|Cor0012330.1|m.3483:211-305
Cor0012370.1	14.3401069259102	5.54575689900325	1.36900610839743	2.00263446863097e-53	1.60269890398016e-52	up	yes	14.4776701151973	14.3109761889193	14.2316744736141	5.27429340778778	5.43129523387393	5.93168205534803	tig00007112	4401749	4405093	-	Cor0012370.1	--	--	--	--	--	--	2574	XP_018817697.1	XP_018817697.1 PREDICTED: uncharacterized protein LOC108988792 [Juglans regia]	_	_	_	_	_	_	_	PF07891.9|DUF1666|Protein of unknown function (DUF1666)|Cor0012370.1|m.3488:619-856
Cor0012380.1	0.885381850985014	2.48477848515251	-1.47833674152592	0.00127359947336815	0.00197645525679099	down	yes	0.606885412157371	1.02741982091158	1.02184031988609	2.66909253983326	2.87245870552752	1.91278421009675	tig00007112	4410214	4410687	+	Cor0012380.1	--	--	--	--	--	--	474	XP_018817717.1	XP_018817717.1 PREDICTED: TATA box-binding protein-associated factor RNA polymerase I subunit B [Juglans regia]	_	_	_	_	_	_	_	_
Cor0012460.1	2.74829670631461	64.2805988518823	-4.54275823006288	0	0	down	yes	3.27176545031821	2.38598702767077	2.58713764095486	61.5163050443501	62.2829178939802	69.0425736173167	tig00007112	4463132	4467940	+	Cor0012460.1	--	GO:0009611|response to wounding; GO:0009718|anthocyanin-containing compound biosynthetic process; GO:0016036|cellular response to phosphate starvation	GO:0005576|extracellular region; GO:0005618|cell wall; GO:0005886|plasma membrane	GO:0003723|RNA binding; GO:0004540|ribonuclease activity; GO:0033897|ribonuclease T2 activity	ko:K01166|E3.1.27.1	--	1143	RDX92838.1	RDX92838.1 Ribonuclease 3 [Mucuna pruriens]	sp|P42813|RNS1_ARATH	sp|P42813|RNS1_ARATH Ribonuclease 1 OS=Arabidopsis thaliana GN=RNS1 PE=1 SV=1	_	_	_	_	_	PF00445.15|Ribonuclease_T2|Ribonuclease T2 family|Cor0012460.1|m.3498:1-177;PF00445.15|Ribonuclease_T2|Ribonuclease T2 family|Cor0012460.1|m.3498:187-363
Cor0012480.1	89.7429151231814	29.0468573194524	1.62708012267218	1.23031415093221e-178	3.86242639429721e-177	up	yes	92.9822013293232	86.54732056503	89.6992234751911	28.602781593118	28.8821720182732	29.655618346966	tig00007112	4479957	4483615	+	Cor0012480.1	--	GO:0006486|protein glycosylation; GO:0010493|Lewis a epitope biosynthetic process	GO:0000139|Golgi membrane; GO:0005794|Golgi apparatus; GO:0016021|integral component of membrane	GO:0010488|UDP-galactose:N-glycan beta-1,3-galactosyltransferase activity; GO:0030246|carbohydrate binding	ko:K14413|GALT1	ko00513|Various types of N-glycan biosynthesis; ko01100|Metabolic pathways	1953	XP_018807443.1	XP_018807443.1 PREDICTED: beta-1,3-galactosyltransferase GALT1-like [Juglans regia]	sp|Q8L7F9|B3GTF_ARATH	sp|Q8L7F9|B3GTF_ARATH Beta-1,3-galactosyltransferase GALT1 OS=Arabidopsis thaliana GN=GALT1 PE=1 SV=1	_	_	_	_	_	PF01762.18|Galactosyl_T|Galactosyltransferase|Cor0012480.1|m.3501:414-598;PF00337.19|Gal-bind_lectin|Galactoside-binding lectin|Cor0012480.1|m.3501:179-370
Cor0012510.1	55.2177143525098	136.54631339439	-1.30603168906571	2.60824497809021e-71	2.75066665588217e-70	down	yes	52.1387871890659	55.2692051416724	58.245150726791	134.175638627559	131.078806003159	144.384495552452	tig00007112	4494936	4495574	+	Cor0012510.1	--	GO:0000209|protein polyubiquitination; GO:0006511|ubiquitin-dependent protein catabolic process; GO:0043161|proteasome-mediated ubiquitin-dependent protein catabolic process	GO:0005737|cytoplasm	GO:0046872|metal ion binding; GO:0061630|ubiquitin protein ligase activity	--	--	639	AKG50124.1	AKG50124.1 E3 ubiquitin-protein ligase, partial [Betula luminifera]	sp|Q6AVN2|SIRP1_ORYSJ	sp|Q6AVN2|SIRP1_ORYSJ E3 ubiquitin-protein ligase SIRP1 OS=Oryza sativa subsp. japonica GN=SIRP1 PE=1 SV=1	_	_	_	_	_	PF13639.3|zf-RING_2|Ring finger domain|Cor0012510.1|m.3504:109-151;PF13923.3|zf-C3HC4_2|Zinc finger, C3HC4 type (RING finger)|Cor0012510.1|m.3504:109-150;PF17123.2|zf-RING_11|RING-like zinc finger|Cor0012510.1|m.3504:109-137;PF00097.22|zf-C3HC4|Zinc finger, C3HC4 type (RING finger)|Cor0012510.1|m.3504:110-150;PF12861.4|zf-ANAPC11|Anaphase-promoting complex subunit 11 RING-H2 finger|Cor0012510.1|m…
Cor0012520.1	3.71171613789214	11.6244764648204	-1.64436636523132	6.21783581922958e-19	2.23457339430523e-18	down	yes	4.74348302721708	3.29289516163159	3.09877022482775	13.9093472506454	10.4595726185097	10.5045095253062	tig00007112	4498372	4499890	-	Cor0012520.1	--	GO:0006351|transcription, DNA-templated; GO:0006355|regulation of transcription, DNA-templated	GO:0005634|nucleus	GO:0003677|DNA binding; GO:0003700|DNA-binding transcription factor activity	--	--	1053	XP_023894853.1	XP_023894853.1 myb family transcription factor PHL8-like [Quercus suber]	sp|F4I274|PHL8_ARATH	sp|F4I274|PHL8_ARATH Myb family transcription factor PHL8 OS=Arabidopsis thaliana GN=PHL8 PE=2 SV=1	_	_	_	_	_	PF14379.3|Myb_CC_LHEQLE|MYB-CC type transfactor, LHEQLE motif|Cor0012520.1|m.3505:114-160;PF00249.28|Myb_DNA-binding|Myb-like DNA-binding domain|Cor0012520.1|m.3505:17-68
Cor0012680.1	1.60023638673908	0.296726694950715	2.39224685772923	4.23146392253172e-10	1.02919632527985e-09	up	yes	1.55662167404001	1.59891244009232	1.6451750460849	0.213419342759947	0.472251031809673	0.204509710282524	tig00007112	4623022	4626134	-	Cor0012680.1	--	--	--	GO:0008168|methyltransferase activity; GO:0046872|metal ion binding	--	--	1596	XP_018850443.1	XP_018850443.1 PREDICTED: uncharacterized protein LOC109013001 isoform X1 [Juglans regia]	sp|Q54D67|Y2454_DICDI	sp|Q54D67|Y2454_DICDI SET and MYND domain-containing protein DDB_G0292454 OS=Dictyostelium discoideum GN=DDB_G0292454 PE=3 SV=1	_	_	_	_	_	PF00856.25|SET|SET domain|Cor0012680.1|m.3522:185-359
Cor0012740.1	4.09567548578814	11.4662299151549	-1.4829572706274	6.45891932638391e-33	3.46307108755869e-32	down	yes	4.05586425069314	4.54305067199471	3.68811153467658	11.7988290813329	11.8752515283825	10.7246091357494	tig00007112	4708690	4712159	-	Cor0012740.1	--	GO:0006486|protein glycosylation; GO:0042546|cell wall biogenesis; GO:0071555|cell wall organization	GO:0016021|integral component of membrane; GO:0032580|Golgi cisterna membrane	GO:0008107|galactoside 2-alpha-L-fucosyltransferase activity	ko:K13681|FUT	--	1728	XP_021691925.1	XP_021691925.1 galactoside 2-alpha-L-fucosyltransferase-like [Hevea brasiliensis]	sp|Q9M5Q1|FUT1_PEA	sp|Q9M5Q1|FUT1_PEA Galactoside 2-alpha-L-fucosyltransferase OS=Pisum sativum GN=FT1 PE=2 SV=1	_	_	_	_	_	PF03254.10|XG_FTase|Xyloglucan fucosyltransferase|Cor0012740.1|m.3528:93-542
Cor0012830.1	95.9892041451208	42.3765980361463	1.17941426581063	6.59370552164218e-62	6.07173494863789e-61	up	yes	98.9233073852426	92.9932357333083	96.0510693168114	43.7357210270205	41.1372541942918	42.2568188871266	tig00007112	4770037	4772545	-	Cor0012830.1	--	GO:0006623|protein targeting to vacuole; GO:0006888|endoplasmic reticulum to Golgi vesicle-mediated transport; GO:0006896|Golgi to vacuole transport; GO:0042147|retrograde transport, endosome to Golgi; GO:0046907|intracellular transport; GO:0048280|vesicle fusion with Golgi apparatus	GO:0005768|endosome; GO:0005770|late endosome; GO:0005789|endoplasmic reticulum membrane; GO:0005794|Golgi apparatus; GO:0005802|trans-Golgi network; GO:0005829|cytosol; GO:0005886|plasma membrane; GO:0012507|ER to Golgi transport vesicle membrane; GO:0016021|integral component of membrane; GO:0031201|SNARE complex; GO:0031902|late endosome membrane	GO:0005483|soluble NSF attachment protein activity; GO:0005484|SNAP receptor activity	ko:K08493|VTI1	ko04130|SNARE interactions in vesicular transport; ko04138|Autophagy - yeast	672	XP_023895684.1	XP_023895684.1 vesicle transport v-SNARE 12-like [Quercus suber]	sp|Q9SEL5|VTI12_ARATH	sp|Q9SEL5|VTI12_ARATH Vesicle transport v-SNARE 12 OS=Arabidopsis thaliana GN=VTI12 PE=1 SV=3	_	_	_	_	_	PF05008.12|V-SNARE|Vesicle transport v-SNARE protein N-terminus|Cor0012830.1|m.3537:12-91;PF12352.5|V-SNARE_C|Snare region anchored in the vesicle membrane C-terminus|Cor0012830.1|m.3537:129-194;PF03908.10|Sec20|Sec20|Cor0012830.1|m.3537:135-217
Cor0012860.1	30.9288208550307	13.5878119329389	1.18604369211036	9.11431506263642e-43	5.97167572717943e-42	up	yes	31.5994199830122	29.4851706335492	31.7018719485308	13.4905649933066	13.0917829463466	14.1810878591634	tig00007112	4780930	4782386	+	Cor0012860.1	--	GO:0009969|xyloglucan biosynthetic process; GO:0010411|xyloglucan metabolic process; GO:0048767|root hair elongation	GO:0000139|Golgi membrane; GO:0005768|endosome; GO:0005794|Golgi apparatus; GO:0005802|trans-Golgi network; GO:0016021|integral component of membrane	GO:0016758|transferase activity, transferring hexosyl groups; GO:0033843|xyloglucan 6-xylosyltransferase activity	ko:K08238|XXT	--	1248	XP_018836826.1	XP_018836826.1 PREDICTED: probable xyloglucan 6-xylosyltransferase 5 [Juglans regia]	sp|Q9CA75|XXT5_ARATH	sp|Q9CA75|XXT5_ARATH Probable xyloglucan 6-xylosyltransferase 5 OS=Arabidopsis thaliana GN=XXT5 PE=1 SV=1	_	_	_	_	_	PF05637.9|Glyco_transf_34|galactosyl transferase GMA12/MNN10 family|Cor0012860.1|m.3540:146-384
Cor0012890.1	0.422531704814651	1.34440798064947	-1.64678458715192	3.53864106876515e-10	8.64823881278312e-10	down	yes	0.567383994798015	0.365007609748705	0.335203509897233	1.21569045737816	1.42267238366892	1.39486110090132	tig00007112	4809645	4813308	+	Cor0012890.1	--	GO:0006351|transcription, DNA-templated; GO:0006355|regulation of transcription, DNA-templated; GO:0010050|vegetative phase change; GO:0010267|production of ta-siRNAs involved in RNA interference; GO:0010492|maintenance of shoot apical meristem identity; GO:0010599|production of lsiRNA involved in RNA interference; GO:0035195|gene silencing by miRNA; GO:0040034|regulation of development, heteroch…	GO:0005737|cytoplasm; GO:1990904|ribonucleoprotein complex	GO:0003723|RNA binding	ko:K11593|ELF2C,AGO	--	3042	XP_018823184.1	XP_018823184.1 PREDICTED: protein argonaute 7 [Juglans regia]	sp|Q9C793|AGO7_ARATH	sp|Q9C793|AGO7_ARATH Protein argonaute 7 OS=Arabidopsis thaliana GN=AGO7 PE=2 SV=1	_	_	_	_	_	PF02171.14|Piwi|Piwi domain|Cor0012890.1|m.3543:665-972;PF16486.2|ArgoN|N-terminal domain of argonaute|Cor0012890.1|m.3543:161-307;PF02170.19|PAZ|PAZ domain|Cor0012890.1|m.3543:379-501;PF08699.7|ArgoL1|Argonaute linker 1 domain|Cor0012890.1|m.3543:317-366
Cor0012930.1	4.99841351851329	2.03364757851953	1.2932072540945	8.60431942162811e-12	2.28633075873393e-11	up	yes	5.6384960139123	4.34963407022697	5.00711047140061	1.71227035074199	1.97555375600203	2.41311862881457	tig00007112	4849983	4853852	+	Cor0012930.1	--	--	--	--	--	--	1563	XP_018836343.1	XP_018836343.1 PREDICTED: uncharacterized protein LOC109002881 [Juglans regia]	_	_	_	_	_	_	_	PF07059.9|DUF1336|Protein of unknown function (DUF1336)|Cor0012930.1|m.3547:255-496
Cor0012950.1	8.20284365035784	17.8492849408643	-1.12072057969842	5.62949038725159e-17	1.86563628851611e-16	down	yes	8.30074315971664	7.07478221754874	9.23300557380814	17.2850555455608	16.5959517150702	19.6668475619619	tig00007112	4864739	4870003	+	Cor0012950.1	--	GO:0008299|isoprenoid biosynthetic process	--	GO:0005524|ATP binding; GO:0016301|kinase activity; GO:0102043|isopentenyl phosphate kinase activity	--	--	1005	XP_023897182.1	XP_023897182.1 uncharacterized protein LOC112009069 isoform X1 [Quercus suber]	sp|Q9HLX1|IPK_THEAC	sp|Q9HLX1|IPK_THEAC Isopentenyl phosphate kinase OS=Thermoplasma acidophilum (strain ATCC 25905 / DSM 1728 / JCM 9062 / NBRC 15155 / AMRC-C165) GN=Ta0103 PE=1 SV=1	_	_	_	_	_	PF00696.25|AA_kinase|Amino acid kinase family|Cor0012950.1|m.3550:17-303
Cor0013030.1	1.81193834090553	8.24415875750651	-2.17964705144338	8.64511866508516e-39	5.26542770530392e-38	down	yes	1.57163311995318	2.08275444450453	1.78142745825888	8.77301147345291	7.84958055063966	8.10988424842695	tig00007112	4908601	4910194	-	Cor0013030.1	--	--	--	--	--	--	1431	XP_018836352.1	XP_018836352.1 PREDICTED: EGF domain-specific O-linked N-acetylglucosamine transferase [Juglans regia]	_	_	_	_	_	_	_	PF04577.11|DUF563|Protein of unknown function (DUF563)|Cor0013030.1|m.3558:183-402
Cor0013120.1	1603.36214823527	572.81652000966	1.48493912751908	7.91491443747794e-75	8.83406579150764e-74	up	yes	1517.49395573153	1893.063818282	1399.52867069229	584.121944339619	562.458256228116	571.869359461245	tig00007112	4973904	4974374	+	Cor0013120.1	--	GO:0006952|defense response; GO:0009408|response to heat; GO:0009409|response to cold; GO:0009617|response to bacterium; GO:0009651|response to salt stress; GO:0009738|abscisic acid-activated signaling pathway; GO:1900426|positive regulation of defense response to bacterium	--	--	--	--	471	XP_002271911.1	XP_002271911.1 PREDICTED: nodulin-related protein 1 [Vitis vinifera]	sp|Q9ZQ80|NDRP1_ARATH	sp|Q9ZQ80|NDRP1_ARATH Nodulin-related protein 1 OS=Arabidopsis thaliana GN=NRP1 PE=1 SV=1	_	_	_	_	_	_
Cor0013320.1	15.1846667311319	2.4023756428524	2.65503855320477	1.41966812315676e-76	1.62811304786849e-75	up	yes	15.6327706362023	15.7319694383002	14.1892601188933	2.58130948535309	2.21380109770254	2.41201634550157	tig00007112	5109619	5114636	+	Cor0013320.1	--	GO:0008643|carbohydrate transport	GO:0016021|integral component of membrane; GO:0031969|chloroplast membrane	GO:0005215|transporter activity	ko:K15283|SLC35E1	--	1263	XP_018852345.1	XP_018852345.1 PREDICTED: triose phosphate/phosphate translocator, chloroplastic-like [Juglans regia]	sp|Q9FTT3|TPT_ORYSJ	sp|Q9FTT3|TPT_ORYSJ Triose phosphate/phosphate translocator TPT, chloroplastic OS=Oryza sativa subsp. japonica GN=TPT PE=2 SV=1	_	_	_	_	_	PF03151.13|TPT|Triose-phosphate Transporter family|Cor0013320.1|m.3589:114-401
Cor0013390.1	1.9248968821518	4.16904335981951	-1.11091604563775	3.46730630543193e-09	8.01953280314807e-09	down	yes	1.86190087613329	2.13080885887231	1.78198091144979	4.12583102236511	4.43776942037046	3.94352963672295	tig00007112	5160348	5161892	+	Cor0013390.1	--	GO:0009451|RNA modification	GO:0043231|intracellular membrane-bounded organelle	GO:0003723|RNA binding; GO:0004519|endonuclease activity	--	--	1545	XP_018852360.1	XP_018852360.1 PREDICTED: pentatricopeptide repeat-containing protein At1g69290 [Juglans regia]	sp|P0C7R4|PP110_ARATH	sp|P0C7R4|PP110_ARATH Pentatricopeptide repeat-containing protein At1g69290 OS=Arabidopsis thaliana GN=At1g69290 PE=2 SV=1	_	_	_	_	_	PF01535.17|PPR|PPR repeat|Cor0013390.1|m.3599:282-300;PF01535.17|PPR|PPR repeat|Cor0013390.1|m.3599:364-385;PF01535.17|PPR|PPR repeat|Cor0013390.1|m.3599:429-457;PF13812.3|PPR_3|Pentatricopeptide repeat domain|Cor0013390.1|m.3599:414-458
Cor0013460.1	4.10188347210149	1.62245928835227	1.33275236707021	1.83945243384775e-18	6.46771361713126e-18	up	yes	3.92086296138948	3.87831637669459	4.50647107822039	1.5948407789509	1.80569570524176	1.46684138086415	tig00007112	5204640	5207507	+	Cor0013460.1	--	GO:0009409|response to cold; GO:0009414|response to water deprivation; GO:0009808|lignin metabolic process; GO:0009846|pollen germination; GO:0009942|longitudinal axis specification; GO:0009945|radial axis specification; GO:0010073|meristem maintenance; GO:0010152|pollen maturation; GO:0048508|embryonic meristem development; GO:0048653|anther development; GO:0051260|protein homooligomerization	GO:0005886|plasma membrane; GO:0016021|integral component of membrane	GO:0004674|protein serine/threonine kinase activity; GO:0005524|ATP binding	--	--	2868	XP_012067787.1	XP_012067787.1 LRR receptor-like serine/threonine-protein kinase RPK2 [Jatropha curcas]	sp|Q9S7I6|RPK2_ARATH	sp|Q9S7I6|RPK2_ARATH LRR receptor-like serine/threonine-protein kinase RPK2 OS=Arabidopsis thaliana GN=RPK2 PE=2 SV=1	_	_	_	_	_	PF12799.4|LRR_4|Leucine Rich repeats (2 copies)|Cor0013460.1|m.3606:641-677;PF13855.3|LRR_8|Leucine rich repeat|Cor0013460.1|m.3606:139-198;PF13855.3|LRR_8|Leucine rich repeat|Cor0013460.1|m.3606:212-269;PF13855.3|LRR_8|Leucine rich repeat|Cor0013460.1|m.3606:594-653;PF13855.3|LRR_8|Leucine rich repeat|Cor0013460.1|m.3606:642-700;PF00560.30|LRR_1|Leucine Rich Repeat|Cor0013460.1|m.3606:163-182;PF…
Cor0013470.1	3.82729918087496	0.859371404284024	2.14204670344192	6.78368442359445e-16	2.14999563625985e-15	up	yes	3.36293494655547	4.0212273031252	4.09773529294422	0.864510840215419	1.00791222344969	0.705691149186962	tig00007112	5209119	5211029	-	Cor0013470.1	--	GO:0006071|glycerol metabolic process; GO:0006629|lipid metabolic process	--	GO:0008889|glycerophosphodiester phosphodiesterase activity	ko:K01126|E3.1.4.46,glpQ,ugpQ	ko00564|Glycerophospholipid metabolism	1182	XP_021809960.1	XP_021809960.1 glycerophosphodiester phosphodiesterase GDPD6 [Prunus avium]	sp|Q9SD81|GDPD6_ARATH	sp|Q9SD81|GDPD6_ARATH Glycerophosphodiester phosphodiesterase GDPD6 OS=Arabidopsis thaliana GN=GDPD6 PE=2 SV=1	_	_	_	_	_	PF03009.14|GDPD|Glycerophosphoryl diester phosphodiesterase family|Cor0013470.1|m.3607:49-356
Cor0013480.1	15.8055659056021	1.50294826305576	3.38591061970297	4.72438922115677e-91	6.37576908833621e-90	up	yes	15.8224107242525	16.436148585033	15.1581384075208	1.68956979684958	1.24521298609224	1.57406200622545	tig00007112	5212478	5218299	-	Cor0013480.1	--	GO:0007165|signal transduction; GO:0009414|response to water deprivation; GO:0009737|response to abscisic acid	GO:0005634|nucleus	--	--	--	1152	XP_018852369.1	XP_018852369.1 PREDICTED: ninja-family protein AFP3-like isoform X2 [Juglans regia]	sp|Q9LMX5|AFP2_ARATH	sp|Q9LMX5|AFP2_ARATH Ninja-family protein AFP2 OS=Arabidopsis thaliana GN=AFP2 PE=1 SV=1	_	_	_	_	_	PF16136.2|NINJA_B|Putative nuclear localisation signal|Cor0013480.1|m.3608:100-236;PF07897.8|EAR|Ethylene-responsive binding factor-associated repression|Cor0013480.1|m.3608:45-79;PF16135.2|Jas|TPL-binding domain in jasmonate signalling|Cor0013480.1|m.3608:307-373
Cor0013520.1	5.902287218144	1.3633558400146	2.10601087722441	3.24169620024694e-17	1.08409323374984e-16	up	yes	6.53781103096804	5.51452479759276	5.6545258258712	1.31190125402438	1.40039905115857	1.37776721486086	tig00007112	5250283	5251757	+	Cor0013520.1	--	GO:0016042|lipid catabolic process	GO:0005576|extracellular region; GO:0009505|plant-type cell wall; GO:0009506|plasmodesma	GO:0016788|hydrolase activity, acting on ester bonds	--	--	816	XP_023884639.1	XP_023884639.1 GDSL esterase/lipase At3g27950-like isoform X2 [Quercus suber]	sp|Q9LY84|GDL76_ARATH	sp|Q9LY84|GDL76_ARATH GDSL esterase/lipase At5g14450 OS=Arabidopsis thaliana GN=At5g14450 PE=2 SV=1	_	_	_	_	_	PF00657.19|Lipase_GDSL|GDSL-like Lipase/Acylhydrolase|Cor0013520.1|m.3612:53-253
Cor0013580.1	3.22998802052974	0.753732525138015	2.08484910861753	1.84466002504487e-16	5.98162738330602e-16	up	yes	3.58336398789076	3.12680397309104	2.97979610060742	0.625934582457026	1.04704975465747	0.58821323829955	tig00007112	5309134	5328412	-	Cor0013580.1	--	GO:0046274|lignin catabolic process	GO:0048046|apoplast	GO:0005507|copper ion binding; GO:0016722|oxidoreductase activity, oxidizing metal ions; GO:0052716|hydroquinone:oxygen oxidoreductase activity	ko:K05909|E1.10.3.2	--	1788	XP_018850977.1	XP_018850977.1 PREDICTED: laccase-15-like [Juglans regia]	sp|Q6Z8L2|LAC9_ORYSJ	sp|Q6Z8L2|LAC9_ORYSJ Putative laccase-9 OS=Oryza sativa subsp. japonica GN=LAC9 PE=3 SV=1	_	_	_	_	_	PF07731.11|Cu-oxidase_2|Multicopper oxidase|Cor0013580.1|m.3619:417-551;PF07732.12|Cu-oxidase_3|Multicopper oxidase|Cor0013580.1|m.3619:34-146;PF00394.19|Cu-oxidase|Multicopper oxidase|Cor0013580.1|m.3619:160-312
Cor0013610.1	1.47920240088348	3.67360542082901	-1.30657868438878	6.36797763237677e-10	1.53507341028329e-09	down	yes	1.15619229401645	1.62049029205419	1.6609246165798	4.01958385177198	3.22480218174779	3.77643022896727	tig00007112	5350257	5354087	-	Cor0013610.1	--	GO:0006355|regulation of transcription, DNA-templated; GO:0009658|chloroplast organization; GO:0009662|etioplast organization; GO:0042793|plastid transcription	GO:0000427|plastid-encoded plastid RNA polymerase complex; GO:0009295|nucleoid; GO:0042644|chloroplast nucleoid	GO:0016301|kinase activity	--	--	1719	XP_018852392.1	XP_018852392.1 PREDICTED: fructokinase-like 2, chloroplastic [Juglans regia]	sp|F4I0K2|SCKL2_ARATH	sp|F4I0K2|SCKL2_ARATH Fructokinase-like 2, chloroplastic OS=Arabidopsis thaliana GN=FLN2 PE=1 SV=2	_	_	_	_	_	PF00294.21|PfkB|pfkB family carbohydrate kinase|Cor0013610.1|m.3622:239-523
Cor0013620.1	4.4766583006838	10.7581317509974	-1.26305474780292	5.68391756698675e-14	1.66784315182855e-13	down	yes	4.97654272506522	4.04619393948849	4.4072382374977	11.257073989756	10.2817485115231	10.7355727517131	tig00007112	5355782	5356880	+	Cor0013620.1	--	GO:0046654|tetrahydrofolate biosynthetic process; GO:0046656|folic acid biosynthetic process	GO:0005739|mitochondrion	GO:0000287|magnesium ion binding; GO:0003848|2-amino-4-hydroxy-6-hydroxymethyldihydropteridine diphosphokinase activity; GO:0004156|dihydropteroate synthase activity; GO:0005524|ATP binding; GO:0016301|kinase activity	ko:K13941|folKP	ko00790|Folate biosynthesis; ko01100|Metabolic pathways	804	XP_023880985.1	XP_023880985.1 folate synthesis bifunctional protein, mitochondrial-like [Quercus suber]	sp|O04862|FOLM_PEA	sp|O04862|FOLM_PEA Folate synthesis bifunctional protein, mitochondrial OS=Pisum sativum GN=MitHPPK/DHPS PE=1 SV=1	_	_	_	_	_	PF01288.17|HPPK|7,8-dihydro-6-hydroxymethylpterin-pyrophosphokinase (HPPK)|Cor0013620.1|m.3623:44-169;PF00809.19|Pterin_bind|Pterin binding enzyme|Cor0013620.1|m.3623:230-264
Cor0013830.1	35.3551560026231	74.8967337981232	-1.08276679136052	3.5012171997125e-52	2.74394188442046e-51	down	yes	35.2862677561837	36.0911471720054	34.6880530796803	71.5451802194715	77.7970448111419	75.3479763637562	tig00007112	5610228	5615051	+	Cor0013830.1	--	GO:0019478|D-amino acid catabolic process	GO:0005634|nucleus; GO:0005829|cytosol	GO:0046872|metal ion binding; GO:0051499|D-aminoacyl-tRNA deacylase activity	ko:K09716|dtdA,GEK1	--	876	XP_018852406.1	XP_018852406.1 PREDICTED: D-aminoacyl-tRNA deacylase [Juglans regia]	sp|Q9ZPQ3|GEK1_ARATH	sp|Q9ZPQ3|GEK1_ARATH D-aminoacyl-tRNA deacylase OS=Arabidopsis thaliana GN=GEK1 PE=1 SV=2	_	_	_	_	_	PF04414.9|tRNA_deacylase|D-aminoacyl-tRNA deacylase|Cor0013830.1|m.3645:68-284
Cor0013960.1	9.33022494148128	19.5976235355456	-1.06988548995861	3.21219427088243e-39	1.97492261750813e-38	down	yes	10.1180408812601	9.39208490573313	8.48054903745061	19.0680019930167	19.4329606933652	20.2919079202549	tig00007112	5716719	5728078	+	Cor0013960.1	--	GO:0006351|transcription, DNA-templated	GO:0005739|mitochondrion	GO:0003677|DNA binding; GO:0003899|DNA-directed 5'-3' RNA polymerase activity	ko:K10908|POLRMT,RPO41	--	3024	XP_018818538.1	XP_018818538.1 PREDICTED: DNA-directed RNA polymerase 1B, mitochondrial isoform X1 [Juglans regia]	sp|Q8L6J5|RPO1B_TOBAC	sp|Q8L6J5|RPO1B_TOBAC DNA-directed RNA polymerase 1B, mitochondrial OS=Nicotiana tabacum GN=RPOT1-TOM PE=2 SV=2	_	_	_	_	_	PF00940.16|RNA_pol|DNA-dependent RNA polymerase|Cor0013960.1|m.3661:616-1007;PF14700.3|RPOL_N|DNA-directed RNA polymerase N-terminal|Cor0013960.1|m.3661:153-493
Cor0014020.1	60.0840825222126	18.060824884959	1.73356057253974	5.84406928645075e-97	8.48537988716625e-96	up	yes	59.2045761396754	59.0489807172076	61.9986907097548	16.5528292589885	17.7061748129265	19.9234705829619	tig00007112	5764623	5766759	-	Cor0014020.1	--	GO:0006979|response to oxidative stress; GO:0042744|hydrogen peroxide catabolic process; GO:0048511|rhythmic process	GO:0005576|extracellular region	GO:0004601|peroxidase activity; GO:0020037|heme binding; GO:0046872|metal ion binding	ko:K00430|E1.11.1.7	ko00940|Phenylpropanoid biosynthesis; ko01100|Metabolic pathways; ko01110|Biosynthesis of secondary metabolites	1023	XP_018818533.1	XP_018818533.1 PREDICTED: peroxidase 11 [Juglans regia]	sp|Q96519|PER11_ARATH	sp|Q96519|PER11_ARATH Peroxidase 11 OS=Arabidopsis thaliana GN=PER11 PE=1 SV=1	_	_	_	_	_	PF00141.20|peroxidase|Peroxidase|Cor0014020.1|m.3667:52-302
Cor0014100.1	0.577720313447678	0.187024923680025	1.5767516208826	1.4708279574122e-06	2.88628022727612e-06	up	yes	0.658737624054496	0.619316305840758	0.45510701044778	0.178501871420645	0.214057031718904	0.168515867900526	tig00007112	5816474	5830784	+	Cor0014100.1	--	GO:0009063|cellular amino acid catabolic process; GO:0009234|menaquinone biosynthetic process; GO:0042372|phylloquinone biosynthetic process; GO:0042550|photosystem I stabilization	GO:0016021|integral component of membrane; GO:0031969|chloroplast membrane	GO:0030976|thiamine pyrophosphate binding; GO:0046872|metal ion binding; GO:0070204|2-succinyl-5-enolpyruvyl-6-hydroxy-3-cyclohexene-1-carboxylic-acid synthase activity; GO:0070205|2-succinyl-6-hydroxy-2,4-cyclohexadiene-1-carboxylate synthase activity	ko:K14759|PHYLLO	ko00130|Ubiquinone and other terpenoid-quinone biosynthesis; ko01100|Metabolic pathways; ko01110|Biosynthesis of secondary metabolites	4089	XP_023918617.1	XP_023918617.1 protein PHYLLO, chloroplastic isoform X1 [Quercus suber]	sp|Q15KI9|PHYLO_ARATH	sp|Q15KI9|PHYLO_ARATH Protein PHYLLO, chloroplastic OS=Arabidopsis thaliana GN=PHYLLO PE=2 SV=2	_	_	_	_	_	PF02776.15|TPP_enzyme_N|Thiamine pyrophosphate enzyme, N-terminal TPP binding domain|Cor0014100.1|m.3676:22-192;PF13378.3|MR_MLE_C|Enolase C-terminal domain-like|Cor0014100.1|m.3676:811-980;PF16582.2|TPP_enzyme_M_2|Middle domain of thiamine pyrophosphate|Cor0014100.1|m.3676:202-432;PF00561.17|Abhydrolase_1|alpha/beta hydrolase fold|Cor0014100.1|m.3676:1086-1341;PF12697.4|Abhydrolase_6|Alpha/beta …
Cor0014130.1	14.3618467138362	2.64143968660347	2.43839761676329	2.03769355921291e-57	1.74313375380959e-56	up	yes	14.9760284279679	13.5712906694743	14.5382210440665	2.3830140831395	2.24696477785975	3.29434019881117	tig00007112	5855044	5857376	-	Cor0014130.1	--	GO:0006468|protein phosphorylation; GO:0007166|cell surface receptor signaling pathway; GO:0016032|viral process; GO:0034504|protein localization to nucleus; GO:0040015|negative regulation of multicellular organism growth; GO:0046777|protein autophosphorylation; GO:0051607|defense response to virus	GO:0005654|nucleoplasm; GO:0005737|cytoplasm; GO:0005886|plasma membrane; GO:0016021|integral component of membrane	GO:0004672|protein kinase activity; GO:0004675|transmembrane receptor protein serine/threonine kinase activity; GO:0005524|ATP binding	--	--	1266	XP_018808419.1	XP_018808419.1 PREDICTED: protein NSP-INTERACTING KINASE 1-like [Juglans regia]	sp|Q9LFS4|NIK1_ARATH	sp|Q9LFS4|NIK1_ARATH Protein NSP-INTERACTING KINASE 1 OS=Arabidopsis thaliana GN=NIK1 PE=1 SV=1	_	_	_	_	_	PF08263.9|LRRNT_2|Leucine rich repeat N-terminal domain|Cor0014130.1|m.3680:31-70;PF07714.14|Pkinase_Tyr|Protein tyrosine kinase|Cor0014130.1|m.3680:305-388;PF00069.22|Pkinase|Protein kinase domain|Cor0014130.1|m.3680:303-389;PF13855.3|LRR_8|Leucine rich repeat|Cor0014130.1|m.3680:122-181;PF00560.30|LRR_1|Leucine Rich Repeat|Cor0014130.1|m.3680:122-144
Cor0014140.1	18.4465239481558	2.55262188703644	2.8484383344231	3.58767031509581e-22	1.44484137355344e-21	up	yes	17.1200336907031	16.5549729269334	21.664565226831	1.89962442024169	4.01571205775967	1.74252918310795	tig00007112	5854370	5854771	-	Cor0014140.1	--	GO:0006468|protein phosphorylation; GO:0006952|defense response; GO:0007166|cell surface receptor signaling pathway; GO:0016032|viral process	GO:0005886|plasma membrane; GO:0016021|integral component of membrane	GO:0004675|transmembrane receptor protein serine/threonine kinase activity; GO:0005524|ATP binding	--	--	333	KZV18629.1	KZV18629.1 protein NSP-INTERACTING KINASE 1 [Dorcoceras hygrometricum]	sp|Q8RY65|NIK2_ARATH	sp|Q8RY65|NIK2_ARATH Protein NSP-INTERACTING KINASE 2 OS=Arabidopsis thaliana GN=NIK2 PE=1 SV=1	_	_	_	_	_	_
Cor0014160.1	53.9649229274211	10.0231111184954	2.42752024458402	5.52759427018985e-148	1.31417745645946e-146	up	yes	54.7147623388353	53.416525753175	53.7634806902529	10.8132466998373	10.474602617899	8.78148403774981	tig00007112	5881654	5886963	-	Cor0014160.1	--	--	--	--	ko:K15208|SNAPC1	--	954	XP_023927652.1	XP_023927652.1 uncharacterized protein LOC112039048 [Quercus suber]	_	_	_	_	_	_	_	PF09808.6|SNAPc_SNAP43|Small nuclear RNA activating complex (SNAPc), subunit SNAP43|Cor0014160.1|m.3682:36-231
Cor0014180.1	2.12678812359489	7.09486298588214	-1.7333629654885	1.99776887678986e-21	7.834028809828e-21	down	yes	1.86484825427281	2.4228706224482	2.09264549406366	7.50471599317067	6.65289609569139	7.12697686878435	tig00007112	5903309	5904514	+	Cor0014180.1	--	--	--	--	--	--	1206	XP_023880345.1	XP_023880345.1 F-box/LRR-repeat protein At2g40920-like [Quercus suber]	_	_	_	_	_	_	_	PF08268.9|FBA_3|F-box associated domain|Cor0014180.1|m.3684:203-330
Cor0014270.1	5.07374153771627	0.160982335290471	4.89397149553849	4.27623919075757e-15	1.31530549877245e-14	up	yes	4.38595289289261	5.7582034642184	5.0770682560378	0	0.254856511384404	0.228090494487008	tig00007112	5984208	5984684	-	Cor0014270.1	--	GO:0006970|response to osmotic stress; GO:0009651|response to salt stress; GO:0009687|abscisic acid metabolic process; GO:0009688|abscisic acid biosynthetic process; GO:0009739|response to gibberellin; GO:0010200|response to chitin; GO:0043161|proteasome-mediated ubiquitin-dependent protein catabolic process	GO:0016021|integral component of membrane	GO:0046872|metal ion binding; GO:0061630|ubiquitin protein ligase activity	--	--	477	XP_018837648.1	XP_018837648.1 PREDICTED: E3 ubiquitin-protein ligase RNF149-like [Juglans regia]	sp|Q9SI09|XERIC_ARATH	sp|Q9SI09|XERIC_ARATH Probable E3 ubiquitin-protein ligase XERICO OS=Arabidopsis thaliana GN=XERICO PE=1 SV=1	_	_	_	_	_	PF13639.3|zf-RING_2|Ring finger domain|Cor0014270.1|m.3692:80-123;PF13923.3|zf-C3HC4_2|Zinc finger, C3HC4 type (RING finger)|Cor0014270.1|m.3692:80-122;PF17123.2|zf-RING_11|RING-like zinc finger|Cor0014270.1|m.3692:80-108;PF00097.22|zf-C3HC4|Zinc finger, C3HC4 type (RING finger)|Cor0014270.1|m.3692:81-122
Cor0014280.1	9.6061947270851	2.19165798643114	2.12687573798412	1.79053147289645e-09	4.20471087541401e-09	up	yes	11.1162780832362	10.842012612893	6.86029348512611	2.38089835592748	2.97410534386204	1.21997025950391	tig00006992	1233	1837	-	Cor0014280.1	--	GO:0006351|transcription, DNA-templated; GO:0009641|shade avoidance; GO:0009733|response to auxin; GO:0009734|auxin-activated signaling pathway; GO:0009826|unidimensional cell growth; GO:0045892|negative regulation of transcription, DNA-templated	GO:0005634|nucleus	GO:0003677|DNA binding; GO:0003700|DNA-binding transcription factor activity; GO:0043565|sequence-specific DNA binding	ko:K09338|HD-ZIP	--	327	XP_021892744.1	XP_021892744.1 homeobox-leucine zipper protein HAT3 [Carica papaya]	sp|P46601|HAT2_ARATH	sp|P46601|HAT2_ARATH Homeobox-leucine zipper protein HAT2 OS=Arabidopsis thaliana GN=HAT2 PE=1 SV=2	_	_	_	_	_	PF04618.9|HD-ZIP_N|HD-ZIP protein N terminus|Cor0014280.1|m.6919:2-21
Cor0014360.1	0	10.4340920183349	-10.0284713584376	1.84674865931002e-21	7.25056173290669e-21	down	yes	0	0	0	9.86899135421772	10.6385004814175	10.7947842193696	tig00006992	275029	279240	-	Cor0014360.1	--	--	--	--	--	--	1065	XP_018860033.1	XP_018860033.1 PREDICTED: ankyrin repeat-containing protein ITN1-like isoform X1 [Juglans regia]	_	_	_	_	_	_	_	PF13962.3|PGG|Domain of unknown function|Cor0014360.1|m.6930:178-290
Cor0014380.1	0.374967778046913	3.46934710736629	-3.17600701075089	3.43688937718048e-50	2.59835867278981e-49	down	yes	0.303287904167616	0.335231751218198	0.486383678754924	3.58621144758914	3.56558847173225	3.25624140277749	tig00006992	314108	321659	-	Cor0014380.1	--	--	--	--	--	--	2673	XP_018860033.1	XP_018860033.1 PREDICTED: ankyrin repeat-containing protein ITN1-like isoform X1 [Juglans regia]	_	_	_	_	_	_	_	PF13962.3|PGG|Domain of unknown function|Cor0014380.1|m.6932:715-826;PF13961.3|DUF4219|Domain of unknown function (DUF4219)|Cor0014380.1|m.6932:15-42;PF13961.3|DUF4219|Domain of unknown function (DUF4219)|Cor0014380.1|m.6932:216-239;PF12796.4|Ank_2|Ankyrin repeats (3 copies)|Cor0014380.1|m.6932:320-401
Cor0014410.1	1.31762068689155	0.366615094202616	1.81768028726687	1.87171180153213e-05	3.40657832305714e-05	up	yes	1.55063466760139	1.21749248778022	1.18473490529303	0.389900722349903	0.506527316376504	0.203417243881442	tig00006992	409181	410428	-	Cor0014410.1	--	--	--	--	--	--	1248	XP_018854325.1	XP_018854325.1 PREDICTED: UPF0481 protein At3g47200-like [Juglans regia]	_	_	_	_	_	_	_	PF03140.12|DUF247|Plant protein of unknown function|Cor0014410.1|m.6934:40-413
Cor0014460.1	0.357818842342802	5.38040407638256	-3.87332613254577	3.07608776664887e-56	2.58385016845268e-55	down	yes	0.488271444377624	0.417196766817604	0.167988315833177	5.45115896235621	5.11367280849294	5.57638045829852	tig00006992	515970	518734	-	Cor0014460.1	--	--	--	--	--	--	1821	XP_023889995.1	XP_023889995.1 uncharacterized protein LOC112002064 [Quercus suber]	_	_	_	_	_	_	_	PF06813.10|Nodulin-like|Nodulin-like|Cor0014460.1|m.6939:26-271;PF07690.13|MFS_1|Major Facilitator Superfamily|Cor0014460.1|m.6939:338-553
Cor0014580.1	30.282952154484	11.474036569331	1.3993523509501	1.6248044021421e-49	1.21538956704852e-48	up	yes	29.7385204097257	31.9988423400124	29.1114937137138	12.8490740106092	10.2055874114377	11.3674482859461	tig00006992	775690	782496	-	Cor0014580.1	--	--	--	--	--	--	1458	XP_018820035.1	XP_018820035.1 PREDICTED: uncharacterized protein LOC108990498 [Juglans regia]	_	_	_	_	_	_	_	_
Cor0014620.1	5.66894734472292	0.861443456888218	2.70414457108147	1.62571213691873e-59	1.43214142852505e-58	up	yes	5.82749453314668	5.56465154799178	5.6146959530303	0.845159525874202	1.04225576407405	0.696915080716402	tig00006992	807360	830982	-	Cor0014620.1	--	GO:0006351|transcription, DNA-templated; GO:0006355|regulation of transcription, DNA-templated; GO:0016569|covalent chromatin modification	GO:0005634|nucleus	GO:0003677|DNA binding; GO:0004386|helicase activity; GO:0005524|ATP binding	ko:K20092|CHD1L	--	2706	XP_018854164.1	XP_018854164.1 PREDICTED: probable helicase CHR10 isoform X2 [Juglans regia]	sp|F4IV45|CHR10_ARATH	sp|F4IV45|CHR10_ARATH Probable helicase CHR10 OS=Arabidopsis thaliana GN=CHR10 PE=3 SV=1	_	_	_	_	_	PF00176.20|SNF2_N|SNF2 family N-terminal domain|Cor0014620.1|m.6958:103-378;PF00271.28|Helicase_C|Helicase conserved C-terminal domain|Cor0014620.1|m.6958:399-523
Cor0014750.1	13.431892860789	51.8219134409345	-1.94710434373924	1.09900850288664e-33	5.99935423764435e-33	down	yes	11.2684222647579	11.8251844883586	17.2020718292505	49.3189544602336	47.1770482634897	58.9697375990802	tig00006992	1070488	1071189	-	Cor0014750.1	--	--	--	--	--	--	369	XP_018854093.1	XP_018854093.1 PREDICTED: uncharacterized protein LOC109016085 [Juglans regia]	_	_	_	_	_	_	_	_
Cor0014770.1	1.80603285609239	0.520075380597605	1.7765208632736	1.15143108535874e-08	2.5880542239259e-08	up	yes	1.76914935647352	1.68921466939248	1.95973454241117	0.418963433019527	0.672877615850706	0.468385092922583	tig00006992	1098486	1112972	+	Cor0014770.1	--	GO:0006458|'de novo' protein folding; GO:0061077|chaperone-mediated protein folding	GO:0005829|cytosol; GO:0005832|chaperonin-containing T-complex	GO:0005524|ATP binding; GO:0044183|protein folding chaperone; GO:0051082|unfolded protein binding	ko:K09493|CCT1,TCP1	--	1626	XP_018854045.1	XP_018854045.1 PREDICTED: T-complex protein 1 subunit alpha [Juglans regia]	sp|P28769|TCPA_ARATH	sp|P28769|TCPA_ARATH T-complex protein 1 subunit alpha OS=Arabidopsis thaliana GN=CCT1 PE=1 SV=1	_	_	_	_	_	PF00118.21|Cpn60_TCP1|TCP-1/cpn60 chaperonin family|Cor0014770.1|m.6977:26-531
Cor0014840.1	0.286861300928381	1.2409705890536	-2.07518693157839	4.37409688614445e-07	8.90034579110123e-07	down	yes	0.152337344410906	0.378250093290942	0.329996465083295	1.38577530522187	0.975679801641732	1.36145666029721	tig00006992	1213066	1218040	+	Cor0014840.1	--	GO:0006351|transcription, DNA-templated; GO:0006355|regulation of transcription, DNA-templated; GO:0009567|double fertilization forming a zygote and endosperm	GO:0005634|nucleus; GO:0009506|plasmodesma	GO:0003677|DNA binding; GO:0003700|DNA-binding transcription factor activity; GO:0046983|protein dimerization activity	--	--	1545	XP_018853947.1	XP_018853947.1 PREDICTED: transcription factor UNE10 isoform X2 [Juglans regia]	sp|Q8GZ38|UNE10_ARATH	sp|Q8GZ38|UNE10_ARATH Transcription factor UNE10 OS=Arabidopsis thaliana GN=UNE10 PE=2 SV=1	_	_	_	_	_	PF00010.23|HLH|Helix-loop-helix DNA-binding domain|Cor0014840.1|m.6985:338-383
Cor0014850.1	27.6004395501335	7.93224647846418	1.79759481634517	1.34704012369807e-45	9.30567820372897e-45	up	yes	27.7935927886564	28.5610798099553	26.4466460517887	9.63789379768108	7.2822477948622	6.87659784284926	tig00006992	1235072	1252483	+	Cor0014850.1	--	GO:0000079|regulation of cyclin-dependent protein serine/threonine kinase activity; GO:0007049|cell cycle; GO:0051301|cell division	--	GO:0019901|protein kinase binding	--	--	828	XP_023885534.1	XP_023885534.1 cyclin-U2-1-like [Quercus suber]	sp|Q9SHD3|CCU21_ARATH	sp|Q9SHD3|CCU21_ARATH Cyclin-U2-1 OS=Arabidopsis thaliana GN=CYCU2-1 PE=1 SV=1	_	_	_	_	_	PF08613.8|Cyclin|Cyclin|Cor0014850.1|m.6986:58-156;PF00134.20|Cyclin_N|Cyclin, N-terminal domain|Cor0014850.1|m.6986:71-131
Cor0014860.1	45.9746781377033	0.62095550073213	6.18747117217374	4.78548521966157e-145	1.11173658060195e-143	up	yes	39.1955097779858	49.9142723527354	48.8142522823888	0.758483131823121	0.495595072138162	0.608788298235108	tig00006992	1269235	1271500	+	Cor0014860.1	--	GO:0009826|unidimensional cell growth; GO:0009828|plant-type cell wall loosening; GO:0019953|sexual reproduction	GO:0005576|extracellular region; GO:0005618|cell wall; GO:0016020|membrane	--	--	--	834	XP_018853967.1	XP_018853967.1 PREDICTED: putative expansin-B2 [Juglans regia]	sp|Q9SHY6|EXPB2_ARATH	sp|Q9SHY6|EXPB2_ARATH Putative expansin-B2 OS=Arabidopsis thaliana GN=EXPB2 PE=3 SV=2	_	_	_	_	_	PF01357.18|Pollen_allerg_1|Pollen allergen|Cor0014860.1|m.6987:177-260;PF03330.15|DPBB_1|Lytic transglycolase|Cor0014860.1|m.6987:86-165
Cor0015030.1	2.02700581924793	0.379610158940807	2.38634690098811	1.64681597946837e-08	3.66806210904185e-08	up	yes	2.02051555040955	1.61257283149698	2.44792907583726	0.483373610754317	0.295194727424717	0.360262138643387	tig00006992	1587449	1593462	+	Cor0015030.1	--	--	--	--	--	--	906	XP_023910944.1	XP_023910944.1 uncharacterized protein LOC112022563 [Quercus suber]	_	_	_	_	_	_	_	_
Cor0015050.1	4.9558244922767	26.4233656853022	-2.41225495274637	4.63601277402061e-46	3.23982981225282e-45	down	yes	3.71757882153085	4.90179982008246	6.2480948352168	23.9322592400811	26.5380586148631	28.7997792009625	tig00006992	1597695	1605778	-	Cor0015050.1	--	GO:0006855|drug transmembrane transport	GO:0016021|integral component of membrane	GO:0015297|antiporter activity; GO:0042910|xenobiotic transmembrane transporter activity	ko:K03327|TC.MATE,SLC47A,norM,mdtK,dinF	--	612	PPD70242.1	PPD70242.1 hypothetical protein GOBAR_DD32879 [Gossypium barbadense]	sp|Q8W488|DTX21_ARATH	sp|Q8W488|DTX21_ARATH Protein DETOXIFICATION 21 OS=Arabidopsis thaliana GN=DTX21 PE=1 SV=1	_	_	_	_	_	_
Cor0015090.1	1.19160340566844	3.70421488367717	-1.62809647698741	4.84137506705456e-06	9.18782137244033e-06	down	yes	1.10215971403293	1.00757998988708	1.46507051308532	3.72870575856459	3.49329183707934	3.89064705538759	tig00006992	1691471	1697383	-	Cor0015090.1	--	GO:0006855|drug transmembrane transport	GO:0016021|integral component of membrane	GO:0015297|antiporter activity; GO:0042910|xenobiotic transmembrane transporter activity	ko:K03327|TC.MATE,SLC47A,norM,mdtK,dinF	--	522	PPD70242.1	PPD70242.1 hypothetical protein GOBAR_DD32879 [Gossypium barbadense]	sp|Q8L616|DTX25_ARATH	sp|Q8L616|DTX25_ARATH Protein DETOXIFICATION 25 OS=Arabidopsis thaliana GN=DTX25 PE=2 SV=1	_	_	_	_	_	_
Cor0015170.1	1.38327018173577	0.27667326030828	2.28099580386793	0.000134710587334429	0.000228909464078629	up	yes	1.55380000333178	1.90286841997473	0.693142121900788	0	0.391755265838021	0.438264515086819	tig00006992	2163181	2171210	+	Cor0015170.1	--	--	--	--	--	--	993	XP_018853864.1	XP_018853864.1 PREDICTED: probable receptor-like protein kinase At5g56460 [Juglans regia]	_	_	_	_	_	_	_	PF07714.14|Pkinase_Tyr|Protein tyrosine kinase|Cor0015170.1|m.7017:23-260;PF00069.22|Pkinase|Protein kinase domain|Cor0015170.1|m.7017:21-300
Cor0015260.1	4.08279911895174	0.774420213878314	2.38338924055315	9.30800007920416e-12	2.46968016459484e-11	up	yes	3.8742583887218	4.44522944164439	3.92890952648902	1.27898616879796	0.784300360841038	0.259974111995945	tig00006992	2320645	2325547	+	Cor0015260.1	--	GO:0007059|chromosome segregation; GO:0051301|cell division	--	GO:0008017|microtubule binding	--	--	837	XP_018852990.1	XP_018852990.1 PREDICTED: spindle and kinetochore-associated protein 1 homolog [Juglans regia]	sp|Q9LZZ7|SKA1_ARATH	sp|Q9LZZ7|SKA1_ARATH Spindle and kinetochore-associated protein 1 homolog OS=Arabidopsis thaliana GN=At3g60660 PE=2 SV=1	_	_	_	_	_	PF07160.9|DUF1395|Protein of unknown function (DUF1395)|Cor0015260.1|m.7026:20-259
Cor0015270.1	45.6376481207584	228.558307322165	-2.3240129410998	4.88532975331441e-25	2.13333062428568e-24	down	yes	39.1627699992301	59.8242387132791	37.925935649766	229.344191953535	224.421396879284	231.909333133677	tig00006992	2328274	2328681	+	Cor0015270.1	--	--	GO:0016021|integral component of membrane	--	--	--	408	XP_023879076.1	XP_023879076.1 14 kDa proline-rich protein DC2.15-like [Quercus suber]	sp|P14009|14KD_DAUCA	sp|P14009|14KD_DAUCA 14 kDa proline-rich protein DC2.15 OS=Daucus carota PE=2 SV=1	_	_	_	_	_	PF14547.3|Hydrophob_seed|Hydrophobic seed protein|Cor0015270.1|m.7027:51-135;PF00234.19|Tryp_alpha_amyl|Protease inhibitor/seed storage/LTP family|Cor0015270.1|m.7027:52-134
Cor0015380.1	3.1783002272361	7.42129189038567	-1.22082554985941	9.92104790021062e-13	2.74801704910961e-12	down	yes	2.93702202649058	3.48292549963362	3.1149531555841	7.2574081624245	7.05588455804251	7.95058295069	tig00006992	2559577	2563257	+	Cor0015380.1	--	GO:0006810|transport; GO:0016032|viral process	GO:0009506|plasmodesma; GO:0016021|integral component of membrane	--	--	--	1113	XP_015869083.1	XP_015869083.1 cysteine-rich repeat secretory protein 15 isoform X2 [Ziziphus jujuba]	sp|Q6NKQ9|CRR15_ARATH	sp|Q6NKQ9|CRR15_ARATH Cysteine-rich repeat secretory protein 15 OS=Arabidopsis thaliana GN=CRRSP15 PE=1 SV=1	_	_	_	_	_	PF01657.14|Stress-antifung|Salt stress response/antifungal|Cor0015380.1|m.7038:93-189;PF01657.14|Stress-antifung|Salt stress response/antifungal|Cor0015380.1|m.7038:206-288
Cor0015390.1	56.6275606894064	14.9555703883373	1.9201118657895	1.26521367513195e-155	3.2452531206618e-154	up	yes	56.517154776446	58.5531144414379	54.8124128503353	13.9522377321202	15.4220355743371	15.4924378585545	tig00006992	2566657	2570516	-	Cor0015390.1	--	GO:0042545|cell wall modification; GO:0045490|pectin catabolic process	GO:0005576|extracellular region; GO:0005618|cell wall	GO:0004857|enzyme inhibitor activity; GO:0030599|pectinesterase activity; GO:0045330|aspartyl esterase activity	ko:K01051|E3.1.1.11	ko00040|Pentose and glucuronate interconversions; ko01100|Metabolic pathways	1545	XP_018820441.1	XP_018820441.1 PREDICTED: pectinesterase 2-like [Juglans regia]	sp|O04887|PME2_CITSI	sp|O04887|PME2_CITSI Pectinesterase 2 OS=Citrus sinensis GN=PECS-2.1 PE=2 SV=1	_	_	_	_	_	PF01095.16|Pectinesterase|Pectinesterase|Cor0015390.1|m.7039:205-500;PF04043.12|PMEI|Plant invertase/pectin methylesterase inhibitor|Cor0015390.1|m.7039:25-167
Cor0015460.1	3.36975993684802	1.15693583556952	1.53419553996238	4.82868384843054e-19	1.74265549807318e-18	up	yes	3.59043720553163	3.0537106660717	3.46513193894073	1.34611626437524	1.19573661570847	0.928954626624854	tig00006992	2779911	2782838	-	Cor0015460.1	--	GO:0006952|defense response	--	GO:0005524|ATP binding; GO:0043531|ADP binding	--	--	2928	XP_018825440.1	XP_018825440.1 PREDICTED: putative disease resistance protein RGA1 isoform X1 [Juglans regia]	sp|Q7XA42|RGA1_SOLBU	sp|Q7XA42|RGA1_SOLBU Putative disease resistance protein RGA1 OS=Solanum bulbocastanum GN=RGA1 PE=2 SV=2	_	_	_	_	_	PF00931.19|NB-ARC|NB-ARC domain|Cor0015460.1|m.7047:171-463
Cor0015510.1	0.992535614962249	2.40769219961533	-1.26997709522508	0.000179825178104389	0.000302286235924495	down	yes	0.640552305483557	1.22397540837543	1.11307913102776	2.12464751450478	2.35624208512521	2.74218699921601	tig00006992	2941028	2945167	-	Cor0015510.1	--	--	--	--	--	--	939	XP_018853604.1	XP_018853604.1 PREDICTED: uncharacterized protein LOC109015588 [Juglans regia]	_	_	_	_	_	_	_	PF04305.11|DUF455|Protein of unknown function (DUF455)|Cor0015510.1|m.7052:20-297
Cor0015630.1	5.35760734559176	18.1396438389224	-1.75759019402598	4.06327259489071e-58	3.50540790122614e-57	down	yes	5.56122851493676	5.44691267527869	5.06468084655984	17.7953099662886	17.7832460036466	18.8403755468319	tig00006992	3214595	3231969	-	Cor0015630.1	--	GO:0003333|amino acid transmembrane transport; GO:0015812|gamma-aminobutyric acid transport	GO:0005886|plasma membrane; GO:0016021|integral component of membrane	GO:0015171|amino acid transmembrane transporter activity; GO:0015185|gamma-aminobutyric acid transmembrane transporter activity	--	--	1359	XP_023876259.1	XP_023876259.1 GABA transporter 1-like isoform X1 [Quercus suber]	sp|F4HW02|GAT1_ARATH	sp|F4HW02|GAT1_ARATH GABA transporter 1 OS=Arabidopsis thaliana GN=GAT1 PE=1 SV=1	_	_	_	_	_	PF01490.15|Aa_trans|Transmembrane amino acid transporter protein|Cor0015630.1|m.7065:32-436
Cor0015640.1	6.50013881295485	20.3875431872755	-1.64763518427802	1.64754931432126e-58	1.43582245174128e-57	down	yes	6.4001229264669	6.38012040074224	6.7201731116554	19.5415863562419	20.3405479203741	21.2804952852105	tig00006992	3243052	3248641	-	Cor0015640.1	--	GO:0003333|amino acid transmembrane transport; GO:0015812|gamma-aminobutyric acid transport	GO:0005886|plasma membrane; GO:0016021|integral component of membrane	GO:0015171|amino acid transmembrane transporter activity; GO:0015185|gamma-aminobutyric acid transmembrane transporter activity	--	--	1377	XP_023876259.1	XP_023876259.1 GABA transporter 1-like isoform X1 [Quercus suber]	sp|F4HW02|GAT1_ARATH	sp|F4HW02|GAT1_ARATH GABA transporter 1 OS=Arabidopsis thaliana GN=GAT1 PE=1 SV=1	_	_	_	_	_	PF01490.15|Aa_trans|Transmembrane amino acid transporter protein|Cor0015640.1|m.7066:38-442
Cor0015650.1	10.4087892985724	21.5885532322311	-1.05174703653879	2.16567816839487e-32	1.14680098907318e-31	down	yes	10.3047809594943	9.93894626335003	10.9826406728728	21.0489031643943	21.1481807748088	22.5685757574903	tig00006992	3253038	3259726	+	Cor0015650.1	--	--	--	--	--	--	1713	XP_018853521.1	XP_018853521.1 PREDICTED: pre-mRNA-processing ATP-dependent RNA helicase prp5 [Juglans regia]	_	_	_	_	_	_	_	PF00270.26|DEAD|DEAD/DEAH box helicase|Cor0015650.1|m.7067:237-356
Cor0015660.1	4.12806238020384	2.0437503859382	1.01069454732596	7.33155083861569e-07	1.4684495869115e-06	up	yes	3.75165527515466	4.15077607648278	4.48175578897408	2.46377772907686	2.13724606066035	1.5302273680774	tig00006992	3269467	3274829	+	Cor0015660.1	--	GO:0009294|DNA mediated transformation; GO:0009617|response to bacterium; GO:0071555|cell wall organization	GO:0000139|Golgi membrane; GO:0016021|integral component of membrane	GO:0047259|glucomannan 4-beta-mannosyltransferase activity; GO:0051753|mannan synthase activity	ko:K13680|CSLA	--	1422	XP_023876237.1	XP_023876237.1 glucomannan 4-beta-mannosyltransferase 9-like [Quercus suber]	sp|Q9LZR3|CSLA9_ARATH	sp|Q9LZR3|CSLA9_ARATH Glucomannan 4-beta-mannosyltransferase 9 OS=Arabidopsis thaliana GN=CSLA9 PE=2 SV=1	_	_	_	_	_	PF13641.3|Glyco_tranf_2_3|Glycosyltransferase like family 2|Cor0015660.1|m.7068:90-324;PF13632.3|Glyco_trans_2_3|Glycosyl transferase family group 2|Cor0015660.1|m.7068:182-370;PF00535.23|Glycos_transf_2|Glycosyl transferase family 2|Cor0015660.1|m.7068:94-254;PF13506.3|Glyco_transf_21|Glycosyl transferase family 21|Cor0015660.1|m.7068:180-322
Cor0015670.1	0.534696310752401	7.87071167267773	-3.85480191815857	2.46350604917312e-67	2.46684331106239e-66	down	yes	0.5754966344412	0.302600074632754	0.725992223183249	7.90521821842475	7.58512361921475	8.1217931803937	tig00006992	3284179	3287968	+	Cor0015670.1	--	--	GO:0016021|integral component of membrane	GO:0004497|monooxygenase activity; GO:0005506|iron ion binding; GO:0016705|oxidoreductase activity, acting on paired donors, with incorporation or reduction of molecular oxygen; GO:0020037|heme binding	--	--	1545	XP_023876238.1	XP_023876238.1 cytochrome P450 714C2-like [Quercus suber]	sp|Q2QYH7|C14C2_ORYSJ	sp|Q2QYH7|C14C2_ORYSJ Cytochrome P450 714C2 OS=Oryza sativa subsp. japonica GN=CYP714C2 PE=2 SV=1	_	_	_	_	_	PF00067.19|p450|Cytochrome P450|Cor0015670.1|m.7069:87-500
Cor0015700.1	1.77421358383175	13.493141348389	-2.91993484030828	3.82293440288089e-71	4.02125221601869e-70	down	yes	1.64379248778625	2.00364477988973	1.67520348381927	13.1612659832306	13.9859428156072	13.3322152463292	tig00006992	3333746	3335975	+	Cor0015700.1	--	--	GO:0016021|integral component of membrane	GO:0004497|monooxygenase activity; GO:0005506|iron ion binding; GO:0016705|oxidoreductase activity, acting on paired donors, with incorporation or reduction of molecular oxygen; GO:0020037|heme binding	--	--	1050	XP_023876238.1	XP_023876238.1 cytochrome P450 714C2-like [Quercus suber]	sp|Q2QYH7|C14C2_ORYSJ	sp|Q2QYH7|C14C2_ORYSJ Cytochrome P450 714C2 OS=Oryza sativa subsp. japonica GN=CYP714C2 PE=2 SV=1	_	_	_	_	_	PF00067.19|p450|Cytochrome P450|Cor0015700.1|m.7072:87-246
Cor0015750.1	3.34915295968731	7.06505630016122	-1.07464413784857	2.78509925764061e-09	6.47758640271047e-09	down	yes	3.09315790712466	3.46562866511828	3.488672306819	6.51648738069375	6.70220308355069	7.97647843623921	tig00006992	3413888	3422393	+	Cor0015750.1	--	--	GO:0016021|integral component of membrane	GO:0004497|monooxygenase activity; GO:0005506|iron ion binding; GO:0016705|oxidoreductase activity, acting on paired donors, with incorporation or reduction of molecular oxygen; GO:0020037|heme binding	--	--	1023	XP_023876238.1	XP_023876238.1 cytochrome P450 714C2-like [Quercus suber]	sp|Q2QYH7|C14C2_ORYSJ	sp|Q2QYH7|C14C2_ORYSJ Cytochrome P450 714C2 OS=Oryza sativa subsp. japonica GN=CYP714C2 PE=2 SV=1	_	_	_	_	_	PF00067.19|p450|Cytochrome P450|Cor0015750.1|m.7078:91-214
Cor0015820.1	29.3903364025809	69.7735787384177	-1.24705492305488	3.02087800581465e-41	1.93331436956151e-40	down	yes	32.7697688712719	26.6044654737159	28.7967748627548	67.1322399281566	72.7898513904013	69.3986448966953	tig00006992	3576114	3579142	+	Cor0015820.1	--	GO:0042254|ribosome biogenesis	GO:0005730|nucleolus	GO:0003723|RNA binding	ko:K14838|NOP15	--	648	XP_017984974.1	XP_017984974.1 PREDICTED: uncharacterized RNA-binding protein C1827.05c [Theobroma cacao]	sp|O74978|YQL5_SCHPO	sp|O74978|YQL5_SCHPO Uncharacterized RNA-binding protein C1827.05c OS=Schizosaccharomyces pombe (strain 972 / ATCC 24843) GN=SPCC1827.05c PE=4 SV=1	_	_	_	_	_	PF00076.19|RRM_1|RNA recognition motif. (a.k.a. RRM, RBD, or RNP domain)|Cor0015820.1|m.7087:56-123
Cor0015840.1	1.37842450721683	0.407732751893644	1.73279656963192	3.48970791124223e-06	6.68744167483163e-06	up	yes	1.50352760143709	1.61073941535781	1.02100650485558	0.314338566855736	0.534013294784531	0.374846394040664	tig00006992	3582987	3585484	-	Cor0015840.1	--	--	GO:0016021|integral component of membrane	GO:0004497|monooxygenase activity; GO:0005506|iron ion binding; GO:0016705|oxidoreductase activity, acting on paired donors, with incorporation or reduction of molecular oxygen; GO:0020037|heme binding	--	--	1548	XP_023876238.1	XP_023876238.1 cytochrome P450 714C2-like [Quercus suber]	sp|Q2QYH7|C14C2_ORYSJ	sp|Q2QYH7|C14C2_ORYSJ Cytochrome P450 714C2 OS=Oryza sativa subsp. japonica GN=CYP714C2 PE=2 SV=1	_	_	_	_	_	PF00067.19|p450|Cytochrome P450|Cor0015840.1|m.7089:86-499
Cor0015850.1	1.07864983750636	4.56443416962662	-2.0710533135174	1.20976379771331e-17	4.12695172611995e-17	down	yes	0.955296588999896	0.845017617089468	1.43563530642972	3.99942001226859	4.42228415028254	5.27159834632873	tig00006992	3654717	3657178	+	Cor0015850.1	--	GO:0006351|transcription, DNA-templated; GO:0006355|regulation of transcription, DNA-templated; GO:0009909|regulation of flower development; GO:0010200|response to chitin; GO:0046621|negative regulation of organ growth; GO:0048441|petal development; GO:0048442|sepal development; GO:0048498|establishment of petal orientation; GO:0090428|perianth development	GO:0005634|nucleus	GO:0003677|DNA binding; GO:0003700|DNA-binding transcription factor activity; GO:0042803|protein homodimerization activity	--	--	1314	XP_023870498.1	XP_023870498.1 trihelix transcription factor PTL-like [Quercus suber]	sp|Q9LZS0|PTL_ARATH	sp|Q9LZS0|PTL_ARATH Trihelix transcription factor PTL OS=Arabidopsis thaliana GN=PTL PE=2 SV=1	_	_	_	_	_	PF13837.3|Myb_DNA-bind_4|Myb/SANT-like DNA-binding domain|Cor0015850.1|m.7090:72-159;PF13837.3|Myb_DNA-bind_4|Myb/SANT-like DNA-binding domain|Cor0015850.1|m.7090:356-413
Cor0015910.1	9.39330133083507	3.75370363322018	1.32101432029483	4.81704295637414e-09	1.10533021809731e-08	up	yes	8.90255119110542	9.15278040458889	10.1245723968109	4.40007113051891	4.22465336211893	2.63638640702271	tig00006992	3731858	3732421	-	Cor0015910.1	--	--	--	--	--	--	564	XP_023921886.1	XP_023921886.1 uncharacterized protein LOC112033332 [Quercus suber]	_	_	_	_	_	_	_	_
Cor0015950.1	3.61619198600957	1.19072806770579	1.59454585271459	0.00022964497957801	0.00038247507762163	up	yes	3.48683254984962	3.679532851958	3.6822105562211	0.946159086235765	1.21566555930361	1.410359557578	tig00006992	3802157	3803549	-	Cor0015950.1	--	--	--	--	ko:K19748|GORAB,SCYL1BP1	ko04115|p53 signaling pathway	360	XP_021904237.1	XP_021904237.1 uncharacterized protein LOC110819378 isoform X2 [Carica papaya]	_	_	_	_	_	_	_	PF04949.10|Transcrip_act|Transcriptional activator|Cor0015950.1|m.7103:1-69;PF04949.10|Transcrip_act|Transcriptional activator|Cor0015950.1|m.7103:69-117
Cor0016020.1	11.047358055841	23.8739517013496	-1.11103483401205	2.94789230142925e-32	1.55493430443862e-31	down	yes	11.3847507906605	12.143562371677	9.61376100518552	24.4676865047323	23.6118452270716	23.5423233722448	tig00006992	3983053	3988066	+	Cor0016020.1	--	GO:0005982|starch metabolic process; GO:0005987|sucrose catabolic process; GO:0048825|cotyledon development	GO:0009507|chloroplast	GO:0004575|sucrose alpha-glucosidase activity; GO:0033926|glycopeptide alpha-N-acetylgalactosaminidase activity	--	--	1941	XP_023924465.1	XP_023924465.1 neutral/alkaline invertase 3, chloroplastic-like [Quercus suber]	sp|Q9FK88|INVE_ARATH	sp|Q9FK88|INVE_ARATH Alkaline/neutral invertase E, chloroplastic OS=Arabidopsis thaliana GN=INVE PE=1 SV=1	_	_	_	_	_	PF12899.4|Glyco_hydro_100|Alkaline and neutral invertase|Cor0016020.1|m.7110:164-605
Cor0016150.1	3.73855110713002	0.368447500740091	3.30816798709748	1.27210775391339e-27	5.96167616545807e-27	up	yes	3.93674642724957	3.77029931699681	3.50860757714368	0.313932968704954	0.50543801031978	0.285971523195539	tig00006992	4337614	4366294	+	Cor0016150.1	--	--	--	--	--	--	1395	XP_018818117.1	XP_018818117.1 PREDICTED: uncharacterized protein LOC108989087 [Juglans regia]	_	_	_	_	_	_	_	PF13962.3|PGG|Domain of unknown function|Cor0016150.1|m.7122:321-408
Cor0016170.1	3.75762467700046	0.459383036232006	3.00481764570189	2.17784189048836e-14	6.50313345999297e-14	up	yes	3.88271746817316	3.82792397904698	3.56223258378125	0.424974761128977	0.530858322840004	0.422316024727037	tig00006992	4384561	4388511	+	Cor0016170.1	--	--	--	--	--	--	687	XP_023873707.1	XP_023873707.1 ankyrin repeat-containing protein ITN1-like [Quercus suber]	_	_	_	_	_	_	_	PF13962.3|PGG|Domain of unknown function|Cor0016170.1|m.7124:64-175
Cor0016250.1	1.58476303124393	3.25312168590257	-1.03291072112108	0.000382415286699444	0.000625637564618345	down	yes	1.9273948768013	1.90883244315291	0.918061773777584	2.77123407885278	4.01149271663	2.97663826222493	tig00006992	4684317	4690638	-	Cor0016250.1	--	GO:0006397|mRNA processing; GO:0009409|response to cold; GO:1900871|chloroplast mRNA modification	GO:0009507|chloroplast	GO:0003723|RNA binding	--	--	1194	XP_018822612.1	XP_018822612.1 PREDICTED: uncharacterized protein LOC108992482 [Juglans regia]	sp|Q8L440|ORRM1_ARATH	sp|Q8L440|ORRM1_ARATH Organelle RRM domain-containing protein 1, chloroplastic OS=Arabidopsis thaliana GN=ORRM1 PE=1 SV=1	_	_	_	_	_	PF00076.19|RRM_1|RNA recognition motif. (a.k.a. RRM, RBD, or RNP domain)|Cor0016250.1|m.7132:310-376
Cor0016270.1	0.885542950924948	1.99208229871092	-1.16066674787843	0.00108060193843684	0.00168855085258575	down	yes	1.15290431083737	0.900682614615905	0.60304192732157	1.8312756507789	2.0391809381867	2.10579030716715	tig00006992	4752838	4758923	-	Cor0016270.1	--	GO:0006397|mRNA processing; GO:0009409|response to cold; GO:1900871|chloroplast mRNA modification	GO:0009507|chloroplast	GO:0003723|RNA binding	--	--	930	XP_008232008.1	XP_008232008.1 PREDICTED: uncharacterized protein LOC103331178 isoform X1 [Prunus mume]	sp|Q8L440|ORRM1_ARATH	sp|Q8L440|ORRM1_ARATH Organelle RRM domain-containing protein 1, chloroplastic OS=Arabidopsis thaliana GN=ORRM1 PE=1 SV=1	_	_	_	_	_	PF00076.19|RRM_1|RNA recognition motif. (a.k.a. RRM, RBD, or RNP domain)|Cor0016270.1|m.7135:222-288
Cor0016330.1	13.7024032116288	36.5128018895531	-1.41331601014129	2.62511836603427e-43	1.7388869600183e-42	down	yes	13.9515010517308	14.6332111449948	12.5224974381608	33.1770069199554	34.8025467137158	41.5588520349881	tig00006992	4844724	4845977	-	Cor0016330.1	--	GO:0006952|defense response; GO:0009695|jasmonic acid biosynthetic process; GO:0016125|sterol metabolic process; GO:0031408|oxylipin biosynthetic process	GO:0009535|chloroplast thylakoid membrane; GO:0009941|chloroplast envelope	GO:0004497|monooxygenase activity; GO:0005506|iron ion binding; GO:0016705|oxidoreductase activity, acting on paired donors, with incorporation or reduction of molecular oxygen; GO:0020037|heme binding; GO:0047987|hydroperoxide dehydratase activity	ko:K01723|AOS	ko00592|alpha-Linolenic acid metabolism; ko01100|Metabolic pathways; ko01110|Biosynthesis of secondary metabolites	1254	XP_018808260.1	XP_018808260.1 PREDICTED: allene oxide synthase 1, chloroplastic-like [Juglans regia]	sp|K4BV52|AOS1_SOLLC	sp|K4BV52|AOS1_SOLLC Allene oxide synthase 1, chloroplastic OS=Solanum lycopersicum GN=AOS1 PE=2 SV=1	_	_	_	_	_	PF00067.19|p450|Cytochrome P450|Cor0016330.1|m.7142:246-342
Cor0016370.1	41.51061274417	5.94966391489193	2.80052485479301	7.21250332558355e-63	6.7524311502959e-62	up	yes	46.9426611863201	35.274376943254	42.3148001029358	5.04131096141064	6.84496373481762	5.96271704844753	tig00006992	4908248	4910983	-	Cor0016370.1	--	--	--	--	--	--	444	_	_	_	_	_	_	_	_	_	_
Cor0016450.1	28.755482600339	3.74000905184869	2.93937269147983	7.46811115580494e-134	1.60008463261792e-132	up	yes	27.2268737022319	30.3799325142759	28.6596415845091	3.79436548721798	3.4167806636811	4.00888100464698	tig00006992	5043997	5046658	-	Cor0016450.1	--	GO:0071554|cell wall organization or biogenesis	GO:0005794|Golgi apparatus; GO:0016021|integral component of membrane	GO:0016413|O-acetyltransferase activity	--	--	1167	XP_018842581.1	XP_018842581.1 PREDICTED: protein trichome birefringence-like 36 [Juglans regia]	sp|Q940H3|TBL36_ARATH	sp|Q940H3|TBL36_ARATH Protein trichome birefringence-like 36 OS=Arabidopsis thaliana GN=TBL36 PE=2 SV=1	_	_	_	_	_	PF13839.3|PC-Esterase|GDSL/SGNH-like Acyl-Esterase family found in Pmr5 and Cas1p|Cor0016450.1|m.7157:115-384;PF14416.3|PMR5N|PMR5 N terminal Domain|Cor0016450.1|m.7157:63-113
Cor0016560.1	2.67387889248336	5.88776565205562	-1.1358489252489	1.18152585315085e-08	2.653130823521e-08	down	yes	2.36139956546012	3.16243966086236	2.49779745112759	5.88963581057421	5.95571023289953	5.81795091269311	tig00006992	5316802	5319170	+	Cor0016560.1	--	--	--	--	--	--	1041	XP_018842589.1	XP_018842589.1 PREDICTED: uncharacterized protein LOC109007385 isoform X1 [Juglans regia]	_	_	_	_	_	_	_	PF12697.4|Abhydrolase_6|Alpha/beta hydrolase family|Cor0016560.1|m.7168:66-328;PF00561.17|Abhydrolase_1|alpha/beta hydrolase fold|Cor0016560.1|m.7168:66-326;PF12146.5|Hydrolase_4|Serine aminopeptidase, S33|Cor0016560.1|m.7168:65-325
Cor0016600.1	0.733779398152496	2.69485555984595	-1.8626048631351	1.17791957078862e-17	4.02084971875829e-17	down	yes	0.751472532295177	0.852567683750605	0.597297978411707	2.64594697098141	2.536667303233	2.90195240532343	tig00006992	5363140	5369293	+	Cor0016600.1	--	--	GO:0034707|chloride channel complex	GO:0005247|voltage-gated chloride channel activity	--	--	2262	XP_018841595.1	XP_018841595.1 PREDICTED: chloride channel protein CLC-e [Juglans regia]	sp|Q8GX93|CLCE_ARATH	sp|Q8GX93|CLCE_ARATH Chloride channel protein CLC-e OS=Arabidopsis thaliana GN=CLC-E PE=2 SV=2	_	_	_	_	_	PF00654.17|Voltage_CLC|Voltage gated chloride channel|Cor0016600.1|m.7172:205-532;PF00571.25|CBS|CBS domain|Cor0016600.1|m.7172:609-657
Cor0016660.1	23.7173057040013	113.066718748658	-2.25268173162936	9.28031228002682e-192	3.17718817469045e-190	down	yes	22.1367987539795	24.9763955972691	24.0387227607552	114.250488157492	113.817576634215	111.132091454266	tig00006992	5438207	5439365	+	Cor0016660.1	--	GO:0009793|embryo development ending in seed dormancy; GO:0010183|pollen tube guidance; GO:0050832|defense response to fungus	GO:0005634|nucleus; GO:0005829|cytosol; GO:0009507|chloroplast	GO:0036033|mediator complex binding	--	--	684	XP_018846543.1	XP_018846543.1 PREDICTED: CCG-binding protein 1 [Juglans regia]	sp|Q9XIM0|MEE14_ARATH	sp|Q9XIM0|MEE14_ARATH CCG-binding protein 1 OS=Arabidopsis thaliana GN=MEE14 PE=1 SV=1	_	_	_	_	_	_
Cor0016690.1	3.73064150240274	0.0549475735233619	5.84786626970178	3.39079341709882e-14	1.004757335074e-13	up	yes	3.41567270189351	4.13450510135977	3.64174670395493	0	0.066158669894074	0.0986840506760117	tig00006992	5460279	5461820	-	Cor0016690.1	--	--	--	--	--	--	735	XP_018846540.1	XP_018846540.1 PREDICTED: uncharacterized protein LOC109010229 isoform X1 [Juglans regia]	_	_	_	_	_	_	_	_
Cor0016720.1	2.72851579619231	7.13006401867811	-1.38254280760704	5.71884063539756e-06	1.08051337763257e-05	down	yes	2.64370500705811	2.12894861251186	3.41289376900695	7.3122364978408	7.24084950623461	6.83710605195892	tig00006992	5482861	5483226	+	Cor0016720.1	--	GO:0015979|photosynthesis; GO:0055114|oxidation-reduction process	GO:0009512|cytochrome b6f complex; GO:0009535|chloroplast thylakoid membrane; GO:0016021|integral component of membrane	--	--	--	366	XP_023874418.1	XP_023874418.1 uncharacterized protein LOC111986957 [Quercus suber]	sp|P80883|PETM_SPIOL	sp|P80883|PETM_SPIOL Cytochrome b6-f complex subunit 7 (Fragment) OS=Spinacia oleracea GN=petM PE=1 SV=1	_	_	_	_	_	PF08041.8|PetM|PetM family of cytochrome b6f complex subunit 7|Cor0016720.1|m.7186:87-114
Cor0016730.1	3.11490186077613	0.0643860530872798	5.39263492112014	9.57060562393969e-16	3.01505596002532e-15	up	yes	2.64785065645577	3.3906958021456	3.30615912372701	0	0.110640779003741	0.0825173802580985	tig00006992	5484310	5485188	-	Cor0016730.1	--	--	--	--	--	--	879	XP_018846539.1	XP_018846539.1 PREDICTED: transmembrane protein 45B-like [Juglans regia]	_	_	_	_	_	_	_	PF04819.9|DUF716|Family of unknown function (DUF716)|Cor0016730.1|m.7187:117-254
Cor0016790.1	181.811452538833	55.6623468166697	1.70748962352198	2.39403002273906e-41	1.5339525701254e-40	up	yes	155.760480351835	167.287739724468	222.386137540195	50.7938035768674	61.3164646139978	54.876772259144	tig00006992	5525354	5525581	+	Cor0016790.1	--	--	--	--	--	--	228	KOM50847.1	KOM50847.1 hypothetical protein LR48_Vigan08g167400 [Vigna angularis]	_	_	_	_	_	_	_	_
Cor0016800.1	143.064996167775	40.4051534225504	1.8238033387544	0	0	up	yes	145.878505300253	142.889726832199	140.426756370873	40.5031198142586	39.796414826954	40.9159256264387	tig00006992	5526921	5533257	-	Cor0016800.1	--	GO:0007188|adenylate cyclase-modulating G protein-coupled receptor signaling pathway	GO:0005634|nucleus; GO:0005834|heterotrimeric G-protein complex	GO:0001664|G protein-coupled receptor binding; GO:0003924|GTPase activity; GO:0005525|GTP binding; GO:0031683|G-protein beta/gamma-subunit complex binding; GO:0046872|metal ion binding	--	--	2613	XP_018846534.1	XP_018846534.1 PREDICTED: extra-large guanine nucleotide-binding protein 1-like isoform X1 [Juglans regia]	sp|O80462|XLG1_ARATH	sp|O80462|XLG1_ARATH Extra-large guanine nucleotide-binding protein 1 OS=Arabidopsis thaliana GN=XLG1 PE=1 SV=2	_	_	_	_	_	PF00503.17|G-alpha|G-protein alpha subunit|Cor0016800.1|m.7190:465-826
Cor0016810.1	2.78779053183495	0.597243049184441	2.20394197697147	7.36261678481966e-12	1.96505619817393e-11	up	yes	2.41587683811009	2.9127058374323	3.03478891996245	0.695137287846684	0.50942175818437	0.58717010152227	tig00006992	5536865	5542559	-	Cor0016810.1	--	GO:0006952|defense response; GO:0007166|cell surface receptor signaling pathway	GO:0005886|plasma membrane	GO:0004674|protein serine/threonine kinase activity; GO:0005524|ATP binding	ko:K04733|IRAK4	ko04064|NF-kappa B signaling pathway; ko04620|Toll-like receptor signaling pathway; ko04621|NOD-like receptor signaling pathway; ko04624|Toll and Imd signaling pathway; ko04722|Neurotrophin signaling pathway; ko05133|Pertussis; ko05140|Leishmaniasis; ko05142|Chagas disease (American trypanosomiasis); ko05145|Toxoplasmosis; ko05152|Tuberculosis; ko05162|Measles; ko05164|Influenza A	1050	XP_018852025.1	XP_018852025.1 PREDICTED: non-functional pseudokinase ZED1-like [Juglans regia]	sp|Q8LGB6|ZED1_ARATH	sp|Q8LGB6|ZED1_ARATH Non-functional pseudokinase ZED1 OS=Arabidopsis thaliana GN=ZED1 PE=1 SV=1	_	_	_	_	_	PF00069.22|Pkinase|Protein kinase domain|Cor0016810.1|m.7191:98-334;PF07714.14|Pkinase_Tyr|Protein tyrosine kinase|Cor0016810.1|m.7191:91-340
Cor0016820.1	2.2044648085857	0.726464633412662	1.58826991988243	7.55062287644468e-05	0.000130960142082704	up	yes	2.66772748964788	1.9311949806169	2.01447195549231	0.699132329730861	0.698658367415868	0.781603203091256	tig00006992	5552340	5554298	-	Cor0016820.1	--	GO:0007188|adenylate cyclase-modulating G protein-coupled receptor signaling pathway	GO:0005634|nucleus; GO:0005834|heterotrimeric G-protein complex	GO:0001664|G protein-coupled receptor binding; GO:0003924|GTPase activity; GO:0005525|GTP binding; GO:0031683|G-protein beta/gamma-subunit complex binding; GO:0046872|metal ion binding	--	--	696	XP_018846534.1	XP_018846534.1 PREDICTED: extra-large guanine nucleotide-binding protein 1-like isoform X1 [Juglans regia]	sp|O80462|XLG1_ARATH	sp|O80462|XLG1_ARATH Extra-large guanine nucleotide-binding protein 1 OS=Arabidopsis thaliana GN=XLG1 PE=1 SV=2	_	_	_	_	_	_
Cor0016830.1	38.3230019936292	17.8539551935452	1.10153544743576	2.94147859932755e-38	1.76836691246819e-37	up	yes	37.5061597421199	41.9916981490102	35.4711480897574	16.5449175457431	18.7262844338953	18.2906636009973	tig00006992	5573159	5577944	-	Cor0016830.1	--	GO:0009846|pollen germination	GO:0005634|nucleus; GO:0005737|cytoplasm	--	--	--	1497	XP_018846533.1	XP_018846533.1 PREDICTED: WD repeat-containing protein wdr-5.1-like [Juglans regia]	sp|O48716|JGB_ARATH	sp|O48716|JGB_ARATH Protein JINGUBANG OS=Arabidopsis thaliana GN=JGB PE=1 SV=1	_	_	_	_	_	PF00400.29|WD40|WD domain, G-beta repeat|Cor0016830.1|m.7193:155-181;PF00400.29|WD40|WD domain, G-beta repeat|Cor0016830.1|m.7193:182-219;PF00400.29|WD40|WD domain, G-beta repeat|Cor0016830.1|m.7193:245-273;PF00400.29|WD40|WD domain, G-beta repeat|Cor0016830.1|m.7193:279-314;PF00400.29|WD40|WD domain, G-beta repeat|Cor0016830.1|m.7193:336-362;PF00400.29|WD40|WD domain, G-beta repeat|Cor0016830.1|…
Cor0016900.1	629.91563186037	46.7876224709785	3.75067437469851	0	0	up	yes	623.298167612236	668.262543326978	598.186184641895	46.0284607982808	45.7309918818113	48.6034147328435	tig00006992	5612076	5613536	-	Cor0016900.1	--	GO:0006952|defense response; GO:0009695|jasmonic acid biosynthetic process; GO:0016125|sterol metabolic process; GO:0031408|oxylipin biosynthetic process	GO:0009535|chloroplast thylakoid membrane; GO:0009941|chloroplast envelope	GO:0004497|monooxygenase activity; GO:0005506|iron ion binding; GO:0016705|oxidoreductase activity, acting on paired donors, with incorporation or reduction of molecular oxygen; GO:0020037|heme binding; GO:0047987|hydroperoxide dehydratase activity	ko:K01723|AOS	ko00592|alpha-Linolenic acid metabolism; ko01100|Metabolic pathways; ko01110|Biosynthesis of secondary metabolites	1461	XP_018847158.1	XP_018847158.1 PREDICTED: allene oxide synthase 3-like [Juglans regia]	sp|K4BV52|AOS1_SOLLC	sp|K4BV52|AOS1_SOLLC Allene oxide synthase 1, chloroplastic OS=Solanum lycopersicum GN=AOS1 PE=2 SV=1	_	_	_	_	_	PF00067.19|p450|Cytochrome P450|Cor0016900.1|m.7203:312-414
Cor0016960.1	30.0345912762151	10.0792604423091	1.57428486907527	1.58217889111853e-93	2.1953407105264e-92	up	yes	30.7933207409186	29.7944908961163	29.5159621916105	10.6496574910652	10.0048723791401	9.58325145672192	tig00006992	5781207	5787535	-	Cor0016960.1	--	GO:0006631|fatty acid metabolic process; GO:0010143|cutin biosynthetic process; GO:0010311|lateral root formation; GO:0050832|defense response to fungus	GO:0005783|endoplasmic reticulum; GO:0009506|plasmodesma	GO:0004467|long-chain fatty acid-CoA ligase activity; GO:0005524|ATP binding; GO:0031957|very long-chain fatty acid-CoA ligase activity; GO:0102391|decanoate-CoA ligase activity	ko:K01897|ACSL,fadD	ko00061|Fatty acid biosynthesis; ko00071|Fatty acid degradation; ko01100|Metabolic pathways; ko01212|Fatty acid metabolism; ko02024|Quorum sensing; ko03320|PPAR signaling pathway; ko04146|Peroxisome; ko04216|Ferroptosis; ko04920|Adipocytokine signaling pathway	1983	XP_023881553.1	XP_023881553.1 long chain acyl-CoA synthetase 2 isoform X2 [Quercus suber]	sp|Q9XIA9|LACS2_ARATH	sp|Q9XIA9|LACS2_ARATH Long chain acyl-CoA synthetase 2 OS=Arabidopsis thaliana GN=LACS2 PE=2 SV=1	_	_	_	_	_	PF00501.25|AMP-binding|AMP-binding enzyme|Cor0016960.1|m.7209:53-522;PF13193.3|AMP-binding_C|AMP-binding enzyme C-terminal domain|Cor0016960.1|m.7209:532-600
Cor0016970.1	32.4263298202724	13.4243719670362	1.27168170794171	5.93523634643533e-28	2.80333469258587e-27	up	yes	32.6609958800292	37.831097045188	26.7868965355999	12.0082728909138	13.4262347894476	14.8386082207471	tig00006992	5790793	5792190	-	Cor0016970.1	--	GO:0043161|proteasome-mediated ubiquitin-dependent protein catabolic process	GO:0016021|integral component of membrane	GO:0046872|metal ion binding; GO:0061630|ubiquitin protein ligase activity	--	--	1398	XP_018807141.1	XP_018807141.1 PREDICTED: RING-H2 finger protein ATL65-like [Juglans regia]	sp|Q67YI6|ATL65_ARATH	sp|Q67YI6|ATL65_ARATH RING-H2 finger protein ATL65 OS=Arabidopsis thaliana GN=ATL65 PE=2 SV=2	_	_	_	_	_	PF13639.3|zf-RING_2|Ring finger domain|Cor0016970.1|m.7210:206-249;PF17123.2|zf-RING_11|RING-like zinc finger|Cor0016970.1|m.7210:206-235;PF13923.3|zf-C3HC4_2|Zinc finger, C3HC4 type (RING finger)|Cor0016970.1|m.7210:207-248;PF00097.22|zf-C3HC4|Zinc finger, C3HC4 type (RING finger)|Cor0016970.1|m.7210:207-248
Cor0017060.1	205.969147707985	74.8992246546417	1.45928299900562	2.63660495688906e-192	9.10328446049466e-191	up	yes	206.162764545239	202.161627976733	209.583050601984	76.5013696955447	72.4889040173735	75.7074002510069	tig00007111	65474	67956	-	Cor0017060.1	--	--	GO:0005634|nucleus; GO:0005737|cytoplasm	GO:0004842|ubiquitin-protein transferase activity; GO:0070696|transmembrane receptor protein serine/threonine kinase binding	--	--	1725	ATP84482.1	ATP84482.1 ARC1 [Corylus heterophylla x Corylus avellana]	sp|Q8VZ40|PUB14_ARATH	sp|Q8VZ40|PUB14_ARATH U-box domain-containing protein 14 OS=Arabidopsis thaliana GN=PUB14 PE=1 SV=1	_	_	_	_	_	PF00514.20|Arm|Armadillo/beta-catenin-like repeat|Cor0017060.1|m.2414:320-359;PF00514.20|Arm|Armadillo/beta-catenin-like repeat|Cor0017060.1|m.2414:404-441;PF04564.12|U-box|U-box domain|Cor0017060.1|m.2414:247-274
Cor0017110.1	28.1195281720476	90.4547419879613	-1.68527026730537	5.88476565471378e-75	6.5817097026792e-74	down	yes	27.9021108956984	30.2742861348882	26.1821874855563	80.1982463571267	92.7507797098309	98.4151998969264	tig00007111	96118	96819	+	Cor0017110.1	--	GO:0006591|ornithine metabolic process	GO:0009507|chloroplast	GO:0008080|N-acetyltransferase activity	--	--	702	XP_018828853.1	XP_018828853.1 PREDICTED: probable acetyltransferase NATA1-like [Juglans regia]	sp|Q9ZV06|NATAL_ARATH	sp|Q9ZV06|NATAL_ARATH Probable acetyltransferase NATA1-like OS=Arabidopsis thaliana GN=At2g39020 PE=2 SV=1	_	_	_	_	_	PF00583.22|Acetyltransf_1|Acetyltransferase (GNAT) family|Cor0017110.1|m.2418:133-209;PF13673.4|Acetyltransf_10|Acetyltransferase (GNAT) domain|Cor0017110.1|m.2418:153-211;PF13508.4|Acetyltransf_7|Acetyltransferase (GNAT) domain|Cor0017110.1|m.2418:135-208;PF08445.7|FR47|FR47-like protein|Cor0017110.1|m.2418:156-212
Cor0017160.1	10.1767896937044	1.13952325026704	3.14759191492664	4.19660213115736e-69	4.30297250043386e-68	up	yes	9.88882754718044	9.54818276906796	11.0933587648648	0.924962039497285	1.23794863472873	1.25565907657512	tig00007111	132102	136924	-	Cor0017160.1	--	--	GO:0005886|plasma membrane; GO:0016021|integral component of membrane	GO:0005524|ATP binding; GO:0042626|ATPase-coupled transmembrane transporter activity	--	--	1473	XP_018828697.1	XP_018828697.1 PREDICTED: ABC transporter G family member 24-like [Juglans regia]	sp|Q9MAG3|AB24G_ARATH	sp|Q9MAG3|AB24G_ARATH ABC transporter G family member 24 OS=Arabidopsis thaliana GN=ABCG24 PE=2 SV=2	_	_	_	_	_	_
Cor0017170.1	239.699221532804	61.7188563240491	1.95726844272984	2.72574715037606e-301	1.85464854223496e-299	up	yes	248.07021295075	241.617263057792	229.410188589871	61.5824505393772	61.2377323798734	62.3363860528968	tig00007111	142292	144494	+	Cor0017170.1	--	GO:0006468|protein phosphorylation; GO:0006952|defense response; GO:0007166|cell surface receptor signaling pathway	GO:0005886|plasma membrane	GO:0004675|transmembrane receptor protein serine/threonine kinase activity; GO:0005524|ATP binding	ko:K04733|IRAK4	ko04064|NF-kappa B signaling pathway; ko04620|Toll-like receptor signaling pathway; ko04621|NOD-like receptor signaling pathway; ko04624|Toll and Imd signaling pathway; ko04722|Neurotrophin signaling pathway; ko05133|Pertussis; ko05140|Leishmaniasis; ko05142|Chagas disease (American trypanosomiasis); ko05145|Toxoplasmosis; ko05152|Tuberculosis; ko05162|Measles; ko05164|Influenza A	1284	XP_023879672.1	XP_023879672.1 serine/threonine-protein kinase PCRK1-like [Quercus suber]	sp|Q9LTC0|PBL19_ARATH	sp|Q9LTC0|PBL19_ARATH Probable serine/threonine-protein kinase PBL19 OS=Arabidopsis thaliana GN=PBL19 PE=1 SV=1	_	_	_	_	_	PF07714.14|Pkinase_Tyr|Protein tyrosine kinase|Cor0017170.1|m.2426:90-364;PF00069.22|Pkinase|Protein kinase domain|Cor0017170.1|m.2426:90-364
Cor0017190.1	5.18026827347367	1.33605028172536	1.94707680737596	2.27791225835481e-16	7.35718155816601e-16	up	yes	5.60747924683419	5.08831168382221	4.84501388976461	1.18566301533304	1.16116203520228	1.66132579464075	tig00007111	157740	162395	-	Cor0017190.1	--	GO:0006169|adenosine salvage; GO:0016032|viral process; GO:0044209|AMP salvage	GO:0005634|nucleus; GO:0005829|cytosol; GO:0005886|plasma membrane	GO:0004001|adenosine kinase activity; GO:0005507|copper ion binding; GO:0005524|ATP binding	ko:K00856|E2.7.1.20,ADK	ko00230|Purine metabolism; ko01100|Metabolic pathways	1026	XP_023907734.1	XP_023907734.1 adenosine kinase 2 [Quercus suber]	sp|Q9LZG0|ADK2_ARATH	sp|Q9LZG0|ADK2_ARATH Adenosine kinase 2 OS=Arabidopsis thaliana GN=ADK2 PE=1 SV=1	_	_	_	_	_	PF00294.21|PfkB|pfkB family carbohydrate kinase|Cor0017190.1|m.2428:25-335
Cor0017200.1	184.431478355774	389.873863742432	-1.07988131209728	3.65019359130546e-127	7.27444217914331e-126	down	yes	186.327614382589	186.697495830549	180.269324854184	387.364160669408	390.255404470154	392.002026087734	tig00007111	163796	165067	-	Cor0017200.1	--	GO:0006559|L-phenylalanine catabolic process; GO:0009800|cinnamic acid biosynthetic process	GO:0005737|cytoplasm	GO:0045548|phenylalanine ammonia-lyase activity	ko:K10775|PAL	ko00360|Phenylalanine metabolism; ko00940|Phenylpropanoid biosynthesis; ko01100|Metabolic pathways; ko01110|Biosynthesis of secondary metabolites	1272	XP_023897375.1	XP_023897375.1 phenylalanine ammonia-lyase [Quercus suber]	sp|Q42667|PALY_CITLI	sp|Q42667|PALY_CITLI Phenylalanine ammonia-lyase OS=Citrus limon GN=PAL6 PE=2 SV=1	_	_	_	_	_	PF00221.16|Lyase_aromatic|Aromatic amino acid lyase|Cor0017200.1|m.2429:1-246
Cor0017210.1	5.03358667129247	1.8195432166234	1.46296655495824	8.44367666982355e-10	2.0195774379272e-09	up	yes	4.55061197183764	5.8549695231555	4.69517851888427	1.81442614115914	1.92308676048029	1.72111674823078	tig00007111	180187	182523	-	Cor0017210.1	--	GO:0006559|L-phenylalanine catabolic process; GO:0009800|cinnamic acid biosynthetic process	GO:0005737|cytoplasm	GO:0045548|phenylalanine ammonia-lyase activity	ko:K10775|PAL	ko00360|Phenylalanine metabolism; ko00940|Phenylpropanoid biosynthesis; ko01100|Metabolic pathways; ko01110|Biosynthesis of secondary metabolites	885	KGN52973.1	KGN52973.1 hypothetical protein Csa_4G008760 [Cucumis sativus]	sp|P45735|PALY_VITVI	sp|P45735|PALY_VITVI Phenylalanine ammonia-lyase (Fragment) OS=Vitis vinifera GN=PAL PE=2 SV=1	_	_	_	_	_	_
Cor0017220.1	6.36699095679467	71.5976741891934	-3.48916646886978	0	0	down	yes	6.19798203603456	6.99492107428522	5.90806976006423	70.5181474695399	70.0645395791293	74.2103355189111	tig00007111	199539	202203	-	Cor0017220.1	--	GO:0006559|L-phenylalanine catabolic process; GO:0009800|cinnamic acid biosynthetic process	GO:0005737|cytoplasm	GO:0045548|phenylalanine ammonia-lyase activity	ko:K10775|PAL	ko00360|Phenylalanine metabolism; ko00940|Phenylpropanoid biosynthesis; ko01100|Metabolic pathways; ko01110|Biosynthesis of secondary metabolites	2097	XP_023897375.1	XP_023897375.1 phenylalanine ammonia-lyase [Quercus suber]	sp|P45726|PALY_CAMSI	sp|P45726|PALY_CAMSI Phenylalanine ammonia-lyase OS=Camellia sinensis GN=PAL PE=2 SV=1	_	_	_	_	_	PF00221.16|Lyase_aromatic|Aromatic amino acid lyase|Cor0017220.1|m.2431:48-519
Cor0017290.1	3.68348047290455	1.178896369784	1.63535798230083	5.69914688004733e-20	2.12081296483592e-19	up	yes	3.61439959435631	3.77455665588231	3.66148516847502	1.34066676563024	1.16405193573787	1.0319704079839	tig00007111	270595	279224	+	Cor0017290.1	--	GO:0009626|plant-type hypersensitive response; GO:0009723|response to ethylene; GO:0009751|response to salicylic acid; GO:0009873|ethylene-activated signaling pathway; GO:1900056|negative regulation of leaf senescence; GO:1900150|regulation of defense response to fungus	GO:0005789|endoplasmic reticulum membrane; GO:0005886|plasma membrane; GO:0010008|endosome membrane; GO:0016021|integral component of membrane	GO:0008289|lipid binding; GO:0070273|phosphatidylinositol-4-phosphate binding	--	--	2214	XP_018828638.1	XP_018828638.1 PREDICTED: protein ENHANCED DISEASE RESISTANCE 2-like isoform X1 [Juglans regia]	sp|F4JSE7|EDR2_ARATH	sp|F4JSE7|EDR2_ARATH Protein ENHANCED DISEASE RESISTANCE 2 OS=Arabidopsis thaliana GN=EDR2 PE=2 SV=1	_	_	_	_	_	PF07059.9|DUF1336|Protein of unknown function (DUF1336)|Cor0017290.1|m.2439:521-728;PF01852.16|START|START domain|Cor0017290.1|m.2439:201-335;PF00169.26|PH|PH domain|Cor0017290.1|m.2439:9-113
Cor0017300.1	208.027989372438	102.054782819633	1.02736184586776	5.58501647934557e-50	4.20479342532952e-49	up	yes	209.263928727043	228.692582720129	186.127456670143	101.537390837791	101.142370888604	103.484586732503	tig00007111	294641	296631	+	Cor0017300.1	--	GO:0007623|circadian rhythm; GO:0009845|seed germination; GO:0030154|cell differentiation	GO:0005634|nucleus; GO:0005667|transcription factor complex	GO:0000977|RNA polymerase II regulatory region sequence-specific DNA binding; GO:0001085|RNA polymerase II transcription factor binding; GO:0001228|DNA-binding transcription activator activity, RNA polymerase II-specific; GO:0003682|chromatin binding; GO:0003700|DNA-binding transcription factor activity; GO:0008270|zinc ion binding	--	--	969	XP_023897364.1	XP_023897364.1 GATA transcription factor 8-like [Quercus suber]	sp|Q9SV30|GATA8_ARATH	sp|Q9SV30|GATA8_ARATH GATA transcription factor 8 OS=Arabidopsis thaliana GN=GATA8 PE=2 SV=1	_	_	_	_	_	PF00320.24|GATA|GATA zinc finger|Cor0017300.1|m.2440:225-258
Cor0017310.1	10.8418916574324	2.08594974998863	2.37227051524521	6.02961815756943e-65	5.81230886060427e-64	up	yes	9.88843918433916	11.2719512826985	11.3652845052594	1.82473538059755	2.35535202115074	2.07776184821759	tig00007111	311269	313725	+	Cor0017310.1	--	GO:0006351|transcription, DNA-templated; GO:0006355|regulation of transcription, DNA-templated; GO:0009734|auxin-activated signaling pathway	GO:0005634|nucleus	GO:0003677|DNA binding	--	--	1920	XP_018853662.1	XP_018853662.1 PREDICTED: auxin response factor 18-like [Juglans regia]	sp|Q653H7|ARFR_ORYSJ	sp|Q653H7|ARFR_ORYSJ Auxin response factor 18 OS=Oryza sativa subsp. japonica GN=ARF18 PE=2 SV=1	_	_	_	_	_	PF06507.10|Auxin_resp|Auxin response factor|Cor0017310.1|m.2441:281-364;PF02362.18|B3|B3 DNA binding domain|Cor0017310.1|m.2441:123-224
Cor0017400.1	19.1215047469306	7.9761146488561	1.26038466159263	1.37645389451504e-19	5.0539384133221e-19	up	yes	18.8036135996422	22.6186318374315	15.9422688037181	7.93842582495609	7.51680416326703	8.47311395834517	tig00007111	386944	387936	+	Cor0017400.1	--	GO:0006629|lipid metabolic process; GO:0006979|response to oxidative stress; GO:0009809|lignin biosynthetic process; GO:0010043|response to zinc ion; GO:0042542|response to hydrogen peroxide; GO:0046686|response to cadmium ion	GO:0005783|endoplasmic reticulum; GO:0005794|Golgi apparatus; GO:0005886|plasma membrane; GO:0009506|plasmodesma	GO:0003846|2-acylglycerol O-acyltransferase activity; GO:0004622|lysophospholipase activity; GO:0016787|hydrolase activity; GO:0090430|caffeoyl-CoA: alcohol caffeoyl transferase activity	--	--	993	XP_018808574.1	XP_018808574.1 PREDICTED: caffeoylshikimate esterase-like [Juglans regia]	sp|Q9C942|CSE_ARATH	sp|Q9C942|CSE_ARATH Caffeoylshikimate esterase OS=Arabidopsis thaliana GN=CSE PE=1 SV=1	_	_	_	_	_	PF12146.5|Hydrolase_4|Serine aminopeptidase, S33|Cor0017400.1|m.2449:55-300;PF12697.4|Abhydrolase_6|Alpha/beta hydrolase family|Cor0017400.1|m.2449:63-293
Cor0017460.1	152.242326973321	461.248722366723	-1.59911191471695	1.47510140425566e-245	7.38095354954015e-244	down	yes	157.273081842831	147.138312136147	152.315586940985	463.071919102635	453.347538966202	467.326709031333	tig00007111	428740	436323	-	Cor0017460.1	--	GO:0009073|aromatic amino acid family biosynthetic process; GO:0009423|chorismate biosynthetic process	GO:0005829|cytosol; GO:0009507|chloroplast	GO:0004107|chorismate synthase activity; GO:0010181|FMN binding	ko:K01736|aroC	ko00400|Phenylalanine, tyrosine and tryptophan biosynthesis; ko01100|Metabolic pathways; ko01110|Biosynthesis of secondary metabolites; ko01130|Biosynthesis of antibiotics; ko01230|Biosynthesis of amino acids	1359	XP_018844840.1	XP_018844840.1 PREDICTED: chorismate synthase, chloroplastic-like [Juglans regia]	sp|Q42884|AROC1_SOLLC	sp|Q42884|AROC1_SOLLC Chorismate synthase 1, chloroplastic OS=Solanum lycopersicum GN=CS1 PE=2 SV=1	_	_	_	_	_	PF01264.18|Chorismate_synt|Chorismate synthase|Cor0017460.1|m.2458:60-407
Cor0017500.1	3.24195503246034	24.5192595061085	-2.91512446890824	8.59136548770656e-79	1.01167838929098e-77	down	yes	3.24684812334175	3.86442959684086	2.61458737719841	25.4133186609537	23.6242699783697	24.5201898790021	tig00007111	487874	489181	-	Cor0017500.1	--	GO:0009416|response to light stimulus; GO:0009768|photosynthesis, light harvesting in photosystem I; GO:0018298|protein-chromophore linkage	GO:0009522|photosystem I; GO:0009523|photosystem II; GO:0009535|chloroplast thylakoid membrane; GO:0009941|chloroplast envelope; GO:0010287|plastoglobule; GO:0016021|integral component of membrane	GO:0016168|chlorophyll binding; GO:0031409|pigment binding; GO:0046872|metal ion binding	ko:K08907|LHCA1	ko00196|Photosynthesis - antenna proteins	741	XP_018841833.1	XP_018841833.1 PREDICTED: chlorophyll a-b binding protein 6, chloroplastic-like [Juglans regia]	sp|P12360|CB11_SOLLC	sp|P12360|CB11_SOLLC Chlorophyll a-b binding protein 6A, chloroplastic OS=Solanum lycopersicum GN=CAB6A PE=2 SV=1	_	_	_	_	_	PF00504.18|Chloroa_b-bind|Chlorophyll A-B binding protein|Cor0017500.1|m.2461:57-211
Cor0017540.1	9.81861387426326	68.6313795807933	-2.80401867568499	2.24934328307663e-163	6.22088783493064e-162	down	yes	10.6616610658863	10.6889596875884	8.10522086931509	68.8720635958869	66.6745802910364	70.3474948554565	tig00007111	627160	629105	-	Cor0017540.1	--	GO:0035265|organ growth	GO:0016021|integral component of membrane	--	--	--	780	XP_018828868.1	XP_018828868.1 PREDICTED: tetraspanin-6 [Juglans regia]	sp|Q9C7C1|TET6_ARATH	sp|Q9C7C1|TET6_ARATH Tetraspanin-6 OS=Arabidopsis thaliana GN=TET6 PE=2 SV=1	_	_	_	_	_	PF00335.17|Tetraspannin|Tetraspanin family|Cor0017540.1|m.2465:6-242
Cor0017550.1	17.641427529161	2.81651047864755	2.64269091313977	1.55518232472605e-90	2.09357408648137e-89	up	yes	16.9580196489535	18.2930804046305	17.6731825338989	2.65787786529615	3.25199050177856	2.53966306886795	tig00007111	631093	635428	-	Cor0017550.1	--	GO:0051603|proteolysis involved in cellular protein catabolic process	GO:0005576|extracellular region; GO:0005773|vacuole	GO:0004185|serine-type carboxypeptidase activity	ko:K16297|SCPL-II	--	1428	CBI31484.3	CBI31484.3 unnamed protein product, partial [Vitis vinifera]	sp|Q8S8K6|SCP28_ARATH	sp|Q8S8K6|SCP28_ARATH Serine carboxypeptidase-like 28 OS=Arabidopsis thaliana GN=SCPL28 PE=2 SV=2	_	_	_	_	_	PF00450.19|Peptidase_S10|Serine carboxypeptidase|Cor0017550.1|m.2467:47-469
Cor0017560.1	37.9331258136445	2.65975003625105	3.82906195861861	1.75601277893368e-124	3.41174191290556e-123	up	yes	36.8327382026368	39.3865488378603	37.5800904004364	2.51293761334247	3.19611602446019	2.2701964709505	tig00007111	640689	644136	-	Cor0017560.1	--	GO:0051603|proteolysis involved in cellular protein catabolic process	GO:0005576|extracellular region; GO:0005773|vacuole	GO:0004185|serine-type carboxypeptidase activity	ko:K16297|SCPL-II	--	639	XP_015877166.1	XP_015877166.1 serine carboxypeptidase-like 27 isoform X1 [Ziziphus jujuba]	sp|Q9SFB5|SCP27_ARATH	sp|Q9SFB5|SCP27_ARATH Serine carboxypeptidase-like 27 OS=Arabidopsis thaliana GN=SCPL27 PE=2 SV=1	_	_	_	_	_	PF00450.19|Peptidase_S10|Serine carboxypeptidase|Cor0017560.1|m.2468:6-207
Cor0017620.1	59.6185430578415	20.3413855493942	1.55087606847397	3.19035332270994e-140	7.16595659308135e-139	up	yes	61.1210490330159	56.2248141194212	61.5097660210875	19.8075013762445	20.3884615727986	20.8281936991396	tig00007111	710109	725927	-	Cor0017620.1	--	GO:0006952|defense response; GO:0009414|response to water deprivation; GO:0009553|embryo sac development; GO:0009787|regulation of abscisic acid-activated signaling pathway; GO:0009910|negative regulation of flower development; GO:0010113|negative regulation of systemic acquired resistance; GO:0010183|pollen tube guidance; GO:0010247|detection of phosphate ion; GO:0010286|heat acclimation; GO:001…	GO:0005634|nucleus; GO:0016607|nuclear speck	GO:0008270|zinc ion binding; GO:0016874|ligase activity; GO:0019789|SUMO transferase activity	--	--	2577	XP_018828685.1	XP_018828685.1 PREDICTED: E3 SUMO-protein ligase SIZ1-like isoform X1 [Juglans regia]	sp|Q680Q4|SIZ1_ARATH	sp|Q680Q4|SIZ1_ARATH E3 SUMO-protein ligase SIZ1 OS=Arabidopsis thaliana GN=SIZ1 PE=1 SV=2	_	_	_	_	_	PF02891.17|zf-MIZ|MIZ/SP-RING zinc finger|Cor0017620.1|m.2474:365-413;PF02037.24|SAP|SAP domain|Cor0017620.1|m.2474:17-45
Cor0017640.1	59.304444871373	13.0859489715763	2.17926288221323	4.80668492611114e-64	4.56312377515583e-63	up	yes	57.2776029835054	67.9103452045735	52.7253864260402	10.4440138856965	13.5996407284696	15.2141923005627	tig00007111	745677	746291	-	Cor0017640.1	--	--	--	--	--	--	615	XP_023887327.1	XP_023887327.1 uncharacterized protein LOC111999433 [Quercus suber]	_	_	_	_	_	_	_	_
Cor0017660.1	3.92929953531451	0.690350977176502	2.49178911298966	1.16360621631712e-12	3.21429663491575e-12	up	yes	3.47265843379332	4.61921269076506	3.69602748138516	0.725278742062259	0.461228125481044	0.884546063986202	tig00007111	754722	755459	+	Cor0017660.1	--	--	--	--	--	--	738	XP_018836452.1	XP_018836452.1 PREDICTED: uncharacterized protein LOC109002971 [Juglans regia]	_	_	_	_	_	_	_	_
Cor0017720.1	0.720243562691162	8.71693942687986	-3.57902614309363	3.14252983170152e-34	1.73468500078514e-33	down	yes	0.558236738276417	0.639733326912431	0.962760622884638	8.70919130750443	9.46183046157489	7.97979651156025	tig00007111	801684	805436	-	Cor0017720.1	--	--	GO:0005739|mitochondrion	--	--	--	609	ADU54137.1	ADU54137.1 lateral organ boundaries domain 1 [Populus tremula x Populus alba]	sp|Q9LQR0|LBD1_ARATH	sp|Q9LQR0|LBD1_ARATH LOB domain-containing protein 1 OS=Arabidopsis thaliana GN=LBD1 PE=2 SV=1	_	_	_	_	_	PF03195.11|DUF260|Protein of unknown function DUF260|Cor0017720.1|m.2484:92-145
Cor0017770.1	10.8363619594523	0.907481042062183	3.56338906313892	3.7195687023499e-45	2.55114408425196e-44	up	yes	9.91825400498564	11.7850716402453	10.8057602331261	0.766293073216817	0.861495278246652	1.09465477472308	tig00007111	849594	851605	-	Cor0017770.1	--	GO:0009414|response to water deprivation; GO:0009651|response to salt stress; GO:0009737|response to abscisic acid; GO:0010029|regulation of seed germination	GO:0005634|nucleus	GO:0003729|mRNA binding	--	--	762	XP_023929779.1	XP_023929779.1 probable RNA-binding protein ARP1 isoform X2 [Quercus suber]	sp|Q9M1S3|ARP1_ARATH	sp|Q9M1S3|ARP1_ARATH Probable RNA-binding protein ARP1 OS=Arabidopsis thaliana GN=ARP1 PE=2 SV=1	_	_	_	_	_	PF00076.19|RRM_1|RNA recognition motif. (a.k.a. RRM, RBD, or RNP domain)|Cor0017770.1|m.2489:18-75
Cor0017810.1	0.766410998530433	0.0562935396965881	3.54988036350122	2.8919724327065e-08	6.35272939358006e-08	up	yes	0.66588816056156	0.969484758787953	0.663860076241785	0.0563189932283193	0.112561625861445	0	tig00007111	882613	887826	-	Cor0017810.1	--	GO:0010447|response to acidic pH; GO:0015706|nitrate transport; GO:0042128|nitrate assimilation	GO:0005886|plasma membrane; GO:0016021|integral component of membrane	GO:0010542|nitrate efflux transmembrane transporter activity	--	--	1728	XP_018828624.1	XP_018828624.1 PREDICTED: protein NRT1/ PTR FAMILY 2.7-like [Juglans regia]	sp|Q9M1E2|PTR37_ARATH	sp|Q9M1E2|PTR37_ARATH Protein NRT1/ PTR FAMILY 2.7 OS=Arabidopsis thaliana GN=NPF2.7 PE=1 SV=1	_	_	_	_	_	PF00854.18|PTR2|POT family|Cor0017810.1|m.2493:105-522
Cor0017870.1	35.5792144084594	4.84776178098492	2.87307643861642	6.47608083222206e-33	3.47112809800907e-32	up	yes	35.5493474808887	33.4810434139561	37.7072523305334	5.82901579913105	4.55874584738853	4.15552369643518	tig00007111	951165	951356	+	Cor0017870.1	--	--	--	--	--	--	192	_	_	_	_	_	_	_	_	_	_
Cor0017910.1	43.8716890333442	17.8899806197182	1.29366103154736	1.64109761221256e-72	1.75807176349148e-71	up	yes	42.4922224010583	46.7326758175965	42.3901688813777	17.012371843718	18.3471783651685	18.3103916502681	tig00007111	976771	979964	-	Cor0017910.1	--	GO:0006508|proteolysis; GO:0019370|leukotriene biosynthetic process; GO:0043171|peptide catabolic process	GO:0005737|cytoplasm; GO:0005829|cytosol	GO:0004463|leukotriene-A4 hydrolase activity; GO:0008270|zinc ion binding; GO:0042277|peptide binding; GO:0070006|metalloaminopeptidase activity	ko:K01254|LTA4H	ko00590|Arachidonic acid metabolism; ko01100|Metabolic pathways	1842	XP_018852605.1	XP_018852605.1 PREDICTED: leukotriene A-4 hydrolase homolog [Juglans regia]	sp|Q9FY49|LKHA4_ARATH	sp|Q9FY49|LKHA4_ARATH Leukotriene A-4 hydrolase homolog OS=Arabidopsis thaliana GN=LKHA4 PE=2 SV=1	_	_	_	_	_	PF01433.17|Peptidase_M1|Peptidase family M1|Cor0017910.1|m.2503:18-396;PF09127.8|Leuk-A4-hydro_C|Leukotriene A4 hydrolase, C-terminal|Cor0017910.1|m.2503:476-609
Cor0017930.1	48.3024960074652	20.89143535241	1.20879437072742	4.10607880417171e-33	2.21102826203445e-32	up	yes	46.5510118768583	54.4677967958125	43.8886793497249	20.400248928559	19.4673591283671	22.806698000304	tig00007111	990581	993625	+	Cor0017930.1	--	--	GO:0009507|chloroplast	GO:0004017|adenylate kinase activity; GO:0005524|ATP binding	ko:K00939|adk,AK	ko00230|Purine metabolism; ko00730|Thiamine metabolism; ko01100|Metabolic pathways; ko01110|Biosynthesis of secondary metabolites; ko01130|Biosynthesis of antibiotics	873	XP_018836488.1	XP_018836488.1 PREDICTED: probable adenylate kinase 6, chloroplastic [Juglans regia]	sp|Q7XR47|KAD6_ORYSJ	sp|Q7XR47|KAD6_ORYSJ Probable adenylate kinase 6, chloroplastic OS=Oryza sativa subsp. japonica GN=Os04g0671100 PE=3 SV=1	_	_	_	_	_	PF00406.19|ADK|Adenylate kinase|Cor0017930.1|m.2505:68-256;PF13207.3|AAA_17|AAA domain|Cor0017930.1|m.2505:68-184
Cor0017940.1	36.0745105948564	16.7179227732965	1.10912138132627	1.41976619852159e-09	3.35828915205209e-09	up	yes	34.3318897215963	33.3655377163974	40.5261043465754	15.7207971251481	15.8348231827239	18.5981480120176	tig00007111	993689	993883	+	Cor0017940.1	--	--	--	--	--	--	195	_	_	_	_	_	_	_	_	_	_
Cor0017950.1	8.43120061905208	18.3962275692865	-1.1246738530218	7.67329576863562e-37	4.49183354174055e-36	down	yes	8.29941596100219	8.29977362097263	8.69441227518143	18.1752794220604	17.7871725317993	19.2262307539999	tig00007111	998206	1009188	+	Cor0017950.1	--	--	--	--	ko:K12129|PRR7	ko04712|Circadian rhythm - plant	1941	XP_018852600.1	XP_018852600.1 PREDICTED: two-component response regulator-like PRR37 isoform X4 [Juglans regia]	_	_	_	_	_	_	_	PF06203.11|CCT|CCT motif|Cor0017950.1|m.2506:578-620
Cor0018010.1	5.86508281129202	1.38751612885902	2.07174425366119	3.06828392950323e-17	1.02836836895263e-16	up	yes	5.92533635922158	6.36597379231488	5.30393828233959	1.00711611420053	1.45667986408929	1.69875240828723	tig00007111	1054986	1058638	-	Cor0018010.1	--	GO:0006749|glutathione metabolic process; GO:0009636|response to toxic substance; GO:0010731|protein glutathionylation; GO:0046686|response to cadmium ion	GO:0005829|cytosol	GO:0004364|glutathione transferase activity	ko:K00799|GST,gst	ko00480|Glutathione metabolism; ko00980|Metabolism of xenobiotics by cytochrome P450; ko00982|Drug metabolism - cytochrome P450; ko01524|Platinum drug resistance; ko05204|Chemical carcinogenesis; ko05418|Fluid shear stress and atherosclerosis	918	XP_023904008.1	XP_023904008.1 protein IN2-1 homolog B-like [Quercus suber]	sp|Q9LZ06|GSTL3_ARATH	sp|Q9LZ06|GSTL3_ARATH Glutathione S-transferase L3 OS=Arabidopsis thaliana GN=GSTL3 PE=2 SV=1	_	_	_	_	_	PF13417.3|GST_N_3|Glutathione S-transferase, N-terminal domain|Cor0018010.1|m.2512:93-169;PF13409.3|GST_N_2|Glutathione S-transferase, N-terminal domain|Cor0018010.1|m.2512:99-164;PF13410.3|GST_C_2|Glutathione S-transferase, C-terminal domain|Cor0018010.1|m.2512:207-269;PF16865.2|GST_C_5|Glutathione S-transferase, C-terminal domain|Cor0018010.1|m.2512:212-269;PF00043.22|GST_C|Glutathione S-transf…
Cor0018020.1	151.538147991713	60.3644141762559	1.32776703123974	1.9841340939257e-102	3.07881570948662e-101	up	yes	155.342860393941	140.871164979261	158.400418601937	60.221466236017	61.8846501813017	58.9871261114491	tig00007111	1063267	1067546	-	Cor0018020.1	--	GO:1900425|negative regulation of defense response to bacterium	GO:0005886|plasma membrane	GO:0004722|protein serine/threonine phosphatase activity; GO:0046872|metal ion binding	ko:K01102|PDP	--	1170	XP_018836495.1	XP_018836495.1 PREDICTED: probable protein phosphatase 2C 38 isoform X1 [Juglans regia]	sp|Q9LHJ9|P2C38_ARATH	sp|Q9LHJ9|P2C38_ARATH Probable protein phosphatase 2C 38 OS=Arabidopsis thaliana GN=PP2C38 PE=1 SV=1	_	_	_	_	_	PF00481.18|PP2C|Protein phosphatase 2C|Cor0018020.1|m.2513:71-329
Cor0018080.1	56.7384709407062	11.2008579206627	2.33968483436575	1.94929655828011e-53	1.56154978476607e-52	up	yes	55.5713937632283	57.9401553158997	56.7038637429906	12.4768231151969	8.5720007386793	12.5537499081119	tig00007111	1112471	1112782	+	Cor0018080.1	--	GO:0006334|nucleosome assembly; GO:0009414|response to water deprivation	GO:0000786|nucleosome; GO:0005730|nucleolus; GO:0005774|vacuolar membrane; GO:0005829|cytosol; GO:0005886|plasma membrane; GO:0009506|plasmodesma; GO:0009507|chloroplast; GO:0009579|thylakoid	GO:0003677|DNA binding; GO:0046982|protein heterodimerization activity	ko:K11254|H4	ko05034|Alcoholism; ko05203|Viral carcinogenesis; ko05322|Systemic lupus erythematosus	312	KCW52694.1	KCW52694.1 hypothetical protein EUGRSUZ_J02062, partial [Eucalyptus grandis]	sp|P62785|H41_WHEAT	sp|P62785|H41_WHEAT Histone H4 variant TH011 OS=Triticum aestivum PE=3 SV=2	436017.A4RS62	predicted protein; Core component of nucleosome. Nucleosomes wrap and compact DNA into chrom [...]	COG2036	KOG3467	_	PF15511.3|CENP-T_C|Centromere kinetochore component CENP-T histone fold|Cor0018080.1|m.2519:35-96;PF02969.14|TAF|TATA box binding protein associated factor (TAF)|Cor0018080.1|m.2519:35-92
Cor0018110.1	3.02526568870164	6.39294039382096	-1.07691177294623	0.000170824588756925	0.000287691535041955	down	yes	2.83194521815198	4.08714906219282	2.15670278576011	4.85772757835331	7.81646214103844	6.50463146207113	tig00007111	1142679	1143269	-	Cor0018110.1	--	--	--	--	--	--	591	XP_018828030.1	XP_018828030.1 PREDICTED: uncharacterized protein LOC108996544 [Juglans regia]	_	_	_	_	_	_	_	_
Cor0018120.1	5.37583448245496	1.89886427245556	1.49645536833749	5.3708072661718e-19	1.93487079668777e-18	up	yes	5.10127747550655	6.53618159886237	4.49004437299596	1.82125357229757	1.92707882584456	1.94826041922456	tig00007111	1148915	1151185	-	Cor0018120.1	--	GO:0009624|response to nematode; GO:0010208|pollen wall assembly	GO:0005886|plasma membrane; GO:0016021|integral component of membrane	GO:0005524|ATP binding; GO:0042626|ATPase-coupled transmembrane transporter activity	--	--	2271	XP_018828108.1	XP_018828108.1 PREDICTED: ABC transporter G family member 6-like [Juglans regia]	sp|O80946|AB1G_ARATH	sp|O80946|AB1G_ARATH ABC transporter G family member 1 OS=Arabidopsis thaliana GN=ABCG1 PE=2 SV=1	_	_	_	_	_	PF01061.21|ABC2_membrane|ABC-2 type transporter|Cor0018120.1|m.2527:453-660;PF00005.24|ABC_tran|ABC transporter|Cor0018120.1|m.2527:132-285
Cor0018140.1	8.4787618484947	0	9.72941033067892	2.21260962334311e-16	7.15337131109455e-16	up	yes	9.13764231813662	7.68942623861192	8.60921698873557	0	0	0	tig00007111	1170534	1172208	-	Cor0018140.1	--	GO:0009813|flavonoid biosynthetic process	--	GO:0045430|chalcone isomerase activity	ko:K01859|E5.5.1.6	ko00941|Flavonoid biosynthesis; ko01100|Metabolic pathways; ko01110|Biosynthesis of secondary metabolites	684	AKT71851.1	AKT71851.1 chalcone isomerase [Rosa rugosa]	sp|Q4AE11|CFI1_FRAAN	sp|Q4AE11|CFI1_FRAAN Chalcone--flavonone isomerase 1 OS=Fragaria ananassa GN=CHI1 PE=2 SV=1	_	_	_	_	_	PF02431.12|Chalcone|Chalcone-flavanone isomerase|Cor0018140.1|m.2531:12-213
Cor0018150.1	63.4589065990208	20.6858802232696	1.61670637941533	2.78402608701218e-74	3.06318215338241e-73	up	yes	64.5752212357019	63.3380887210108	62.4634098403498	20.4882569049549	22.322747697154	19.2466360676998	tig00007111	1182654	1184370	-	Cor0018150.1	--	GO:0009813|flavonoid biosynthetic process	--	GO:0045430|chalcone isomerase activity	ko:K01859|E5.5.1.6	ko00941|Flavonoid biosynthesis; ko01100|Metabolic pathways; ko01110|Biosynthesis of secondary metabolites	684	AKT71851.1	AKT71851.1 chalcone isomerase [Rosa rugosa]	sp|Q4AE12|CFI2_FRAAN	sp|Q4AE12|CFI2_FRAAN Chalcone--flavonone isomerase 2 OS=Fragaria ananassa GN=CHI2 PE=2 SV=1	_	_	_	_	_	PF02431.12|Chalcone|Chalcone-flavanone isomerase|Cor0018150.1|m.2532:12-213
Cor0018250.1	19.327218877975	0.30455919071765	5.94190499278339	2.46917476513458e-91	3.33502658061616e-90	up	yes	18.6731387821896	23.4351853485411	15.8733325031944	0.329337462939207	0.246835646559109	0.337504462654634	tig00007111	1285187	1286368	+	Cor0018250.1	--	--	GO:0048046|apoplast	GO:0016853|isomerase activity	--	--	1182	XP_018854444.1	XP_018854444.1 PREDICTED: dirigent protein 24-like [Juglans regia]	sp|Q9M3C8|DIR24_ARATH	sp|Q9M3C8|DIR24_ARATH Dirigent protein 24 OS=Arabidopsis thaliana GN=DIR24 PE=2 SV=1	_	_	_	_	_	PF03018.11|Dirigent|Dirigent-like protein|Cor0018250.1|m.2543:243-391
Cor0018280.1	165.493742673922	64.3070749370505	1.36359014117344	1.83936695155492e-94	2.58752468565623e-93	up	yes	163.29180603169	158.094924360018	175.094497630059	65.7932756947848	63.8462224886215	63.2817266277453	tig00007111	1311427	1313965	+	Cor0018280.1	--	GO:0006749|glutathione metabolic process; GO:0010731|protein glutathionylation	GO:0005829|cytosol; GO:0005886|plasma membrane	GO:0004364|glutathione transferase activity; GO:0043295|glutathione binding; GO:0045174|glutathione dehydrogenase (ascorbate) activity	--	--	639	XP_023924305.1	XP_023924305.1 glutathione S-transferase DHAR2-like [Quercus suber]	sp|Q9FRL8|DHAR2_ARATH	sp|Q9FRL8|DHAR2_ARATH Glutathione S-transferase DHAR2 OS=Arabidopsis thaliana GN=DHAR2 PE=1 SV=1	_	_	_	_	_	PF13417.3|GST_N_3|Glutathione S-transferase, N-terminal domain|Cor0018280.1|m.2546:19-87;PF13409.3|GST_N_2|Glutathione S-transferase, N-terminal domain|Cor0018280.1|m.2546:20-82;PF13410.3|GST_C_2|Glutathione S-transferase, C-terminal domain|Cor0018280.1|m.2546:120-182;PF02798.17|GST_N|Glutathione S-transferase, N-terminal domain|Cor0018280.1|m.2546:19-74;PF00043.22|GST_C|Glutathione S-transferase…
Cor0018300.1	36.4902667045001	15.4500373796905	1.23936319823378	4.17491678771979e-53	3.32155072416336e-52	up	yes	37.1572746559467	34.9955827559759	37.3179427015776	14.4807592566749	16.3152781117333	15.5540747706633	tig00007111	1348511	1355722	-	Cor0018300.1	--	--	GO:0005887|integral component of plasma membrane	GO:0008271|secondary active sulfate transmembrane transporter activity; GO:0015116|sulfate transmembrane transporter activity; GO:0015293|symporter activity	ko:K18059|SULTR4	--	1371	XP_023924297.1	XP_023924297.1 sulfate transporter 4.1, chloroplastic-like [Quercus suber]	sp|Q8GYH8|SUT42_ARATH	sp|Q8GYH8|SUT42_ARATH Probable sulfate transporter 4.2 OS=Arabidopsis thaliana GN=SULTR4;2 PE=2 SV=2	_	_	_	_	_	PF00916.17|Sulfate_transp|Sulfate permease family|Cor0018300.1|m.2549:36-215;PF01740.18|STAS|STAS domain|Cor0018300.1|m.2549:266-385
Cor0018340.1	3.05664874435226	0.025502940329805	6.43258060614765	3.95529672928848e-09	9.11320989114327e-09	up	yes	3.86512098686161	3.46104782689723	1.84377741929794	0.0765088209894149	0	0	tig00007111	1401666	1402301	+	Cor0018340.1	--	--	--	--	--	--	636	XP_023907210.1	XP_023907210.1 uncharacterized protein LOC112018912 [Quercus suber]	_	_	_	_	_	_	_	PF05056.9|DUF674|Protein of unknown function (DUF674)|Cor0018340.1|m.2553:4-211
Cor0018460.1	0.428354851042499	0.0450242016184712	2.99396100120983	5.99051478357957e-07	1.2080574331668e-06	up	yes	0.345771495026841	0.54901540158774	0.390277656512916	0	0.084597464112986	0.0504751407424277	tig00007111	1728329	1738771	+	Cor0018460.1	--	GO:0046777|protein autophosphorylation	GO:0005886|plasma membrane; GO:0009506|plasmodesma; GO:0016021|integral component of membrane	GO:0004672|protein kinase activity; GO:0004674|protein serine/threonine kinase activity; GO:0005524|ATP binding	--	--	2874	XP_023904781.1	XP_023904781.1 receptor-like protein kinase THESEUS 1 [Quercus suber]	sp|Q9LK35|THE1_ARATH	sp|Q9LK35|THE1_ARATH Receptor-like protein kinase THESEUS 1 OS=Arabidopsis thaliana GN=THE1 PE=1 SV=1	_	_	_	_	_	PF07714.14|Pkinase_Tyr|Protein tyrosine kinase|Cor0018460.1|m.2564:567-825;PF00069.22|Pkinase|Protein kinase domain|Cor0018460.1|m.2564:567-828;PF12819.4|Malectin_like|Carbohydrate-binding protein of the ER|Cor0018460.1|m.2564:100-459;PF11721.5|Malectin|Di-glucose binding within endoplasmic reticulum|Cor0018460.1|m.2564:98-238;PF11721.5|Malectin|Di-glucose binding within endoplasmic reticulum|Cor…
Cor0018470.1	445.707990764828	162.84792683189	1.45251725226966	4.99310454502789e-188	1.66389069900089e-186	up	yes	448.085546549351	457.148378231173	431.89004751396	158.031540208097	166.477309926241	164.034930361331	tig00007111	1739164	1740568	+	Cor0018470.1	--	GO:0006833|water transport; GO:0015840|urea transport; GO:0034220|ion transmembrane transport	GO:0005887|integral component of plasma membrane; GO:0009705|plant-type vacuole membrane; GO:0042807|central vacuole	GO:0015204|urea transmembrane transporter activity; GO:0015250|water channel activity	ko:K09873|TIP	--	759	AKG50111.1	AKG50111.1 TIP41 [Betula luminifera]	sp|O82598|TIP13_ARATH	sp|O82598|TIP13_ARATH Aquaporin TIP1-3 OS=Arabidopsis thaliana GN=TIP1-3 PE=1 SV=1	_	_	_	_	_	PF00230.17|MIP|Major intrinsic protein|Cor0018470.1|m.2565:14-234
Cor0018480.1	2.20815349595897	9.98694126927795	-2.17212754254126	1.10372910817171e-40	6.98942474964498e-40	down	yes	1.8664809531548	2.39869892494425	2.35928060977786	9.08312722786334	10.1257790116112	10.7519175683593	tig00007111	1741839	1744965	-	Cor0018480.1	--	--	--	--	--	--	1275	XP_018856923.1	XP_018856923.1 PREDICTED: F-box protein At2g39490 [Juglans regia]	sp|Q9FNJ5|FDL31_ARATH	sp|Q9FNJ5|FDL31_ARATH F-box/FBD/LRR-repeat protein At5g22660 OS=Arabidopsis thaliana GN=At5g22660 PE=2 SV=1	_	_	_	_	_	PF00646.30|F-box|F-box domain|Cor0018480.1|m.2566:44-79
Cor0018490.1	10.7037220078818	22.8105179772486	-1.09087177048862	6.29513519871148e-20	2.33938502288497e-19	down	yes	9.83414443407244	9.34618184364618	12.9308397459269	22.4183100916536	23.1634825868834	22.8497612532088	tig00007111	1745183	1748945	+	Cor0018490.1	--	--	--	--	ko:K11294|NCL,NSR1	ko05130|Pathogenic Escherichia coli infection	1311	XP_018836536.1	XP_018836536.1 PREDICTED: protein gar2 isoform X2 [Juglans regia]	_	_	_	_	_	_	_	PF00076.19|RRM_1|RNA recognition motif. (a.k.a. RRM, RBD, or RNP domain)|Cor0018490.1|m.2567:199-267;PF00076.19|RRM_1|RNA recognition motif. (a.k.a. RRM, RBD, or RNP domain)|Cor0018490.1|m.2567:294-362;PF00098.20|zf-CCHC|Zinc knuckle|Cor0018490.1|m.2567:407-424
Cor0018540.1	1.63397451960778	0.576145919485261	1.48785616887459	2.76976688283211e-05	4.96603627878895e-05	up	yes	1.4195755928141	1.817461220096	1.66488674591324	0.495263207626136	0.494927454169408	0.73824709666024	tig00007111	1765519	1769839	+	Cor0018540.1	--	--	GO:0005634|nucleus	GO:0004518|nuclease activity; GO:0046872|metal ion binding	--	--	1179	XP_018836537.1	XP_018836537.1 PREDICTED: putative nuclease HARBI1 [Juglans regia]	sp|Q9M2U3|ALPL_ARATH	sp|Q9M2U3|ALPL_ARATH Protein ALP1-like OS=Arabidopsis thaliana GN=At3g55350 PE=2 SV=1	_	_	_	_	_	PF13359.3|DDE_Tnp_4|DDE superfamily endonuclease|Cor0018540.1|m.2573:174-340;PF04827.11|Plant_tran|Plant transposon protein|Cor0018540.1|m.2573:154-348
Cor0018550.1	9.16202767097627	27.0253155004818	-1.55953258019458	7.01541953752768e-10	1.68689564570864e-09	down	yes	8.71708137462405	11.393891961113	7.37510967719176	28.76731669202	27.2186754158544	25.0899543935709	tig00007111	1771559	1771823	+	Cor0018550.1	--	--	--	--	--	--	159	XP_023904757.1	XP_023904757.1 uncharacterized protein LOC112016426 [Quercus suber]	_	_	_	_	_	_	_	_
Cor0018560.1	94.9711002537786	10.7179518827805	3.14626579679618	2.52541026392544e-202	9.46272389676395e-201	up	yes	88.7594407257281	104.469199636817	91.6846603987907	11.0658926507681	9.84651231834699	11.2414506792265	tig00007111	1775782	1780462	-	Cor0018560.1	--	GO:0006351|transcription, DNA-templated; GO:0006355|regulation of transcription, DNA-templated	GO:0005634|nucleus	GO:0003700|DNA-binding transcription factor activity; GO:0043565|sequence-specific DNA binding; GO:0046872|metal ion binding	--	--	642	ANS59739.1	ANS59739.1 ZFP2 [Betula platyphylla]	sp|Q681X4|ZAT5_ARATH	sp|Q681X4|ZAT5_ARATH Zinc finger protein ZAT5 OS=Arabidopsis thaliana GN=ZAT5 PE=2 SV=1	_	_	_	_	_	PF13912.3|zf-C2H2_6|C2H2-type zinc finger|Cor0018560.1|m.2574:39-64;PF13912.3|zf-C2H2_6|C2H2-type zinc finger|Cor0018560.1|m.2574:91-116
Cor0018670.1	51.0076023830869	19.2333758287183	1.40663318926696	4.75137726145921e-54	3.86141414422038e-53	up	yes	51.4923505735227	53.5153575297893	48.0150990459486	20.6215448216228	19.3723160999311	17.7062665646011	tig00007111	1903910	1907292	-	Cor0018670.1	--	--	--	--	--	--	807	XP_018814493.1	XP_018814493.1 PREDICTED: uncharacterized protein LOC108986360 isoform X1 [Juglans regia]	_	_	_	_	_	_	_	_
Cor0018680.1	14.1118265373693	4.7056662152341	1.58239319087372	4.05568732153932e-09	9.3378999324469e-09	up	yes	13.7593147187693	18.0793655701743	10.4967993231642	4.77055001463411	4.13167379632599	5.21477483474219	tig00007111	1919564	1919869	-	Cor0018680.1	--	--	--	--	--	--	306	XP_018814493.1	XP_018814493.1 PREDICTED: uncharacterized protein LOC108986360 isoform X1 [Juglans regia]	_	_	_	_	_	_	_	_
Cor0018710.1	76.5863988663983	25.2786498579747	1.59878655165301	1.12492557489849e-44	7.6414117372595e-44	up	yes	76.1068258476792	76.3586314130877	77.2937393384281	28.228812298133	25.6380749365953	21.9690623391958	tig00007111	1938325	1938720	-	Cor0018710.1	--	GO:0006334|nucleosome assembly; GO:0009414|response to water deprivation	GO:0000786|nucleosome; GO:0005730|nucleolus; GO:0005774|vacuolar membrane; GO:0005829|cytosol; GO:0005886|plasma membrane; GO:0009506|plasmodesma; GO:0009507|chloroplast; GO:0009579|thylakoid	GO:0003677|DNA binding; GO:0046982|protein heterodimerization activity	ko:K11254|H4	ko05034|Alcoholism; ko05203|Viral carcinogenesis; ko05322|Systemic lupus erythematosus	312	OIW02563.1	OIW02563.1 hypothetical protein TanjilG_24014 [Lupinus angustifolius]	sp|P62785|H41_WHEAT	sp|P62785|H41_WHEAT Histone H4 variant TH011 OS=Triticum aestivum PE=3 SV=2	436017.A4RS62	predicted protein; Core component of nucleosome. Nucleosomes wrap and compact DNA into chrom [...]	COG2036	KOG3467	_	PF15511.3|CENP-T_C|Centromere kinetochore component CENP-T histone fold|Cor0018710.1|m.2591:35-96;PF02969.14|TAF|TATA box binding protein associated factor (TAF)|Cor0018710.1|m.2591:35-92
Cor0018750.1	57.4641783011997	135.289290973416	-1.23516843875893	3.42680536713746e-43	2.26347314705074e-42	down	yes	53.9530598689749	66.0471664376867	52.3923085969375	137.149078704741	132.308531681209	136.410262534298	tig00007111	1976815	1977975	-	Cor0018750.1	--	--	GO:0005886|plasma membrane; GO:0016021|integral component of membrane	--	--	--	507	XP_018814422.1	XP_018814422.1 PREDICTED: CASP-like protein 4C2 [Juglans regia]	sp|B9SR15|CSPL4_RICCO	sp|B9SR15|CSPL4_RICCO CASP-like protein 4C1 OS=Ricinus communis GN=RCOM_0464280 PE=2 SV=1	_	_	_	_	_	PF04535.9|DUF588|Domain of unknown function (DUF588)|Cor0018750.1|m.2595:34-143
Cor0018760.1	62.2012047442788	241.810925773522	-1.95869274242008	3.29041284594907e-142	7.4524643037359e-141	down	yes	54.9487450936123	63.2709588094038	68.3839103298204	243.201503900805	240.383392143249	241.847881276513	tig00007111	1982860	1985097	-	Cor0018760.1	--	GO:0000209|protein polyubiquitination	GO:0005737|cytoplasm	GO:0005524|ATP binding; GO:0031625|ubiquitin protein ligase binding; GO:0061630|ubiquitin protein ligase activity	ko:K10575|UBE2G1,UBC7	ko04120|Ubiquitin mediated proteolysis; ko04141|Protein processing in endoplasmic reticulum; ko05012|Parkinson's disease	504	XP_011027464.1	XP_011027464.1 PREDICTED: ubiquitin-conjugating enzyme E2 14 [Populus euphratica]	sp|P42747|UBC14_ARATH	sp|P42747|UBC14_ARATH Ubiquitin-conjugating enzyme E2 14 OS=Arabidopsis thaliana GN=UBC14 PE=1 SV=1	_	_	_	_	_	PF00179.23|UQ_con|Ubiquitin-conjugating enzyme|Cor0018760.1|m.2596:10-159
Cor0018790.1	1.74655642991761	3.75121943022317	-1.09845055159526	0.000146988440974734	0.00024907012890811	down	yes	2.36488642970873	1.80255459810153	1.07222826194257	3.17234051446331	3.96273736471208	4.11858041149412	tig00007111	2001237	2002187	+	Cor0018790.1	--	--	--	--	--	--	951	XP_018814544.1	XP_018814544.1 PREDICTED: uncharacterized protein LOC108986381 isoform X2 [Juglans regia]	_	_	_	_	_	_	_	_
Cor0018820.1	1611.7669601051	596.924200434882	1.43300829728874	5.26995383324524e-286	3.40079322366008e-284	up	yes	1635.05624799102	1603.46382932167	1596.78080300262	586.909759338862	601.673407484666	602.189434481117	tig00007111	2017080	2019745	-	Cor0018820.1	--	GO:0006351|transcription, DNA-templated; GO:0006355|regulation of transcription, DNA-templated; GO:0009266|response to temperature stimulus; GO:0009408|response to heat; GO:0009615|response to virus; GO:0009617|response to bacterium; GO:0009644|response to high light intensity; GO:0016567|protein ubiquitination; GO:0042542|response to hydrogen peroxide; GO:0046686|response to cadmium ion	GO:0005618|cell wall; GO:0005634|nucleus; GO:0005739|mitochondrion; GO:0005774|vacuolar membrane; GO:0005794|Golgi apparatus; GO:0005829|cytosol; GO:0005886|plasma membrane; GO:0048046|apoplast	GO:0005524|ATP binding; GO:0031625|ubiquitin protein ligase binding	ko:K03283|HSPA1_8	ko03040|Spliceosome; ko04010|MAPK signaling pathway; ko04141|Protein processing in endoplasmic reticulum; ko04144|Endocytosis; ko04213|Longevity regulating pathway - multiple species; ko04612|Antigen processing and presentation; ko04915|Estrogen signaling pathway; ko05134|Legionellosis; ko05145|Toxoplasmosis; ko05162|Measles; ko05164|Influenza A; ko05169|Epstein-Barr virus infection	1950	XP_018814481.1	XP_018814481.1 PREDICTED: heat shock cognate 70 kDa protein 2-like [Juglans regia]	sp|Q9LHA8|MD37C_ARATH	sp|Q9LHA8|MD37C_ARATH Probable mediator of RNA polymerase II transcription subunit 37c OS=Arabidopsis thaliana GN=MED37C PE=1 SV=1	_	_	_	_	_	PF00012.17|HSP70|Hsp70 protein|Cor0018820.1|m.2601:9-618;PF06723.10|MreB_Mbl|MreB/Mbl protein|Cor0018820.1|m.2601:142-380
Cor0018830.1	323.311727991989	58.0179091683967	2.47815161077374	0	0	up	yes	316.12762454504	326.917438623543	326.890120807383	56.6702398473106	58.7158195309907	58.6676681268889	tig00007111	2039582	2040316	+	Cor0018830.1	--	--	--	--	--	--	735	XP_018860710.1	XP_018860710.1 PREDICTED: uncharacterized protein LOC109022265 [Juglans regia]	_	_	_	_	_	_	_	PF03107.13|C1_2|C1 domain|Cor0018830.1|m.2602:11-53;PF07649.9|C1_3|C1-like domain|Cor0018830.1|m.2602:26-53
Cor0018840.1	21.1144715691594	3.62497526478717	2.53889780061435	8.96826058022483e-88	1.17425002862815e-86	up	yes	20.0450760112128	19.9817768686892	23.3165618275762	3.52605870646869	3.52366828783655	3.82519880005627	tig00007111	2044882	2047946	+	Cor0018840.1	--	--	--	GO:0005524|ATP binding	ko:K03283|HSPA1_8	ko03040|Spliceosome; ko04010|MAPK signaling pathway; ko04141|Protein processing in endoplasmic reticulum; ko04144|Endocytosis; ko04213|Longevity regulating pathway - multiple species; ko04612|Antigen processing and presentation; ko04915|Estrogen signaling pathway; ko05134|Legionellosis; ko05145|Toxoplasmosis; ko05162|Measles; ko05164|Influenza A; ko05169|Epstein-Barr virus infection	1242	XP_018814453.1	XP_018814453.1 PREDICTED: heat shock cognate 70 kDa protein-like [Juglans regia]	sp|P09189|HSP7C_PETHY	sp|P09189|HSP7C_PETHY Heat shock cognate 70 kDa protein OS=Petunia hybrida GN=HSP70 PE=2 SV=1	_	_	_	_	_	PF00012.17|HSP70|Hsp70 protein|Cor0018840.1|m.2603:2-395;PF06723.10|MreB_Mbl|MreB/Mbl protein|Cor0018840.1|m.2603:37-279
Cor0018850.1	4.14565043704103	10.5758957869747	-1.34899714797339	1.12207945148886e-18	3.98672843349614e-18	down	yes	4.47923873711451	4.03583150821095	3.92188106579762	10.330809539383	10.4983630864989	10.8985147350423	tig00007111	2061751	2062902	+	Cor0018850.1	--	GO:0006351|transcription, DNA-templated; GO:0006355|regulation of transcription, DNA-templated	GO:0005634|nucleus	GO:0003677|DNA binding; GO:0046872|metal ion binding	--	--	975	XP_018810680.1	XP_018810680.1 PREDICTED: dof zinc finger protein DOF3.6-like [Juglans regia]	sp|Q9M2U1|DOF36_ARATH	sp|Q9M2U1|DOF36_ARATH Dof zinc finger protein DOF3.6 OS=Arabidopsis thaliana GN=DOF3.6 PE=1 SV=2	_	_	_	_	_	PF02701.12|zf-Dof|Dof domain, zinc finger|Cor0018850.1|m.2604:67-122
Cor0018880.1	46.4803419260609	0.188557738827587	7.87122863508381	1.14272896467743e-258	6.23592564549809e-257	up	yes	51.899718811293	44.1101055345382	43.4312014323514	0.285498262701975	0.160483902218298	0.119691051562489	tig00007111	2157187	2161681	-	Cor0018880.1	--	--	--	GO:0005524|ATP binding	ko:K03283|HSPA1_8	ko03040|Spliceosome; ko04010|MAPK signaling pathway; ko04141|Protein processing in endoplasmic reticulum; ko04144|Endocytosis; ko04213|Longevity regulating pathway - multiple species; ko04612|Antigen processing and presentation; ko04915|Estrogen signaling pathway; ko05134|Legionellosis; ko05145|Toxoplasmosis; ko05162|Measles; ko05164|Influenza A; ko05169|Epstein-Barr virus infection	2727	XP_023909298.1	XP_023909298.1 heat shock cognate 70 kDa protein-like [Quercus suber]	sp|P09189|HSP7C_PETHY	sp|P09189|HSP7C_PETHY Heat shock cognate 70 kDa protein OS=Petunia hybrida GN=HSP70 PE=2 SV=1	_	_	_	_	_	PF00012.17|HSP70|Hsp70 protein|Cor0018880.1|m.2608:9-614;PF00012.17|HSP70|Hsp70 protein|Cor0018880.1|m.2608:612-648;PF00012.17|HSP70|Hsp70 protein|Cor0018880.1|m.2608:649-775;PF06723.10|MreB_Mbl|MreB/Mbl protein|Cor0018880.1|m.2608:125-382
Cor0018890.1	0.00913699889881167	0.593675385896789	-4.97933647182973	5.80906358817246e-08	1.24989404698148e-07	down	yes	0	0	0.027410996696435	0.523221614508257	0.614368615992147	0.643435927189963	tig00007111	2177949	2181282	-	Cor0018890.1	--	--	--	GO:0005524|ATP binding	ko:K03283|HSPA1_8	ko03040|Spliceosome; ko04010|MAPK signaling pathway; ko04141|Protein processing in endoplasmic reticulum; ko04144|Endocytosis; ko04213|Longevity regulating pathway - multiple species; ko04612|Antigen processing and presentation; ko04915|Estrogen signaling pathway; ko05134|Legionellosis; ko05145|Toxoplasmosis; ko05162|Measles; ko05164|Influenza A; ko05169|Epstein-Barr virus infection	1860	XP_018814451.1	XP_018814451.1 PREDICTED: heat shock cognate 70 kDa protein-like [Juglans regia]	sp|P09189|HSP7C_PETHY	sp|P09189|HSP7C_PETHY Heat shock cognate 70 kDa protein OS=Petunia hybrida GN=HSP70 PE=2 SV=1	_	_	_	_	_	PF00012.17|HSP70|Hsp70 protein|Cor0018890.1|m.2609:9-614;PF06723.10|MreB_Mbl|MreB/Mbl protein|Cor0018890.1|m.2609:128-383
Cor0018960.1	66.7122447968192	33.2159227303487	1.00585856177596	1.73601426371541e-43	1.15370101988312e-42	up	yes	66.3731469296134	69.9647129955244	63.7988744653198	32.5962018684806	32.4177482480962	34.6338180744694	tig00007111	2290683	2293792	+	Cor0018960.1	--	GO:0006665|sphingolipid metabolic process; GO:0010025|wax biosynthetic process; GO:0010091|trichome branching; GO:0042335|cuticle development; GO:0042761|very long-chain fatty acid biosynthetic process; GO:1905499|trichome papilla formation	GO:0005783|endoplasmic reticulum; GO:0005789|endoplasmic reticulum membrane; GO:0005886|plasma membrane; GO:0009923|fatty acid elongase complex; GO:0016021|integral component of membrane	GO:0009922|fatty acid elongase activity; GO:0016627|oxidoreductase activity, acting on the CH-CH group of donors	ko:K10258|TER,TSC13,CER10	ko00062|Fatty acid elongation; ko01040|Biosynthesis of unsaturated fatty acids; ko01110|Biosynthesis of secondary metabolites; ko01212|Fatty acid metabolism	933	XP_004142757.1	XP_004142757.1 PREDICTED: very-long-chain enoyl-CoA reductase [Cucumis sativus]	sp|Q9M2U2|TECR_ARATH	sp|Q9M2U2|TECR_ARATH Very-long-chain enoyl-CoA reductase OS=Arabidopsis thaliana GN=ECR PE=1 SV=1	_	_	_	_	_	PF02544.13|Steroid_dh|3-oxo-5-alpha-steroid 4-dehydrogenase|Cor0018960.1|m.2616:159-309
Cor0019000.1	6.82032025178528	2.84664838119756	1.25762975451586	1.16321805835991e-06	2.30012792619757e-06	up	yes	6.64341443969146	8.8388881932238	4.97865812244059	3.07248639709034	3.17751056616802	2.28994818033432	tig00007111	2322145	2322825	-	Cor0019000.1	--	--	--	--	--	--	681	XP_018814425.1	XP_018814425.1 PREDICTED: uncharacterized protein LOC108986302 [Juglans regia]	_	_	_	_	_	_	_	_
Cor0019010.1	1443.97573781086	528.09809806955	1.45115132371327	1.37010670704278e-18	4.84573189863629e-18	up	yes	1441.12661410144	1732.11140045251	1158.68919887862	515.915240195594	519.028455871505	549.350598141552	tig00007111	2327014	2329445	-	Cor0019010.1	--	GO:0005975|carbohydrate metabolic process; GO:0006952|defense response	--	GO:0042973|glucan endo-1,3-beta-D-glucosidase activity	--	--	1341	XP_018806507.1	XP_018806507.1 PREDICTED: glucan endo-1,3-beta-glucosidase-like [Juglans regia]	sp|P52409|E13B_WHEAT	sp|P52409|E13B_WHEAT Glucan endo-1,3-beta-glucosidase OS=Triticum aestivum GN=GLC1 PE=2 SV=1	_	_	_	_	_	PF00332.15|Glyco_hydro_17|Glycosyl hydrolases family 17|Cor0019010.1|m.2621:24-336;PF07983.10|X8|X8 domain|Cor0019010.1|m.2621:360-430
Cor0019030.1	214.898454144781	52.1732659894314	2.04206309120975	5.44353291064267e-276	3.35313379518451e-274	up	yes	222.034120782491	213.467016190799	209.194225461052	51.0510012463473	51.2241983535623	54.2445983683846	tig00007111	2336791	2339799	-	Cor0019030.1	--	--	--	--	--	--	936	XP_018806602.1	XP_018806602.1 PREDICTED: uncharacterized protein LOC108980174 [Juglans regia]	_	_	_	_	_	_	_	PF04720.9|PDDEXK_6|PDDEXK-like family of unknown function|Cor0019030.1|m.2623:41-246
Cor0019130.1	9.59516052889345	4.17822113107078	1.19747210936604	0.00249101246997654	0.00376371316424403	up	yes	6.4675119876243	8.06425131690985	14.2537182821462	4.97060533782844	4.44436871143255	3.11968934395134	tig00007111	2451623	2451808	+	Cor0019130.1	--	--	--	--	--	--	186	_	_	_	_	_	_	_	_	_	_
Cor0019150.1	5.77871052416904	114.631624159502	-4.3077451301171	0	0	down	yes	5.99088990225128	6.29272822512917	5.05251344512667	106.274592565389	116.778992723837	120.841287189281	tig00007111	2462689	2464278	-	Cor0019150.1	--	GO:0006949|syncytium formation; GO:0009664|plant-type cell wall organization	GO:0005576|extracellular region; GO:0005829|cytosol; GO:0009505|plant-type cell wall; GO:0009506|plasmodesma; GO:0016020|membrane	--	--	--	777	AFB77223.1	AFB77223.1 expansin 1 [Betula platyphylla]	sp|O48818|EXPA4_ARATH	sp|O48818|EXPA4_ARATH Expansin-A4 OS=Arabidopsis thaliana GN=EXPA4 PE=1 SV=1	_	_	_	_	_	PF01357.18|Pollen_allerg_1|Pollen allergen|Cor0019150.1|m.2636:165-242;PF03330.15|DPBB_1|Lytic transglycolase|Cor0019150.1|m.2636:67-154
Cor0019190.1	14.6261362449021	1.40401923951958	3.37166109553179	3.26310993353562e-98	4.78923228692746e-97	up	yes	15.2413002828666	15.2815134710155	13.3555949808243	1.18024002441052	1.34793132008716	1.68388637406105	tig00007111	2499103	2501958	-	Cor0019190.1	--	GO:0007049|cell cycle; GO:0016567|protein ubiquitination; GO:0051301|cell division; GO:1904668|positive regulation of ubiquitin protein ligase activity	--	GO:0010997|anaphase-promoting complex binding; GO:0097027|ubiquitin-protein transferase activator activity	ko:K03364|CDH1	ko04110|Cell cycle; ko04111|Cell cycle - yeast; ko04120|Ubiquitin mediated proteolysis; ko04914|Progesterone-mediated oocyte maturation	1443	XP_023889833.1	XP_023889833.1 protein FIZZY-RELATED 3-like [Quercus suber]	sp|Q8LPL5|FZR3_ARATH	sp|Q8LPL5|FZR3_ARATH Protein FIZZY-RELATED 3 OS=Arabidopsis thaliana GN=FZR3 PE=1 SV=1	_	_	_	_	_	PF00400.29|WD40|WD domain, G-beta repeat|Cor0019190.1|m.2640:291-326;PF00400.29|WD40|WD domain, G-beta repeat|Cor0019190.1|m.2640:336-371;PF00400.29|WD40|WD domain, G-beta repeat|Cor0019190.1|m.2640:420-456;PF08662.8|eIF2A|Eukaryotic translation initiation factor eIF2A|Cor0019190.1|m.2640:308-448
Cor0019210.1	32.8416191948705	10.4296088419293	1.65389682295842	6.83108159607344e-14	1.99545624062056e-13	up	yes	28.0883733182331	29.1296350780008	41.3068491883777	10.8132466998373	8.55468356546984	11.9208962604807	tig00007111	2512480	2512695	+	Cor0019210.1	--	--	--	--	--	--	216	XP_010262549.1	XP_010262549.1 PREDICTED: cyclin-dependent protein kinase inhibitor SMR2 [Nelumbo nucifera]	_	_	_	_	_	_	_	_
Cor0019250.1	32.859140053942	67.3038348976874	-1.03416933787442	5.47173391910271e-53	4.34055302402187e-52	down	yes	33.4154786027255	34.0823772226085	31.0795643364921	65.3979235339476	69.9424020421255	66.571179116989	tig00007111	2564062	2565375	-	Cor0019250.1	--	GO:0012501|programmed cell death; GO:0030163|protein catabolic process	GO:0005783|endoplasmic reticulum	GO:0004190|aspartic-type endopeptidase activity; GO:0008233|peptidase activity	--	--	1314	XP_023899036.1	XP_023899036.1 aspartic proteinase PCS1-like [Quercus suber]	sp|Q9LZL3|PCS1L_ARATH	sp|Q9LZL3|PCS1L_ARATH Aspartic proteinase PCS1 OS=Arabidopsis thaliana GN=PCS1 PE=2 SV=1	_	_	_	_	_	PF14543.3|TAXi_N|Xylanase inhibitor N-terminal|Cor0019250.1|m.2644:66-227;PF14541.3|TAXi_C|Xylanase inhibitor C-terminal|Cor0019250.1|m.2644:256-421;PF00026.20|Asp|Eukaryotic aspartyl protease|Cor0019250.1|m.2644:67-424
Cor0019260.1	312.74030429369	127.598422353448	1.29328773572541	3.89113151581422e-101	5.95273572061815e-100	up	yes	295.766555041445	337.123339922579	305.331017917045	120.87979034371	129.561176772032	132.354299944602	tig00007111	2574593	2575699	-	Cor0019260.1	--	GO:0000209|protein polyubiquitination; GO:0006511|ubiquitin-dependent protein catabolic process; GO:0043161|proteasome-mediated ubiquitin-dependent protein catabolic process	--	GO:0046872|metal ion binding; GO:0061630|ubiquitin protein ligase activity	ko:K11982|RNF115_126	--	1107	PON61006.1	PON61006.1 43kDa postsynaptic protein [Trema orientale]	sp|O22283|RHC2A_ARATH	sp|O22283|RHC2A_ARATH Probable E3 ubiquitin-protein ligase RHC2A OS=Arabidopsis thaliana GN=RHC2A PE=2 SV=1	_	_	_	_	_	PF06547.9|DUF1117|Protein of unknown function (DUF1117)|Cor0019260.1|m.2645:258-358;PF14369.3|zinc_ribbon_9|zinc-ribbon|Cor0019260.1|m.2645:8-40;PF13639.3|zf-RING_2|Ring finger domain|Cor0019260.1|m.2645:187-229;PF13923.3|zf-C3HC4_2|Zinc finger, C3HC4 type (RING finger)|Cor0019260.1|m.2645:188-228;PF17123.2|zf-RING_11|RING-like zinc finger|Cor0019260.1|m.2645:188-215;PF00097.22|zf-C3HC4|Zinc fing…
Cor0019280.1	28.385469077346	5.75155250561184	2.30113122729	3.529143794085e-44	2.37348785688214e-43	up	yes	26.9385934093221	26.4758796482443	31.7419341744717	6.06937072829578	5.80382267022368	5.38146411831606	tig00007111	2589258	2590634	-	Cor0019280.1	--	GO:0010143|cutin biosynthetic process; GO:0016024|CDP-diacylglycerol biosynthetic process; GO:0016311|dephosphorylation	GO:0016020|membrane; GO:0016021|integral component of membrane	GO:0004366|glycerol-3-phosphate O-acyltransferase activity; GO:0016791|phosphatase activity; GO:0090447|glycerol-3-phosphate 2-O-acyltransferase activity; GO:0102420|sn-1-glycerol-3-phosphate C16:0-DCA-CoA acyl transferase activity	ko:K13508|GPAT	ko00561|Glycerolipid metabolism; ko00564|Glycerophospholipid metabolism; ko01100|Metabolic pathways; ko01110|Biosynthesis of secondary metabolites	465	XP_002283087.1	XP_002283087.1 PREDICTED: glycerol-3-phosphate acyltransferase 5 [Vitis vinifera]	sp|Q9LHS7|GPAT7_ARATH	sp|Q9LHS7|GPAT7_ARATH Glycerol-3-phosphate acyltransferase 7 OS=Arabidopsis thaliana GN=GPAT7 PE=1 SV=1	_	_	_	_	_	_
Cor0019360.1	151.47267363176	15.6471819052953	3.2742563155231	0	0	up	yes	150.00804203997	150.47086793664	153.939110918671	15.3624319854517	15.7447433671921	15.834370363242	tig00007111	2713104	2715146	-	Cor0019360.1	--	GO:0002229|defense response to oomycetes; GO:0042742|defense response to bacterium	GO:0005886|plasma membrane; GO:0016021|integral component of membrane	GO:0004674|protein serine/threonine kinase activity; GO:0005524|ATP binding; GO:0030246|carbohydrate binding	--	--	2043	XP_018814431.1	XP_018814431.1 PREDICTED: L-type lectin-domain containing receptor kinase S.4-like [Juglans regia]	sp|Q9M2S4|LRKS4_ARATH	sp|Q9M2S4|LRKS4_ARATH L-type lectin-domain containing receptor kinase S.4 OS=Arabidopsis thaliana GN=LECRKS4 PE=2 SV=1	_	_	_	_	_	PF00139.16|Lectin_legB|Legume lectin domain|Cor0019360.1|m.2655:36-280;PF07714.14|Pkinase_Tyr|Protein tyrosine kinase|Cor0019360.1|m.2655:354-622;PF00069.22|Pkinase|Protein kinase domain|Cor0019360.1|m.2655:351-619
Cor0019400.1	9.72469006082147	23.0314324933703	-1.24302346103125	9.69701096402402e-26	4.31916714042615e-25	down	yes	9.63029942339419	10.1831329348305	9.36063782423972	20.133235522078	23.7472870103118	25.213774947721	tig00007111	2751766	2752710	-	Cor0019400.1	--	GO:0006351|transcription, DNA-templated; GO:0042742|defense response to bacterium; GO:0045087|innate immune response; GO:0045824|negative regulation of innate immune response; GO:1900425|negative regulation of defense response to bacterium	GO:0005634|nucleus	GO:0003680|AT DNA binding; GO:0003700|DNA-binding transcription factor activity	--	--	945	XP_023928447.1	XP_023928447.1 AT-hook motif nuclear-localized protein 15 [Quercus suber]	sp|Q8GWQ2|AHL20_ARATH	sp|Q8GWQ2|AHL20_ARATH AT-hook motif nuclear-localized protein 20 OS=Arabidopsis thaliana GN=AHL20 PE=2 SV=1	_	_	_	_	_	PF03479.12|DUF296|Domain of unknown function (DUF296)|Cor0019400.1|m.2659:129-241
Cor0019430.1	2.0456033168759	0.105039986959669	4.15935456269216	3.03459824718254e-18	1.05739525810333e-17	up	yes	2.18374523142533	2.17331992342972	1.77974479577264	0.0666113759743571	0.0499246636264316	0.198583921278217	tig00007111	2783568	2787273	-	Cor0019430.1	--	--	--	--	--	--	1461	XP_018821903.1	XP_018821903.1 PREDICTED: uncharacterized protein LOC108991931 [Juglans regia]	_	_	_	_	_	_	_	PF04646.9|DUF604|Protein of unknown function, DUF604|Cor0019430.1|m.2663:204-458;PF02434.13|Fringe|Fringe-like|Cor0019430.1|m.2663:161-269
Cor0019460.1	222.753800566989	107.30987622084	1.05359751598163	3.62040300054305e-83	4.52884566114085e-82	up	yes	230.014288464987	219.999534743572	218.247578492407	102.745942620015	109.575604440823	109.608081601681	tig00007111	2825505	2828285	+	Cor0019460.1	--	--	GO:0005829|cytosol	GO:0016491|oxidoreductase activity	ko:K08081|TR1	ko00960|Tropane, piperidine and pyridine alkaloid biosynthesis; ko01100|Metabolic pathways; ko01110|Biosynthesis of secondary metabolites	807	XP_018821879.1	XP_018821879.1 PREDICTED: tropinone reductase homolog At5g06060-like [Juglans regia]	sp|Q9LHT0|TRNHF_ARATH	sp|Q9LHT0|TRNHF_ARATH Tropinone reductase homolog At5g06060 OS=Arabidopsis thaliana GN=At5g06060 PE=2 SV=1	_	_	_	_	_	PF13561.3|adh_short_C2|Enoyl-(Acyl carrier protein) reductase|Cor0019460.1|m.2667:23-257;PF00106.22|adh_short|short chain dehydrogenase|Cor0019460.1|m.2667:17-207;PF08659.7|KR|KR domain|Cor0019460.1|m.2667:18-176
Cor0019470.1	191.00114492575	46.9786311248479	2.02327317283314	2.34022556231104e-263	1.32141486438549e-261	up	yes	199.911732858045	188.738390994552	184.353310924652	45.76320478324	49.3791772421895	45.7935113491143	tig00007111	2831807	2833649	+	Cor0019470.1	--	GO:0009409|response to cold; GO:0009414|response to water deprivation; GO:0009737|response to abscisic acid; GO:0009738|abscisic acid-activated signaling pathway; GO:0009788|negative regulation of abscisic acid-activated signaling pathway; GO:0010119|regulation of stomatal movement; GO:0010360|negative regulation of anion channel activity	GO:0005634|nucleus; GO:0005829|cytosol	GO:0004721|phosphoprotein phosphatase activity; GO:0004722|protein serine/threonine phosphatase activity; GO:0019901|protein kinase binding; GO:0046872|metal ion binding	ko:K14497|PP2C	ko04016|MAPK signaling pathway - plant; ko04075|Plant hormone signal transduction; ko04931|Insulin resistance	1260	CAB90633.1	CAB90633.1 protein phpsphatase 2C (PP2C) [Fagus sylvatica]	sp|P49598|P2C37_ARATH	sp|P49598|P2C37_ARATH Protein phosphatase 2C 37 OS=Arabidopsis thaliana GN=PP2CA PE=1 SV=1	_	_	_	_	_	PF00481.18|PP2C|Protein phosphatase 2C|Cor0019470.1|m.2668:117-404
Cor0019510.1	15.6395297670628	0.294881940182994	5.68172480366656	7.25569947471768e-15	2.21166232160935e-14	up	yes	14.1652572337641	13.8997059021575	18.8536261652667	0.506870939054874	0	0.377774881494107	tig00007111	2867913	2868104	-	Cor0019510.1	--	--	--	--	--	--	192	EOY18099.1	EOY18099.1 Cytoplasmic tRNA 2-thiolation protein 1 [Theobroma cacao]	_	_	_	_	_	_	_	_
Cor0019520.1	22.0757239870612	7.86538816110717	1.48769118807857	5.37155153541534e-47	3.82285212555467e-46	up	yes	22.7711513459567	19.7846670395197	23.6713535757071	7.81201904437226	7.88942138486832	7.89472405408093	tig00007111	2873720	2879929	+	Cor0019520.1	--	GO:0009411|response to UV; GO:0009649|entrainment of circadian clock; GO:0010224|response to UV-B; GO:0018298|protein-chromophore linkage	GO:0000785|chromatin; GO:0005634|nucleus; GO:0005829|cytosol	GO:0003682|chromatin binding; GO:0005085|guanyl-nucleotide exchange factor activity; GO:0009881|photoreceptor activity; GO:0042802|identical protein binding; GO:0042803|protein homodimerization activity	--	--	1470	XP_018821827.1	XP_018821827.1 PREDICTED: ultraviolet-B receptor UVR8-like isoform X2 [Juglans regia]	sp|Q9FN03|UVR8_ARATH	sp|Q9FN03|UVR8_ARATH Ultraviolet-B receptor UVR8 OS=Arabidopsis thaliana GN=UVR8 PE=1 SV=1	_	_	_	_	_	PF00415.15|RCC1|Regulator of chromosome condensation (RCC1) repeat|Cor0019520.1|m.2672:251-327;PF00415.15|RCC1|Regulator of chromosome condensation (RCC1) repeat|Cor0019520.1|m.2672:331-379;PF00415.15|RCC1|Regulator of chromosome condensation (RCC1) repeat|Cor0019520.1|m.2672:382-433;PF00415.15|RCC1|Regulator of chromosome condensation (RCC1) repeat|Cor0019520.1|m.2672:438-484;PF13540.3|RCC1_2|Re…
Cor0019530.1	13.6303998896673	28.236425388265	-1.05018236481847	4.14228835190238e-36	2.38280485244558e-35	down	yes	13.2609458391919	15.0112669569458	12.6189868728643	28.1484988894978	28.4995400937004	28.0612371815969	tig00007111	2881811	2885464	+	Cor0019530.1	--	GO:0007166|cell surface receptor signaling pathway	GO:0005886|plasma membrane; GO:0016021|integral component of membrane	GO:0004674|protein serine/threonine kinase activity; GO:0005524|ATP binding; GO:0030247|polysaccharide binding	--	--	1905	XP_018810498.1	XP_018810498.1 PREDICTED: wall-associated receptor kinase-like 20 [Juglans regia]	sp|Q9LZM4|WAKLQ_ARATH	sp|Q9LZM4|WAKLQ_ARATH Wall-associated receptor kinase-like 20 OS=Arabidopsis thaliana GN=WAKL20 PE=2 SV=1	_	_	_	_	_	PF07714.14|Pkinase_Tyr|Protein tyrosine kinase|Cor0019530.1|m.2673:347-619;PF00069.22|Pkinase|Protein kinase domain|Cor0019530.1|m.2673:346-618;PF13947.3|GUB_WAK_bind|Wall-associated receptor kinase galacturonan-binding|Cor0019530.1|m.2673:27-124
Cor0019640.1	23.5893530218524	7.01642411563457	1.74788474301712	3.71468830941982e-31	1.90562338447271e-30	up	yes	25.6647093494745	21.2315589186851	23.8717907973976	6.86515430012927	6.03120897639	8.15290907038445	tig00007111	2964709	2966515	+	Cor0019640.1	--	GO:0010088|phloem development; GO:0048364|root development	--	GO:0043130|ubiquitin binding; GO:0046872|metal ion binding	--	--	645	XP_010691604.1	XP_010691604.1 PREDICTED: protein DA1-related 2 isoform X1 [Beta vulgaris subsp. vulgaris]	sp|Q0WSN2|DAR2_ARATH	sp|Q0WSN2|DAR2_ARATH Protein DA1-related 2 OS=Arabidopsis thaliana GN=DAR2 PE=2 SV=1	_	_	_	_	_	PF12315.5|DUF3633|Protein of unknown function (DUF3633)|Cor0019640.1|m.2685:1-209
Cor0019660.1	1.9495947027261	0.136233666982383	3.74420789434543	0.000493476597910823	0.000798658084715944	up	yes	1.90457240117836	2.25901127144431	1.68520043555562	0.109041143191637	0.299659857755512	0	tig00007111	2975902	2979249	-	Cor0019660.1	--	GO:0006857|oligopeptide transport	GO:0016021|integral component of membrane	GO:0005215|transporter activity	ko:K14638|SLC15A3_4,PHT	--	1785	XP_018821698.1	XP_018821698.1 PREDICTED: protein NRT1/ PTR FAMILY 5.6-like [Juglans regia]	sp|P0CI03|PTR28_ARATH	sp|P0CI03|PTR28_ARATH Protein NRT1/ PTR FAMILY 5.6 OS=Arabidopsis thaliana GN=NPF5.6 PE=2 SV=1	_	_	_	_	_	PF00854.18|PTR2|POT family|Cor0019660.1|m.2687:111-530
Cor0019670.1	5.16147002957025	2.36007009763462	1.12564470667115	4.08388915062455e-12	1.10300955601157e-11	up	yes	4.8558238529785	5.14233963518805	5.48624660054419	2.74322634398557	1.77318555853681	2.56379839038148	tig00007111	2992502	3113675	+	Cor0019670.1	--	--	GO:0005576|extracellular region	GO:0004252|serine-type endopeptidase activity	--	--	2235	XP_018821907.1	XP_018821907.1 PREDICTED: cucumisin-like isoform X1 [Juglans regia]	sp|Q39547|CUCM1_CUCME	sp|Q39547|CUCM1_CUCME Cucumisin OS=Cucumis melo PE=1 SV=1	_	_	_	_	_	PF00082.19|Peptidase_S8|Subtilase family|Cor0019670.1|m.2688:134-587;PF05922.13|Inhibitor_I9|Peptidase inhibitor I9|Cor0019670.1|m.2688:37-110
Cor0019700.1	2.06980930696387	0.489841745218855	2.05690795602217	2.67995200555378e-10	6.59025850813785e-10	up	yes	2.19191601296156	2.16024456890469	1.85726733902537	0.282357505701748	0.438925024635733	0.748242705319083	tig00007111	3216410	3218789	+	Cor0019700.1	--	--	GO:0005576|extracellular region	GO:0004252|serine-type endopeptidase activity	--	--	1551	XP_018834674.1	XP_018834674.1 PREDICTED: cucumisin-like [Juglans regia]	sp|Q39547|CUCM1_CUCME	sp|Q39547|CUCM1_CUCME Cucumisin OS=Cucumis melo PE=1 SV=1	_	_	_	_	_	PF00082.19|Peptidase_S8|Subtilase family|Cor0019700.1|m.2691:10-362
Cor0019720.1	2.21056305624054	0.0751469078694078	4.70482759013017	2.42352056470525e-25	1.06603439067452e-24	up	yes	1.6959763762874	3.0743755881906	1.86133720424363	0.0662035512234937	0.0441057799293827	0.115131392455347	tig00007111	3307846	3343506	+	Cor0019720.1	--	--	GO:0005576|extracellular region	GO:0004252|serine-type endopeptidase activity	--	--	2205	XP_018821907.1	XP_018821907.1 PREDICTED: cucumisin-like isoform X1 [Juglans regia]	sp|Q39547|CUCM1_CUCME	sp|Q39547|CUCM1_CUCME Cucumisin OS=Cucumis melo PE=1 SV=1	_	_	_	_	_	PF00082.19|Peptidase_S8|Subtilase family|Cor0019720.1|m.2693:131-580;PF05922.13|Inhibitor_I9|Peptidase inhibitor I9|Cor0019720.1|m.2693:34-106
Cor0019730.1	19.9072252443676	0.690729406862139	4.82901542128414	5.61351612874673e-29	2.72173522020511e-28	up	yes	20.6511808755975	17.6246531564375	21.4458417010679	0.386187382137047	1.25425811674182	0.431742721707551	tig00007111	3379890	3380233	+	Cor0019730.1	--	--	--	--	--	--	252	ESR48826.1	ESR48826.1 hypothetical protein CICLE_v10033223mg [Citrus clementina]	_	_	_	_	_	_	_	_
Cor0019770.1	10.981189793103	28.2737382726673	-1.36362524825357	2.50655741031153e-15	7.77893828368057e-15	down	yes	12.1397390922679	12.1500272809151	8.65380300612604	23.5834920355347	27.0479371885956	34.1897855938716	tig00007111	3404677	3405604	-	Cor0019770.1	--	--	--	--	--	--	489	XP_018821681.1	XP_018821681.1 PREDICTED: uncharacterized protein LOC108991751 [Juglans regia]	_	_	_	_	_	_	_	_
Cor0019780.1	3.47868958997243	0.550002884672467	2.63917907397485	4.55903117690465e-26	2.05655936196459e-25	up	yes	3.34230063068487	3.45411800793375	3.63965013129866	0.644312627192379	0.629878528136585	0.375817498688438	tig00007111	3414255	3417292	-	Cor0019780.1	--	--	--	GO:0005089|Rho guanyl-nucleotide exchange factor activity	--	--	1737	XP_018821702.1	XP_018821702.1 PREDICTED: rop guanine nucleotide exchange factor 5 [Juglans regia]	sp|F4K295|ROGF5_ARATH	sp|F4K295|ROGF5_ARATH Rop guanine nucleotide exchange factor 5 OS=Arabidopsis thaliana GN=ROPGEF5 PE=2 SV=1	_	_	_	_	_	PF03759.10|PRONE|PRONE (Plant-specific Rop nucleotide exchanger)|Cor0019780.1|m.2699:108-199;PF03759.10|PRONE|PRONE (Plant-specific Rop nucleotide exchanger)|Cor0019780.1|m.2699:198-451
Cor0019860.1	0.770378874968611	0.03671913231985	4.06208933893339	2.24482167586396e-07	4.64798702481535e-07	up	yes	0.490864776435141	0.731283513695822	1.08898833477487	0	0.11015739695955	0	tig00007111	3487058	3519252	-	Cor0019860.1	--	GO:1900994|(-)-secologanin biosynthetic process	--	GO:0035251|UDP-glucosyltransferase activity; GO:0102970|7-deoxyloganetic acid glucosyltransferase activity	ko:K21373|UGT8,UGT709C2	--	1545	XP_018821707.1	XP_018821707.1 PREDICTED: 7-deoxyloganetic acid glucosyltransferase-like [Juglans regia]	sp|U3U992|UGT8_CATRO	sp|U3U992|UGT8_CATRO 7-deoxyloganetic acid glucosyltransferase OS=Catharanthus roseus GN=UGT709C2 PE=1 SV=1	_	_	_	_	_	PF00201.15|UDPGT|UDP-glucoronosyl and UDP-glucosyl transferase|Cor0019860.1|m.2707:317-445
Cor0019870.1	2.65297077946706	0.676790881328195	1.95509380847144	2.68578036191027e-11	6.94705904968741e-11	up	yes	2.89378521042848	2.71440948095262	2.35071764702009	0.398849263518589	0.863587555789449	0.767935824676546	tig00007111	3520393	3522123	-	Cor0019870.1	--	GO:1900994|(-)-secologanin biosynthetic process	--	GO:0035251|UDP-glucosyltransferase activity; GO:0102970|7-deoxyloganetic acid glucosyltransferase activity	ko:K21373|UGT8,UGT709C2	--	1464	XP_023871462.1	XP_023871462.1 7-deoxyloganetic acid glucosyltransferase-like [Quercus suber]	sp|U3U992|UGT8_CATRO	sp|U3U992|UGT8_CATRO 7-deoxyloganetic acid glucosyltransferase OS=Catharanthus roseus GN=UGT709C2 PE=1 SV=1	_	_	_	_	_	PF00201.15|UDPGT|UDP-glucoronosyl and UDP-glucosyl transferase|Cor0019870.1|m.2708:294-418
Cor0019900.1	177.289123122376	78.0730307489845	1.18310444454333	4.87948193032591e-52	3.81491034379616e-51	up	yes	169.175949640852	187.18320717477	175.508212551507	75.3923589349768	72.3396048869555	86.4871284250213	tig00007111	3553099	3553584	-	Cor0019900.1	--	GO:0009408|response to heat	GO:0005737|cytoplasm	--	ko:K13993|HSP20	ko04141|Protein processing in endoplasmic reticulum	486	AKG50121.1	AKG50121.1 heat shock protein 17.4-like protein, partial [Betula luminifera]	sp|P19036|HSP17_ARATH	sp|P19036|HSP17_ARATH 17.4 kDa class I heat shock protein OS=Arabidopsis thaliana GN=HSP17.4A PE=1 SV=2	_	_	_	_	_	PF00011.18|HSP20|Hsp20/alpha crystallin family|Cor0019900.1|m.2711:57-160
Cor0019920.1	19.8071643616223	39.8651460634032	-1.00873926147097	9.67097211829035e-18	3.31302609200838e-17	down	yes	21.4637569695932	19.4798798044835	18.4778563107902	37.3363046428345	36.4699667791083	45.7891667682669	tig00007111	3561524	3564233	-	Cor0019920.1	--	--	--	--	--	--	636	XP_023895286.1	XP_023895286.1 uncharacterized protein LOC112007210 [Quercus suber]	_	_	_	_	_	_	_	PF12906.4|RINGv|RING-variant domain|Cor0019920.1|m.2714:88-139
Cor0019930.1	0.995508892437753	2.43491419409867	-1.28185799322842	8.27522580339552e-06	1.54592492611119e-05	down	yes	0.962020241794096	1.06759101030578	0.956915425213384	1.60737450943528	2.86575815031031	2.83160992255043	tig00007111	3567955	3572509	-	Cor0019930.1	--	GO:0006351|transcription, DNA-templated; GO:0006357|regulation of transcription by RNA polymerase II; GO:0009751|response to salicylic acid; GO:0030154|cell differentiation	GO:0005634|nucleus	GO:0000981|DNA-binding transcription factor activity, RNA polymerase II-specific; GO:0001135|RNA polymerase II transcription regulator recruiting activity; GO:0003700|DNA-binding transcription factor activity; GO:0043565|sequence-specific DNA binding; GO:0044212|transcription regulatory region DNA binding	ko:K09422|MYBP	--	1332	XP_023895370.1	XP_023895370.1 transcription factor MYB1-like [Quercus suber]	sp|Q42575|MYB1_ARATH	sp|Q42575|MYB1_ARATH Transcription factor MYB1 OS=Arabidopsis thaliana GN=MYB1 PE=2 SV=1	_	_	_	_	_	PF00249.28|Myb_DNA-binding|Myb-like DNA-binding domain|Cor0019930.1|m.2715:29-74;PF00249.28|Myb_DNA-binding|Myb-like DNA-binding domain|Cor0019930.1|m.2715:81-125;PF13921.3|Myb_DNA-bind_6|Myb-like DNA-binding domain|Cor0019930.1|m.2715:32-89;PF13921.3|Myb_DNA-bind_6|Myb-like DNA-binding domain|Cor0019930.1|m.2715:84-130
Cor0019970.1	124.286116048627	30.8461253530294	2.01015239922952	6.82025519300791e-218	2.84387153714601e-216	up	yes	124.626630257954	124.027515220093	124.204202667835	30.9439595761915	29.26472518362	32.3296912992767	tig00007111	3605859	3609912	+	Cor0019970.1	--	GO:0015824|proline transport	GO:0005886|plasma membrane; GO:0016021|integral component of membrane	GO:0015193|L-proline transmembrane transporter activity	--	--	1041	XP_018821881.1	XP_018821881.1 PREDICTED: proline transporter 1-like [Juglans regia]	sp|P92961|PROT1_ARATH	sp|P92961|PROT1_ARATH Proline transporter 1 OS=Arabidopsis thaliana GN=PROT1 PE=1 SV=1	_	_	_	_	_	PF01490.15|Aa_trans|Transmembrane amino acid transporter protein|Cor0019970.1|m.2718:32-108;PF01490.15|Aa_trans|Transmembrane amino acid transporter protein|Cor0019970.1|m.2718:119-329
Cor0020000.1	240.91219812772	82.230518157504	1.55064606757239	3.64350625669568e-193	1.27147422202543e-191	up	yes	241.469365774028	250.323396062366	230.943832546767	83.8732947703533	81.8721397263381	80.9461199758205	tig00007111	3623651	3630135	+	Cor0020000.1	--	GO:0008643|carbohydrate transport	GO:0005783|endoplasmic reticulum; GO:0005794|Golgi apparatus; GO:0016021|integral component of membrane	--	--	--	1263	XP_023891072.1	XP_023891072.1 probable sugar phosphate/phosphate translocator At3g11320 isoform X1 [Quercus suber]	sp|Q5XF09|PT311_ARATH	sp|Q5XF09|PT311_ARATH Probable sugar phosphate/phosphate translocator At3g11320 OS=Arabidopsis thaliana GN=At3g11320 PE=2 SV=1	_	_	_	_	_	PF03151.13|TPT|Triose-phosphate Transporter family|Cor0020000.1|m.2720:126-413;PF08449.8|UAA|UAA transporter family|Cor0020000.1|m.2720:143-415
Cor0020060.1	34.7603227169753	0.247298785557186	7.07826799951081	2.20250888543218e-128	4.45487555906693e-127	up	yes	35.4450280830769	32.25167546934	36.5842645985091	0.288903537781913	0.329951636112939	0.123041182776707	tig00007111	3666961	3669446	+	Cor0020060.1	--	GO:0005986|sucrose biosynthetic process; GO:0006000|fructose metabolic process; GO:0006002|fructose 6-phosphate metabolic process; GO:0006094|gluconeogenesis; GO:0016051|carbohydrate biosynthetic process; GO:0019252|starch biosynthetic process; GO:0019253|reductive pentose-phosphate cycle; GO:0030388|fructose 1,6-bisphosphate metabolic process; GO:0042742|defense response to bacterium	GO:0009507|chloroplast; GO:0009570|chloroplast stroma; GO:0009579|thylakoid; GO:0009941|chloroplast envelope; GO:0048046|apoplast	GO:0042132|fructose 1,6-bisphosphate 1-phosphatase activity; GO:0046872|metal ion binding; GO:0050278|sedoheptulose-bisphosphatase activity	ko:K01100|E3.1.3.37	ko00710|Carbon fixation in photosynthetic organisms; ko01100|Metabolic pathways; ko01120|Microbial metabolism in diverse environments; ko01200|Carbon metabolism	1179	XP_018821822.1	XP_018821822.1 PREDICTED: sedoheptulose-1,7-bisphosphatase, chloroplastic [Juglans regia]	sp|P46283|S17P_ARATH	sp|P46283|S17P_ARATH Sedoheptulose-1,7-bisphosphatase, chloroplastic OS=Arabidopsis thaliana GN=At3g55800 PE=2 SV=1	_	_	_	_	_	PF00316.17|FBPase|Fructose-1-6-bisphosphatase, N-terminal domain|Cor0020060.1|m.2726:69-248
Cor0020080.1	4.40238361610021	1.99238669966206	1.13983761198257	2.50295772861198e-11	6.48448280750166e-11	up	yes	4.53916489597541	4.45755808138632	4.21042787093889	1.98729939348361	1.98595214492842	2.00390856057415	tig00007111	3673515	3678893	+	Cor0020080.1	--	GO:0046274|lignin catabolic process	GO:0048046|apoplast	GO:0005507|copper ion binding; GO:0016722|oxidoreductase activity, oxidizing metal ions; GO:0052716|hydroquinone:oxygen oxidoreductase activity	ko:K05909|E1.10.3.2	--	1665	XP_018836122.1	XP_018836122.1 PREDICTED: uncharacterized protein LOC109002717 [Juglans regia]	sp|Q0IQU1|LAC22_ORYSJ	sp|Q0IQU1|LAC22_ORYSJ Laccase-22 OS=Oryza sativa subsp. japonica GN=LAC22 PE=2 SV=2	_	_	_	_	_	PF00394.19|Cu-oxidase|Multicopper oxidase|Cor0020080.1|m.2728:157-305;PF07731.11|Cu-oxidase_2|Multicopper oxidase|Cor0020080.1|m.2728:406-537;PF07732.12|Cu-oxidase_3|Multicopper oxidase|Cor0020080.1|m.2728:33-143
Cor0020160.1	44.0183966066341	17.9824092894481	1.2910459213598	2.67606049010922e-53	2.1374310260391e-52	up	yes	43.5500434598358	47.8106583436614	40.6944880164051	16.4830728091841	18.36238579773	19.1017692614302	tig00007111	3759061	3760539	+	Cor0020160.1	--	--	--	GO:0016747|transferase activity, transferring acyl groups other than amino-acyl groups	--	--	1479	XP_018821813.1	XP_018821813.1 PREDICTED: uncharacterized acetyltransferase At3g50280-like [Juglans regia]	sp|Q9SND9|Y3028_ARATH	sp|Q9SND9|Y3028_ARATH Uncharacterized acetyltransferase At3g50280 OS=Arabidopsis thaliana GN=At3g50280 PE=3 SV=1	_	_	_	_	_	PF02458.12|Transferase|Transferase family|Cor0020160.1|m.2737:13-487
Cor0020220.1	1840.04314737036	709.139489635957	1.37558575048935	1.18220993884883e-134	2.55313386793622e-133	up	yes	1913.11281407234	1874.42728093292	1732.58934710581	673.040420888144	696.841372159986	757.536675859741	tig00007111	3790134	3791406	-	Cor0020220.1	--	GO:0051289|protein homotetramerization; GO:0051290|protein heterotetramerization	GO:0005783|endoplasmic reticulum; GO:0005829|cytosol; GO:0005886|plasma membrane; GO:0016021|integral component of membrane; GO:0032991|protein-containing complex	GO:0005215|transporter activity	ko:K09872|PIP	--	867	OWM87435.1	OWM87435.1 hypothetical protein CDL15_Pgr022546 [Punica granatum]	sp|Q9XF59|PIP12_MAIZE	sp|Q9XF59|PIP12_MAIZE Aquaporin PIP1-2 OS=Zea mays GN=PIP1-2 PE=1 SV=1	_	_	_	_	_	PF00230.17|MIP|Major intrinsic protein|Cor0020220.1|m.2743:47-276
Cor0020280.1	6.36149297736847	2.92423988304692	1.11864464591847	9.71183904296192e-11	2.44290682933715e-10	up	yes	5.98841514601274	6.84796895087586	6.2480948352168	2.62380250804876	3.5584608108467	2.59045633024531	tig00007111	3837531	3841920	+	Cor0020280.1	--	GO:0006865|amino acid transport; GO:0009734|auxin-activated signaling pathway	GO:0005886|plasma membrane; GO:0016021|integral component of membrane	GO:0015293|symporter activity	ko:K13946|AUX1,LAX	ko04075|Plant hormone signal transduction	1428	XP_018806392.1	XP_018806392.1 PREDICTED: auxin transporter-like protein 1 [Juglans regia]	sp|Q9FEL8|LAX1_MEDTR	sp|Q9FEL8|LAX1_MEDTR Auxin transporter-like protein 1 OS=Medicago truncatula GN=LAX1 PE=2 SV=1	_	_	_	_	_	PF01490.15|Aa_trans|Transmembrane amino acid transporter protein|Cor0020280.1|m.2749:41-434
Cor0020290.1	8.37466634197427	18.9243654440006	-1.17518179266088	1.33512349210159e-30	6.73233433443598e-30	down	yes	8.76670422874905	8.02112697831675	8.336167818857	17.9126458614003	20.8992978506465	17.9611526199551	tig00007111	3855269	3860363	+	Cor0020290.1	--	--	GO:0009507|chloroplast; GO:0009535|chloroplast thylakoid membrane; GO:0016021|integral component of membrane; GO:0031969|chloroplast membrane	GO:0008237|metallopeptidase activity	--	--	1581	XP_023872161.1	XP_023872161.1 probable zinc metalloprotease EGY2, chloroplastic [Quercus suber]	sp|Q9FFK3|EGY2_ARATH	sp|Q9FFK3|EGY2_ARATH Probable zinc metalloprotease EGY2, chloroplastic OS=Arabidopsis thaliana GN=EGY2 PE=3 SV=1	_	_	_	_	_	_
Cor0020300.1	2.21901181832184	0.420313068096615	2.37294570685409	6.53116957607422e-15	1.99642630913757e-14	up	yes	2.19419685285914	2.13478134843655	2.32805725366982	0.611022501874369	0.235916832284947	0.413999870130528	tig00007111	3865882	3871644	+	Cor0020300.1	--	GO:0000162|tryptophan biosynthetic process; GO:0010600|regulation of auxin biosynthetic process	GO:0005950|anthranilate synthase complex; GO:0009507|chloroplast	GO:0004049|anthranilate synthase activity; GO:0046872|metal ion binding	ko:K01657|trpE	ko00400|Phenylalanine, tyrosine and tryptophan biosynthesis; ko00405|Phenazine biosynthesis; ko01100|Metabolic pathways; ko01110|Biosynthesis of secondary metabolites; ko01130|Biosynthesis of antibiotics; ko01230|Biosynthesis of amino acids; ko02024|Quorum sensing; ko02025|Biofilm formation - Pseudomonas aeruginosa	1752	XP_018821693.1	XP_018821693.1 PREDICTED: anthranilate synthase alpha subunit 1, chloroplastic [Juglans regia]	sp|P32068|TRPE_ARATH	sp|P32068|TRPE_ARATH Anthranilate synthase alpha subunit 1, chloroplastic OS=Arabidopsis thaliana GN=ASA1 PE=1 SV=1	_	_	_	_	_	PF00425.15|Chorismate_bind|chorismate binding enzyme|Cor0020300.1|m.2752:294-565;PF04715.10|Anth_synt_I_N|Anthranilate synthase component I, N terminal region|Cor0020300.1|m.2752:79-233
Cor0020620.1	667.027654359838	326.648686099064	1.02998420143535	3.32044056110968e-132	7.00350251683083e-131	up	yes	683.135309397231	667.920355236631	650.027298445651	320.354119268019	329.32742015294	330.264518876232	tig00007111	4193792	4195873	+	Cor0020620.1	--	GO:0006355|regulation of transcription, DNA-templated; GO:0009409|response to cold; GO:0010200|response to chitin; GO:0050832|defense response to fungus	GO:0005634|nucleus	GO:0003677|DNA binding; GO:0003700|DNA-binding transcription factor activity; GO:0046872|metal ion binding	--	--	2082	XP_018842273.1	XP_018842273.1 PREDICTED: zinc finger CCCH domain-containing protein 29-like isoform X1 [Juglans regia]	sp|Q9XEE6|C3H29_ARATH	sp|Q9XEE6|C3H29_ARATH Zinc finger CCCH domain-containing protein 29 OS=Arabidopsis thaliana GN=At2g40140 PE=1 SV=1	_	_	_	_	_	PF12796.4|Ank_2|Ankyrin repeats (3 copies)|Cor0020620.1|m.2788:72-143;PF12796.4|Ank_2|Ankyrin repeats (3 copies)|Cor0020620.1|m.2788:81-175;PF13637.3|Ank_4|Ankyrin repeats (many copies)|Cor0020620.1|m.2788:77-129;PF00023.27|Ank|Ankyrin repeat|Cor0020620.1|m.2788:113-145
Cor0020730.1	26.4932324150756	67.1551911730433	-1.34154541406096	7.14720147514545e-60	6.33048967259343e-59	down	yes	25.9469375291544	26.4804616092198	27.0522981068527	62.4084843711314	71.2937197799929	67.7633693680055	tig00007111	4292516	4293528	+	Cor0020730.1	--	GO:0006351|transcription, DNA-templated; GO:0006355|regulation of transcription, DNA-templated	GO:0005634|nucleus	GO:0003677|DNA binding; GO:0003700|DNA-binding transcription factor activity; GO:0046983|protein dimerization activity	--	--	768	XP_018821912.1	XP_018821912.1 PREDICTED: transcription factor bHLH51 [Juglans regia]	sp|Q9XEF0|BH051_ARATH	sp|Q9XEF0|BH051_ARATH Transcription factor bHLH51 OS=Arabidopsis thaliana GN=BHLH51 PE=2 SV=1	_	_	_	_	_	PF00010.23|HLH|Helix-loop-helix DNA-binding domain|Cor0020730.1|m.2802:68-114
Cor0020760.1	0.985924829102284	5.78608341031908	-2.5409695975118	1.08070603459723e-26	4.95054691116062e-26	down	yes	1.04526088881239	1.27809166138014	0.634421937114321	5.02742578465287	5.79412242443349	6.53670202187089	tig00007111	4317068	4318393	-	Cor0020760.1	--	GO:0010345|suberin biosynthetic process; GO:0052325|cell wall pectin biosynthetic process	--	GO:0050734|hydroxycinnamoyltransferase activity; GO:0102406|omega-hydroxypalmitate O-sinapoyl transferase activity	--	--	1326	XP_018806367.1	XP_018806367.1 PREDICTED: taxadien-5-alpha-ol O-acetyltransferase-like [Juglans regia]	sp|Q94CD1|HHT1_ARATH	sp|Q94CD1|HHT1_ARATH Omega-hydroxypalmitate O-feruloyl transferase OS=Arabidopsis thaliana GN=HHT1 PE=1 SV=1	_	_	_	_	_	PF02458.12|Transferase|Transferase family|Cor0020760.1|m.2806:4-430
Cor0020800.1	4.51162127162309	0.525877601904699	3.07686473580371	1.24793577583782e-43	8.31377779052627e-43	up	yes	5.05208949740985	4.06660264531554	4.41617167214389	0.639323345026877	0.532408274147566	0.405901186539654	tig00007111	4340292	4342356	+	Cor0020800.1	--	GO:0002237|response to molecule of bacterial origin; GO:0009609|response to symbiotic bacterium; GO:0009610|response to symbiotic fungus; GO:0009877|nodulation; GO:0036377|arbuscular mycorrhizal association	GO:0005886|plasma membrane	GO:0061630|ubiquitin protein ligase activity	--	--	2055	XP_015877443.1	XP_015877443.1 U-box domain-containing protein 1-like [Ziziphus jujuba]	sp|E4NKF8|PUB1_MEDTR	sp|E4NKF8|PUB1_MEDTR U-box domain-containing protein 1 OS=Medicago truncatula GN=PUB1 PE=1 SV=1	_	_	_	_	_	PF00514.20|Arm|Armadillo/beta-catenin-like repeat|Cor0020800.1|m.2810:425-462;PF04564.12|U-box|U-box domain|Cor0020800.1|m.2810:285-356
Cor0020820.1	17.9001437987598	0.188444676915102	6.49589624643034	2.59334145238187e-72	2.7727099736117e-71	up	yes	18.5999730242738	16.4009930268752	18.6994653451303	0	0.34486966221379	0.220464368531515	tig00007111	4355431	4356841	-	Cor0020820.1	--	GO:0006351|transcription, DNA-templated; GO:0006355|regulation of transcription, DNA-templated	GO:0005634|nucleus	GO:0003677|DNA binding; GO:0003700|DNA-binding transcription factor activity	--	--	987	XP_018821715.1	XP_018821715.1 PREDICTED: uncharacterized protein LOC108991786 [Juglans regia]	sp|Q700D9|MYBF_ARATH	sp|Q700D9|MYBF_ARATH Putative Myb family transcription factor At1g14600 OS=Arabidopsis thaliana GN=At1g14600 PE=2 SV=2	_	_	_	_	_	PF00249.28|Myb_DNA-binding|Myb-like DNA-binding domain|Cor0020820.1|m.2813:68-119
Cor0020840.1	2.01698095039682	0.376850833083939	2.38948324458422	1.10120619939731e-12	3.04502894313875e-12	up	yes	2.11676737012859	2.09821522431977	1.8359602567421	0.558236445307089	0.387401389198091	0.184914664746638	tig00007111	4374196	4376948	+	Cor0020840.1	--	--	--	--	--	--	1569	XP_018812294.1	XP_018812294.1 PREDICTED: probable inactive serine/threonine-protein kinase bub1 [Juglans regia]	_	_	_	_	_	_	_	PF08311.9|Mad3_BUB1_I|Mad3/BUB1 homology region 1|Cor0020840.1|m.2815:13-124
Cor0020850.1	5.57558471031373	0.0910643782132687	5.78836182227658	1.41203611185023e-14	4.24917306641532e-14	up	yes	4.3339161636549	6.19981108654937	6.19302688073692	0	0	0.273193134639806	tig00007111	4377351	4377881	-	Cor0020850.1	--	--	GO:0005576|extracellular region; GO:0005618|cell wall	--	--	--	531	XP_024018189.1	XP_024018189.1 non-classical arabinogalactan protein 30 [Morus notabilis]	sp|Q9FZ35|PRP1_ARATH	sp|Q9FZ35|PRP1_ARATH Proline-rich protein 1 OS=Arabidopsis thaliana GN=PRP1 PE=2 SV=1	_	_	_	_	_	PF01190.14|Pollen_Ole_e_I|Pollen proteins Ole e I like|Cor0020850.1|m.2816:40-138
Cor0020860.1	2.85191611622172	0.192467855267472	3.82121660442256	1.82976821706096e-09	4.29437014660779e-09	up	yes	2.54248206759868	3.78775440642735	2.22551187463913	0.193093691068523	0.0964813935955245	0.287828481138367	tig00007111	4379910	4380413	-	Cor0020860.1	--	--	--	--	--	--	504	XP_018812295.1	XP_018812295.1 PREDICTED: non-classical arabinogalactan protein 30-like [Juglans regia]	_	_	_	_	_	_	_	PF01190.14|Pollen_Ole_e_I|Pollen proteins Ole e I like|Cor0020860.1|m.2817:34-132
Cor0020870.1	231.675712697218	114.736016286969	1.0137250131302	1.42040779331051e-97	2.07348936578236e-96	up	yes	239.071024769631	230.300501471456	225.655611850566	116.443578706039	113.876764485464	113.887705669405	tig00007111	4381475	4391952	-	Cor0020870.1	--	GO:0006468|protein phosphorylation; GO:0007166|cell surface receptor signaling pathway	GO:0005886|plasma membrane; GO:0016021|integral component of membrane	GO:0004675|transmembrane receptor protein serine/threonine kinase activity; GO:0005524|ATP binding	ko:K04733|IRAK4	ko04064|NF-kappa B signaling pathway; ko04620|Toll-like receptor signaling pathway; ko04621|NOD-like receptor signaling pathway; ko04624|Toll and Imd signaling pathway; ko04722|Neurotrophin signaling pathway; ko05133|Pertussis; ko05140|Leishmaniasis; ko05142|Chagas disease (American trypanosomiasis); ko05145|Toxoplasmosis; ko05152|Tuberculosis; ko05162|Measles; ko05164|Influenza A	1290	XP_018812296.1	XP_018812296.1 PREDICTED: probable inactive receptor-like protein kinase At3g56050 [Juglans regia]	sp|Q9LYN6|Y3565_ARATH	sp|Q9LYN6|Y3565_ARATH Probable inactive receptor-like protein kinase At3g56050 OS=Arabidopsis thaliana GN=At3g56050 PE=2 SV=1	_	_	_	_	_	PF07714.14|Pkinase_Tyr|Protein tyrosine kinase|Cor0020870.1|m.2818:204-348;PF00069.22|Pkinase|Protein kinase domain|Cor0020870.1|m.2818:205-347
Cor0020880.1	16.3104301171885	1.97237199462091	3.04137946275682	1.2822710120049e-49	9.60492454961936e-49	up	yes	14.2278799447887	16.569093167032	18.1343172397449	1.24290191952153	2.08044936074947	2.59376470359172	tig00007111	4392495	4395681	-	Cor0020880.1	--	GO:0045454|cell redox homeostasis	GO:0005886|plasma membrane	GO:0009055|electron transfer activity; GO:0015035|protein disulfide oxidoreductase activity	ko:K17479|GRXCR1	--	783	XP_018821726.1	XP_018821726.1 PREDICTED: uncharacterized protein At5g39865-like [Juglans regia]	sp|Q9FLE8|Y5986_ARATH	sp|Q9FLE8|Y5986_ARATH Uncharacterized protein At5g39865 OS=Arabidopsis thaliana GN=At5g39865 PE=2 SV=1	_	_	_	_	_	PF00462.21|Glutaredoxin|Glutaredoxin|Cor0020880.1|m.2819:96-162
Cor0020890.1	1.54981051402907	0.754430097990103	1.02891429302647	0.00108154394982584	0.00168969811817349	up	yes	1.48261834855286	1.75638260532229	1.41043058821205	0.598273895277884	0.946624820769204	0.71839157792322	tig00007111	4397113	4402332	-	Cor0020890.1	--	GO:0006302|double-strand break repair; GO:0007062|sister chromatid cohesion; GO:0010032|meiotic chromosome condensation; GO:0051276|chromosome organization; GO:0051455|attachment of spindle microtubules to kinetochore involved in homologous chromosome segregation; GO:0051754|meiotic sister chromatid cohesion, centromeric	GO:0000798|nuclear cohesin complex; GO:0005694|chromosome; GO:0008278|cohesin complex	GO:0003682|chromatin binding	ko:K06670|SCC1,MCD1,RAD21	ko04110|Cell cycle; ko04111|Cell cycle - yeast	1464	XP_023928884.1	XP_023928884.1 sister chromatid cohesion 1 protein 1 [Quercus suber]	sp|Q9S7T7|SCC11_ARATH	sp|Q9S7T7|SCC11_ARATH Sister chromatid cohesion 1 protein 1 OS=Arabidopsis thaliana GN=SYN1 PE=2 SV=2	_	_	_	_	_	PF04824.13|Rad21_Rec8|Conserved region of Rad21 / Rec8 like protein|Cor0020890.1|m.2820:435-487
Cor0020960.1	2.9314971753976	0.946732755816077	1.62036275283341	2.50350831395565e-06	4.83918366831651e-06	up	yes	3.2048093289059	3.24664663408059	2.3430355632063	0.65595062701219	1.16203325521669	1.02221438521935	tig00007111	4442401	4444888	-	Cor0020960.1	--	GO:0006826|iron ion transport; GO:0006879|cellular iron ion homeostasis	GO:0009507|chloroplast	GO:0004322|ferroxidase activity; GO:0008199|ferric iron binding	ko:K00522|FTH1	ko04216|Ferroptosis; ko04978|Mineral absorption	816	XP_023915142.1	XP_023915142.1 ferritin-4, chloroplastic-like [Quercus suber]	sp|Q8H1T3|FRI2_TOBAC	sp|Q8H1T3|FRI2_TOBAC Ferritin-2, chloroplastic OS=Nicotiana tabacum GN=FER2 PE=2 SV=1	_	_	_	_	_	PF00210.21|Ferritin|Ferritin-like domain|Cor0020960.1|m.2828:109-252
Cor0020980.1	34.6912130190548	5.37495980555348	2.68797861332631	1.62168734461886e-198	5.91297748838383e-197	up	yes	35.7469703054875	34.5849678580043	33.7417008936726	4.49595867426923	5.6967528420063	5.93216790038492	tig00007111	4464132	4470558	-	Cor0020980.1	--	GO:0006491|N-glycan processing; GO:0006517|protein deglycosylation	GO:0005737|cytoplasm; GO:0005773|vacuole; GO:0005829|cytosol	GO:0033925|mannosyl-glycoprotein endo-beta-N-acetylglucosaminidase activity	ko:K01227|E3.2.1.96	ko00511|Other glycan degradation	2262	XP_023915141.1	XP_023915141.1 cytosolic endo-beta-N-acetylglucosaminidase 1-like [Quercus suber]	sp|F4JZC2|ENAS1_ARATH	sp|F4JZC2|ENAS1_ARATH Cytosolic endo-beta-N-acetylglucosaminidase 1 OS=Arabidopsis thaliana GN=ENGASE1 PE=1 SV=1	_	_	_	_	_	PF03644.10|Glyco_hydro_85|Glycosyl hydrolase family 85|Cor0020980.1|m.2830:155-433
Cor0021000.1	7.52004905956605	17.8175534559237	-1.24337756048241	1.19274180887685e-21	4.71931077760471e-21	down	yes	7.15169000101199	8.04802545912935	7.3604317185568	18.9041443185536	17.6071748847495	16.9413411644681	tig00007111	4476499	4481510	+	Cor0021000.1	--	--	--	--	--	--	852	XP_018821890.1	XP_018821890.1 PREDICTED: uncharacterized protein LOC108991921 [Juglans regia]	_	_	_	_	_	_	_	PF09451.7|ATG27|Autophagy-related protein 27|Cor0021000.1|m.2832:33-272
Cor0021010.1	163.093887189561	67.7488305329883	1.26731028547772	1.13335522496665e-95	1.61672128670242e-94	up	yes	165.212390970121	160.428860391377	163.640410207185	64.534376580944	64.9504530502638	73.7616619677572	tig00007111	4484494	4488144	+	Cor0021010.1	--	GO:0009834|plant-type secondary cell wall biogenesis; GO:1990937|xylan acetylation	GO:0005794|Golgi apparatus; GO:0016021|integral component of membrane	GO:1990538|xylan O-acetyltransferase activity	--	--	1269	XP_018821687.1	XP_018821687.1 PREDICTED: protein trichome birefringence-like 33 [Juglans regia]	sp|F4IH21|TBL33_ARATH	sp|F4IH21|TBL33_ARATH Protein trichome birefringence-like 33 OS=Arabidopsis thaliana GN=TBL33 PE=2 SV=1	_	_	_	_	_	PF13839.3|PC-Esterase|GDSL/SGNH-like Acyl-Esterase family found in Pmr5 and Cas1p|Cor0021010.1|m.2833:130-417;PF14416.3|PMR5N|PMR5 N terminal Domain|Cor0021010.1|m.2833:77-128
Cor0021020.1	44.1264475753701	92.3396494580488	-1.06513596939356	3.16319234423324e-24	1.35367983952424e-23	down	yes	46.138895356596	49.8475038767929	36.3929434927214	86.4240550630937	91.6865607016864	98.9083326093663	tig00007111	4494266	4494859	-	Cor0021020.1	--	GO:0009738|abscisic acid-activated signaling pathway	GO:0005634|nucleus; GO:0005737|cytoplasm; GO:0005886|plasma membrane	GO:0004864|protein phosphatase inhibitor activity; GO:0010427|abscisic acid binding; GO:0038023|signaling receptor activity; GO:0042803|protein homodimerization activity	ko:K14496|PYL	ko04016|MAPK signaling pathway - plant; ko04075|Plant hormone signal transduction	594	XP_018821695.1	XP_018821695.1 PREDICTED: abscisic acid receptor PYL4-like [Juglans regia]	sp|O80920|PYL4_ARATH	sp|O80920|PYL4_ARATH Abscisic acid receptor PYL4 OS=Arabidopsis thaliana GN=PYL4 PE=1 SV=1	_	_	_	_	_	PF10604.6|Polyketide_cyc2|Polyketide cyclase / dehydrase and lipid transport|Cor0021020.1|m.2834:49-192;PF03364.17|Polyketide_cyc|Polyketide cyclase / dehydrase and lipid transport|Cor0021020.1|m.2834:56-164;PF00407.16|Bet_v_1|Pathogenesis-related protein Bet v I family|Cor0021020.1|m.2834:73-155
Cor0021040.1	61.6781098337107	23.7297707032041	1.3776864413742	2.25141895755831e-63	2.11511121246755e-62	up	yes	61.1757897186878	58.7421942969133	65.1163454855311	23.138022508254	23.1804328870796	24.8708567142787	tig00007111	4512661	4513497	-	Cor0021040.1	--	GO:0006351|transcription, DNA-templated; GO:0009737|response to abscisic acid; GO:0009738|abscisic acid-activated signaling pathway; GO:0010286|heat acclimation; GO:0045893|positive regulation of transcription, DNA-templated	GO:0005634|nucleus	GO:0003700|DNA-binding transcription factor activity; GO:0043565|sequence-specific DNA binding; GO:0044212|transcription regulatory region DNA binding	--	--	837	XP_023905979.1	XP_023905979.1 dehydration-responsive element-binding protein 2C-like isoform X2 [Quercus suber]	sp|Q8LFR2|DRE2C_ARATH	sp|Q8LFR2|DRE2C_ARATH Dehydration-responsive element-binding protein 2C OS=Arabidopsis thaliana GN=DREB2C PE=2 SV=2	_	_	_	_	_	PF00847.17|AP2|AP2 domain|Cor0021040.1|m.2837:12-62
Cor0021050.1	35.1447071305928	4.76350947884292	2.88059564640211	5.07879165773844e-148	1.21101627475282e-146	up	yes	35.5284831241132	38.8703510958082	31.0352871718569	4.46674562471765	5.49595215565831	4.3278306561528	tig00007111	4545252	4547599	-	Cor0021050.1	--	GO:0046274|lignin catabolic process; GO:0046688|response to copper ion	GO:0048046|apoplast	GO:0005507|copper ion binding; GO:0016722|oxidoreductase activity, oxidizing metal ions; GO:0052716|hydroquinone:oxygen oxidoreductase activity	ko:K05909|E1.10.3.2	--	1743	XP_018821906.1	XP_018821906.1 PREDICTED: laccase-12-like [Juglans regia]	sp|Q9SIY8|LAC5_ARATH	sp|Q9SIY8|LAC5_ARATH Laccase-5 OS=Arabidopsis thaliana GN=LAC5 PE=2 SV=1	_	_	_	_	_	PF07732.12|Cu-oxidase_3|Multicopper oxidase|Cor0021050.1|m.2838:43-157;PF07731.11|Cu-oxidase_2|Multicopper oxidase|Cor0021050.1|m.2838:430-562;PF00394.19|Cu-oxidase|Multicopper oxidase|Cor0021050.1|m.2838:169-319
Cor0021080.1	8.21593498063552	2.48813514351034	1.71932814292149	7.61190074527939e-26	3.40442051484416e-25	up	yes	8.8746189898281	8.4360657520086	7.33712020006985	2.01934125117444	2.79912284069907	2.64594133865752	tig00007111	4573027	4575398	+	Cor0021080.1	--	--	--	--	--	--	1494	XP_023896827.1	XP_023896827.1 uncharacterized protein LOC112008729 [Quercus suber]	_	_	_	_	_	_	_	_
Cor0021130.1	16.5262111968768	52.4034149988054	-1.66430739112978	3.89262148048052e-53	3.09896900658077e-52	down	yes	16.8832691307774	14.1211024604992	18.5742619993538	57.101178204903	50.6753276517638	49.4337391397493	tig00007111	4606407	4608325	-	Cor0021130.1	--	GO:0006571|tyrosine biosynthetic process	GO:0009507|chloroplast	GO:0004665|prephenate dehydrogenase (NADP+) activity; GO:0008977|prephenate dehydrogenase (NAD+) activity; GO:0033730|arogenate dehydrogenase (NADP+) activity	ko:K15227|TYRAAT	ko00400|Phenylalanine, tyrosine and tryptophan biosynthesis; ko01100|Metabolic pathways; ko01110|Biosynthesis of secondary metabolites; ko01230|Biosynthesis of amino acids	807	XP_018821764.1	XP_018821764.1 PREDICTED: arogenate dehydrogenase 1, chloroplastic-like [Juglans regia]	sp|Q944B6|TYRA1_ARATH	sp|Q944B6|TYRA1_ARATH Arogenate dehydrogenase 1, chloroplastic OS=Arabidopsis thaliana GN=TYRAAT1 PE=1 SV=1	_	_	_	_	_	PF02153.14|PDH|Prephenate dehydrogenase|Cor0021130.1|m.2847:42-205;PF03807.14|F420_oxidored|NADP oxidoreductase coenzyme F420-dependent|Cor0021130.1|m.2847:15-93
Cor0021280.1	30.160941086772	169.519410919849	-2.49030397936687	0	0	down	yes	29.1034822095572	31.5897974556308	29.7895435951279	168.137325687402	169.822265851154	170.598641220991	tig00007111	4744015	4746743	+	Cor0021280.1	--	GO:0003333|amino acid transmembrane transport	GO:0016021|integral component of membrane	GO:0015171|amino acid transmembrane transporter activity	--	--	1311	XP_018821886.1	XP_018821886.1 PREDICTED: sodium-coupled neutral amino acid transporter 1 [Juglans regia]	sp|Q9LYM2|AVT6C_ARATH	sp|Q9LYM2|AVT6C_ARATH Amino acid transporter AVT6C OS=Arabidopsis thaliana GN=AVT6C PE=2 SV=1	_	_	_	_	_	PF01490.15|Aa_trans|Transmembrane amino acid transporter protein|Cor0021280.1|m.2862:22-422;PF03222.10|Trp_Tyr_perm|Tryptophan/tyrosine permease family|Cor0021280.1|m.2862:22-423
Cor0021290.1	14.1949761735047	28.9826312228444	-1.0292898593127	5.81211659773568e-15	1.78098059378891e-14	down	yes	14.0744543027784	13.020405772094	15.4900684456417	25.0901114832163	31.4469042250413	30.4108779602756	tig00007111	4749124	4751907	-	Cor0021290.1	--	--	--	--	--	--	576	XP_018838978.1	XP_018838978.1 PREDICTED: uncharacterized protein LOC109004759 isoform X2 [Juglans regia]	_	_	_	_	_	_	_	_
[truncated: 4,683 more rows]
