# Supplementary material for: The ectomycorrhizal fungus Scleroderma bovista improves growth of hazelnut seedlings and plays a role in auxin signaling and transport
Source: Front Microbiol. 2024 Aug 7;15:1431120. doi: 10.3389/fmicb.2024.1431120 (PMC11335501; doi:10.3389/fmicb.2024.1431120)
Supplement: Supplementary file 5 [file Table_4.XLSX]

## Sheet: subcluster_1
	My-1	My-2	My-3	Ck-1	Ck-2	Ck-3
Cor0000690.1	1.6158	1.6433	1.64832	-1.58729	-1.5061	-1.81403
Cor0001640.1	2.11455	2.3117	1.9184	-2.08847	-2.05926	-2.19692
Cor0002580.1	2.01335	1.94354	1.93833	-1.91584	-1.96157	-2.01781
Cor0003200.1	1.60108	1.68635	1.63242	-1.76178	-1.65994	-1.49814
Cor0016900.1	1.84717	1.94751	1.78794	-1.88346	-1.89261	-1.80655
Cor0023180.1	2.09338	2.0161	1.95754	-2.14251	-2.04433	-1.88018
Cor0026330.1	1.86344	1.90513	1.78422	-1.84845	-1.87332	-1.83103
Cor0028500.1	2.06025	2.22384	2.15835	-2.2504	-2.06664	-2.1254
Cor0037450.1	1.88779	1.94326	1.74072	-1.91694	-1.75509	-1.89974
Cor0038140.1	1.60546	1.71481	1.48723	-1.47488	-1.54685	-1.78577
Cor0042460.1	1.67287	1.72111	1.46415	-1.76559	-1.5523	-1.54025
Cor0043180.1	1.6561	1.59889	1.50474	-1.57528	-1.50675	-1.67771
Cor0047730.1	1.72998	1.73633	1.749	-1.86335	-1.6577	-1.69426
Cor0050970.1	1.64469	1.55325	1.58807	-1.56252	-1.64996	-1.57353
Cor0052610.1	1.72648	1.71771	1.68319	-1.55175	-1.73456	-1.84107
Cor0057740.1	1.93729	2.14568	1.8945	-1.97848	-2.00163	-1.99736
Cor0060400.1	2.04921	2.20937	1.90022	-2.13556	-2.04317	-1.98008
Cor0064950.1	1.93261	1.87187	1.91251	-1.90935	-1.87203	-1.93561
Cor0074840.1	1.82803	1.89369	1.95677	-1.90959	-1.94185	-1.82705
Cor0085020.1	2.17038	2.22067	2.07168	-2.15164	-2.15261	-2.15848
Cor0086760.1	2.40568	2.56357	2.2568	-2.45786	-2.2458	-2.52239
Cor0089540.1	2.01464	2.04736	2.0833	-2.18687	-1.95923	-1.9992
Cor0093480.1	1.71637	1.69554	1.68918	-1.71049	-1.68828	-1.70231
Cor0094920.1	2.23194	2.09931	2.24165	-2.11965	-2.30097	-2.15227
Cor0096850.1	1.95937	1.87965	1.90233	-1.98899	-1.83432	-1.91804
Cor0099030.1	1.82091	2.05346	2.03879	-1.9857	-1.86883	-2.05864
Cor0100910.1	2.13711	2.12241	2.07592	-1.99834	-2.05197	-2.28513
Cor0105540.1	2.37441	2.37074	2.38796	-2.26198	-2.44552	-2.42561
Cor0121930.1	2.18711	2.40896	2.65017	-2.291	-2.48675	-2.4685
Cor0122460.1	1.82863	1.99746	1.74211	-1.91591	-1.85211	-1.80018
Cor0123360.1	1.60244	1.6102	1.58654	-1.48136	-1.58354	-1.73427
Cor0124220.1	2.23639	2.44421	2.1521	-2.23938	-2.19121	-2.4021
Cor0127650.1	1.5893	1.76895	1.64236	-1.74355	-1.63948	-1.61758
Cor0129890.1	1.9125	1.98276	1.75775	-1.93943	-1.88299	-1.83059
Cor0141060.1	2.43467	2.44671	2.32755	-2.31808	-2.45638	-2.43447
Cor0141350.1	2.13572	2.15927	2.17475	-1.98927	-2.28864	-2.19182
Cor0146300.1	2.28296	2.18907	2.28065	-2.10027	-2.3704	-2.28202
Cor0155980.1	1.53067	1.77986	1.6857	-1.68765	-1.66038	-1.6482
Cor0163420.1	2.20044	2.22675	2.11648	-2.46566	-2.10158	-1.97642
Cor0167560.1	1.57388	1.63856	1.61361	-1.51665	-1.76142	-1.54799
Cor0175190.1	2.31852	2.16228	2.17378	-2.24934	-2.2851	-2.12014
Cor0183740.1	1.99248	2.18101	2.20003	-2.11073	-2.12752	-2.13528
Cor0187680.1	1.83666	1.65596	1.79035	-1.72793	-1.85507	-1.69996
Cor0188020.1	1.97631	1.9613	1.91017	-1.77067	-2.02655	-2.05055
Cor0195270.1	1.82524	1.89472	1.87976	-1.8282	-1.88734	-1.88418
Cor0199320.1	2.07955	2.1424	2.0617	-2.06626	-2.0667	-2.15069
Cor0200310.1	2.02513	2.0862	1.97518	-1.98784	-2.02749	-2.07117
Cor0203910.1	1.60202	1.74492	1.6327	-1.50589	-1.69469	-1.77906
Cor0205760.1	1.87708	1.92765	1.96685	-2.11399	-1.9553	-1.70229
Cor0206980.1	2.27301	2.49122	2.1435	-2.49732	-2.29904	-2.11138
Cor0209600.1	1.62148	1.83584	1.6029	-1.61828	-1.6848	-1.75715
Cor0021580.1	1.78238	1.84851	1.77597	-1.82637	-1.61407	-1.96642
Cor0037380.1	1.56799	1.58049	1.7326	-1.86601	-1.61333	-1.40174
Cor0200010.1	1.65259	1.65644	1.59172	-1.71436	-1.74528	-1.44112
Cor0116320.1	2.01022	1.81579	1.89487	-1.91415	-1.94725	-1.85948
Cor0079000.1	2.00965	2.02386	2.01475	-2.17143	-2.08503	-1.79178
Cor0009820.1	1.93547	1.92833	2.06437	-1.76956	-2.13583	-2.02278
Cor0128430.1	2.33183	2.32884	2.59815	-2.74187	-2.24525	-2.2717
Cor0083190.1	2.15808	2.0677	2.09842	-2.12791	-2.00537	-2.19091
Cor0089100.1	1.63133	1.79538	1.52231	-1.74461	-1.6271	-1.57731
Cor0109890.1	1.59142	1.57512	1.60798	-1.53283	-1.81635	-1.42534
Cor0071740.1	1.84245	2.12601	1.68111	-1.82506	-1.93346	-1.89104
Cor0089910.1	1.97956	1.97038	1.99119	-1.81766	-1.7834	-2.34006
Cor0102220.1	1.71383	1.90386	1.75693	-1.96258	-1.92767	-1.48437
Cor0107170.1	2.42105	2.40758	2.54319	-2.2203	-2.68608	-2.46543
Cor0171790.1	1.48258	1.73811	1.64219	-1.59309	-1.68034	-1.58946
Cor0091470.1	2.05311	2.13929	2.09074	-1.94882	-2.0324	-2.30191
Cor0190940.1	1.78489	2.04855	1.90934	-1.83955	-1.86136	-2.04187
Cor0081280.1	1.65857	1.88753	1.64511	-1.5528	-1.91088	-1.72753
Cor0163910.1	1.54541	1.59906	1.3564	-1.74277	-1.27403	-1.48406
Cor0121240.1	1.89452	2.15672	1.70004	-1.92843	-1.94697	-1.87588
Cor0138490.1	1.68952	1.57805	1.53788	-1.56198	-1.48384	-1.75962
Cor0096370.1	1.87642	1.73683	1.88307	-1.96271	-1.79238	-1.74124
Cor0143120.1	1.64998	1.81845	1.65326	-1.89834	-1.39999	-1.82337
Cor0040500.1	1.73829	1.89893	1.77967	-2.02887	-1.75986	-1.62816
Cor0118400.1	2.05157	2.12224	1.95573	-1.94218	-2.23338	-1.95397
Cor0109650.1	2.16169	2.25119	2.12968	-2.31455	-2.07759	-2.15041
Cor0103820.1	1.44899	1.47855	1.66122	-1.8528	-1.39936	-1.3366
Cor0062160.1	1.64928	1.60107	1.52423	-1.66506	-1.70575	-1.40377
Cor0095100.1	1.9482	2.06275	2.05257	-2.11729	-1.97849	-1.96774
Cor0199180.1	1.60765	1.62355	1.62248	-1.56842	-1.48224	-1.80302
Cor0219440.1	1.62625	1.64533	1.61527	-1.67324	-1.53565	-1.67796
Cor0155990.1	1.94449	2.20672	2.15107	-1.81237	-2.29699	-2.19294
Cor0072810.1	1.65204	1.72236	1.61191	-1.62247	-1.71066	-1.65318
Cor0105070.1	1.76536	1.84079	1.66135	-1.73556	-1.98919	-1.54275
Cor0037760.1	1.59532	1.78048	1.50037	-1.31925	-1.80389	-1.75304
Cor0187620.1	2.2116	2.52198	2.20289	-2.24683	-2.42647	-2.26317
Cor0028270.1	2.04005	1.8739	1.92926	-2.17863	-1.86272	-1.80187
Cor0058970.1	1.73214	1.72615	1.74097	-1.9678	-1.76907	-1.4624
Cor0093890.1	2.1236	2.40084	2.12101	-2.35583	-2.17341	-2.1162
Cor0102080.1	1.69017	1.66476	1.81833	-1.70965	-1.45476	-2.00885
Cor0068610.1	1.83973	2.114	1.85846	-1.9835	-2.09138	-1.73731
Cor0135250.1	1.94251	1.96924	1.80395	-1.75761	-1.94309	-2.01499
Cor0025060.1	2.15013	2.0551	2.15257	-2.34583	-2.07673	-1.93524
Cor0189230.1	1.96125	1.90272	1.9363	-1.75536	-1.94997	-2.09493
Cor0135640.1	1.68441	2.33078	1.83009	-2.00107	-1.92058	-1.92363
Cor0089580.1	2.49425	2.45751	2.46785	-2.44351	-2.36856	-2.60753
Cor0198520.1	2.27324	2.21396	1.91873	-1.81838	-2.34096	-2.2466
Cor0014860.1	2.20922	2.55025	2.51874	-2.30541	-2.53903	-2.43377
Cor0200450.1	1.93826	1.9505	2.09943	-1.85005	-2.2175	-1.92064
Cor0092070.1	1.7266	1.56778	1.59847	-1.71178	-1.54298	-1.6381
Cor0050900.1	1.92496	2.05516	1.80231	-2.02868	-1.93273	-1.82101
Cor0084560.1	1.63876	1.71889	1.70567	-1.40909	-2.10949	-1.54475
Cor0134740.1	1.75249	1.9013	1.77956	-1.82133	-1.87425	-1.73777
Cor0193640.1	1.71947	1.7739	1.84128	-1.56861	-1.79509	-1.97095
Cor0219870.1	1.57457	1.76008	1.51268	-1.89285	-1.43883	-1.51564
Cor0020060.1	2.45098	2.31869	2.49539	-2.37052	-2.32529	-2.56925
Cor0182120.1	1.70788	2.13085	1.6554	-1.8107	-1.8255	-1.85794
Cor0006380.1	1.67477	1.86631	1.84482	-2.0755	-1.4861	-1.82429
Cor0017560.1	1.66852	1.76276	1.69674	-1.76037	-1.50399	-1.86367
Cor0111420.1	1.57957	1.53205	1.54199	-1.81892	-1.48493	-1.34976
Cor0184050.1	1.69831	1.79424	1.98301	-1.943	-1.70099	-1.83156
Cor0191060.1	1.73436	1.73145	1.51124	-1.69467	-1.53963	-1.74274
Cor0091460.1	2.09788	2.12755	2.27107	-2.24526	-2.3474	-1.90383
Cor0000470.1	1.63283	1.77091	1.57071	-1.81292	-1.7652	-1.39635
Cor0115980.1	1.56529	1.71019	1.40415	-1.55115	-1.72068	-1.40781
Cor0103630.1	1.78941	1.65273	1.55377	-1.58453	-1.4438	-1.96759
Cor0222800.1	1.71948	1.81316	1.78852	-1.78344	-1.95401	-1.58372
Cor0054630.1	2.5764	2.35553	2.61259	-2.50697	-2.57987	-2.45769
Cor0005210.1	2.32308	2.41679	2.5147	-2.34612	-2.29287	-2.61558
Cor0096230.1	1.85643	1.78899	1.92685	-1.617	-1.85072	-2.10455
Cor0143760.1	1.81789	2.24665	1.68244	-1.73663	-2.13234	-1.878
Cor0175450.1	2.04173	1.85319	1.82129	-1.80983	-1.70428	-2.20211
Cor0076580.1	1.69169	1.82321	1.68908	-1.75808	-1.58894	-1.85695
Cor0082690.1	1.71386	1.78256	1.64809	-1.60002	-1.80758	-1.73691
Cor0051610.1	2.17498	2.27558	2.09203	-2.08586	-2.17814	-2.27859
Cor0060070.1	1.61663	1.74235	1.8133	-2.10996	-1.79504	-1.26729
Cor0026000.1	1.48321	1.66286	1.83765	-1.52945	-1.88798	-1.56629
Cor0103440.1	1.62006	1.54188	1.73809	-1.45214	-1.54566	-1.90224
Cor0200610.1	1.49107	1.92326	1.42022	-1.66727	-1.51133	-1.65596
Cor0135000.1	1.74357	1.70501	1.57762	-1.48104	-1.62278	-1.92238
Cor0099180.1	1.67175	1.55453	1.69505	-1.78222	-1.7825	-1.35661
Cor0018250.1	1.94245	2.25518	1.72097	-1.945	-2.03744	-1.93616
Cor0037850.1	1.55969	1.69611	1.86902	-1.82065	-1.98387	-1.32029
Cor0193700.1	1.78206	1.86209	1.92886	-1.37395	-1.79278	-2.40628
Cor0000940.1	2.54161	2.40758	2.37056	-2.38282	-2.38293	-2.554
Cor0182060.1	1.65387	1.60168	1.69857	-1.34819	-1.87223	-1.7337
Cor0201870.1	1.49669	1.75979	1.3926	-1.52567	-1.54284	-1.58057
Cor0147760.1	1.96102	1.96406	1.91736	-2.0491	-2.02687	-1.76648
Cor0029030.1	1.89997	1.9552	1.80088	-1.92302	-2.06354	-1.6695
Cor0096840.1	2.26887	2.06272	2.49444	-1.94065	-2.23027	-2.65511
Cor0155310.1	1.80569	1.83302	1.69675	-1.78061	-1.75323	-1.80161
Cor0053880.1	1.71276	1.72515	1.57581	-1.89251	-1.69151	-1.4297
Cor0074090.1	1.51535	1.52006	1.51816	-1.22384	-1.92555	-1.40418
Cor0141280.1	1.64524	2.10757	1.5982	-2.03968	-1.9138	-1.39753
Cor0039000.1	1.60978	1.73869	1.56778	-1.61318	-1.632	-1.67106
Cor0170720.1	2.38928	2.34419	2.26815	-2.32237	-2.11701	-2.56224
Cor0020820.1	2.05464	1.88295	2.06194	-2.23814	-1.81068	-1.95071
Cor0213250.1	1.48994	1.78987	1.3308	-1.43321	-1.24477	-1.93264
Cor0131600.1	1.77413	1.94531	1.98794	-1.53073	-2.04423	-2.13242
Cor0075980.1	2.2855	2.12177	2.38662	-2.19461	-1.83405	-2.76523
Cor0086990.1	2.03499	2.21205	1.99939	-2.026	-1.85084	-2.36959
Cor0093590.1	2.01213	1.8284	2.09895	-1.99959	-1.97953	-1.96036
Cor0037190.1	1.45478	1.42093	1.62326	-1.86924	-1.21414	-1.41558
Cor0145540.1	1.90079	1.83251	1.85014	-1.81069	-1.85129	-1.92146
Cor0011240.1	1.41245	1.6637	1.96882	-1.91904	-1.62484	-1.50109
Cor0179330.1	1.80681	2.05167	1.9017	-2.01869	-1.8328	-1.90869
Cor0166350.1	1.70969	1.95011	1.56878	-1.88227	-1.74234	-1.60397
Cor0074650.1	2.14206	2.19691	2.02693	-2.18211	-2.08705	-2.09675
Cor0053300.1	1.77253	2.23354	1.70834	-1.83867	-1.83932	-2.03642
Cor0027020.1	1.86285	1.56065	1.73176	-1.75982	-1.73849	-1.65695
Cor0112920.1	2.04613	2.31609	2.18233	-2.48027	-2.4098	-1.65448
Cor0109210.1	1.47279	1.48011	1.93622	-1.75159	-1.72165	-1.41588
Cor0091500.1	1.54326	1.59326	1.71954	-1.84107	-1.80628	-1.20871
Cor0105440.1	2.24597	2.21409	2.25672	-2.27452	-2.16774	-2.27452
Cor0084270.1	2.11021	1.97414	2.14807	-1.96886	-2.03062	-2.23294
Cor0141070.1	2.09984	2.22705	1.89046	-1.85506	-2.16794	-2.19436
Cor0062150.1	1.68631	1.53056	1.48492	-1.78372	-1.50966	-1.40841
Cor0151640.1	1.46345	1.9096	1.35381	-1.81964	-1.37476	-1.53245
Cor0191460.1	1.88741	1.91387	1.26137	-1.94778	-1.54686	-1.56801
Cor0021400.1	1.68291	2.01535	1.63977	-1.98458	-1.51154	-1.84191
Cor0071440.1	1.1819	1.67246	1.58653	-1.52331	-1.72637	-1.19121
Cor0211870.1	1.54461	1.64176	1.47459	-1.8317	-1.44183	-1.38743
Cor0059230.1	1.58771	1.61707	1.45778	-1.90506	-1.30056	-1.45694
Cor0031130.1	1.56492	2.04531	1.10823	-1.3896	-1.87974	-1.44913
Cor0065930.1	1.59364	1.57046	1.50703	-1.84994	-1.65399	-1.16719
Cor0011110.1	1.723	1.63836	1.97843	-1.7835	-2.02834	-1.52794
Cor0080780.1	1.49774	1.75849	1.75114	-2.1918	-1.37085	-1.44472
Cor0167830.1	2.18975	2.35787	2.28756	-1.82521	-2.19513	-2.81485
Cor0176540.1	1.28292	1.93797	1.36095	-1.37206	-1.85604	-1.35374
Cor0086630.1	1.75889	1.9347	1.79321	-1.62566	-1.84642	-2.01472
Cor0079290.1	1.4244	1.41783	1.32364	-1.10455	-1.69033	-1.37099
Cor0175460.1	1.57192	1.52456	1.97143	-1.503	-1.33855	-2.22636
Cor0092910.1	1.27392	1.46444	1.40442	-0.983099	-1.75316	-1.40653
Cor0205830.1	2.29871	2.41269	2.34831	-2.23458	-2.23479	-2.59033
Cor0123090.1	2.10132	1.78186	1.92154	-2.11886	-1.7578	-1.92807
Cor0194990.1	1.90037	2.14987	1.80069	-2.04864	-1.95511	-1.84718
Cor0022150.1	2.20129	2.33804	2.18627	-1.96689	-2.38573	-2.37298
Cor0019730.1	1.88547	1.66824	1.93747	-2.07978	-1.37825	-2.03313
Cor0075680.1	1.26021	1.90349	1.49321	-1.92593	-1.31769	-1.41329
Cor0035860.1	1.72934	1.63481	1.69004	-1.74107	-1.74107	-1.57204
Cor0142150.1	1.50787	1.37726	1.99023	-1.83492	-1.3428	-1.69765
Cor0156170.1	2.05339	2.29966	2.09627	-2.14978	-2.14978	-2.14978
Cor0132830.1	2.3662	2.55541	2.26861	-2.39674	-2.39674	-2.39674
Cor0027010.1	1.74281	1.73174	1.79285	-1.95149	-1.54163	-1.77429
Cor0028180.1	2.04949	2.02028	2.31035	-2.1267	-2.1267	-2.1267
Cor0202870.1	2.25265	2.1641	2.15938	-2.19204	-2.19204	-2.19204
Cor0106760.1	1.85822	1.79156	1.87453	-1.77603	-1.87414	-1.87414
Cor0161650.1	2.03454	2.23216	2.03373	-2.10015	-2.10015	-2.10015
Cor0001400.1	1.90471	1.83828	1.76558	-1.83619	-1.83619	-1.83619
Cor0030700.1	1.6696	1.5828	1.61487	-1.72095	-1.31937	-1.82696
Cor0180300.1	2.05444	2.14367	2.19115	-2.12975	-2.12975	-2.12975
Cor0109160.1	1.77863	1.69794	1.89281	-1.78979	-1.78979	-1.78979
Cor0049300.1	1.79089	1.76264	1.62961	-1.72771	-1.72771	-1.72771
Cor0094470.1	2.02946	1.94354	2.01263	-2.62521	-1.8204	-1.54003
Cor0146740.1	1.9482	1.91397	2.06563	-1.97593	-1.97593	-1.97593
Cor0116060.1	1.55827	1.72094	1.59681	-1.62534	-1.62534	-1.62534
Cor0114620.1	2.20924	2.14246	2.61924	-2.78406	-2.0742	-2.11268
Cor0196300.1	1.72551	1.80566	1.23848	-1.58988	-1.58988	-1.58988
Cor0036800.1	1.56103	1.88531	1.56323	-1.80269	-1.64025	-1.56663
Cor0078070.1	1.93465	1.91469	2.11288	-2.02349	-1.91523	-2.02349
Cor0152140.1	1.93376	1.97738	1.93437	-1.96696	-1.96696	-1.9116
Cor0144660.1	1.72055	1.85689	1.92126	-1.8329	-1.8329	-1.8329
Cor0018140.1	1.72076	1.49837	1.64353	-1.62089	-1.62089	-1.62089
Cor0019510.1	1.72518	1.69969	2.11381	-1.60597	-2.19752	-1.73518
Cor0081780.1	1.50998	1.68766	1.66536	-1.621	-1.621	-1.621
Cor0094160.1	1.61331	2.43001	2.24805	-2.2175	-2.2175	-1.85636
Cor0194500.1	2.085	2.09587	1.75327	-2.37391	-1.50445	-2.05579
Cor0038550.1	1.79464	1.63511	1.46006	-1.68958	-1.51065	-1.68958
Cor0085620.1	1.75686	1.39409	2.47235	-2.25188	-2.29781	-1.07361
Cor0211420.1	1.87519	1.92468	1.71318	-1.71381	-1.89962	-1.89962
Cor0177330.1	0.752944	1.81782	2.02821	-1.76281	-1.76305	-1.07312
Cor0091800.1	2.31719	2.28431	2.32278	-2.14903	-2.88433	-1.89092
Cor0222300.1	1.97187	1.97483	1.85316	-2.07737	-1.64513	-2.07737
Cor0029000.1	1.52865	1.71479	1.47211	-0.981942	-1.23048	-2.50313
Cor0199520.1	1.43284	1.56473	1.56486	-1.48666	-1.79046	-1.28532
Cor0170330.1	1.6198	1.92302	1.71295	-1.59286	-2.32816	-1.33475
Cor0111180.1	1.75644	1.78622	1.91092	-0.404442	-2.70227	-2.34687
Cor0151680.1	2.06477	1.93541	2.60049	-2.98771	0.0606271	-3.67359

## Sheet: subcluster_2
	My-1	My-2	My-3	Ck-1	Ck-2	Ck-3
Cor0001360.1	1.1864	1.12141	1.17068	-1.12852	-1.19545	-1.15453
Cor0016800.1	0.927454	0.897794	0.872885	-0.895878	-0.920655	-0.881599
Cor0018830.1	1.19694	1.24521	1.24509	-1.26222	-1.21193	-1.2131
Cor0019360.1	1.58378	1.58819	1.62085	-1.62239	-1.58907	-1.58137
Cor0021780.1	1.17047	1.18139	1.10934	-1.14558	-1.13996	-1.17566
Cor0023570.1	1.1201	1.09174	1.02304	-1.15144	-1.01746	-1.06598
Cor0024150.1	1.35064	1.39054	1.34895	-1.30489	-1.40486	-1.38038
Cor0029250.1	1.19127	1.12638	1.19205	-1.14112	-1.20772	-1.16086
Cor0031270.1	1.52709	1.59809	1.41338	-1.57401	-1.42591	-1.53864
Cor0031410.1	1.45638	1.37182	1.52924	-1.47809	-1.49108	-1.38828
Cor0031860.1	1.00273	1.00855	1.07252	-0.99309	-1.08229	-1.00842
Cor0035000.1	1.46849	1.46731	1.60268	-1.60911	-1.53706	-1.39231
Cor0042250.1	1.02358	0.87276	0.949319	-0.959473	-0.95007	-0.93612
Cor0047360.1	1.24035	1.08559	1.22418	-1.12094	-1.20708	-1.2221
Cor0050480.1	1.43573	1.4019	1.41128	-1.41418	-1.39437	-1.44036
Cor0062820.1	0.876988	0.841577	0.874206	-0.884046	-0.839594	-0.869131
Cor0063020.1	0.98423	0.926577	0.932991	-0.986758	-0.888959	-0.96808
Cor0069030.1	1.2562	1.33048	1.42228	-1.35889	-1.37174	-1.27833
Cor0071160.1	1.60619	1.62865	1.56213	-1.63668	-1.55556	-1.60473
Cor0071250.1	1.21413	1.21933	1.11288	-1.19877	-1.11916	-1.22841
Cor0078000.1	1.48597	1.42428	1.4392	-1.4576	-1.30776	-1.5841
Cor0080050.1	1.06423	1.22683	1.19224	-1.20556	-1.15204	-1.12569
Cor0082940.1	1.08153	1.12816	1.22818	-1.09655	-1.15195	-1.18938
Cor0083970.1	1.1123	1.12445	1.05531	-1.1255	-1.0832	-1.08336
Cor0085050.1	1.38861	1.4479	1.34092	-1.37259	-1.3643	-1.44054
Cor0085970.1	1.3714	1.26239	1.2429	-1.28988	-1.30476	-1.28205
Cor0086200.1	1.07196	1.08719	0.952882	-1.10976	-1.03733	-0.964942
Cor0090150.1	0.956449	0.938601	0.884713	-0.954068	-0.930493	-0.895202
Cor0090290.1	0.949708	0.920965	0.893789	-0.922074	-0.908217	-0.93417
Cor0093220.1	1.40168	1.29021	1.33435	-1.38313	-1.22277	-1.42034
Cor0094630.1	1.15273	1.20246	1.02648	-1.13157	-1.14052	-1.10958
Cor0096040.1	1.09	1.19851	1.0099	-1.13085	-1.11618	-1.05138
Cor0105520.1	1.15504	1.17516	1.21539	-1.11627	-1.14009	-1.28923
Cor0105550.1	1.11218	1.11381	1.15894	-1.15196	-1.09243	-1.14054
Cor0105840.1	1.15798	1.23872	1.18633	-1.17317	-1.14959	-1.26027
Cor0112550.1	0.996973	0.98632	0.882223	-0.922927	-0.958068	-0.984521
Cor0112890.1	1.54536	1.48071	1.43651	-1.42751	-1.50725	-1.52782
Cor0116590.1	1.24725	1.25767	1.22522	-1.27817	-1.2275	-1.22448
Cor0116770.1	1.37935	1.31948	1.29746	-1.27699	-1.2908	-1.4285
Cor0119080.1	1.17439	1.13589	1.1769	-1.16823	-1.17111	-1.14785
Cor0120150.1	1.54096	1.49096	1.47341	-1.4673	-1.49014	-1.5479
Cor0123590.1	1.06525	0.954926	0.923064	-0.989979	-0.979803	-0.973459
Cor0123820.1	1.17947	1.14491	1.17385	-1.20183	-1.1429	-1.1535
Cor0128360.1	1.46828	1.38946	1.38548	-1.40284	-1.39509	-1.44529
Cor0132600.1	1.3013	1.30902	1.22507	-1.31044	-1.28848	-1.23648
Cor0137570.1	0.949634	0.961872	0.861387	-0.883777	-0.924314	-0.964802
Cor0140310.1	1.46115	1.32556	1.4663	-1.40718	-1.40814	-1.43769
Cor0140750.1	0.972057	0.92249	0.874413	-0.875506	-0.94473	-0.948724
Cor0140760.1	0.915595	0.882708	0.946136	-0.898184	-0.92524	-0.921014
Cor0140770.1	1.03062	0.907326	1.00037	-0.970975	-0.99419	-0.973149
Cor0140780.1	1.01106	0.9601	1.0319	-1.00805	-1.00522	-0.989786
Cor0144890.1	1.01269	1.09996	1.00383	-1.06287	-1.02994	-1.02367
Cor0152670.1	1.33957	1.36058	1.23948	-1.27341	-1.35263	-1.3136
Cor0152680.1	1.34879	1.40983	1.25515	-1.32447	-1.32451	-1.3648
Cor0156570.1	1.51529	1.54975	1.4271	-1.61024	-1.32875	-1.55314
Cor0156840.1	1.41314	1.37853	1.32425	-1.35157	-1.36045	-1.4039
Cor0160840.1	1.06416	0.947935	1.02862	-0.98055	-1.04551	-1.01466
Cor0162200.1	1.19081	1.30465	1.15352	-1.30116	-1.20575	-1.14208
Cor0162830.1	1.1033	1.11766	1.01942	-1.06237	-1.09503	-1.08298
Cor0163410.1	1.48522	1.52486	1.56964	-1.45669	-1.54385	-1.57918
Cor0166880.1	1.32949	1.2933	1.36255	-1.26155	-1.34863	-1.37515
Cor0170090.1	1.40528	1.39584	1.39283	-1.4279	-1.39274	-1.3733
Cor0170110.1	1.1417	1.26757	1.07328	-1.19101	-1.20213	-1.0894
Cor0170560.1	0.935768	1.03055	0.869857	-0.977838	-0.935094	-0.923239
Cor0171310.1	1.3033	1.45229	1.4324	-1.38647	-1.53539	-1.26613
Cor0171930.1	0.982732	0.935021	0.928502	-0.940842	-0.922011	-0.983402
Cor0178800.1	1.32399	1.2369	1.30302	-1.29963	-1.32109	-1.24319
Cor0181140.1	1.03439	0.955441	1.02118	-0.99929	-1.00681	-1.00491
Cor0181220.1	1.20926	1.17053	1.18171	-1.13428	-1.18205	-1.24517
Cor0181640.1	0.833044	0.878106	0.831736	-0.855088	-0.813517	-0.874281
Cor0184900.1	1.30645	1.40893	1.33042	-1.36915	-1.33706	-1.33958
Cor0191170.1	1.45776	1.43015	1.48333	-1.2953	-1.44691	-1.62904
Cor0192380.1	1.07993	1.19932	1.01994	-1.09838	-1.10133	-1.09948
Cor0194020.1	1.05968	1.14698	0.986861	-1.10026	-1.05745	-1.03582
Cor0197770.1	1.49037	1.39542	1.53643	-1.41602	-1.42208	-1.58412
Cor0198590.1	1.28252	1.17588	1.21446	-1.19915	-1.15233	-1.32138
Cor0200300.1	1.24371	1.28704	1.20898	-1.2602	-1.25527	-1.22425
Cor0205180.1	0.895484	0.942088	0.842909	-0.871732	-0.910835	-0.897914
Cor0205910.1	1.12638	1.20785	1.01481	-1.0807	-1.16597	-1.10236
Cor0206930.1	1.48799	1.32937	1.52537	-1.51717	-1.4155	-1.41006
Cor0206940.1	1.0314	0.978393	1.0508	-1.03185	-1.01622	-1.01252
Cor0207300.1	1.1961	1.15057	1.18952	-1.21743	-1.16651	-1.15224
Cor0207560.1	1.09852	1.18232	1.02428	-1.12612	-1.1153	-1.06371
Cor0208520.1	1.20152	1.18015	0.980469	-1.14098	-1.14367	-1.07749
Cor0210860.1	1.34055	1.24635	1.2243	-1.21005	-1.33975	-1.2614
Cor0218010.1	1.50606	1.68112	1.52924	-1.51896	-1.60986	-1.58761
Cor0219560.1	0.962087	0.961932	1.03504	-0.992661	-0.987665	-0.978736
Cor0120720.1	1.18123	1.31791	1.07431	-1.16595	-1.23581	-1.17169
Cor0134380.1	1.04553	1.01602	1.03822	-1.09001	-1.06228	-0.947486
Cor0207280.1	1.09417	0.958659	1.08684	-1.08379	-0.9803	-1.07557
Cor0152620.1	1.12785	1.01585	1.11814	-1.02142	-1.08005	-1.16036
Cor0200000.1	1.50108	1.56224	1.34856	-1.52363	-1.42811	-1.46015
Cor0090810.1	0.840697	0.761932	0.796809	-0.807918	-0.77417	-0.817349
Cor0017170.1	1.01985	0.981976	0.907498	-0.972876	-0.980845	-0.9556
Cor0080940.1	1.06547	1.16485	1.08525	-1.08972	-1.17904	-1.04682
Cor0002570.1	1.08772	1.29889	1.07664	-1.22463	-1.14045	-1.09816
Cor0158890.1	1.00225	0.94619	0.907446	-0.978919	-0.927448	-0.949519
Cor0109920.1	1.01578	0.967127	1.05886	-1.04552	-1.06007	-0.936171
Cor0025330.1	0.950075	0.939846	0.92885	-1.01817	-0.948958	-0.851644
Cor0162190.1	1.19598	1.05681	1.19782	-1.10905	-1.20097	-1.14059
Cor0046710.1	0.982656	1.1902	1.06307	-1.14857	-1.00966	-1.0777
Cor0018820.1	0.736525	0.708394	0.702373	-0.74003	-0.704249	-0.703014
Cor0058380.1	1.09358	0.962996	1.09429	-1.12416	-1.01361	-1.01311
Cor0076950.1	1.18674	1.17561	1.23099	-1.12248	-1.23398	-1.23687
Cor0010790.1	1.0174	0.960115	1.01957	-0.984857	-0.932346	-1.07989
Cor0060040.1	0.97972	0.920486	1.09765	-1.01067	-1.02173	-0.96546
Cor0219170.1	1.08077	1.07136	1.0789	-1.15011	-1.07538	-1.00554
Cor0145560.1	1.41735	1.60408	1.42438	-1.52643	-1.46226	-1.45711
Cor0100270.1	0.738558	0.74574	0.756452	-0.783969	-0.724233	-0.732549
Cor0019030.1	1.05819	1.00168	0.97265	-1.04107	-1.03628	-0.955167
Cor0202940.1	1.10821	1.14249	1.08111	-1.08378	-1.08307	-1.16496
Cor0034890.1	0.96895	1.08029	1.02395	-1.08425	-1.06402	-0.92492
Cor0070040.1	1.4227	1.24729	1.29299	-1.23719	-1.32897	-1.39682
Cor0140580.1	0.889651	0.84051	0.898331	-0.889982	-0.872754	-0.865756
Cor0111820.1	1.2506	1.36525	1.05846	-1.27428	-1.19651	-1.20352
Cor0133540.1	1.41081	1.48664	1.39081	-1.42445	-1.47866	-1.38515
Cor0200460.1	1.16218	1.08752	1.04053	-1.01951	-1.12328	-1.14743
Cor0095880.1	1.17221	1.0159	1.17317	-1.04249	-1.12556	-1.19324
Cor0197550.1	1.5594	1.56389	1.60879	-1.63119	-1.43829	-1.6626
Cor0118570.1	1.30716	1.21623	1.24363	-1.21325	-1.38948	-1.16429
Cor0110070.1	0.942478	0.959027	0.947869	-0.977517	-0.968956	-0.9029
Cor0146500.1	0.944236	0.821997	0.901497	-0.934422	-0.883037	-0.85027
Cor0019470.1	1.06663	0.984082	0.950348	-1.03648	-0.92903	-1.03555
Cor0146530.1	1.52245	1.61182	1.6148	-1.61876	-1.61474	-1.51556
Cor0062770.1	0.948478	1.0468	1.00074	-1.00665	-1.01931	-0.970059
Cor0202120.1	1.12368	1.11376	1.08725	-1.1379	-1.06707	-1.11972
Cor0003230.1	1.03399	1.06955	1.05287	-0.982157	-1.08904	-1.08521
Cor0167550.1	1.26548	1.30154	1.12726	-1.1899	-1.23891	-1.26547
Cor0098430.1	1.44847	1.44961	1.32828	-1.43337	-1.45342	-1.33957
Cor0101720.1	1.10892	1.00569	1.11622	-0.932642	-1.12323	-1.17496
Cor0130300.1	1.15596	1.26574	1.26264	-1.2944	-1.16183	-1.22811
Cor0222570.1	1.3541	1.36068	1.1884	-1.24237	-1.31799	-1.34282
Cor0190390.1	1.15672	1.08242	1.15307	-1.15345	-1.2433	-0.995465
Cor0205900.1	1.00198	1.05912	0.854776	-0.991752	-0.997128	-0.92699
Cor0137000.1	1.06602	1.08054	1.12561	-1.17214	-1.10624	-0.993791
Cor0074830.1	0.9036	1.16426	1.04297	-1.01368	-1.06135	-1.0358
Cor0159190.1	0.924041	0.930753	0.928357	-0.914766	-0.917273	-0.951113
Cor0001470.1	1.01711	1.20307	1.03033	-1.01576	-1.15154	-1.08321
Cor0075400.1	1.02575	1.03055	0.963429	-1.03498	-1.05253	-0.932217
Cor0178630.1	1.16739	1.06451	1.04803	-1.00894	-1.12683	-1.14415
Cor0170370.1	1.2904	1.50164	1.24987	-1.42473	-1.35107	-1.2661
Cor0001740.1	1.00534	0.995831	0.923884	-0.893946	-1.00298	-1.02812
Cor0088050.1	0.731704	0.781509	0.796412	-0.760391	-0.768619	-0.780615
Cor0187310.1	1.40696	1.51018	1.42355	-1.60112	-1.49814	-1.24144
Cor0138640.1	1.30174	1.29733	1.36083	-1.14468	-1.32158	-1.49365
Cor0010610.1	0.765581	0.795665	0.766799	-0.786086	-0.801502	-0.740457
Cor0199400.1	0.901473	1.02851	0.818141	-0.964933	-0.891996	-0.891193
Cor0081660.1	1.07855	1.12856	1.12721	-0.982516	-1.09813	-1.25367
Cor0190610.1	0.865813	0.778187	0.849801	-0.846456	-0.83835	-0.808995
Cor0062490.1	0.875452	0.826408	0.803771	-0.851414	-0.788112	-0.866105
Cor0008060.1	0.889991	0.837722	0.799968	-0.836827	-0.81684	-0.874014
Cor0104200.1	1.07714	1.15287	1.04001	-0.985079	-1.2278	-1.05713
Cor0053730.1	0.738576	0.751261	0.791938	-0.782678	-0.767131	-0.731966
Cor0127750.1	1.28355	1.31443	1.15973	-1.17097	-1.33765	-1.24909
Cor0146120.1	0.754803	0.671053	0.69329	-0.689542	-0.717361	-0.712242
Cor0094380.1	1.12563	1.18897	0.986667	-1.09698	-1.129	-1.07528
Cor0081610.1	0.949778	0.784403	0.909423	-0.87491	-0.876411	-0.892283
Cor0010630.1	0.895845	0.906806	0.870436	-0.823323	-0.926128	-0.923635
Cor0091740.1	0.902635	0.820403	0.803806	-0.872568	-0.857155	-0.797122
Cor0096800.1	0.77966	0.717311	0.692224	-0.761038	-0.708491	-0.719666
Cor0133440.1	0.907319	0.893713	0.947127	-0.952074	-0.94822	-0.847864
Cor0119880.1	1.08509	1.15476	1.02097	-1.05646	-1.11119	-1.09317
Cor0120800.1	0.873512	0.86429	0.827492	-0.87887	-0.878674	-0.80775
Cor0053160.1	0.998724	1.0002	0.992939	-1.0047	-0.978921	-1.00824
Cor0127530.1	0.796953	0.718063	0.679888	-0.741218	-0.698339	-0.755346
Cor0138790.1	1.11951	0.919265	1.0953	-0.989514	-1.11701	-1.02755
Cor0060560.1	1.54914	1.3089	1.44512	-1.43786	-1.32032	-1.54499
Cor0191900.1	0.723045	0.721245	0.672988	-0.743531	-0.710372	-0.663375
Cor0146970.1	0.865638	0.751448	0.854656	-0.840525	-0.776011	-0.855206
Cor0036630.1	0.983579	0.930493	1.00413	-0.916169	-1.01702	-0.985016
Cor0081810.1	0.994345	0.991757	0.992139	-1.05022	-1.04576	-0.882266
Cor0199700.1	1.39607	1.31684	1.37936	-1.38855	-1.24816	-1.45556
Cor0194720.1	0.962242	0.915562	1.00095	-0.927571	-0.936969	-1.01421
Cor0178760.1	1.05063	1.03172	1.03024	-1.02239	-0.979553	-1.11066
Cor0062660.1	1.0902	1.27746	0.980629	-1.14198	-1.0999	-1.10641
Cor0182950.1	0.657995	0.670956	0.662125	-0.684732	-0.629782	-0.676563
Cor0107430.1	1.34085	1.42434	1.71056	-1.424	-1.57485	-1.47692
Cor0109570.1	1.14557	1.08988	1.09959	-1.14573	-1.1425	-1.0468
Cor0019970.1	0.992496	0.9856	0.987637	-0.983031	-1.06094	-0.921766
Cor0159060.1	0.691282	0.701816	0.646849	-0.679137	-0.650449	-0.710362
Cor0189250.1	1.209	1.3556	1.04992	-1.32448	-1.13901	-1.15102
Cor0127640.1	0.768318	0.677236	0.679401	-0.69836	-0.710448	-0.716146
Cor0024380.1	1.52369	1.586	1.55655	-1.54955	-1.55031	-1.56638
Cor0086600.1	1.04996	1.10771	0.842114	-1.04346	-0.997273	-0.95905
Cor0140260.1	1.15458	1.38057	1.00516	-1.10022	-1.23859	-1.20149
Cor0046470.1	1.35838	1.37127	1.27239	-1.34004	-1.24949	-1.41251
Cor0196500.1	0.670902	0.615576	0.661337	-0.638144	-0.641441	-0.66823
Cor0087290.1	1.47869	1.36886	1.45542	-1.46822	-1.51593	-1.3188
Cor0099640.1	0.97501	1.09028	0.815512	-1.009	-0.954509	-0.917299
Cor0160780.1	1.01055	1.00431	1.03953	-0.96272	-0.935472	-1.1562
Cor0140660.1	0.771156	0.847645	0.916329	-0.849738	-0.848771	-0.836621
Cor0177280.1	0.741693	0.640544	0.722554	-0.693603	-0.717619	-0.69357
Cor0098760.1	0.926125	0.878131	0.979378	-1.0179	-0.892089	-0.873645
Cor0186210.1	0.816185	0.87952	0.892437	-0.916613	-0.863229	-0.808301
Cor0202050.1	1.03068	1.11317	1.14055	-1.03281	-1.15588	-1.09572
Cor0180090.1	1.43231	1.29827	1.38622	-1.41624	-1.39199	-1.30857
Cor0184710.1	0.94682	0.961893	0.853442	-0.868374	-0.966527	-0.927253
Cor0115970.1	1.03141	1.07285	1.07753	-1.13759	-1.11636	-0.927842
Cor0125880.1	0.753199	0.773652	0.686404	-0.705335	-0.765603	-0.742317
Cor0030240.1	0.873674	0.945384	0.822739	-0.850518	-0.961467	-0.82981
Cor0010840.1	1.39793	1.44282	1.49103	-1.4331	-1.5761	-1.32258
Cor0222530.1	0.745629	0.792446	0.766184	-0.781559	-0.792484	-0.730215
Cor0096180.1	0.826478	0.901335	0.899666	-0.87805	-0.817795	-0.931634
Cor0018560.1	1.42322	1.6559	1.46948	-1.47191	-1.62562	-1.45107
Cor0092800.1	0.99304	0.798991	0.94415	-0.89897	-0.917154	-0.920057
Cor0174340.1	1.05012	0.974036	1.05329	-1.00124	-1.05441	-1.02179
Cor0030840.1	0.916391	1.0253	0.962991	-1.00519	-0.95611	-0.943382
Cor0084340.1	0.840756	0.857078	0.70932	-0.797472	-0.818896	-0.790786
Cor0154600.1	0.918494	0.886146	0.920833	-0.961183	-0.832348	-0.931942
Cor0138120.1	0.943137	0.920847	0.937714	-0.989077	-0.926573	-0.886048
Cor0145810.1	0.833022	1.10428	0.913493	-0.9704	-0.934642	-0.945752
Cor0023070.1	0.865995	1.02946	0.95611	-0.913464	-0.93857	-0.999529
Cor0020980.1	1.28847	1.24212	1.20752	-1.45271	-1.16762	-1.11777
Cor0046550.1	1.64948	1.57768	1.36235	-1.388	-1.6559	-1.54561
Cor0178810.1	1.43252	1.48562	1.21816	-1.45974	-1.39284	-1.28372
Cor0180620.1	1.11031	1.30955	0.949013	-1.10285	-1.09664	-1.16937
Cor0001380.1	0.869964	0.885986	0.713839	-0.875699	-0.7751	-0.818989
Cor0091820.1	0.735657	0.775444	0.692427	-0.741162	-0.747268	-0.715098
Cor0140380.1	0.794158	0.782424	0.76343	-0.757696	-0.723681	-0.858635
Cor0070940.1	0.972829	0.794566	0.983638	-0.96059	-0.912884	-0.877559
Cor0069880.1	0.709629	0.789881	0.721775	-0.78499	-0.712984	-0.723312
Cor0200480.1	1.24222	1.2232	1.22827	-1.18643	-1.3433	-1.16397
Cor0020000.1	0.773434	0.825176	0.709407	-0.740986	-0.77541	-0.791621
Cor0120130.1	1.10011	0.935188	1.13384	-1.06778	-1.13308	-0.968277
Cor0173280.1	1.07643	1.29122	0.938498	-1.08579	-1.05344	-1.16692
Cor0017060.1	0.725246	0.697109	0.748871	-0.693225	-0.76992	-0.708081
Cor0184480.1	0.760821	0.763256	0.745687	-0.7021	-0.793787	-0.773877
Cor0103210.1	1.05888	1.04035	1.08419	-0.958432	-1.08051	-1.14448
Cor0081560.1	0.653398	0.658414	0.678823	-0.671199	-0.657665	-0.661771
Cor0046150.1	0.802461	0.668283	0.75548	-0.719919	-0.769384	-0.73692
Cor0145330.1	1.12944	1.14832	1.01322	-1.0198	-1.16818	-1.103
Cor0059890.1	1.06986	0.914149	1.0529	-0.968761	-1.07057	-0.997576
Cor0116760.1	1.39569	1.43756	1.49097	-1.61495	-1.35502	-1.35426
Cor0140740.1	1.1472	0.940916	0.85061	-0.926167	-0.966822	-1.04574
Cor0018470.1	0.731514	0.760339	0.678525	-0.766163	-0.69151	-0.712705
Cor0091340.1	0.725889	0.862257	0.735017	-0.796201	-0.751824	-0.775139
Cor0132040.1	0.736355	0.771957	0.644981	-0.727158	-0.717925	-0.708211
Cor0007380.1	0.853041	0.937158	0.766317	-0.853206	-0.793877	-0.909433
Cor0033610.1	0.763071	0.640252	0.759488	-0.70307	-0.712052	-0.747688
Cor0093990.1	1.03041	1.02383	1.00934	-1.01739	-1.06998	-0.976216
Cor0074600.1	0.679658	0.611126	0.622753	-0.620973	-0.659852	-0.632712
Cor0190070.1	0.897341	0.93665	0.898159	-0.799431	-1.00477	-0.927953
Cor0077030.1	1.25936	1.12376	1.14014	-1.19026	-1.14618	-1.18682
Cor0109900.1	0.963679	0.963474	1.04506	-1.01227	-1.0132	-0.946732
Cor0086330.1	0.933422	0.838151	0.884456	-0.895787	-0.852286	-0.907956
Cor0211130.1	0.761869	0.936708	0.820979	-0.811228	-0.876982	-0.831346
Cor0221790.1	0.803244	0.69705	0.772715	-0.813325	-0.717739	-0.741944
Cor0149000.1	1.08577	0.827305	0.885711	-0.941428	-0.934788	-0.92257
Cor0008810.1	1.00633	0.91174	0.89268	-0.884154	-0.947811	-0.978788
Cor0012480.1	0.848269	0.745945	0.796972	-0.818386	-0.804833	-0.767967
Cor0178600.1	0.82185	0.974592	0.996055	-0.955661	-0.981605	-0.855231
Cor0219140.1	0.774441	0.781731	0.797537	-0.775126	-0.811054	-0.767528
Cor0030150.1	1.19184	1.45752	1.01434	-1.28337	-1.22102	-1.15931
Cor0140470.1	0.892035	0.871316	0.921024	-0.90671	-0.976321	-0.801344
Cor0195900.1	1.01717	0.803475	0.961325	-0.912852	-0.96512	-0.903998
Cor0139440.1	0.964994	0.872238	0.909852	-0.935532	-0.821145	-0.990407
Cor0121210.1	0.847679	0.820607	0.80151	-0.838156	-0.884404	-0.747236
Cor0054140.1	0.736531	0.615854	0.672437	-0.686885	-0.67256	-0.665377
Cor0037630.1	0.733373	0.657757	0.759687	-0.73408	-0.735052	-0.681684
Cor0004660.1	1.16763	1.14285	1.03465	-1.13601	-1.144	-1.06513
Cor0054950.1	0.712557	0.637376	0.675504	-0.696612	-0.653443	-0.675381
Cor0147110.1	1.32321	1.28488	1.15958	-1.19379	-1.41025	-1.16364
Cor0002590.1	1.1119	1.12804	1.28818	-1.40182	-1.06036	-1.06593
Cor0194170.1	1.26045	0.994444	1.28398	-1.22185	-1.11519	-1.20184
Cor0149950.1	1.18641	1.28854	1.30573	-1.20491	-1.22052	-1.35526
Cor0098770.1	1.2829	1.39026	1.27142	-1.56425	-1.20174	-1.17859
Cor0025520.1	0.807829	0.763603	0.806661	-0.824692	-0.797347	-0.756054
Cor0142030.1	1.04673	0.986603	1.0598	-0.94545	-1.08857	-1.05912
Cor0129330.1	0.742886	0.829237	0.690797	-0.773482	-0.807708	-0.68173
Cor0131760.1	1.14566	1.1705	1.00338	-1.20133	-1.18778	-0.930433
Cor0189770.1	1.05046	1.1522	1.03071	-0.884717	-1.06785	-1.2808
Cor0175760.1	1.11717	1.11385	1.14173	-1.17136	-1.13345	-1.06793
Cor0152690.1	0.67075	0.628728	0.632038	-0.682937	-0.631469	-0.617109
Cor0069110.1	0.832197	0.697556	0.778928	-0.821116	-0.715032	-0.772533
Cor0206910.1	0.811913	0.733704	0.78865	-0.810456	-0.786672	-0.737139
Cor0195020.1	1.07583	1.29622	0.947713	-1.09201	-1.10394	-1.12382
Cor0117130.1	0.930089	1.03131	0.831766	-0.903539	-0.921035	-0.968593
Cor0190030.1	0.719529	0.66082	0.636167	-0.645193	-0.722604	-0.648718
Cor0161390.1	0.690809	0.786379	0.733451	-0.678618	-0.809702	-0.722319
Cor0199670.1	0.560114	0.60255	0.605787	-0.571874	-0.58339	-0.613187
Cor0165930.1	0.797267	0.796102	0.83283	-0.745593	-0.799163	-0.881443
Cor0070580.1	0.723833	0.681632	0.751524	-0.707638	-0.671566	-0.777784
Cor0038120.1	0.686022	0.704141	0.57222	-0.663128	-0.655267	-0.643987
Cor0063800.1	0.769481	0.822503	0.842341	-0.81916	-0.744154	-0.871012
Cor0119260.1	0.787145	0.733313	0.757973	-0.802809	-0.745707	-0.729915
Cor0093720.1	1.1545	1.22746	1.19234	-1.27491	-1.10846	-1.19093
Cor0041150.1	0.962584	1.07808	1.06055	-1.02464	-1.02753	-1.04904
Cor0077960.1	0.689488	0.563246	0.675318	-0.638174	-0.630834	-0.659044
Cor0216910.1	1.01525	0.981634	1.15996	-1.06548	-1.09337	-0.997998
Cor0102480.1	0.790064	0.730756	0.691406	-0.765483	-0.693491	-0.753252
Cor0109870.1	1.55322	1.42674	1.43468	-1.50188	-1.3936	-1.51917
Cor0043730.1	0.661921	0.574563	0.615375	-0.618856	-0.594829	-0.638173
Cor0160790.1	0.628084	0.592911	0.536887	-0.565235	-0.582	-0.610647
Cor0035940.1	1.48272	1.42605	1.53586	-1.39003	-1.41822	-1.63638
Cor0048220.1	0.980599	1.08455	1.13	-1.09481	-1.08719	-1.01314
Cor0045670.1	0.766258	0.922811	0.707278	-0.811851	-0.820906	-0.763588
Cor0080140.1	0.804956	0.859576	0.705016	-0.868833	-0.752671	-0.748044
Cor0195490.1	0.724176	0.63588	0.626437	-0.621378	-0.659722	-0.705392
Cor0002060.1	0.735403	0.734581	0.710642	-0.787521	-0.706912	-0.686193
Cor0132350.1	0.717491	0.632766	0.698984	-0.691201	-0.679558	-0.678481
Cor0058660.1	0.877372	0.875387	0.893141	-0.953571	-0.771185	-0.921143
Cor0037460.1	0.900983	1.11934	0.967186	-0.962069	-0.957266	-1.06818
Cor0106180.1	0.807876	0.800558	0.877038	-0.780589	-0.851566	-0.853317
Cor0160810.1	0.937227	0.864123	0.890988	-0.985945	-0.898168	-0.808226
Cor0146410.1	0.642379	0.69738	0.612865	-0.64032	-0.627533	-0.684771
Cor0145900.1	0.86028	0.873906	0.889085	-0.86962	-0.855196	-0.898455
Cor0168190.1	1.56841	1.35301	1.59567	-1.55033	-1.50604	-1.46072
Cor0071570.1	0.847377	1.03268	0.737341	-0.893945	-0.889133	-0.83432
Cor0118990.1	1.09354	1.31422	1.16989	-1.05618	-1.25434	-1.26713
Cor0063830.1	0.875864	0.948075	0.911816	-0.978417	-0.810435	-0.946903
Cor0145770.1	1.55243	1.57574	1.276	-1.56254	-1.4067	-1.43493
Cor0179820.1	0.634609	0.650285	0.641711	-0.598339	-0.640699	-0.687567
Cor0164520.1	1.02533	1.15777	0.996984	-1.13315	-0.980385	-1.06656
Cor0075430.1	0.871103	0.872972	0.787311	-0.931522	-0.775967	-0.823898
Cor0166490.1	0.769903	0.839792	0.669074	-0.778903	-0.789395	-0.710471
Cor0160750.1	0.760661	0.860525	0.711995	-0.700969	-0.798503	-0.833709
Cor0057550.1	0.977306	1.13653	1.0049	-1.15992	-1.00519	-0.953626
Cor0051390.1	0.914449	1.07113	0.995242	-1.12381	-0.929833	-0.927181
Cor0206800.1	0.975349	0.855652	1.06137	-1.05647	-0.842305	-0.993597
Cor0174090.1	1.13001	1.12369	1.02092	-0.983763	-1.18158	-1.10928
Cor0015390.1	0.924567	0.974751	0.88116	-1.01906	-0.883793	-0.877621
Cor0104220.1	0.935297	0.954838	0.869583	-0.894507	-0.95372	-0.911491
Cor0084670.1	0.782015	0.806721	0.755022	-0.830515	-0.79823	-0.715014
Cor0100540.1	1.04704	1.37123	0.969394	-1.17697	-1.12201	-1.08868
Cor0109590.1	0.768152	0.722038	0.840666	-0.773428	-0.746428	-0.811
Cor0011690.1	0.737825	0.678308	0.746278	-0.618829	-0.765056	-0.778525
Cor0060610.1	1.07875	1.25368	1.21144	-1.1008	-1.30291	-1.14016
Cor0064520.1	0.778421	0.777245	0.689028	-0.733539	-0.814231	-0.696923
Cor0000630.1	1.46503	1.64628	1.42647	-1.29105	-1.55005	-1.69668
Cor0192200.1	0.93488	0.954118	0.911308	-0.895873	-0.996799	-0.907633
Cor0153400.1	0.878508	0.888059	0.786062	-0.820093	-0.849546	-0.882991
Cor0164250.1	1.4231	1.53946	1.13212	-1.3755	-1.27988	-1.4393
Cor0031790.1	0.7772	0.940096	0.83314	-0.827497	-0.937069	-0.785871
Cor0101740.1	0.788435	0.695422	0.837043	-0.681264	-0.78444	-0.855196
Cor0012330.1	0.724772	0.581147	0.690732	-0.639293	-0.675438	-0.68192
Cor0192510.1	0.80424	0.695992	0.727066	-0.745781	-0.722253	-0.759263
Cor0024240.1	1.45681	1.47877	1.29559	-1.28369	-1.45663	-1.49085
Cor0093520.1	0.692642	0.612918	0.672444	-0.61901	-0.655081	-0.703913
Cor0197350.1	0.812485	0.945413	0.762521	-0.872107	-0.759964	-0.888348
Cor0145400.1	1.00432	0.954968	0.921253	-0.922863	-1.02902	-0.928657
Cor0185600.1	0.912195	0.844111	0.848503	-0.921986	-0.868764	-0.814059
Cor0075720.1	1.08301	0.880873	1.15135	-1.03427	-1.14232	-0.938651
Cor0148150.1	1.22023	1.49963	1.07099	-1.46611	-1.19107	-1.13367
Cor0053740.1	0.92752	0.88442	0.842436	-0.76591	-0.933899	-0.954567
Cor0046400.1	0.94884	0.950612	0.841588	-0.770917	-1.03396	-0.936167
Cor0095440.1	1.00223	1.08651	1.0318	-1.16021	-0.935278	-1.02505
Cor0021050.1	1.34536	1.47165	1.156	-1.39491	-1.14605	-1.43204
Cor0133230.1	1.31631	1.39351	1.29057	-1.17076	-1.3208	-1.50883
Cor0014160.1	1.18101	1.147	1.15617	-1.05664	-1.0986	-1.32892
Cor0145340.1	0.836913	0.796201	0.675767	-0.855445	-0.714932	-0.738504
Cor0153250.1	1.29688	1.35016	1.08879	-1.1246	-1.32273	-1.2885
Cor0088620.1	0.799942	0.813299	0.709482	-0.87091	-0.727666	-0.724148
Cor0053940.1	0.595586	0.607218	0.557672	-0.591871	-0.592181	-0.576424
Cor0162840.1	0.983155	1.26147	1.059	-1.06006	-0.99399	-1.24958
Cor0157240.1	0.958477	1.0615	0.809739	-0.920362	-0.893488	-1.01586
Cor0053400.1	1.46619	1.438	1.31557	-1.33571	-1.24584	-1.6382
Cor0080220.1	0.95245	0.852813	0.983988	-0.946193	-0.894176	-0.948882
Cor0096530.1	0.549348	0.523323	0.526311	-0.540399	-0.526008	-0.532575
Cor0212480.1	0.930353	1.23821	1.05823	-1.00176	-1.12923	-1.0958
Cor0002360.1	1.44831	1.49577	1.3131	-1.47491	-1.52444	-1.25782
Cor0140250.1	0.998736	1.19096	0.869885	-1.09171	-1.06508	-0.902788
Cor0091160.1	1.11945	1.09502	1.18531	-1.08894	-1.14357	-1.16727
Cor0109630.1	0.78084	0.729655	0.718697	-0.725188	-0.764176	-0.739827
Cor0103380.1	1.35665	1.32922	1.47343	-1.36912	-1.38986	-1.40032
Cor0220530.1	0.778142	0.743549	0.690588	-0.737044	-0.730887	-0.744348
Cor0102810.1	1.65024	1.55531	1.47177	-1.59533	-1.53338	-1.54861
Cor0007810.1	0.680419	0.757448	0.581636	-0.634692	-0.698935	-0.685875
Cor0064320.1	1.21081	1.07684	1.19646	-1.15992	-1.23432	-1.08986
Cor0098180.1	0.901823	0.930466	1.17843	-1.02976	-0.985967	-0.99499
Cor0046480.1	0.786798	0.747055	0.723603	-0.815188	-0.777025	-0.665243
Cor0076470.1	0.69137	0.544226	0.65985	-0.643528	-0.606474	-0.645443
Cor0093680.1	0.97617	1.14982	1.10144	-1.10736	-1.06328	-1.0568
Cor0017620.1	0.789093	0.670652	0.798093	-0.788885	-0.749156	-0.719796
Cor0049630.1	0.698118	0.55979	0.642126	-0.648477	-0.6188	-0.632757
Cor0209080.1	0.529993	0.553862	0.498924	-0.538942	-0.549209	-0.494628
Cor0124130.1	0.858937	0.911107	0.744524	-0.851459	-0.858527	-0.804582
Cor0055500.1	0.681848	0.676756	0.579653	-0.635705	-0.644169	-0.658383
Cor0104650.1	0.794169	0.673606	0.758665	-0.737394	-0.739035	-0.750011
Cor0184720.1	0.948864	0.927735	0.965815	-0.837449	-0.989694	-1.01527
Cor0184010.1	0.828187	0.874669	0.716158	-0.766852	-0.851267	-0.800895
Cor0181410.1	0.787349	0.685982	0.683165	-0.673452	-0.745916	-0.737128
Cor0189810.1	0.974695	1.16633	0.81966	-1.09299	-0.937139	-0.93055
Cor0178870.1	0.757478	0.836138	0.930845	-0.93006	-0.8087	-0.785701
Cor0023490.1	0.730757	0.768711	0.689188	-0.724698	-0.649558	-0.8144
Cor0010250.1	1.04595	1.15755	0.994013	-1.07858	-0.946471	-1.17246
Cor0202040.1	0.689089	0.66944	0.583371	-0.690801	-0.644218	-0.606883
Cor0113890.1	0.767934	0.754022	0.715103	-0.808003	-0.679519	-0.749537
Cor0020220.1	0.744871	0.715415	0.601958	-0.760897	-0.710833	-0.590514
Cor0011270.1	0.88132	0.800261	1.01945	-0.925296	-0.924036	-0.851699
Cor0016450.1	1.25066	1.40343	1.32209	-1.307	-1.42534	-1.24385
Cor0168870.1	0.807916	0.673586	0.62259	-0.700982	-0.696917	-0.706193
Cor0077890.1	1.0805	1.25172	0.87969	-1.20133	-0.983525	-1.02705
Cor0206950.1	0.698833	0.893803	0.813926	-0.769972	-0.790342	-0.846249
Cor0168970.1	0.942475	0.989578	0.846052	-1.01125	-0.970276	-0.796581
Cor0001140.1	0.61297	0.622579	0.532923	-0.603655	-0.579884	-0.584932
Cor0022710.1	0.663732	0.545148	0.616426	-0.61852	-0.577946	-0.62884
Cor0064940.1	1.0453	1.16798	1.0906	-0.982965	-1.02674	-1.29418
Cor0020620.1	0.548469	0.516021	0.476905	-0.541649	-0.501916	-0.497829
Cor0177820.1	0.844528	0.826258	0.601456	-0.771239	-0.788565	-0.712438
Cor0174230.1	1.53847	1.52253	1.57218	-1.66781	-1.47192	-1.49345
Cor0086820.1	0.99833	1.21667	1.07147	-0.931428	-1.17965	-1.1754
Cor0103070.1	0.642115	0.704709	0.547014	-0.653341	-0.633412	-0.607085
Cor0102010.1	1.46572	1.37808	1.37233	-1.4461	-1.41277	-1.35726
Cor0154900.1	1.33679	1.38094	1.36551	-1.38674	-1.64548	-1.05103
Cor0157430.1	0.573466	0.574742	0.49946	-0.588074	-0.550841	-0.508753
Cor0065840.1	0.746931	0.857065	0.720464	-0.840916	-0.722836	-0.760709
Cor0206180.1	0.651547	0.729717	0.771553	-0.783294	-0.726026	-0.643497
Cor0192590.1	1.07659	0.920401	1.03869	-0.977896	-1.05748	-1.00031
Cor0120650.1	0.727128	0.920658	0.842924	-0.851247	-0.794822	-0.844641
Cor0047140.1	0.553148	0.505658	0.491667	-0.544429	-0.511391	-0.494653
Cor0140680.1	0.562797	0.625688	0.679686	-0.609432	-0.635511	-0.623227
Cor0059480.1	0.914048	1.08723	0.872054	-1.07436	-0.924656	-0.874309
Cor0214810.1	0.91053	0.840581	0.822712	-0.952802	-0.823063	-0.797959
Cor0065580.1	1.09032	0.935234	0.975032	-1.02092	-1.00406	-0.975614
Cor0101790.1	0.601078	0.821301	0.699847	-0.716309	-0.704424	-0.701494
Cor0046260.1	0.755108	0.667074	0.812252	-0.672068	-0.742266	-0.8201
Cor0109230.1	0.550755	0.522405	0.477208	-0.524669	-0.508335	-0.517363
Cor0199960.1	0.86849	0.839011	0.900183	-0.906696	-0.822263	-0.878725
Cor0189510.1	0.624859	0.553568	0.58629	-0.555396	-0.632696	-0.576625
Cor0217890.1	0.619995	0.52705	0.536182	-0.566543	-0.538914	-0.577771
Cor0078550.1	1.19782	1.30072	1.21999	-1.20057	-1.03302	-1.48493
Cor0216670.1	1.46741	1.63002	1.5544	-1.56573	-1.55471	-1.53139
Cor0149970.1	1.56162	1.58945	1.44437	-1.61718	-1.49875	-1.47951
Cor0035140.1	1.28333	1.52089	1.45191	-1.51255	-1.34928	-1.3943
Cor0130470.1	0.653192	0.887636	0.667103	-0.759348	-0.732619	-0.715965
Cor0123070.1	1.31804	1.06014	1.22646	-1.37815	-1.1488	-1.07769
Cor0059550.1	0.95995	0.868682	0.967494	-0.761602	-1.03858	-0.995943
Cor0109770.1	0.659805	0.66617	0.794367	-0.692183	-0.678524	-0.749635
Cor0134840.1	1.21339	1.06732	1.05452	-1.19967	-0.996353	-1.13921
Cor0184180.1	1.43235	1.43154	1.34533	-1.42223	-1.39531	-1.3917
Cor0093800.1	1.40499	1.4754	1.33623	-1.50043	-1.28626	-1.42993
Cor0062970.1	1.63349	1.52348	1.48409	-1.39057	-1.53373	-1.71676
Cor0086830.1	0.85267	0.867768	0.628281	-0.812876	-0.829341	-0.706501
Cor0105580.1	0.634696	0.849668	0.87684	-0.748149	-0.754069	-0.858986
Cor0074200.1	0.892439	0.733835	0.808837	-0.85559	-0.778782	-0.800739
Cor0154110.1	0.511001	0.543477	0.542369	-0.531807	-0.568318	-0.496721
Cor0084440.1	1.38054	1.50037	1.41202	-1.35605	-1.48686	-1.45002
Cor0071580.1	1.01804	1.18348	0.897889	-0.979706	-0.971316	-1.14838
Cor0011530.1	0.586772	0.661584	0.708745	-0.58295	-0.704007	-0.670144
Cor0096970.1	0.639104	0.618825	0.61615	-0.585649	-0.604264	-0.684167
Cor0044270.1	1.38827	1.25631	1.25215	-1.27533	-1.19022	-1.43119
Cor0046720.1	0.922378	0.844228	1.02267	-0.817919	-0.916095	-1.05526
Cor0203330.1	0.885615	0.997082	0.811645	-0.877066	-0.846455	-0.970821
Cor0202630.1	1.0019	1.02216	0.925949	-0.909196	-0.967346	-1.07347
Cor0058020.1	0.835027	1.13108	0.741781	-0.951432	-0.928575	-0.827879
Cor0057380.1	0.79999	0.795147	0.666904	-0.732729	-0.719547	-0.809766
Cor0024620.1	1.14631	1.36339	1.16463	-1.09017	-1.20175	-1.3824
Cor0086010.1	0.642389	0.588608	0.585227	-0.69065	-0.61345	-0.512124
Cor0219490.1	0.833103	0.835082	0.911836	-0.909396	-0.849387	-0.821237
Cor0114160.1	0.750807	0.615958	0.677916	-0.683005	-0.680358	-0.681318
Cor0066050.1	1.4467	1.26245	1.31511	-1.56718	-1.22091	-1.23617
Cor0085630.1	0.777184	0.758245	0.886749	-0.781198	-0.773287	-0.867691
Cor0133450.1	0.791489	1.05118	0.848722	-0.970234	-0.871754	-0.849406
Cor0188010.1	1.06782	1.10573	0.951521	-1.04192	-1.06985	-1.0133
Cor0007850.1	0.763025	0.723185	0.654314	-0.638416	-0.702515	-0.799593
Cor0220980.1	1.23476	1.40655	1.11491	-1.23118	-1.3512	-1.17384
Cor0047570.1	0.635364	0.554467	0.70197	-0.645445	-0.643292	-0.603064
Cor0000970.1	0.714117	0.667403	0.716763	-0.762274	-0.657934	-0.678076
Cor0062950.1	0.598305	0.661998	0.565815	-0.677184	-0.605978	-0.542956
Cor0086240.1	1.37493	1.45487	1.15147	-1.5072	-1.26861	-1.20547
Cor0069700.1	0.535911	0.479665	0.551	-0.516567	-0.508662	-0.541347
Cor0082930.1	0.611853	0.833496	0.925632	-0.817739	-0.803136	-0.750106
Cor0010180.1	0.503718	0.563552	0.492165	-0.52315	-0.505376	-0.530909
Cor0160270.1	0.666219	0.645492	0.666678	-0.609065	-0.637705	-0.73162
Cor0105950.1	0.718569	0.638154	0.677865	-0.611057	-0.742671	-0.68086
Cor0170280.1	1.07011	1.12388	1.07756	-0.904655	-1.11885	-1.24805
Cor0211160.1	1.22449	1.22605	1.17811	-0.967925	-1.14531	-1.51541
Cor0131800.1	0.608227	0.681934	0.492448	-0.595968	-0.607562	-0.579079
Cor0213080.1	1.405	1.62248	1.43241	-1.54272	-1.41018	-1.50698
Cor0091750.1	1.40313	1.44046	1.6018	-1.46648	-1.37889	-1.60002
Cor0152090.1	1.0111	0.947073	1.08599	-0.920132	-1.11707	-1.00696
Cor0008500.1	1.12151	1.15656	1.16919	-1.23747	-1.03171	-1.17808
Cor0028520.1	0.693275	0.955572	1.02603	-0.891222	-0.863681	-0.919974
Cor0222110.1	0.740278	0.689758	0.713475	-0.799385	-0.652457	-0.691669
Cor0036130.1	0.737687	0.604437	0.710685	-0.6849	-0.759302	-0.608607
Cor0026550.1	0.623605	0.636716	0.620293	-0.573662	-0.657093	-0.649859
Cor0113900.1	1.16711	1.0148	1.0504	-1.22981	-1.07254	-0.92996
Cor0044050.1	0.5919	0.510817	0.484934	-0.522822	-0.520431	-0.544398
Cor0028620.1	0.598142	0.676762	0.545262	-0.610889	-0.646768	-0.56251
Cor0052310.1	1.47749	1.5178	1.64681	-1.54797	-1.54844	-1.54569
Cor0207120.1	0.708459	0.872777	0.587403	-0.752209	-0.721534	-0.694895
Cor0083640.1	1.33403	1.48367	1.21081	-1.33469	-1.48311	-1.21072
Cor0107340.1	0.872493	1.07546	0.820159	-0.950487	-0.88465	-0.932975
Cor0023460.1	0.921878	1.18457	0.720311	-0.934584	-0.930746	-0.96143
Cor0156800.1	0.612269	0.56745	0.718841	-0.608748	-0.643688	-0.646123
Cor0190950.1	0.909115	0.831516	0.86391	-0.835125	-0.874705	-0.894711
Cor0059340.1	0.708438	0.638597	0.653121	-0.697475	-0.672858	-0.629823
Cor0009450.1	0.771152	0.645994	0.633331	-0.691836	-0.716802	-0.641838
Cor0111890.1	0.998811	0.901433	0.883452	-0.857243	-0.855667	-1.07079
Cor0135190.1	1.45572	1.55362	1.4211	-1.36567	-1.35604	-1.70874
Cor0143680.1	1.07767	1.299	0.871477	-1.10445	-1.04905	-1.09465
Cor0031210.1	0.803146	0.795356	0.725509	-0.836299	-0.736155	-0.751557
Cor0148490.1	0.634539	0.793094	0.78816	-0.689748	-0.784158	-0.741888
Cor0075960.1	0.611302	0.520655	0.584409	-0.519331	-0.572895	-0.624139
Cor0100990.1	0.681342	0.605112	0.657684	-0.548456	-0.67999	-0.715692
Cor0061340.1	0.625638	0.735524	0.564879	-0.640762	-0.658458	-0.626822
Cor0041100.1	0.838317	0.688721	0.854326	-0.825572	-0.795084	-0.760708
Cor0066060.1	1.527	1.40302	1.39319	-1.21951	-1.51464	-1.58907
Cor0088840.1	1.33261	1.39704	1.17708	-1.37566	-1.18317	-1.3479
Cor0200040.1	0.551828	0.460004	0.51505	-0.516088	-0.487882	-0.522912
Cor0161360.1	0.749715	0.776122	0.728657	-0.723553	-0.827639	-0.703302
Cor0205110.1	0.61353	0.565348	0.559336	-0.533026	-0.625934	-0.579253
Cor0066530.1	0.745698	0.777093	0.671466	-0.730091	-0.764602	-0.699564
Cor0072710.1	1.14986	1.01023	1.09116	-1.24653	-1.04443	-0.960291
Cor0195870.1	0.73088	0.840886	0.584078	-0.769636	-0.675646	-0.710562
Cor0074260.1	0.924426	0.752415	0.978399	-0.912062	-0.857039	-0.88614
Cor0076430.1	1.40627	1.52969	1.24464	-1.70896	-1.37644	-1.09521
Cor0024270.1	0.998579	0.945391	0.898558	-0.927292	-0.911652	-1.00358
Cor0165880.1	1.25588	1.40743	1.23098	-1.53029	-1.17867	-1.18533
Cor0114140.1	1.29688	1.38393	1.37251	-1.43345	-1.23012	-1.38975
Cor0186380.1	0.76557	0.662433	0.716416	-0.811254	-0.708401	-0.624764
Cor0110670.1	0.589538	0.660954	0.597559	-0.675036	-0.615825	-0.557189
Cor0166440.1	1.61828	1.52954	1.36305	-1.50502	-1.33318	-1.67267
Cor0008670.1	0.592107	0.555486	0.518365	-0.565774	-0.515569	-0.584616
Cor0152990.1	0.956649	0.727627	0.937698	-0.893591	-0.729703	-0.99868
Cor0158400.1	0.728102	0.616449	0.646594	-0.689851	-0.63763	-0.663664
Cor0172930.1	0.634629	0.546906	0.649968	-0.575154	-0.606202	-0.650147
Cor0077370.1	0.960622	0.825097	0.855469	-0.841332	-0.828647	-0.97121
Cor0047990.1	0.796653	0.905281	0.728899	-0.908652	-0.843209	-0.678972
Cor0144800.1	0.976721	1.00011	0.851747	-0.965491	-0.940071	-0.923012
Cor0082660.1	1.21124	1.41995	1.53071	-1.38483	-1.50189	-1.27518
Cor0149190.1	1.29213	1.61088	1.35108	-1.33905	-1.31007	-1.60497
Cor0170540.1	0.580274	0.689182	0.581252	-0.567557	-0.656731	-0.626421
Cor0136770.1	0.954341	0.937763	1.14267	-1.024	-1.11588	-0.894898
Cor0203630.1	0.661211	0.830275	0.591117	-0.738479	-0.697397	-0.646727
Cor0172330.1	0.756255	0.813241	0.70621	-0.682476	-0.706675	-0.886555
Cor0098970.1	0.823813	0.826718	0.620655	-0.787812	-0.719815	-0.763559
Cor0036260.1	0.7315	0.600237	0.667999	-0.746346	-0.655928	-0.59746
Cor0220710.1	0.736307	0.765455	0.569426	-0.782791	-0.686961	-0.601436
Cor0134090.1	0.873315	0.839847	0.866536	-0.845578	-0.842077	-0.892045
Cor0082730.1	1.15004	1.14602	0.99761	-1.07525	-1.20747	-1.01096
Cor0147960.1	0.879247	0.815179	1.01389	-0.889331	-0.94914	-0.869845
Cor0213880.1	0.636784	0.555229	0.673505	-0.665785	-0.606987	-0.592746
Cor0068960.1	0.586569	0.642249	0.545628	-0.614046	-0.604774	-0.555626
Cor0002530.1	0.680454	0.685909	0.553882	-0.607601	-0.638839	-0.673805
Cor0164230.1	0.895891	0.599416	0.777715	-0.774552	-0.743427	-0.755044
Cor0110550.1	1.17886	1.18409	1.19454	-1.12265	-1.24577	-1.18906
Cor0157590.1	1.24811	1.42983	1.29896	-1.37028	-1.44323	-1.16339
Cor0101840.1	0.699638	0.613692	0.661143	-0.598051	-0.611807	-0.764615
Cor0218780.1	1.12139	1.22014	1.09795	-1.19104	-1.01753	-1.23091
Cor0149300.1	0.853508	0.800275	0.755282	-0.738229	-0.825301	-0.845535
Cor0111570.1	0.592429	0.679994	0.550412	-0.62007	-0.564603	-0.638163
Cor0163040.1	0.795399	0.882228	0.7968	-0.753899	-0.778001	-0.942528
Cor0084210.1	0.535313	0.529743	0.503332	-0.543168	-0.548635	-0.476584
Cor0096900.1	0.880786	1.1321	0.949305	-0.979728	-1.02579	-0.956675
Cor0067450.1	0.692325	0.545041	0.606306	-0.639355	-0.63034	-0.573977
Cor0171910.1	0.721741	0.541038	0.739442	-0.653197	-0.670629	-0.678395
Cor0205780.1	0.763166	1.00824	0.756526	-0.847003	-0.876339	-0.804595
Cor0144110.1	0.735017	0.691687	0.744354	-0.74967	-0.663811	-0.757577
Cor0095010.1	0.841686	1.02185	0.680806	-0.951791	-0.856248	-0.7363
Cor0118240.1	1.23229	1.26322	1.26586	-1.07857	-1.42473	-1.25807
Cor0156080.1	1.05184	1.05923	1.14927	-1.21662	-1.02716	-1.01655
Cor0180290.1	0.666321	0.567811	0.569032	-0.627395	-0.562412	-0.613358
Cor0164340.1	0.970385	0.991069	1.04647	-0.900014	-1.0249	-1.08301
Cor0221240.1	0.899631	0.795548	0.814603	-0.79879	-0.928231	-0.782761
Cor0129950.1	0.529025	0.515287	0.569923	-0.487989	-0.560165	-0.566081
Cor0089950.1	0.549394	0.508791	0.482231	-0.514624	-0.463445	-0.562346
Cor0026780.1	0.601106	0.667918	0.724063	-0.691366	-0.619918	-0.681803
Cor0025620.1	0.62491	0.462353	0.575464	-0.544308	-0.54277	-0.575648
Cor0204710.1	0.677519	0.670391	0.7463	-0.726179	-0.674376	-0.693655
Cor0148070.1	0.754298	0.961369	0.604438	-0.80414	-0.790852	-0.725112
Cor0105590.1	0.566567	0.769323	0.813931	-0.7056	-0.694579	-0.749642
Cor0167400.1	0.6943	0.730775	0.690054	-0.624743	-0.715778	-0.774607
Cor0018020.1	0.693453	0.553321	0.721395	-0.659151	-0.620481	-0.688536
Cor0008710.1	1.42798	1.64666	1.22288	-1.48261	-1.51689	-1.29802
Cor0165900.1	0.691438	0.561996	0.658592	-0.653175	-0.634565	-0.624285
Cor0142270.1	0.478863	0.526401	0.530323	-0.479552	-0.493033	-0.563003
Cor0103460.1	1.46126	1.42712	1.22773	-1.40085	-1.43056	-1.2847
Cor0180270.1	1.06297	1.00898	1.02271	-0.932786	-1.09494	-1.06693
Cor0182480.1	1.20135	1.11387	1.10182	-1.0437	-1.22189	-1.15145
Cor0140300.1	0.739803	0.607655	0.722793	-0.771559	-0.671135	-0.627557
Cor0050050.1	0.757548	0.837505	0.643322	-0.780818	-0.707804	-0.749753
Cor0035460.1	0.571868	0.482499	0.487828	-0.495379	-0.486948	-0.559868
Cor0199790.1	0.649318	0.685129	0.497699	-0.655318	-0.634012	-0.542816
Cor0019260.1	0.564759	0.75298	0.610522	-0.719111	-0.619844	-0.589305
Cor0076440.1	0.65498	0.70225	0.515892	-0.581612	-0.644848	-0.646662
Cor0058390.1	0.599601	0.554128	0.549328	-0.538592	-0.593758	-0.570707
Cor0030370.1	1.33691	1.20437	1.33737	-1.16533	-1.43529	-1.27803
Cor0203720.1	0.624551	0.686213	0.740039	-0.682427	-0.668137	-0.700239
Cor0120570.1	1.02436	1.03546	1.05068	-0.937911	-1.32595	-0.846632
Cor0070220.1	1.10485	0.843491	1.01634	-0.826021	-1.02186	-1.1168
Cor0141120.1	0.801402	0.778343	0.861119	-0.771424	-0.778067	-0.891372
Cor0202620.1	0.793649	0.869356	0.770455	-0.686078	-0.769378	-0.978004
Cor0128680.1	0.949627	0.909663	0.785951	-0.81693	-0.800447	-1.02786
Cor0120480.1	0.692112	0.732814	0.675378	-0.829179	-0.612155	-0.658971
Cor0168460.1	0.562456	0.69348	0.628542	-0.725765	-0.535253	-0.62346
Cor0189900.1	1.2049	1.38871	1.01434	-1.01118	-1.38835	-1.20842
Cor0074240.1	0.812638	0.786354	0.676917	-0.74808	-0.756164	-0.771665
Cor0051850.1	0.692963	0.578835	0.547584	-0.545928	-0.594986	-0.678468
Cor0137220.1	0.528099	0.473143	0.520727	-0.488266	-0.532973	-0.500731
Cor0185610.1	0.907407	0.928594	0.885117	-0.905161	-0.855167	-0.96079
Cor0079230.1	1.02901	0.848466	0.926031	-0.968557	-0.880173	-0.95478
Cor0022210.1	0.614446	0.468475	0.531117	-0.528656	-0.529079	-0.556303
Cor0134510.1	0.735812	0.562466	0.620591	-0.604704	-0.690441	-0.623724
Cor0068630.1	0.618056	0.593965	0.564464	-0.615698	-0.559079	-0.601708
Cor0065850.1	0.571256	0.445845	0.489549	-0.520438	-0.487402	-0.49881
Cor0010720.1	0.546475	0.479912	0.552179	-0.495706	-0.509009	-0.573851
Cor0156790.1	0.800395	0.703849	0.907096	-0.736413	-0.719326	-0.955601
Cor0193780.1	0.924699	0.96045	1.0622	-0.909428	-1.05942	-0.978503
Cor0107330.1	0.656005	0.754389	0.618668	-0.694457	-0.682613	-0.651992
Cor0094230.1	0.788234	0.684737	0.760788	-0.890281	-0.74636	-0.597118
Cor0129680.1	0.766425	0.66751	0.849795	-0.716442	-0.777352	-0.789936
Cor0190060.1	0.990182	1.05932	0.974006	-0.852801	-0.936041	-1.23467
Cor0078080.1	0.515244	0.543277	0.519962	-0.560694	-0.507323	-0.510466
Cor0019190.1	1.40985	1.41341	1.23179	-1.48726	-1.38036	-1.18743
Cor0116750.1	1.06569	0.958151	1.1751	-1.12484	-1.04366	-1.03044
Cor0116860.1	0.759067	1.004	0.595273	-0.790749	-0.77314	-0.794449
Cor0020870.1	0.549126	0.495433	0.466167	-0.482367	-0.514248	-0.514111
Cor0215400.1	0.606449	0.462247	0.574588	-0.600153	-0.536226	-0.506904
Cor0199750.1	1.30542	1.24409	1.16618	-1.19106	-1.3852	-1.13942
Cor0169010.1	1.2159	1.08337	1.06006	-1.0996	-1.20779	-1.05195
Cor0097960.1	0.93631	0.833894	0.928379	-0.995592	-0.756606	-0.946384
Cor0014020.1	0.821261	0.817527	0.886709	-0.956909	-0.865098	-0.70349
Cor0058420.1	0.770608	0.801639	0.662828	-0.746905	-0.756199	-0.731972
Cor0110050.1	0.815246	0.837601	0.761332	-0.902174	-0.775417	-0.736588
Cor0003300.1	0.825876	0.702507	0.70634	-0.753706	-0.823745	-0.657272
Cor0197050.1	0.560533	0.6159	0.495587	-0.590723	-0.542019	-0.539277
Cor0073280.1	0.566881	0.457378	0.491329	-0.467678	-0.534404	-0.513505
Cor0167590.1	0.591675	0.658044	0.761182	-0.720684	-0.653012	-0.637206
Cor0221760.1	0.5628	0.504064	0.493033	-0.558375	-0.513945	-0.487577
Cor0002480.1	0.959079	0.915909	1.08632	-1.16491	-0.95872	-0.837683
Cor0059780.1	0.876028	0.910665	0.645769	-0.794303	-0.836627	-0.801531
Cor0109090.1	1.16813	1.18208	1.33383	-1.02342	-1.42672	-1.23389
Cor0021010.1	0.647462	0.605333	0.633753	-0.695242	-0.686111	-0.505195
Cor0032600.1	0.839853	0.988461	0.712484	-0.892641	-0.747587	-0.90057
Cor0167580.1	0.693146	0.72389	0.635658	-0.602682	-0.766096	-0.683916
Cor0037930.1	0.728613	0.594464	0.884856	-0.744344	-0.7514	-0.71219
Cor0110410.1	0.919555	0.925111	0.814868	-0.888652	-0.864314	-0.906567
Cor0190360.1	0.553076	0.533192	0.563504	-0.517292	-0.519071	-0.613409
Cor0042190.1	1.51567	1.45279	1.56017	-1.58685	-1.39182	-1.54996
Cor0104320.1	0.948808	1.12882	0.851217	-0.887417	-1.00916	-1.03227
Cor0133470.1	0.709468	0.620607	0.654995	-0.629817	-0.642813	-0.71244
Cor0142490.1	0.511965	0.582237	0.523741	-0.530015	-0.589947	-0.497981
Cor0119390.1	0.525239	0.475442	0.551296	-0.537337	-0.503242	-0.511399
Cor0136110.1	0.741011	0.66512	0.782443	-0.778246	-0.72338	-0.686947
Cor0018280.1	0.656619	0.610246	0.756709	-0.641867	-0.684547	-0.697161
Cor0010560.1	0.645064	0.486346	0.492791	-0.588754	-0.518644	-0.516803
Cor0162710.1	1.02568	1.05557	1.25375	-1.1836	-1.19073	-0.960672
Cor0064000.1	0.671058	0.784099	0.64966	-0.646655	-0.719574	-0.738588
Cor0167990.1	0.622265	0.53674	0.693884	-0.619285	-0.565343	-0.668262
Cor0159590.1	0.520169	0.479842	0.482878	-0.534674	-0.461707	-0.486507
Cor0041080.1	0.675738	0.610593	0.567328	-0.546528	-0.63548	-0.671651
Cor0016960.1	0.778528	0.732477	0.719369	-0.669908	-0.752053	-0.808413
Cor0189260.1	0.679467	0.888179	0.638058	-0.735719	-0.794435	-0.675548
Cor0124290.1	1.29907	1.38959	1.47214	-1.3453	-1.34581	-1.4697
Cor0217270.1	1.3399	1.39347	1.23787	-1.41135	-1.39125	-1.16864
Cor0010060.1	0.691459	0.78411	0.621582	-0.719835	-0.641322	-0.735993
Cor0037220.1	0.930701	0.84718	0.808169	-0.912567	-0.792223	-0.88126
Cor0130370.1	1.58143	1.26849	1.35746	-1.33351	-1.60534	-1.26853
Cor0120200.1	1.35924	1.2467	1.4537	-0.988613	-1.36802	-1.70301
Cor0185700.1	0.921679	0.928575	1.01413	-0.824094	-1.00315	-1.03713
Cor0101360.1	0.798702	0.739465	0.72338	-0.782131	-0.701228	-0.778188
Cor0134760.1	1.0976	1.04108	1.00805	-1.09016	-1.13156	-0.925014
Cor0164650.1	0.579472	0.492786	0.683809	-0.622303	-0.597349	-0.536414
Cor0172100.1	1.11016	1.24375	1.0861	-0.876873	-1.19737	-1.36577
Cor0090450.1	1.26167	1.04115	1.1872	-1.37489	-0.993099	-1.12202
Cor0108740.1	1.34326	1.5826	1.46991	-1.52928	-1.372	-1.49449
Cor0085640.1	0.632225	0.604669	0.635806	-0.621027	-0.629581	-0.622093
Cor0047340.1	0.837081	0.937864	0.870425	-0.874342	-0.896443	-0.874585
Cor0175310.1	0.724561	0.877574	0.624228	-0.851881	-0.763222	-0.61126
Cor0105030.1	1.34338	1.40418	1.51942	-1.25514	-1.65611	-1.35574
Cor0148390.1	0.950584	1.19263	0.706707	-1.07623	-0.936675	-0.837009
Cor0013480.1	1.37751	1.42921	1.31939	-1.26742	-1.52795	-1.33075
Cor0096500.1	0.719323	0.597407	0.611831	-0.682399	-0.603705	-0.642457
Cor0017550.1	1.09285	1.19631	1.14919	-1.2027	-0.985565	-1.25009
Cor0045970.1	0.8887	0.756464	0.783787	-0.668359	-0.946825	-0.813768
Cor0082170.1	1.01189	1.15051	0.876354	-0.923661	-1.08642	-1.02867
Cor0181350.1	0.572766	0.616199	0.573545	-0.620685	-0.560234	-0.58159
Cor0152240.1	0.666711	0.777429	0.675369	-0.73835	-0.68989	-0.691269
Cor0105280.1	0.722145	0.937162	0.586882	-0.76106	-0.737968	-0.74716
Cor0193930.1	1.05074	1.01027	0.995601	-0.976226	-0.976852	-1.10353
Cor0117090.1	0.899621	0.878437	0.873848	-0.874598	-0.813268	-0.96404
Cor0200070.1	1.35519	1.08846	1.20026	-1.19356	-1.15304	-1.29732
Cor0093790.1	0.661368	0.500927	0.695412	-0.672812	-0.57965	-0.605245
Cor0177370.1	1.45405	1.40317	1.34655	-1.45297	-1.19909	-1.55172
Cor0213750.1	1.52413	1.46219	1.3958	-1.25352	-1.32409	-1.8045
Cor0040220.1	0.724137	0.637763	0.737322	-0.761787	-0.7609	-0.576535
Cor0143220.1	0.655433	0.564009	0.611264	-0.542918	-0.59431	-0.693477
Cor0213770.1	0.878358	0.969728	0.705515	-1.01772	-0.768875	-0.767001
Cor0115300.1	1.06515	1.24933	0.85631	-1.03261	-1.14308	-0.995107
Cor0097860.1	0.712514	0.901246	0.780758	-0.914557	-0.828155	-0.651807
Cor0065830.1	1.43233	1.31654	1.49522	-1.35511	-1.40787	-1.48111
Cor0217610.1	0.586237	0.574646	0.540153	-0.569555	-0.528361	-0.603121
Cor0018840.1	1.0593	1.05495	1.26775	-1.15786	-1.15862	-1.06552
Cor0026010.1	0.808746	1.00369	1.06732	-1.02051	-1.01029	-0.848954
Cor0009130.1	0.96243	0.760128	0.938072	-0.893124	-0.980249	-0.787257
Cor0142370.1	0.664932	0.657821	0.549409	-0.524212	-0.66553	-0.682419
Cor0003940.1	0.83263	0.837812	0.984556	-0.792147	-1.00519	-0.857659
Cor0030100.1	0.728711	0.602396	0.607733	-0.546185	-0.692397	-0.700257
Cor0180170.1	0.919252	1.11163	0.727846	-1.02516	-0.916665	-0.816902
Cor0034650.1	0.629626	0.508722	0.604645	-0.54243	-0.600464	-0.600098
Cor0216540.1	0.948233	0.855421	0.938239	-0.899928	-0.938168	-0.903797
Cor0028970.1	0.608465	0.577924	0.673525	-0.606079	-0.655478	-0.598357
Cor0063520.1	1.53858	1.65856	1.39072	-1.64604	-1.47288	-1.46895
Cor0011320.1	0.673818	0.622821	0.456969	-0.609838	-0.603798	-0.539972
Cor0053470.1	0.514577	0.560738	0.453688	-0.553484	-0.508069	-0.46745
Cor0064880.1	0.500352	0.581074	0.493384	-0.51633	-0.514722	-0.543758
Cor0071310.1	1.08313	0.964697	0.895833	-1.18932	-0.958446	-0.795886
Cor0208060.1	0.861474	1.07762	0.660981	-0.913688	-0.94237	-0.744015
Cor0206340.1	1.36327	1.46526	1.2079	-1.68697	-1.26745	-1.082
Cor0202580.1	0.703215	0.612488	0.594952	-0.667498	-0.663544	-0.579613
Cor0112950.1	0.515631	0.553667	0.585884	-0.568281	-0.567374	-0.519527
Cor0091880.1	1.30104	1.29513	1.06035	-1.43236	-1.03147	-1.19268
Cor0173260.1	0.62427	0.964509	0.714979	-0.85828	-0.742215	-0.703263
Cor0120220.1	0.732582	0.779231	0.536773	-0.720248	-0.652569	-0.675768
Cor0143560.1	0.538163	0.665689	0.638973	-0.62486	-0.596021	-0.621945
Cor0041070.1	0.5678	0.478196	0.455505	-0.534011	-0.455404	-0.512085
Cor0101870.1	0.883423	1.08545	0.669056	-0.814765	-0.987118	-0.836046
Cor0178640.1	0.842423	0.755251	0.75361	-0.798869	-0.780815	-0.771601
Cor0124070.1	1.37096	1.12336	1.16799	-1.4397	-1.27966	-0.942959
Cor0019460.1	0.56996	0.506021	0.494539	-0.584967	-0.492989	-0.492565
Cor0131670.1	1.69572	1.5596	1.50631	-1.44044	-1.57574	-1.74546
Cor0197250.1	0.528461	0.489135	0.501362	-0.534376	-0.496111	-0.488471
Cor0065670.1	0.708131	0.900162	0.542406	-0.793969	-0.690727	-0.666004
Cor0107480.1	0.554795	0.545323	0.540478	-0.570835	-0.530113	-0.539648
Cor0082320.1	0.796551	0.674581	0.744817	-0.776796	-0.753398	-0.685754
Cor0088880.1	1.24967	1.004	1.28122	-1.14767	-1.25155	-1.13567
Cor0092930.1	0.939957	0.863311	0.969045	-0.988143	-0.836686	-0.947485
Cor0093290.1	0.51518	0.522734	0.46909	-0.501537	-0.483279	-0.522187
Cor0110650.1	0.575781	0.492835	0.495159	-0.483617	-0.52257	-0.557589
Cor0112300.1	0.546171	0.42675	0.530636	-0.460378	-0.481859	-0.561321
Cor0212310.1	1.15985	1.06151	1.38419	-1.20222	-1.27367	-1.12966
Cor0012000.1	1.46033	1.39301	1.23932	-1.33904	-1.60001	-1.15359
Cor0161710.1	0.719657	0.678221	0.758402	-0.749577	-0.750519	-0.656185
Cor0210400.1	0.523912	0.58881	0.450049	-0.481938	-0.571708	-0.509125
Cor0059690.1	0.725594	0.558773	0.740097	-0.581778	-0.648906	-0.793781
Cor0202530.1	1.18611	1.07102	1.09683	-1.12552	-1.03128	-1.19715
Cor0197590.1	0.833192	0.856678	0.866692	-0.827241	-0.72825	-1.00107
Cor0054670.1	0.496228	0.629317	0.435314	-0.567307	-0.491569	-0.501983
Cor0055050.1	0.671388	0.559916	0.716959	-0.727644	-0.63484	-0.585779
Cor0157060.1	0.831877	0.732083	0.72374	-0.661675	-0.85968	-0.766344
Cor0105600.1	0.480791	0.818253	0.683568	-0.62282	-0.641829	-0.717962
Cor0197480.1	1.15743	1.21378	1.29593	-1.17354	-1.18351	-1.31009
Cor0054710.1	0.933503	1.08938	0.963716	-0.987432	-0.808143	-1.19102
Cor0082000.1	1.02601	0.79332	0.840385	-0.834315	-0.854469	-0.970929
Cor0118640.1	1.06731	1.14732	1.1084	-1.21345	-1.08441	-1.02517
Cor0062630.1	0.962237	0.966273	0.909728	-0.879648	-0.850094	-1.1085
Cor0136740.1	0.589652	0.572156	0.529087	-0.552353	-0.598393	-0.540147
Cor0159220.1	0.733301	0.865951	0.758497	-0.726915	-0.965789	-0.665045
Cor0104710.1	0.613721	0.610762	0.654212	-0.572089	-0.606921	-0.699686
Cor0198470.1	1.29999	1.39784	1.28084	-1.28576	-1.35517	-1.33775
Cor0103300.1	0.564213	0.555841	0.579728	-0.565173	-0.528671	-0.605939
Cor0136270.1	1.45279	1.49066	1.33443	-1.52416	-1.21626	-1.53747
Cor0001620.1	1.37421	1.49343	1.28662	-1.40418	-1.25133	-1.49876
Cor0081510.1	0.632385	0.608623	0.628729	-0.641797	-0.658395	-0.569544
Cor0166090.1	1.0358	1.00533	1.11678	-0.899086	-1.23708	-1.02174
Cor0085990.1	1.115	0.827425	0.983774	-0.902403	-0.915969	-1.10783
Cor0184460.1	1.25821	1.17759	1.30497	-1.473	-1.14343	-1.12434
Cor0141690.1	0.814829	0.816089	0.930263	-0.993582	-0.902974	-0.664625
Cor0034770.1	0.556787	0.718605	0.509261	-0.652504	-0.605835	-0.526314
Cor0083880.1	0.902173	1.1367	1.1636	-0.971685	-1.23378	-0.997011
Cor0213330.1	0.681413	0.744702	0.510269	-0.646539	-0.617513	-0.672332
Cor0174480.1	0.989619	0.961752	0.939584	-1.04565	-0.972015	-0.873293
Cor0102640.1	0.930715	0.815055	0.79473	-0.868361	-0.869183	-0.802955
Cor0171500.1	0.531628	0.501727	0.533026	-0.599363	-0.475191	-0.491827
Cor0051740.1	0.910939	0.954336	0.758951	-0.908614	-0.950043	-0.765569
Cor0212210.1	0.663358	0.529063	0.602596	-0.515887	-0.626881	-0.652248
Cor0134800.1	0.715131	0.577145	0.707058	-0.619873	-0.599866	-0.779595
Cor0117360.1	0.795922	0.710604	0.80091	-0.674017	-0.773051	-0.860368
Cor0054880.1	0.912498	0.995263	0.870227	-0.968281	-0.843118	-0.966589
Cor0058280.1	1.10047	1.15594	1.12937	-1.11377	-1.11453	-1.15747
Cor0170970.1	0.627629	0.655225	0.50207	-0.544529	-0.561854	-0.67854
Cor0011230.1	0.856945	1.03072	0.550674	-0.832717	-0.817982	-0.78764
Cor0078470.1	0.787214	0.835791	0.76672	-0.939389	-0.832476	-0.617859
Cor0048430.1	0.732364	0.67002	0.704817	-0.54287	-0.747739	-0.816592
Cor0086290.1	0.744506	0.634617	0.761988	-0.64197	-0.777971	-0.72117
Cor0059810.1	0.638629	0.89038	0.919026	-0.893961	-0.891494	-0.662579
Cor0102070.1	0.575621	0.598034	0.491222	-0.53767	-0.554485	-0.572722
Cor0095330.1	0.61181	0.526765	0.538929	-0.583748	-0.496168	-0.597588
Cor0216320.1	0.695192	0.861308	0.578397	-0.744108	-0.743339	-0.64745
Cor0069190.1	1.4779	1.25995	1.54772	-1.57939	-1.4384	-1.26777
Cor0013320.1	1.16581	1.17439	1.03484	-1.04966	-1.20586	-1.11952
Cor0036810.1	0.472825	0.5854	0.681551	-0.533411	-0.62288	-0.583486
Cor0045530.1	0.725474	0.732787	0.718079	-0.63984	-0.693149	-0.843351
Cor0155700.1	0.783272	0.612505	0.810657	-0.712332	-0.669155	-0.824947
Cor0022940.1	0.71087	0.693058	0.578068	-0.681501	-0.604073	-0.696423
Cor0006480.1	0.79741	0.685665	0.786489	-0.742364	-0.743265	-0.783935
Cor0074810.1	0.521157	0.540593	0.458201	-0.558025	-0.53899	-0.422936
Cor0084780.1	0.604891	0.427834	0.60107	-0.542935	-0.579006	-0.511853
Cor0033590.1	1.06608	1.29106	1.30972	-1.23466	-1.00649	-1.42571
Cor0032820.1	0.660269	0.503335	0.617519	-0.688026	-0.548485	-0.544612
Cor0155060.1	0.589681	0.861636	0.644649	-0.665374	-0.699202	-0.73139
Cor0143690.1	1.15112	1.00156	1.16499	-0.851903	-1.12832	-1.33744
Cor0220590.1	1.04838	0.975142	0.920956	-1.02568	-0.969642	-0.949154
Cor0090210.1	1.41887	1.66496	1.56037	-1.53945	-1.58149	-1.52327
Cor0177870.1	0.721417	0.827203	0.513727	-0.708292	-0.685441	-0.668613
Cor0028370.1	1.23392	1.11154	1.41434	-1.43924	-1.22284	-1.09771
Cor0101550.1	1.0134	1.09037	1.00823	-0.870077	-1.02977	-1.21215
Cor0073250.1	0.683124	0.913196	0.771701	-0.76291	-0.773372	-0.831739
Cor0049390.1	0.803185	1.00492	0.80021	-0.900159	-0.924205	-0.783956
Cor0202590.1	1.00362	0.794196	0.896971	-0.797177	-0.997812	-0.899799
Cor0221250.1	0.892582	0.882978	0.821778	-0.732415	-1.00635	-0.858569
Cor0201640.1	0.471533	0.658023	0.58351	-0.623408	-0.569545	-0.520113
Cor0027620.1	1.07889	0.823362	1.04673	-0.902203	-1.12343	-0.923349
Cor0171350.1	0.710236	0.697477	0.619039	-0.693101	-0.642725	-0.690926
Cor0013120.1	0.66838	0.987224	0.551711	-0.707452	-0.76188	-0.737983
Cor0049290.1	0.930474	0.952907	0.860393	-0.998645	-0.80514	-0.93999
Cor0080830.1	1.11121	0.950456	0.880172	-0.797045	-1.06347	-1.08132
Cor0139410.1	1.28387	1.72021	1.44287	-1.37821	-1.60141	-1.46734
Cor0022030.1	0.969595	0.729533	0.815813	-0.777983	-0.77372	-0.963238
Cor0198280.1	0.554231	0.506124	0.470647	-0.414701	-0.524317	-0.591985
Cor0150150.1	0.798549	0.927105	1.28406	-1.05345	-1.04784	-0.908424
Cor0073790.1	0.989794	0.93542	0.791973	-0.865332	-0.851406	-1.00045
Cor0092990.1	0.948543	0.988704	0.929479	-0.794218	-1.0085	-1.064
Cor0068270.1	0.695253	0.81969	0.811487	-0.715537	-0.857351	-0.753542
Cor0207040.1	0.556834	0.541092	0.571347	-0.663628	-0.501675	-0.503969
Cor0018150.1	0.811865	0.784387	0.764639	-0.797738	-0.679548	-0.883604
Cor0126580.1	0.543364	0.498638	0.557695	-0.50524	-0.510081	-0.584376
Cor0188230.1	0.574364	0.556069	0.601132	-0.609511	-0.562816	-0.559239
Cor0107930.1	0.58079	0.523952	0.4803	-0.551826	-0.492153	-0.541064
Cor0140410.1	1.2594	1.18753	1.25414	-1.38126	-1.188	-1.13181
Cor0177420.1	0.768711	0.751037	0.84177	-0.790047	-0.820866	-0.750606
Cor0061000.1	0.980142	1.01638	0.876137	-0.878548	-1.07418	-0.919939
Cor0053690.1	0.991727	0.847757	1.08938	-0.856333	-0.913106	-1.15943
Cor0160800.1	0.508492	0.544926	0.727232	-0.65499	-0.571372	-0.554288
Cor0113310.1	0.520812	0.445844	0.481646	-0.485918	-0.49035	-0.472033
Cor0092700.1	0.702201	0.762336	0.58505	-0.60435	-0.693105	-0.752131
Cor0085150.1	0.656555	0.720505	0.520677	-0.704083	-0.615821	-0.577833
Cor0021630.1	0.614824	0.867886	0.849324	-0.80199	-0.804736	-0.725308
Cor0021620.1	0.871266	0.814285	1.1313	-1.00803	-0.86858	-0.940235
Cor0111740.1	0.913562	0.730045	0.785508	-0.844001	-0.700253	-0.884861
Cor0113460.1	0.893244	0.713252	0.591546	-0.620192	-0.856515	-0.721335
Cor0082030.1	1.21437	1.32138	1.24811	-1.00813	-1.15517	-1.62056
Cor0030720.1	1.10027	0.982209	1.08177	-1.06821	-1.15392	-0.942116
Cor0092920.1	0.541084	0.736951	0.489846	-0.551362	-0.601723	-0.614796
Cor0079590.1	0.471633	0.480452	0.532719	-0.494239	-0.466263	-0.524301
Cor0041280.1	0.670638	0.585973	0.546961	-0.644434	-0.575173	-0.583966
Cor0000420.1	0.779511	0.757303	0.765882	-0.717436	-0.880075	-0.705185
Cor0080560.1	0.526367	0.548674	0.44356	-0.439252	-0.476807	-0.602542
Cor0021790.1	0.570108	0.545351	0.519387	-0.565048	-0.49664	-0.573158
Cor0017910.1	0.580159	0.714379	0.57677	-0.69161	-0.588475	-0.591221
Cor0122780.1	0.893448	0.983103	0.71658	-0.931772	-1.01483	-0.646525
Cor0155750.1	0.574051	0.516297	0.566863	-0.62531	-0.559104	-0.472797
Cor0061440.1	0.64653	0.64724	0.694499	-0.70159	-0.670815	-0.615864
Cor0213050.1	0.556448	0.479718	0.480888	-0.457138	-0.502253	-0.557663
Cor0040190.1	0.553012	0.494531	0.580649	-0.483177	-0.617824	-0.527191
Cor0045520.1	0.801778	0.742575	0.681855	-0.863083	-0.605927	-0.757198
Cor0130190.1	0.962565	0.957021	0.935576	-0.884767	-0.813804	-1.15659
Cor0044120.1	0.707526	0.656259	0.784656	-0.707842	-0.784707	-0.655893
Cor0220270.1	0.758356	0.854694	0.689256	-0.758761	-0.851698	-0.691847
Cor0178380.1	1.21472	1.22609	1.35598	-1.08018	-1.27437	-1.44224
Cor0196870.1	0.851322	0.740961	0.774872	-0.927549	-0.732799	-0.706808
Cor0130860.1	1.13267	0.962003	1.11425	-1.02267	-0.934026	-1.25223
Cor0031920.1	0.692847	0.630684	0.731382	-0.781277	-0.661559	-0.612078
Cor0178020.1	1.13553	1.18441	1.16964	-1.14927	-1.09518	-1.24513
Cor0104800.1	0.912088	1.08803	0.759574	-0.994501	-0.81295	-0.952237
Cor0074800.1	0.669276	0.538758	0.841174	-0.787639	-0.733383	-0.528185
Cor0194120.1	0.546727	0.583455	0.507718	-0.606446	-0.523161	-0.508294
Cor0031940.1	0.52573	0.500683	0.506046	-0.47542	-0.460718	-0.596321
Cor0137900.1	0.508353	0.463816	0.5208	-0.453024	-0.490846	-0.549099
Cor0027120.1	0.793034	1.08101	0.75998	-1.03381	-0.806345	-0.793868
Cor0099100.1	0.816238	0.72382	0.8464	-0.804651	-0.764702	-0.817105
Cor0050030.1	0.653078	0.661235	0.535001	-0.620949	-0.580324	-0.648041
Cor0073150.1	0.490188	0.637959	0.416883	-0.572039	-0.480662	-0.492329
Cor0145450.1	0.554358	0.708485	0.539191	-0.688859	-0.584437	-0.528739
Cor0124140.1	1.03402	1.03138	1.06715	-0.904323	-1.01941	-1.20882
Cor0108400.1	0.76559	0.902519	0.876874	-0.980319	-0.895732	-0.668932
Cor0098610.1	0.624512	0.523203	0.551014	-0.479375	-0.584672	-0.634682
Cor0074350.1	1.32123	1.41611	1.50758	-1.35954	-1.39493	-1.49046
Cor0046830.1	1.1757	1.2657	1.43504	-1.14509	-1.43564	-1.2957
Cor0215350.1	0.593734	0.79028	0.585961	-0.7146	-0.633429	-0.621946
Cor0157660.1	0.739322	0.743378	0.71638	-0.744805	-0.796361	-0.657915
Cor0002600.1	0.574843	0.85313	0.818455	-0.650275	-0.746286	-0.849867
Cor0017160.1	1.15804	1.11219	1.30941	-1.3419	-1.12456	-1.11318
Cor0127410.1	0.844518	0.822449	0.73863	-0.916627	-0.804071	-0.684898
Cor0089550.1	1.19025	1.3214	1.18719	-1.05511	-1.38048	-1.26324
Cor0043170.1	0.648582	0.732426	0.564054	-0.628933	-0.553398	-0.762731
Cor0137340.1	0.898361	1.13742	0.763542	-0.722976	-0.972657	-1.10369
Cor0101020.1	0.588744	0.381111	0.601909	-0.479994	-0.538899	-0.55287
Cor0082040.1	0.670197	0.490339	0.571136	-0.515242	-0.551091	-0.66534
Cor0130850.1	0.573585	0.477008	0.582737	-0.559132	-0.502955	-0.571244
Cor0022770.1	0.866284	0.7931	0.914043	-0.897139	-0.718034	-0.958254
Cor0160660.1	0.650861	0.742637	0.401773	-0.618795	-0.600637	-0.575839
Cor0161700.1	1.21193	1.26523	1.07367	-1.22347	-0.911961	-1.41541
Cor0099070.1	1.43442	1.57501	1.51904	-1.32626	-1.41981	-1.78241
Cor0132340.1	0.654711	0.599137	0.791877	-0.577204	-0.721056	-0.747466
Cor0157340.1	1.30831	1.41567	1.14877	-1.21791	-1.38326	-1.27158
Cor0188650.1	0.88924	0.858036	1.0207	-0.935352	-1.04208	-0.790538
Cor0024230.1	1.29285	1.44166	1.3066	-1.53706	-1.43599	-1.06805
Cor0002450.1	0.897134	1.14065	0.892887	-0.947328	-1.04399	-0.93935
Cor0007510.1	0.748393	0.788804	0.784068	-0.622414	-0.78424	-0.91461
Cor0148670.1	0.672229	0.732044	0.53147	-0.626049	-0.686306	-0.623387
Cor0210870.1	0.786274	0.651079	0.712052	-0.803907	-0.586761	-0.758736
Cor0040070.1	0.744713	0.62937	0.769298	-0.700664	-0.695488	-0.747229
Cor0133910.1	1.03467	1.14889	0.702694	-1.00536	-0.937959	-0.942935
Cor0039310.1	0.818003	0.792527	0.853642	-1.03568	-0.804066	-0.624429
Cor0037910.1	1.49209	1.22427	1.22759	-1.27622	-1.42998	-1.23774
Cor0127010.1	0.565608	0.514435	0.503163	-0.556529	-0.48514	-0.541538
Cor0067420.1	0.874945	0.969746	0.845002	-0.898628	-0.915486	-0.875579
Cor0163630.1	0.751989	1.10787	0.744357	-0.912358	-0.756068	-0.935786
Cor0217460.1	0.71314	0.760982	0.442961	-0.669906	-0.669302	-0.577876
Cor0124170.1	0.736354	0.764428	0.625167	-0.685263	-0.74495	-0.695736
Cor0052780.1	0.613666	0.643255	0.589627	-0.577506	-0.555435	-0.713607
Cor0098700.1	0.618896	0.663504	0.568424	-0.655856	-0.543317	-0.651652
Cor0084010.1	0.775023	0.644451	0.852185	-0.709359	-0.723047	-0.839253
Cor0200490.1	0.972597	0.895006	0.93656	-0.998276	-1.15966	-0.646226
Cor0210310.1	0.927107	0.782176	0.980655	-0.945993	-0.817288	-0.926656
Cor0196600.1	1.03981	1.15361	0.901713	-1.05828	-0.939132	-1.09773
Cor0067360.1	0.614001	0.675281	0.76659	-0.881914	-0.592401	-0.581557
Cor0188370.1	0.9325	1.04402	0.992792	-0.966995	-0.90127	-1.10105
Cor0066180.1	0.545375	0.694617	0.726327	-0.726432	-0.618494	-0.621393
Cor0087210.1	0.646719	0.510192	0.650315	-0.628577	-0.670793	-0.507856
Cor0001250.1	0.962654	1.08293	0.94673	-1.04817	-1.14861	-0.795525
Cor0092720.1	0.852865	0.833975	0.851404	-0.79013	-0.974933	-0.773181
Cor0089040.1	0.541736	0.628149	0.468496	-0.63986	-0.544305	-0.454217
Cor0090750.1	0.893974	1.0272	1.10971	-1.26524	-0.953875	-0.81176
Cor0186120.1	1.23677	1.21869	1.10963	-0.851227	-1.38632	-1.32755
Cor0100680.1	1.20262	1.03425	1.20571	-1.16765	-0.934362	-1.34057
Cor0075380.1	1.38965	1.5123	1.04138	-1.05953	-1.50812	-1.37568
Cor0130700.1	1.48409	1.1373	1.15436	-1.18046	-1.409	-1.1863
Cor0120500.1	0.915008	0.872674	0.89548	-0.839567	-1.01484	-0.828759
Cor0129440.1	0.958444	1.07505	1.28156	-1.26797	-1.01867	-1.02841
Cor0108820.1	1.38136	1.33221	1.46895	-1.47618	-1.28709	-1.41925
Cor0196460.1	0.775252	0.85035	0.67986	-0.726765	-0.769938	-0.808759
Cor0151090.1	0.783354	0.72878	0.854821	-0.831638	-0.736561	-0.798756
Cor0044570.1	0.748472	0.601455	0.646181	-0.691325	-0.63739	-0.667394
Cor0017310.1	0.851941	1.02451	1.03544	-1.09467	-0.84632	-0.970902
Cor0221390.1	1.02009	1.14082	0.783204	-0.947352	-0.893252	-1.1035
Cor0146380.1	0.733539	0.953946	0.682213	-0.815822	-0.812152	-0.741723
Cor0118170.1	0.547117	0.471498	0.552768	-0.540188	-0.510514	-0.520681
Cor0072460.1	1.0698	0.936674	1.12019	-0.958772	-1.1219	-1.04599
Cor0203550.1	1.07628	0.903106	0.929143	-1.07488	-0.89893	-0.934722
Cor0154560.1	0.550166	0.385515	0.654474	-0.530123	-0.557949	-0.502084
Cor0035970.1	0.584324	0.70814	0.503558	-0.580876	-0.609073	-0.606071
Cor0110840.1	0.603355	0.5961	0.608533	-0.60444	-0.558479	-0.645069
Cor0140460.1	1.57762	1.311	1.85351	-1.55466	-1.49128	-1.69621
Cor0103030.1	0.581901	0.828856	0.589795	-0.774147	-0.70754	-0.518866
Cor0182250.1	0.565284	0.409394	0.569472	-0.517146	-0.477104	-0.549901
Cor0135350.1	0.741367	0.733108	0.696127	-0.672978	-0.78078	-0.716845
Cor0017640.1	1.0111	1.25288	0.893762	-1.33725	-0.985909	-0.834584
Cor0025580.1	0.6697	0.720889	0.498246	-0.67298	-0.610191	-0.605664
Cor0136390.1	0.560267	0.497915	0.423114	-0.472381	-0.482562	-0.526352
Cor0108200.1	0.740963	0.811464	0.757397	-0.793129	-0.797387	-0.719308
Cor0128440.1	0.888164	0.948767	1.10434	-0.980335	-0.861453	-1.09948
Cor0124940.1	0.982245	0.920555	0.968256	-0.926028	-0.964437	-0.980591
Cor0021040.1	0.660255	0.602653	0.748909	-0.70479	-0.702258	-0.60477
Cor0111810.1	0.778844	0.821755	0.920498	-0.736833	-0.864337	-0.919926
Cor0016370.1	1.48871	1.08635	1.34226	-1.49967	-1.12276	-1.29488
Cor0061080.1	1.21549	1.31948	1.21555	-1.19452	-1.2502	-1.3058
Cor0211640.1	1.271	1.43807	1.44182	-1.35988	-1.48981	-1.30119
Cor0049220.1	1.0887	0.833325	1.01195	-0.706057	-1.02543	-1.2025
Cor0168430.1	1.10384	1.00602	1.01452	-0.931302	-1.1005	-1.09258
Cor0162130.1	0.443906	0.657949	0.613021	-0.672121	-0.564791	-0.477963
Cor0150680.1	0.588631	0.861055	0.504024	-0.630643	-0.659288	-0.663779
Cor0197710.1	0.5815	0.67976	0.707502	-0.601873	-0.670041	-0.696848
Cor0137380.1	0.508782	0.465444	0.472173	-0.51595	-0.450968	-0.479481
Cor0089400.1	1.37044	1.30499	1.37375	-1.25882	-1.46621	-1.32415
Cor0043040.1	0.781059	0.886762	0.862868	-0.779737	-1.07581	-0.675137
Cor0074340.1	1.22883	1.41706	1.248	-1.32276	-1.24344	-1.3277
Cor0114850.1	0.546257	0.535276	0.430024	-0.539694	-0.532526	-0.439336
Cor0012830.1	0.623892	0.535628	0.581815	-0.535502	-0.621833	-0.584001
Cor0061520.1	1.18053	1.33356	1.21425	-1.26817	-1.26841	-1.19177
Cor0022270.1	1.24079	1.23238	0.995153	-1.17741	-1.10862	-1.1823
Cor0178330.1	0.944994	0.857161	0.990331	-0.735081	-1.16345	-0.893955
Cor0130420.1	0.844773	0.759	0.737636	-0.825491	-0.752953	-0.762965
Cor0038560.1	0.982092	0.809819	1.32167	-0.960672	-1.1445	-1.0084
Cor0157570.1	0.608769	0.739406	0.508421	-0.639576	-0.637202	-0.579817
Cor0106170.1	0.552052	0.716275	0.568126	-0.729089	-0.526154	-0.58121
Cor0074880.1	0.591708	0.603533	0.517399	-0.635642	-0.688289	-0.388709
Cor0208680.1	0.591323	0.513777	0.628137	-0.567979	-0.515948	-0.64931
Cor0038070.1	0.955958	1.032	0.869755	-0.905574	-1.05954	-0.892598
Cor0213790.1	0.831064	1.01053	0.810095	-0.927038	-0.818491	-0.906162
Cor0144930.1	0.860353	0.913444	0.868171	-0.683746	-1.06515	-0.893068
Cor0066470.1	0.603463	0.679165	0.47948	-0.569379	-0.682329	-0.510399
Cor0106190.1	0.719809	0.745349	0.598207	-0.794245	-0.654908	-0.614212
Cor0030140.1	0.666923	0.80753	0.640247	-0.669534	-0.694073	-0.751093
Cor0087990.1	0.678427	0.668601	0.596938	-0.706789	-0.529022	-0.708156
Cor0011290.1	0.913719	0.832358	0.71249	-0.88092	-0.730903	-0.846744
Cor0118340.1	0.830046	0.734543	0.720055	-0.812568	-0.772008	-0.700068
Cor0029970.1	1.26527	1.42795	1.37854	-1.26792	-1.28587	-1.51796
Cor0164880.1	1.23867	1.27152	1.0557	-1.56509	-1.17935	-0.821454
Cor0021900.1	1.14276	1.2175	1.23493	-1.35796	-1.03799	-1.19924
Cor0109250.1	1.20683	1.57398	1.14857	-1.08725	-1.59124	-1.25088
Cor0220720.1	0.692183	1.02956	0.734851	-0.717591	-0.761975	-0.977031
Cor0053200.1	0.927613	0.827177	1.00478	-0.869044	-1.0082	-0.882328
Cor0034780.1	1.43106	1.52833	1.2862	-1.40167	-1.34116	-1.50275
Cor0088760.1	0.80039	0.573667	0.794546	-0.649064	-0.671804	-0.847734
Cor0215210.1	0.754781	0.884366	0.730433	-0.800672	-0.753723	-0.815185
Cor0058950.1	1.31345	1.62879	1.22676	-1.69778	-1.26003	-1.21119
Cor0206740.1	0.946982	1.06822	0.913639	-1.00473	-0.906774	-1.01734
Cor0091650.1	0.529535	0.42575	0.604752	-0.51139	-0.534451	-0.514196
Cor0108320.1	0.907924	0.896613	0.894987	-0.684216	-1.00163	-1.01368
Cor0117630.1	0.699593	0.650599	0.665535	-0.781619	-0.650402	-0.583705
Cor0188500.1	1.17648	1.28278	1.08983	-1.13992	-1.25053	-1.15864
Cor0161930.1	1.21754	1.21913	1.20441	-1.37915	-0.97577	-1.28615
Cor0014620.1	0.956594	0.899956	0.910913	-0.931017	-0.784599	-1.05185
Cor0067680.1	0.666029	0.6281	0.816393	-0.768119	-0.750479	-0.591924
Cor0193650.1	0.697224	0.530772	0.658492	-0.677844	-0.481077	-0.727567
Cor0131280.1	0.545207	0.445074	0.520141	-0.576607	-0.510373	-0.423442
Cor0095690.1	0.836076	0.82231	0.762593	-0.778827	-0.72658	-0.915572
Cor0059080.1	1.21643	1.16986	1.19697	-1.02496	-1.37245	-1.18584
Cor0050190.1	1.32184	1.49003	1.20337	-1.4204	-1.32378	-1.27107
Cor0084990.1	0.855908	0.74543	0.72162	-0.876803	-0.697507	-0.748648
Cor0190670.1	0.717001	1.10986	0.782651	-0.808861	-0.878581	-0.92207
Cor0206390.1	1.29935	1.38323	1.21961	-1.31376	-1.21732	-1.3711
Cor0205350.1	0.653833	0.938066	0.612211	-0.670116	-0.868793	-0.6652
Cor0064050.1	0.644791	0.666947	0.470117	-0.49952	-0.653013	-0.629321
Cor0159300.1	0.739093	0.605645	0.559846	-0.70342	-0.651535	-0.549629
Cor0212680.1	1.06421	1.32929	0.961296	-0.895498	-1.30197	-1.15733
Cor0105460.1	0.575027	0.447206	0.544549	-0.52567	-0.450372	-0.590739
Cor0022280.1	0.55578	0.496845	0.60421	-0.510317	-0.548194	-0.598324
Cor0122420.1	0.760372	0.563278	0.661413	-0.822809	-0.594815	-0.567439
Cor0209950.1	0.914374	0.886049	1.01769	-0.7733	-0.873377	-1.17143
Cor0196960.1	0.545961	0.696452	0.588922	-0.551191	-0.603483	-0.676661
Cor0000660.1	0.849467	0.9672	0.662179	-0.852906	-0.763821	-0.862119
Cor0008240.1	0.554211	0.443009	0.458483	-0.450734	-0.488014	-0.516955
Cor0125020.1	0.956501	1.08787	1.24324	-1.0507	-1.0715	-1.16541
Cor0027050.1	0.835622	0.761855	0.972681	-0.888901	-0.867482	-0.813775
Cor0014130.1	1.10109	0.96831	1.061	-1.13844	-1.19766	-0.79431
Cor0123990.1	1.06038	1.20294	1.28133	-1.27606	-1.27668	-0.991906
Cor0155680.1	0.669707	0.497721	0.58791	-0.449333	-0.586812	-0.719193
Cor0060580.1	0.513025	0.65665	0.399482	-0.621972	-0.502697	-0.444488
Cor0116470.1	0.49311	0.719751	0.400163	-0.569259	-0.541622	-0.502143
Cor0078410.1	0.583138	0.791749	0.712489	-0.757766	-0.74126	-0.588349
Cor0072380.1	0.546734	0.582475	0.549403	-0.697615	-0.472144	-0.508852
Cor0203920.1	0.494196	0.489732	0.541413	-0.535902	-0.41079	-0.57865
Cor0028820.1	0.630693	0.656897	0.630637	-0.633475	-0.69751	-0.587242
Cor0006500.1	0.950599	1.09908	1.00681	-0.778282	-1.24935	-1.02886
Cor0006020.1	1.02607	1.14588	1.13201	-1.19829	-1.19869	-0.906982
Cor0079540.1	0.862634	0.954166	1.15605	-1.05754	-0.977652	-0.937649
Cor0031820.1	1.0167	1.33819	0.872422	-1.16163	-1.2381	-0.82758
Cor0147830.1	0.847621	0.835829	0.761228	-0.720704	-0.804777	-0.919197
Cor0097620.1	0.655693	0.558882	0.643802	-0.65573	-0.697476	-0.505171
Cor0142860.1	0.604542	0.569709	0.568322	-0.599773	-0.610419	-0.532381
Cor0091960.1	0.800943	0.736308	0.669142	-0.769877	-0.578866	-0.857649
Cor0021800.1	0.736946	0.876136	0.636645	-0.719795	-0.7785	-0.751432
Cor0008080.1	0.525019	0.542438	0.428657	-0.49117	-0.558106	-0.446839
Cor0009880.1	0.645038	0.515781	0.548716	-0.705705	-0.544702	-0.459127
Cor0082490.1	0.965562	1.07498	0.809198	-1.06402	-0.928034	-0.857691
Cor0148280.1	1.02466	0.986618	1.01677	-0.814358	-1.06004	-1.15365
Cor0040430.1	0.6403	0.595881	0.350013	-0.602197	-0.539486	-0.444511
Cor0092760.1	1.30778	1.22215	1.1352	-1.37598	-1.20265	-1.08649
Cor0043060.1	0.905648	0.880758	0.910052	-0.824509	-1.07053	-0.801423
Cor0189590.1	1.21139	1.02629	1.03311	-1.22024	-1.03124	-1.01931
Cor0114320.1	0.610624	0.83094	0.711881	-0.86523	-0.648518	-0.639697
Cor0025110.1	1.37899	1.47003	1.25547	-0.897916	-1.25404	-1.95254
Cor0155730.1	1.37566	1.48395	1.36614	-1.39424	-1.26472	-1.56679
Cor0029880.1	1.34616	1.18773	1.50875	-1.37801	-1.26591	-1.39872
Cor0004590.1	0.641514	0.623	0.483745	-0.651198	-0.581536	-0.515525
Cor0025360.1	0.8255	0.91989	0.772193	-0.862423	-1.01737	-0.637794
Cor0104230.1	1.15304	1.39178	1.41982	-1.29946	-1.23198	-1.43321
Cor0009160.1	1.39778	1.53105	1.11842	-1.43799	-1.32151	-1.28775
Cor0067750.1	0.593242	0.418046	0.593684	-0.481088	-0.555739	-0.568144
Cor0157650.1	0.541174	0.662511	0.456025	-0.542347	-0.647639	-0.469724
Cor0185270.1	0.785843	0.763366	0.878599	-0.974026	-0.739533	-0.714248
Cor0092500.1	0.689178	0.635783	0.643346	-0.794081	-0.668206	-0.50602
Cor0142560.1	0.831029	1.41233	0.977959	-1.16307	-1.01926	-1.03898
Cor0164000.1	0.461132	0.569369	0.539222	-0.535136	-0.610217	-0.42437
Cor0163850.1	1.079	1.0078	1.29252	-1.08167	-1.14029	-1.15737
Cor0163970.1	0.755087	1.10649	0.652612	-0.809394	-0.871562	-0.833233
Cor0152190.1	1.11403	1.23511	0.957209	-1.14646	-1.02937	-1.13052
Cor0055000.1	0.854257	0.876475	0.926983	-0.957697	-0.833072	-0.866946
Cor0018670.1	0.696341	0.750896	0.59746	-0.583297	-0.669156	-0.792245
Cor0190570.1	0.685155	0.859092	0.479844	-0.79322	-0.682485	-0.548386
Cor0046410.1	0.585549	0.571394	0.500193	-0.61765	-0.458906	-0.58058
Cor0146200.1	0.746926	0.705116	0.768883	-0.800568	-0.588772	-0.831584
Cor0197620.1	1.08413	1.1218	1.1308	-1.21745	-1.06723	-1.05205
Cor0075640.1	0.58373	0.830675	0.410309	-0.680948	-0.626128	-0.517639
Cor0113470.1	1.08319	1.24561	0.871165	-1.35023	-0.826988	-1.02274
Cor0031080.1	0.572762	0.487495	0.463744	-0.486777	-0.544365	-0.492859
Cor0090680.1	0.672337	0.633796	0.600463	-0.514754	-0.576935	-0.814906
Cor0063820.1	0.706674	0.873198	0.547298	-0.680718	-0.685331	-0.761122
Cor0186020.1	0.706008	0.670956	0.659662	-0.716681	-0.580893	-0.739052
Cor0023120.1	0.540087	0.668084	0.361836	-0.509481	-0.569467	-0.491059
Cor0018080.1	1.10106	1.16024	1.12966	-0.968529	-1.46212	-0.960317
Cor0219060.1	1.17117	1.13228	1.01154	-1.06103	-1.06172	-1.19224
Cor0012370.1	0.627886	0.612264	0.604772	-0.674777	-0.639121	-0.531025
Cor0010690.1	1.06407	1.12571	1.06471	-1.24114	-1.08685	-0.926488
Cor0039980.1	0.849088	1.00764	0.641963	-0.750128	-0.772593	-0.975969
Cor0020160.1	0.610591	0.74236	0.51502	-0.738878	-0.59158	-0.537514
Cor0195390.1	0.543808	0.576115	0.501195	-0.656603	-0.539392	-0.425123
Cor0011780.1	0.655484	0.61281	0.739917	-0.591419	-0.721567	-0.695225
Cor0061190.1	0.569684	0.558624	0.490316	-0.484588	-0.580164	-0.553871
Cor0018300.1	0.620707	0.536569	0.626769	-0.680775	-0.519205	-0.584065
Cor0022740.1	1.31997	1.38884	1.64275	-1.22061	-1.47139	-1.65955
Cor0007330.1	1.10704	1.3066	1.10695	-1.22517	-0.819101	-1.47632
Cor0034470.1	0.605333	0.613549	0.600275	-0.628559	-0.603325	-0.587274
Cor0058110.1	1.1198	1.04613	0.941506	-1.16116	-1.07719	-0.869091
Cor0150100.1	0.543359	0.461865	0.613811	-0.523838	-0.457601	-0.637595
Cor0028470.1	0.927211	0.669123	0.804969	-0.774319	-0.799064	-0.82792
Cor0082840.1	0.50295	0.452516	0.532609	-0.568152	-0.506884	-0.413038
Cor0086450.1	0.786532	0.618817	0.699605	-0.604631	-0.75301	-0.747314
Cor0035470.1	0.884559	0.847355	1.12985	-0.881673	-0.820636	-1.15946
Cor0090630.1	1.29909	1.38667	1.16866	-1.53328	-1.3375	-0.983636
Cor0101900.1	0.986898	1.27103	0.892766	-1.20069	-0.94645	-1.00356
Cor0198950.1	1.2233	1.04897	1.12213	-1.22487	-1.12118	-1.04835
Cor0019900.1	0.521993	0.667103	0.574701	-0.633534	-0.69237	-0.437892
Cor0166620.1	0.704897	0.632243	0.47759	-0.575777	-0.620476	-0.618477
Cor0003840.1	1.21796	1.43284	0.954075	-1.07189	-1.23701	-1.29598
Cor0213620.1	0.625408	0.797487	0.643667	-0.66111	-0.773072	-0.63238
Cor0175350.1	0.519964	0.389993	0.577414	-0.570638	-0.47663	-0.440104
Cor0212950.1	1.23979	1.3081	0.94348	-1.2493	-1.12232	-1.11975
Cor0177810.1	1.19826	1.28353	1.23576	-1.28158	-1.31536	-1.12061
Cor0080980.1	0.674834	0.549036	0.486114	-0.635985	-0.631461	-0.442538
Cor0100980.1	0.89437	1.14337	1.03658	-1.34488	-0.770986	-0.958453
Cor0136790.1	0.95379	1.29895	0.783508	-1.0595	-0.919489	-1.05726
Cor0142670.1	0.864969	0.696517	0.596908	-0.727805	-0.754057	-0.676532
Cor0163830.1	0.538783	0.760135	0.40319	-0.570212	-0.630705	-0.501191
Cor0083740.1	0.977252	0.905589	1.18341	-1.12964	-1.08033	-0.856279
Cor0127550.1	1.10058	1.35535	1.07153	-1.12082	-1.17343	-1.23321
Cor0157450.1	1.14141	1.07225	1.09072	-1.01841	-0.997414	-1.28856
Cor0004970.1	1.48082	1.26304	1.29594	-1.37609	-1.46702	-1.19668
Cor0036850.1	1.13036	1.08571	1.04504	-1.29413	-1.00058	-0.966404
Cor0200770.1	0.910593	0.787165	0.704124	-0.859223	-0.652318	-0.89034
Cor0081700.1	0.68174	1.05292	0.660424	-0.812293	-0.801722	-0.781071
Cor0210420.1	0.587378	0.731487	0.942703	-0.700331	-0.57856	-0.982677
Cor0143160.1	1.30744	1.50448	1.38032	-1.31614	-1.29554	-1.58057
Cor0039380.1	0.613609	0.661931	0.560139	-0.635198	-0.579435	-0.621046
Cor0091430.1	0.722615	0.733146	0.718981	-0.793288	-0.79414	-0.587314
Cor0025610.1	1.15	1.21378	1.02408	-1.3451	-1.19581	-0.846955
Cor0139800.1	1.01413	0.986119	0.6872	-0.778574	-0.98022	-0.928659
Cor0106310.1	0.965377	1.21827	1.04267	-1.00215	-1.12953	-1.09464
Cor0184430.1	0.788501	0.859548	0.446424	-0.764488	-0.689841	-0.640144
Cor0033710.1	0.682799	0.784432	0.785927	-0.781376	-0.758871	-0.712912
Cor0033150.1	0.72645	0.664035	0.584559	-0.616394	-0.758539	-0.60011
Cor0071380.1	0.719941	0.709108	0.665141	-0.605915	-0.830665	-0.65761
Cor0190370.1	0.903029	0.908021	1.12254	-0.970939	-0.941647	-1.02101
Cor0028260.1	1.40861	1.49901	1.64119	-1.32678	-1.58579	-1.63624
Cor0093310.1	0.559563	0.589852	0.527075	-0.546324	-0.600551	-0.529616
Cor0194070.1	0.629159	0.530218	0.431653	-0.488785	-0.510121	-0.592124
Cor0195650.1	0.722637	0.639301	0.809381	-0.572116	-0.834989	-0.764214
Cor0079340.1	0.502333	0.483737	0.523725	-0.392735	-0.529742	-0.587318
Cor0177800.1	1.34389	1.23485	1.18964	-1.0358	-1.18409	-1.54849
Cor0074570.1	1.161	0.93817	1.17257	-1.46638	-0.934964	-0.870393
Cor0066290.1	0.421268	0.492375	0.547035	-0.520329	-0.427858	-0.512491
Cor0089670.1	0.552132	0.461617	0.506433	-0.460741	-0.469721	-0.589719
Cor0061270.1	0.464068	0.493096	0.493123	-0.506996	-0.511965	-0.431326
Cor0017300.1	0.52121	0.648713	0.35303	-0.514841	-0.52041	-0.487701
Cor0210620.1	0.619179	0.515599	0.521033	-0.66019	-0.4665	-0.529122
Cor0120190.1	0.528668	0.437459	0.492178	-0.462314	-0.566169	-0.429822
Cor0215420.1	0.685445	0.726239	0.589798	-0.737622	-0.621366	-0.642494
Cor0020880.1	1.10269	1.30902	1.43214	-1.66058	-1.20281	-0.980455
Cor0047630.1	0.873976	1.28977	1.11771	-1.02281	-1.16656	-1.09208
Cor0014580.1	0.641159	0.743527	0.611425	-0.509099	-0.814671	-0.672341
Cor0025130.1	0.573555	0.70463	0.612219	-0.686084	-0.691033	-0.513286
Cor0195200.1	0.827489	1.01433	0.622365	-0.977171	-0.666165	-0.82085
Cor0169020.1	0.872729	1.04888	0.880691	-0.884536	-0.952064	-0.965704
Cor0101040.1	0.646344	0.916974	0.588088	-0.828525	-0.713439	-0.609441
Cor0049830.1	0.543353	0.762794	0.505678	-0.651531	-0.625535	-0.53476
Cor0120350.1	0.999776	1.01972	0.867223	-1.1209	-0.859779	-0.906045
Cor0124510.1	0.777796	0.732008	0.740403	-0.732135	-0.867817	-0.650254
Cor0149210.1	1.22536	1.23374	1.33764	-1.22298	-1.47674	-1.09702
Cor0134300.1	0.606617	0.936349	0.751487	-0.855655	-0.646539	-0.792258
Cor0029900.1	0.735634	0.697469	0.55005	-0.6545	-0.687226	-0.641427
Cor0178540.1	0.763998	1.00811	0.876828	-1.01066	-0.896534	-0.741744
Cor0148400.1	0.823119	0.741162	0.786033	-0.761843	-0.857976	-0.730495
Cor0217250.1	0.605611	0.643337	0.539562	-0.61339	-0.68132	-0.493799
Cor0144000.1	0.886516	0.998051	0.945238	-1.05202	-0.874374	-0.903407
Cor0182530.1	1.25577	1.33556	1.27163	-1.24763	-1.20531	-1.41002
Cor0081210.1	0.787714	0.865327	0.617994	-0.795413	-0.803592	-0.672031
Cor0064060.1	0.971195	0.703553	0.782129	-0.844664	-0.815425	-0.796789
Cor0136140.1	0.734218	0.615425	0.767012	-0.575194	-0.872017	-0.669443
Cor0200620.1	0.700747	0.721858	0.586911	-0.560417	-0.836735	-0.612364
Cor0134520.1	0.903032	0.691891	0.9119	-0.857761	-0.900476	-0.748586
Cor0158700.1	0.540287	0.809421	0.516647	-0.776137	-0.561872	-0.528347
Cor0217240.1	0.777411	0.741885	0.432467	-0.611416	-0.718336	-0.62201
Cor0140420.1	0.996872	1.04635	1.01282	-1.15206	-0.878845	-1.02514
Cor0073710.1	0.820965	0.934546	0.796482	-0.73501	-0.958798	-0.858185
Cor0169640.1	0.740731	0.771544	0.488221	-0.745296	-0.680038	-0.575162
Cor0099570.1	0.575562	0.538524	0.490701	-0.510677	-0.581359	-0.51275
Cor0165310.1	0.628412	0.638783	0.511372	-0.536878	-0.622953	-0.618737
Cor0188460.1	0.951088	1.21171	0.864337	-0.945981	-0.925254	-1.1559
Cor0052600.1	0.599682	0.823777	0.451294	-0.632925	-0.608669	-0.633159
Cor0218530.1	1.04027	0.841229	0.964211	-1.00861	-0.861546	-0.975552
Cor0164540.1	0.559927	0.64354	0.625846	-0.424531	-0.58974	-0.815042
Cor0115430.1	0.677775	0.444036	0.629272	-0.677656	-0.448354	-0.625074
Cor0030820.1	1.03981	0.971043	0.999098	-1.02289	-0.966071	-1.021
Cor0201650.1	1.27629	1.31596	1.2149	-1.13642	-1.36632	-1.30442
Cor0101890.1	0.741458	0.919327	0.698534	-0.81065	-0.76993	-0.778739
Cor0164200.1	0.492635	0.536051	0.538268	-0.609919	-0.416197	-0.540837
Cor0072450.1	0.673017	0.735381	0.651697	-0.58963	-0.702003	-0.768461
Cor0183910.1	1.18862	1.06159	1.22102	-1.18249	-1.3186	-0.970136
Cor0168530.1	0.826661	0.747748	0.69568	-0.644658	-0.86269	-0.76274
Cor0003930.1	0.694823	0.731732	0.651024	-0.588893	-0.776944	-0.711741
Cor0196350.1	0.549288	0.579083	0.540355	-0.622505	-0.540484	-0.505737
Cor0019520.1	0.734829	0.541137	0.788454	-0.696838	-0.684221	-0.683361
Cor0205340.1	1.01593	1.1725	1.1988	-1.47499	-0.97323	-0.939002
Cor0075500.1	0.720528	0.965235	0.631248	-0.975601	-0.688696	-0.652714
Cor0070440.1	0.801051	0.973871	0.619136	-0.912187	-0.715013	-0.766858
Cor0058580.1	0.503493	0.517329	0.483115	-0.52453	-0.480683	-0.498724
Cor0160220.1	1.4035	1.51691	1.34454	-1.33932	-1.43677	-1.48885
Cor0214120.1	0.70966	0.771547	1.29205	-0.876801	-0.874292	-1.02217
Cor0145140.1	0.776284	0.7153	0.656523	-0.783042	-0.715486	-0.649579
Cor0102040.1	0.508473	0.507638	0.488479	-0.635406	-0.456405	-0.41278
Cor0117430.1	0.8328	0.937651	0.886721	-0.938735	-1.12441	-0.594032
Cor0028130.1	0.579324	0.644423	0.662758	-0.695599	-0.58413	-0.606776
Cor0193460.1	0.566757	0.669888	0.597455	-0.466759	-0.73411	-0.63323
Cor0165300.1	0.676303	0.890305	0.766379	-0.777305	-0.763967	-0.791716
Cor0213430.1	1.51894	1.48315	1.45815	-1.57473	-1.53469	-1.35082
Cor0087060.1	1.01784	1.23017	1.11162	-0.939471	-1.34287	-1.07729
Cor0206490.1	1.04431	0.956478	1.08438	-1.12147	-1.09409	-0.869613
Cor0125730.1	1.43276	1.30841	1.26915	-1.6029	-1.33903	-1.06838
Cor0186670.1	1.42381	1.00783	1.07581	-1.24754	-1.04488	-1.21503
Cor0074180.1	0.589201	0.598622	0.64647	-0.638166	-0.675603	-0.520525
Cor0035510.1	0.559983	0.418842	0.47058	-0.416682	-0.473716	-0.559007
Cor0146070.1	0.491348	0.60998	0.573962	-0.682211	-0.439614	-0.553464
Cor0001870.1	1.18486	1.15894	1.08242	-1.19288	-0.983698	-1.24965
Cor0031900.1	0.536047	0.770832	0.66076	-0.623302	-0.729448	-0.614889
Cor0068860.1	1.01043	0.746682	0.915173	-0.667518	-1.12985	-0.874916
Cor0014850.1	0.85591	0.893861	0.786792	-0.580625	-0.941744	-1.01419
Cor0048990.1	0.747621	0.627602	0.845343	-0.765367	-0.719319	-0.73588
Cor0050550.1	0.518442	0.65119	0.880915	-0.683291	-0.744157	-0.623099
Cor0111690.1	1.19555	1.14051	1.19501	-1.11807	-1.32807	-1.08493
Cor0094140.1	0.614815	0.455509	0.619351	-0.509856	-0.588692	-0.591127
Cor0044800.1	0.896088	1.09565	0.916899	-1.15756	-0.988833	-0.762243
Cor0132620.1	0.506302	0.499402	0.466136	-0.529511	-0.452231	-0.490098
Cor0017770.1	1.20361	1.43133	1.31636	-1.42434	-1.3486	-1.17835
Cor0096300.1	0.440697	0.600411	0.546145	-0.434298	-0.546505	-0.606449
Cor0168490.1	1.45708	1.69635	1.51594	-1.36707	-1.58332	-1.71898
Cor0194210.1	0.627918	0.745589	0.558417	-0.529135	-0.818983	-0.583806
Cor0100160.1	1.17082	1.38234	1.18836	-1.20118	-1.18166	-1.35868
Cor0178860.1	1.33198	1.22841	1.081	-1.20242	-1.09651	-1.34246
Cor0182940.1	0.748826	0.79086	1.08306	-0.807726	-1.07345	-0.741577
Cor0160030.1	0.9869	1.13967	1.08394	-0.93694	-1.01542	-1.25815
Cor0003910.1	0.657338	0.569705	0.550819	-0.654339	-0.609392	-0.51413
Cor0208120.1	1.06021	1.17447	1.14099	-1.28111	-1.09919	-0.995363
Cor0089520.1	0.961534	1.02436	0.940022	-0.981876	-0.970074	-0.973966
Cor0018710.1	0.775543	0.780247	0.797582	-0.623924	-0.757825	-0.971623
Cor0023840.1	0.884692	1.03719	0.830027	-0.752472	-0.881855	-1.11758
Cor0156610.1	0.705659	0.531968	0.443819	-0.690645	-0.501617	-0.489185
Cor0175640.1	0.542545	0.605017	0.640621	-0.555146	-0.532012	-0.701025
Cor0114840.1	0.776684	0.785282	0.749792	-0.654587	-0.6839	-0.973272
Cor0107030.1	0.578153	0.55922	0.447955	-0.447935	-0.608345	-0.529048
Cor0039360.1	0.468578	0.563384	0.507337	-0.503534	-0.41328	-0.622485
Cor0019280.1	0.990994	0.9669	1.21987	-0.991612	-1.04685	-1.13931
Cor0206680.1	0.829246	1.17179	1.11628	-0.715356	-1.15733	-1.24464
Cor0022320.1	0.551609	0.575304	0.481942	-0.575668	-0.405212	-0.627975
Cor0088380.1	1.38316	1.50508	1.292	-1.54566	-1.0702	-1.56438
Cor0072640.1	0.651784	0.838648	0.514852	-0.699946	-0.663041	-0.642297
Cor0134340.1	1.15231	1.10432	1.09323	-1.17452	-0.885543	-1.2898
Cor0145930.1	0.742485	0.641824	0.784648	-0.669027	-0.844523	-0.655407
Cor0030160.1	0.767079	0.792384	0.645544	-0.577167	-0.735669	-0.892171
Cor0030530.1	0.905314	0.841386	0.917342	-1.01327	-0.918617	-0.732156
Cor0023580.1	0.994273	1.14641	1.08485	-1.31492	-1.05856	-0.852057
Cor0196810.1	0.807168	0.924371	0.685419	-0.855168	-0.719961	-0.84183
Cor0047930.1	0.837003	0.642613	0.742111	-0.737804	-0.747494	-0.736428
Cor0020800.1	1.06475	0.808332	0.904586	-0.819587	-0.916886	-1.04119
Cor0035790.1	1.01309	0.815426	1.00778	-0.681896	-1.26486	-0.889541
Cor0218620.1	0.663735	0.356904	0.626441	-0.562096	-0.541993	-0.542992
Cor0018960.1	0.48594	0.560868	0.429735	-0.517936	-0.525619	-0.432987
Cor0107190.1	1.26369	1.22073	1.21639	-1.54237	-1.31507	-0.843372
Cor0098330.1	0.686328	0.751345	0.94656	-0.834435	-0.874473	-0.675324
Cor0090870.1	1.14726	1.17627	0.883545	-1.2966	-1.01843	-0.892038
Cor0145090.1	0.471466	0.603075	0.599953	-0.595628	-0.479347	-0.599519
Cor0102370.1	0.747999	0.847138	0.774584	-0.857817	-0.765995	-0.745909
Cor0007860.1	0.807784	0.978893	0.937229	-0.844304	-1.08488	-0.79472
Cor0088490.1	0.457624	0.765521	0.426278	-0.667014	-0.554024	-0.428385
Cor0164990.1	0.63838	0.554817	0.596182	-0.530234	-0.748966	-0.510179
Cor0049010.1	0.618922	0.643177	0.764855	-0.759508	-0.592995	-0.674451
Cor0148160.1	0.503471	0.387505	0.702701	-0.58295	-0.509592	-0.501136
Cor0093730.1	0.549445	0.673414	0.702535	-0.4598	-0.647112	-0.818481
Cor0168080.1	1.16022	1.16614	1.54443	-1.11039	-1.52707	-1.23333
Cor0213690.1	0.536813	0.552525	0.502774	-0.438621	-0.563291	-0.590199
Cor0123900.1	0.598651	0.788887	0.65131	-0.770804	-0.637714	-0.63033
Cor0012860.1	0.595751	0.499013	0.600278	-0.573981	-0.614241	-0.50682
Cor0198540.1	0.625811	0.79195	0.540737	-0.678802	-0.682247	-0.597449
Cor0106610.1	0.959407	1.12828	0.838718	-0.917342	-1.04256	-0.966503
Cor0118370.1	0.697402	0.660624	0.619378	-0.661436	-0.648904	-0.667064
Cor0177110.1	1.29017	1.46585	1.19959	-1.48015	-1.3768	-1.09866
Cor0175660.1	0.83917	0.801572	0.914482	-0.719002	-0.911075	-0.925147
Cor0101850.1	0.992812	1.25974	1.06519	-1.06599	-0.890973	-1.36079
Cor0043530.1	1.29736	1.01339	1.60291	-1.52082	-1.06275	-1.33009
Cor0051150.1	1.15279	1.11943	1.24786	-1.47777	-0.951436	-1.09087
Cor0158490.1	0.776457	0.633511	0.746558	-0.708383	-0.803209	-0.644933
Cor0073300.1	0.621036	0.541091	0.913655	-0.555117	-0.791264	-0.729402
Cor0211140.1	1.24625	1.2537	1.28602	-1.19109	-1.44641	-1.14848
Cor0078500.1	0.9679	1.06609	0.913207	-0.785635	-0.934154	-1.22741
Cor0182140.1	0.909679	0.651562	0.621782	-0.732644	-0.718694	-0.731685
Cor0009830.1	0.638572	0.601079	0.578448	-0.669545	-0.596115	-0.55244
Cor0184040.1	0.587221	0.574246	0.609302	-0.503871	-0.629638	-0.63726
Cor0189660.1	1.56837	1.37573	1.40765	-1.54025	-1.46996	-1.34154
Cor0120870.1	0.554962	0.44362	0.607734	-0.626455	-0.546263	-0.433599
Cor0193750.1	0.668617	0.475715	0.717979	-0.620572	-0.686196	-0.555543
Cor0036040.1	1.13909	0.888561	1.04906	-1.28347	-0.986611	-0.806639
Cor0168480.1	0.704274	0.655602	0.637884	-0.630114	-0.653488	-0.714157
Cor0128190.1	0.298586	0.657682	0.703847	-0.634398	-0.514148	-0.511568
Cor0024680.1	1.26034	1.34151	1.11268	-1.23231	-1.66163	-0.820584
Cor0016790.1	0.633914	0.736282	1.14489	-0.963797	-0.696963	-0.854328
Cor0130740.1	0.843128	0.819317	0.861193	-0.88572	-0.970732	-0.667186
Cor0190680.1	0.510041	0.628976	0.542103	-0.58917	-0.527002	-0.564948
Cor0213530.1	1.32516	1.40849	1.02581	-1.39354	-1.35255	-1.01338
Cor0002300.1	0.571599	0.55391	0.564459	-0.507052	-0.691564	-0.491352
Cor0114820.1	0.776494	0.879799	0.643544	-0.945597	-0.645912	-0.708327
Cor0153440.1	0.574484	0.550776	0.638015	-0.547762	-0.597868	-0.617645
Cor0180610.1	0.973326	1.40584	0.929459	-1.15837	-1.13331	-1.01695
Cor0039150.1	0.458026	0.695412	0.369487	-0.494353	-0.511042	-0.51753
Cor0089530.1	1.11809	1.03984	1.01631	-1.24853	-0.98151	-0.944202
Cor0059240.1	0.667834	0.778586	0.696338	-0.723194	-0.751093	-0.668471
Cor0168910.1	0.525229	0.587865	0.422941	-0.468203	-0.652443	-0.415389
Cor0106700.1	0.734442	1.05276	0.988984	-0.988398	-0.968965	-0.818823
Cor0139620.1	0.386142	0.738511	0.408222	-0.510555	-0.536877	-0.485442
Cor0211430.1	0.721144	0.546647	0.708758	-0.684215	-0.516366	-0.775968
Cor0165680.1	0.821393	1.01337	0.598476	-0.631157	-0.825114	-0.976973
Cor0153690.1	0.608135	0.713468	0.512833	-0.688274	-0.610738	-0.535425
Cor0204460.1	0.861781	0.875263	0.677688	-0.897417	-0.802542	-0.714774
Cor0214580.1	0.837393	0.783619	0.891226	-0.988391	-0.788405	-0.735443
Cor0175240.1	0.835762	0.826686	0.792152	-0.632603	-0.975663	-0.846333
Cor0146590.1	1.0609	1.24361	0.959022	-1.34554	-1.05519	-0.862796
Cor0134750.1	0.61557	0.846498	0.44415	-0.669022	-0.632578	-0.604617
Cor0093180.1	0.545353	0.904523	0.392594	-0.595766	-0.65072	-0.595984
Cor0138040.1	0.808175	1.13078	0.904528	-1.11937	-0.869743	-0.854374
Cor0031930.1	0.449865	0.475558	0.514384	-0.478884	-0.487267	-0.473656
Cor0038900.1	0.648867	0.693294	0.656874	-0.638479	-0.581214	-0.779341
Cor0068520.1	0.579716	0.793557	0.606861	-0.767479	-0.596408	-0.616247
Cor0179240.1	0.97331	0.740395	0.863809	-0.967584	-0.717222	-0.892707
Cor0197900.1	0.982533	1.17746	1.38688	-1.1577	-1.40455	-0.984617
Cor0137200.1	0.770182	1.09071	1.18733	-0.866098	-0.973316	-1.20882
Cor0190000.1	0.642266	0.43356	0.555477	-0.459024	-0.634752	-0.537527
Cor0121370.1	0.615731	0.716221	0.443396	-0.670711	-0.494701	-0.609936
Cor0000370.1	0.517831	0.653452	0.549669	-0.754055	-0.565817	-0.401079
Cor0210680.1	0.539355	0.459548	0.533466	-0.520041	-0.592096	-0.420231
Cor0213950.1	1.08432	1.25143	1.28969	-1.54741	-1.17004	-0.907992
Cor0163780.1	0.602604	0.50498	0.471819	-0.514945	-0.592051	-0.472407
Cor0040410.1	1.22253	1.62401	1.0303	-1.30231	-1.30279	-1.27173
Cor0115500.1	0.488814	0.671209	0.431596	-0.522117	-0.599753	-0.469748
Cor0098070.1	1.0675	1.46512	1.15155	-1.19352	-1.54348	-0.947166
Cor0222180.1	1.46463	1.43441	1.30152	-1.26535	-1.36089	-1.57432
Cor0063280.1	1.04591	1.04079	1.57224	-1.26915	-1.14496	-1.24482
Cor0009460.1	0.655616	0.678256	0.857296	-0.819113	-0.776197	-0.595859
Cor0035690.1	0.82136	0.71963	0.724479	-0.735461	-0.92572	-0.604288
Cor0193280.1	0.773128	0.986038	0.697693	-0.901023	-0.737426	-0.81841
Cor0046510.1	1.26566	1.36554	1.25349	-1.21451	-1.37581	-1.29437
Cor0197190.1	0.718887	0.767338	0.517161	-0.708559	-0.636885	-0.657943
Cor0204690.1	0.875304	0.717723	0.917391	-0.876819	-0.815681	-0.817919
Cor0205090.1	0.395062	0.497695	0.522329	-0.454928	-0.441911	-0.518248
Cor0140620.1	0.585881	0.560913	0.579175	-0.561259	-0.682309	-0.482401
Cor0016830.1	0.502593	0.661562	0.424259	-0.631443	-0.462377	-0.494594
Cor0072370.1	0.645819	0.667075	0.646028	-0.580804	-0.505419	-0.872699
Cor0072430.1	0.762403	0.96186	0.678099	-0.713088	-0.928598	-0.760676
Cor0007550.1	0.566735	0.530273	0.517026	-0.419234	-0.562501	-0.6323
Cor0098150.1	0.863071	0.644463	1.03808	-0.792306	-0.866772	-0.886534
Cor0048740.1	0.787471	0.69883	0.731457	-0.631014	-0.849133	-0.737611
Cor0090250.1	0.613005	0.431225	0.712222	-0.485263	-0.619057	-0.652132
Cor0007710.1	0.570209	0.668924	0.651214	-0.535853	-0.749025	-0.605469
Cor0135780.1	0.980531	1.1501	1.02076	-1.04298	-1.02778	-1.08063
Cor0038540.1	0.788657	0.737337	0.889447	-0.610942	-0.746533	-1.05797
Cor0074500.1	0.903995	0.610036	0.735652	-0.85084	-0.576077	-0.822766
Cor0177580.1	1.01758	0.884815	0.879618	-1.02971	-0.960577	-0.79173
Cor0129750.1	0.815323	0.854034	0.665964	-0.723153	-0.77059	-0.841579
Cor0023230.1	0.983207	1.57304	1.10346	-0.980918	-1.35101	-1.32778
Cor0150630.1	0.707581	0.538083	0.777119	-0.548998	-0.738516	-0.735268
Cor0128470.1	0.799266	0.7539	0.680315	-0.875606	-0.657802	-0.700072
Cor0206570.1	1.37922	1.38143	1.6245	-1.29769	-1.44125	-1.64622
Cor0127540.1	0.470474	0.516474	0.918446	-0.644403	-0.693221	-0.56777
Cor0110850.1	0.543405	0.722309	0.53456	-0.632086	-0.580411	-0.587777
Cor0163140.1	0.941328	0.878347	0.784293	-0.985954	-0.755494	-0.86252
Cor0099050.1	0.564733	0.500646	0.581619	-0.456854	-0.649136	-0.541008
Cor0164720.1	0.64772	0.479039	0.659752	-0.549977	-0.591239	-0.645294
Cor0149720.1	0.951714	0.778697	0.698596	-0.572287	-0.895523	-0.961196
Cor0090500.1	0.724448	0.762816	0.636525	-0.659764	-0.852333	-0.611692
Cor0064080.1	0.5662	0.442592	0.52809	-0.456592	-0.548288	-0.532001
Cor0154690.1	0.786248	0.779869	0.860965	-0.866636	-0.781799	-0.778647
Cor0207540.1	0.829198	1.08707	1.07944	-1.0839	-1.17653	-0.735278
Cor0116580.1	1.02977	0.952611	1.14297	-1.22619	-1.00532	-0.893857
Cor0052650.1	1.28069	1.66283	1.23418	-1.39965	-1.28697	-1.49108
Cor0050000.1	0.536094	0.399258	0.48072	-0.506885	-0.482081	-0.427106
Cor0096010.1	0.751401	0.9608	0.738446	-0.872775	-0.847797	-0.730074
Cor0102390.1	0.644495	0.701912	0.905909	-0.943456	-0.725235	-0.583624
Cor0129830.1	0.506667	0.576298	0.555392	-0.52113	-0.636846	-0.480381
Cor0074820.1	0.833023	1.3818	1.46897	-1.26798	-1.31835	-1.09747
Cor0111120.1	0.709816	0.646753	0.766385	-0.682117	-0.742493	-0.698345
Cor0026450.1	1.60533	1.57435	1.0206	-1.54262	-1.4755	-1.18216
Cor0076510.1	0.870357	1.08237	0.936931	-1.14137	-0.865805	-0.882489
Cor0064160.1	1.1675	1.01314	0.837751	-0.854568	-1.0139	-1.14993
Cor0128930.1	0.771765	0.719186	0.639519	-0.779763	-0.694668	-0.65604
Cor0059930.1	0.616301	0.57953	0.58246	-0.559928	-0.647241	-0.571122
Cor0188800.1	0.754076	0.622408	0.760602	-0.494894	-0.703324	-0.938867
Cor0077630.1	0.688532	0.577544	0.626973	-0.512529	-0.597434	-0.783087
Cor0195620.1	0.889205	1.10721	1.04309	-0.931109	-0.996513	-1.11188
Cor0105150.1	0.824438	0.822173	0.733338	-0.812681	-0.767363	-0.799905
Cor0088990.1	0.55592	0.606804	0.417834	-0.399919	-0.567925	-0.612714
Cor0168170.1	0.646058	0.576161	0.550805	-0.586566	-0.682783	-0.503676
Cor0061460.1	0.892471	0.665285	0.811146	-0.724064	-0.89142	-0.753417
Cor0118770.1	1.2735	1.28628	1.05708	-1.17817	-1.20467	-1.23402
Cor0091770.1	1.06026	1.6779	1.27651	-1.6013	-1.09908	-1.31428
Cor0201780.1	1.27914	1.19902	1.28579	-1.30221	-1.14053	-1.3212
Cor0159270.1	0.770241	0.635654	0.70827	-0.754095	-0.783548	-0.576522
Cor0202330.1	0.760161	0.634844	0.779053	-0.807896	-0.705685	-0.660477
Cor0192520.1	0.441026	0.3646	0.498386	-0.463468	-0.396302	-0.444243
Cor0024920.1	1.00241	0.769074	0.999427	-0.816205	-0.968607	-0.986103
Cor0096550.1	1.25578	1.63034	1.52538	-1.68572	-1.26471	-1.46108
Cor0008030.1	0.587936	0.491593	0.567965	-0.602917	-0.585688	-0.45889
Cor0038250.1	0.613505	0.729562	0.488897	-0.567294	-0.623656	-0.641015
Cor0008900.1	0.548949	0.505306	0.627163	-0.644488	-0.603173	-0.433757
Cor0082420.1	0.55295	0.430967	0.530624	-0.532813	-0.492208	-0.48952
Cor0083700.1	0.625914	0.710169	0.516924	-0.508866	-0.660049	-0.684093
Cor0054010.1	0.450026	0.686227	0.495019	-0.508269	-0.534852	-0.588151
Cor0215860.1	0.75876	0.686073	0.711724	-0.531515	-0.674217	-0.950824
Cor0110740.1	0.44934	0.710017	0.688588	-0.746129	-0.547117	-0.554698
Cor0032050.1	0.718115	0.841091	0.807726	-0.828238	-0.675523	-0.863172
Cor0056570.1	0.621463	0.591933	0.565178	-0.606182	-0.59394	-0.578453
Cor0149480.1	1.13577	0.93391	1.09954	-0.826987	-1.34527	-0.996961
Cor0007180.1	0.912543	1.07032	1.2503	-0.914464	-1.41268	-0.906022
Cor0116560.1	1.02071	1.28235	1.05026	-1.32676	-1.113	-0.913548
Cor0202860.1	0.590063	0.708809	0.766448	-0.672607	-0.660451	-0.732262
Cor0195560.1	0.655217	0.627579	0.69637	-0.67365	-0.638874	-0.666642
Cor0049720.1	0.585088	0.685774	0.90346	-0.829015	-0.706205	-0.639102
Cor0124980.1	1.48491	0.959386	1.06166	-1.25024	-1.08484	-1.17088
Cor0156960.1	0.845874	0.781321	0.7764	-0.622731	-0.952042	-0.828822
Cor0060930.1	0.509065	0.610068	0.570492	-0.588871	-0.584664	-0.516089
Cor0072200.1	0.731578	0.826616	0.789626	-0.833481	-0.865028	-0.649311
Cor0122610.1	0.769373	0.838885	0.512052	-0.675698	-0.717011	-0.727601
Cor0159990.1	1.04279	1.17107	1.18454	-1.16088	-1.41528	-0.822246
Cor0091220.1	0.560075	0.960809	0.774665	-0.6782	-0.72371	-0.893639
Cor0096400.1	0.938278	1.00164	0.930075	-0.881937	-0.988709	-0.999351
Cor0118500.1	1.19479	1.34347	0.853507	-1.25836	-0.954889	-1.17851
Cor0128010.1	0.925526	0.99121	1.05578	-1.0807	-1.11684	-0.774978
Cor0117600.1	0.551864	0.637144	0.545641	-0.74778	-0.482024	-0.504845
Cor0140200.1	0.599483	0.611129	0.675567	-0.654412	-0.50816	-0.723608
Cor0139280.1	0.599402	0.569749	0.553442	-0.629798	-0.618548	-0.474247
Cor0000290.1	0.589791	0.605664	1.00353	-0.649097	-0.666313	-0.883578
Cor0169740.1	0.810131	0.893508	0.662167	-0.596075	-1.01172	-0.758016
Cor0181580.1	0.633372	0.927155	0.611969	-0.846367	-0.484774	-0.841354
Cor0124110.1	0.907741	1.12501	0.701306	-0.838651	-1.01814	-0.877265
Cor0180940.1	0.64455	0.709552	0.605351	-0.58297	-0.731548	-0.644936
Cor0175320.1	0.722918	0.426269	0.802267	-0.573223	-0.768622	-0.609609
Cor0117340.1	0.942511	0.992538	0.70015	-0.993384	-0.707447	-0.934368
Cor0077390.1	1.0991	0.945988	1.03849	-1.08419	-1.08452	-0.91486
Cor0094520.1	0.606293	0.576583	0.574391	-0.605976	-0.532657	-0.618634
Cor0179700.1	0.55709	0.813414	0.65076	-0.804014	-0.6354	-0.581849
Cor0082920.1	0.81977	0.862436	0.69721	-0.816842	-0.683427	-0.879147
Cor0032970.1	1.34064	1.38616	1.185	-1.4741	-1.20904	-1.22865
Cor0157040.1	0.46177	0.630476	0.878825	-0.703882	-0.738264	-0.528925
Cor0144590.1	1.04732	1.3564	1.48674	-1.27841	-1.37635	-1.23571
Cor0002510.1	0.612027	0.510598	0.440387	-0.402899	-0.523476	-0.636637
Cor0153220.1	0.723957	0.872605	0.504691	-0.754025	-0.649993	-0.697235
Cor0053860.1	0.54486	0.811573	0.442777	-0.621615	-0.663041	-0.514554
Cor0144010.1	0.506673	0.462615	0.722445	-0.50763	-0.608762	-0.57534
Cor0219540.1	0.676277	0.773207	0.615	-0.713607	-0.835937	-0.514939
Cor0105230.1	1.02408	0.967435	1.00768	-1.3608	-0.87182	-0.766577
Cor0060960.1	0.994305	1.04919	0.940872	-0.722889	-1.01555	-1.24592
Cor0187530.1	0.683822	0.747155	0.631719	-0.646584	-0.663816	-0.752296
Cor0017930.1	0.537843	0.760017	0.454719	-0.614005	-0.678308	-0.460265
Cor0034460.1	0.65755	0.702615	0.511875	-0.707349	-0.567479	-0.597211
Cor0058830.1	0.551516	0.625439	0.786601	-0.38307	-0.709534	-0.870951
Cor0198870.1	0.495044	0.822672	0.553464	-0.793772	-0.57808	-0.499327
Cor0095150.1	0.520338	0.477244	0.481172	-0.441463	-0.496741	-0.54055
Cor0017870.1	1.32734	1.2433	1.4101	-1.09275	-1.38967	-1.49831
Cor0132030.1	0.884713	0.854026	0.777282	-1.04119	-0.614454	-0.860378
Cor0043020.1	0.655833	0.660578	0.78157	-0.59239	-0.884215	-0.621376
Cor0191120.1	0.674114	0.454021	0.496383	-0.539937	-0.550139	-0.534442
Cor0021970.1	0.943382	1.22936	0.700124	-1.0133	-1.03967	-0.819893
Cor0185150.1	0.717866	0.481596	0.759409	-0.825065	-0.537336	-0.59647
Cor0000450.1	1.50998	1.27743	1.77398	-1.44997	-1.59014	-1.52128
Cor0093440.1	0.810717	1.00349	1.01857	-0.816343	-0.864954	-1.15149
Cor0131980.1	0.540776	0.942247	0.46933	-0.616136	-0.607564	-0.728653
Cor0171340.1	0.486672	0.563476	0.601828	-0.535381	-0.432008	-0.684587
Cor0125720.1	0.809316	0.694165	0.636067	-0.826055	-0.762152	-0.551342
Cor0108930.1	0.888732	0.998397	0.837552	-1.12597	-0.901679	-0.697036
Cor0047610.1	0.601419	0.55331	0.658145	-0.781874	-0.543299	-0.487701
Cor0039170.1	0.512694	0.599232	0.704168	-0.566151	-0.762818	-0.487124
Cor0102340.1	0.739158	0.770109	0.897998	-0.952227	-0.801815	-0.653222
Cor0154650.1	0.801203	0.837543	0.78438	-0.838526	-1.05918	-0.525424
Cor0216790.1	0.617293	0.797953	0.706661	-0.604209	-0.804881	-0.712817
Cor0066250.1	0.543142	0.741946	0.641822	-0.648497	-0.696279	-0.582134
Cor0119530.1	0.820147	1.03914	0.883719	-0.768937	-1.02925	-0.944826
Cor0098740.1	0.65368	0.691905	0.907395	-0.850477	-0.857177	-0.545326
Cor0050670.1	0.602208	0.530425	0.646202	-0.549747	-0.588107	-0.640982
Cor0206220.1	0.475964	0.542781	0.597755	-0.47207	-0.611532	-0.532899
Cor0068110.1	1.00993	1.12671	1.24765	-1.22037	-0.997681	-1.16624
Cor0194520.1	0.724659	0.589849	0.833106	-0.835097	-0.635373	-0.677144
Cor0058980.1	0.630908	0.564782	0.483702	-0.512762	-0.507399	-0.659231
Cor0174960.1	0.881507	0.906215	0.870707	-0.784525	-1.01462	-0.859289
Cor0164960.1	0.561634	0.494225	0.444988	-0.311365	-0.692566	-0.496916
Cor0158040.1	0.644987	0.505988	0.52886	-0.420495	-0.593443	-0.665896
Cor0064680.1	0.545483	0.602751	0.618334	-0.571891	-0.61301	-0.581667
Cor0027030.1	0.595302	0.457899	0.535477	-0.538316	-0.525291	-0.52507
Cor0037500.1	0.701889	0.88989	0.89499	-0.818306	-0.818947	-0.849516
Cor0079200.1	0.499082	0.53414	0.434307	-0.424567	-0.463014	-0.579948
Cor0071080.1	0.91624	1.02302	0.993176	-0.97247	-1.00631	-0.953649
Cor0181180.1	0.883114	1.00005	0.856829	-0.900754	-1.07955	-0.759684
Cor0081870.1	0.503935	0.464278	0.672668	-0.509245	-0.577115	-0.554521
Cor0170050.1	0.763875	0.866703	0.604864	-0.661388	-0.867672	-0.706383
Cor0103450.1	1.47829	1.36867	0.906857	-1.25612	-1.34001	-1.15768
Cor0142660.1	0.733139	0.741566	0.523793	-0.603337	-0.66918	-0.725981
Cor0191830.1	0.46366	0.381106	0.59919	-0.46863	-0.494664	-0.480661
Cor0166130.1	0.402302	0.544157	0.655231	-0.52559	-0.544856	-0.531244
Cor0080240.1	0.754993	0.697433	0.921854	-0.591128	-0.902406	-0.880745
Cor0162090.1	0.893167	0.910549	0.826014	-0.653738	-0.831613	-1.14438
Cor0086750.1	1.09069	1.10287	0.905522	-1.0784	-0.878016	-1.14266
Cor0043690.1	1.20804	1.29993	1.27614	-0.998379	-1.30949	-1.47623
Cor0169600.1	0.744857	0.733771	0.485082	-0.589439	-0.619962	-0.754309
Cor0073290.1	1.11247	0.969034	0.752746	-1.04045	-0.792203	-1.0016
Cor0019640.1	0.931641	0.669318	0.83122	-0.829744	-0.991446	-0.610989
Cor0105140.1	0.991067	1.02399	0.985838	-0.876852	-0.959868	-1.16417
Cor0002950.1	0.877839	0.955958	0.814004	-0.577307	-1.05491	-1.01558
Cor0110300.1	0.590791	0.802795	0.676893	-0.7344	-0.725288	-0.61079
Cor0075530.1	1.32764	1.86812	1.04074	-1.43004	-1.39724	-1.40921
Cor0196200.1	0.774102	0.929804	0.882029	-0.680251	-0.989381	-0.916304
Cor0205770.1	0.68993	0.956691	1.06414	-0.817303	-0.790757	-1.1027
Cor0075840.1	0.748016	0.791839	0.584832	-0.991715	-0.43816	-0.694811
Cor0200570.1	0.639014	0.517296	0.495413	-0.423956	-0.640206	-0.58756
Cor0099460.1	0.958715	1.03102	0.866309	-1.14959	-0.818402	-0.888046
Cor0103280.1	0.623578	0.736208	0.744924	-0.431286	-0.994345	-0.679079
Cor0211530.1	0.628525	0.574447	0.415681	-0.657081	-0.50256	-0.459012
Cor0120590.1	0.832388	0.797088	0.998356	-0.662606	-0.99946	-0.965766
Cor0122270.1	0.685861	0.581092	0.694984	-0.711988	-0.609061	-0.640888
Cor0107670.1	0.748361	0.819547	0.967893	-0.921988	-0.85164	-0.762174
Cor0006100.1	0.972443	0.954343	1.04072	-0.881813	-0.973478	-1.11222
Cor0134650.1	0.889822	0.704417	0.637412	-0.614573	-0.824492	-0.792585
Cor0053060.1	0.815592	0.676835	1.06957	-0.901929	-0.885665	-0.774406
Cor0215760.1	0.431468	0.70351	0.923696	-0.803875	-0.492337	-0.762462
Cor0024840.1	0.791504	0.942777	0.769627	-1.13048	-0.799314	-0.574115
Cor0122580.1	0.913199	1.03111	0.798104	-0.680277	-0.827887	-1.23425
Cor0164670.1	0.693295	0.66738	0.547988	-0.737004	-0.63964	-0.532019
Cor0205750.1	0.519157	0.464411	0.567998	-0.335046	-0.677426	-0.539094
Cor0067310.1	0.509521	0.638401	0.470688	-0.546983	-0.389339	-0.682287
Cor0216210.1	0.700773	0.620045	0.812129	-0.653067	-0.775956	-0.703924
Cor0101410.1	0.95665	0.812289	0.765161	-0.873672	-0.727709	-0.932718
Cor0200170.1	0.774948	0.635231	0.769361	-0.693009	-0.754692	-0.731839
Cor0161660.1	0.998643	0.993545	1.19678	-0.825807	-1.02123	-1.34194
Cor0106030.1	0.501383	0.866774	0.342346	-0.595666	-0.634364	-0.480473
Cor0033870.1	0.641477	0.562943	0.67684	-0.693789	-0.523167	-0.664304
Cor0185710.1	1.07443	1.19252	1.61183	-1.19484	-1.32307	-1.36085
Cor0122810.1	0.453737	0.683393	0.427247	-0.636829	-0.425042	-0.502506
Cor0094620.1	0.542178	0.545844	0.606755	-0.584214	-0.625598	-0.484965
Cor0094830.1	1.10772	0.97962	1.05944	-0.990747	-0.923978	-1.23205
Cor0086090.1	0.577774	0.39893	0.604637	-0.458291	-0.489973	-0.633078
Cor0110750.1	0.613663	0.603676	0.503376	-0.424888	-0.591696	-0.704131
Cor0196420.1	0.815821	0.572793	0.827438	-0.74826	-0.893744	-0.574047
Cor0217880.1	0.914462	1.25183	0.583489	-0.861786	-0.77451	-1.11348
Cor0205850.1	0.549225	0.676731	0.540887	-0.653152	-0.510162	-0.603529
Cor0136690.1	0.863691	0.571189	0.863164	-0.732654	-0.659811	-0.905579
Cor0153350.1	0.630124	0.470838	0.60975	-0.608536	-0.609306	-0.49287
Cor0055090.1	1.21	1.39124	1.43001	-1.1655	-1.43044	-1.4353
Cor0105480.1	0.911963	0.903645	0.846837	-1.09707	-0.710898	-0.854472
Cor0121140.1	1.03885	0.816613	0.819995	-0.773892	-0.794307	-1.10726
Cor0220160.1	0.902676	0.74485	0.648975	-0.762584	-0.595708	-0.938208
Cor0170580.1	0.770955	0.422356	0.636394	-0.620906	-0.621601	-0.587198
Cor0208530.1	0.769404	0.840274	0.861271	-1.0186	-0.473778	-0.978568
Cor0138170.1	0.469869	0.703261	0.592919	-0.596294	-0.580895	-0.58886
Cor0106650.1	0.59271	0.394432	0.459967	-0.50484	-0.461295	-0.480974
Cor0003690.1	0.939552	1.03209	1.34442	-0.968692	-1.12849	-1.21889
Cor0150850.1	0.477826	0.386399	0.480544	-0.399295	-0.576109	-0.369365
Cor0191150.1	0.604261	0.551108	0.644164	-0.616714	-0.7249	-0.457919
Cor0089030.1	0.934423	0.858879	0.949191	-1.19386	-0.895084	-0.653553
Cor0032200.1	0.555132	0.467872	0.580224	-0.574293	-0.551988	-0.476947
Cor0109980.1	0.540325	0.710982	0.381627	-0.497519	-0.64351	-0.491905
Cor0021690.1	0.727903	0.842468	0.840636	-0.97083	-0.627197	-0.812981
Cor0023550.1	0.623006	0.480804	0.552887	-0.696492	-0.470032	-0.490173
Cor0097330.1	0.695322	0.635285	0.715052	-0.61346	-0.605312	-0.826888
Cor0099430.1	0.881531	0.701627	0.696124	-0.564906	-0.817099	-0.897277
Cor0179950.1	0.690365	0.739547	0.456811	-0.638528	-0.599738	-0.648457
Cor0038530.1	0.637132	0.723763	0.714904	-0.530166	-0.789101	-0.756532
Cor0002690.1	0.69441	0.910432	0.845837	-0.743025	-0.829517	-0.878137
Cor0086440.1	0.842272	0.737813	1.18035	-0.931527	-0.94334	-0.885567
Cor0210710.1	0.985809	0.873825	0.709242	-0.859435	-0.801401	-0.908039
Cor0079420.1	0.623008	0.569843	0.770789	-0.485283	-0.648331	-0.830025
Cor0144850.1	0.617763	0.549418	0.456137	-0.681594	-0.400265	-0.541459
Cor0043810.1	0.560173	0.700477	0.464411	-0.62217	-0.574396	-0.528495
Cor0170700.1	0.525039	0.590648	0.525645	-0.461413	-0.636239	-0.543681
Cor0142930.1	0.502761	0.757456	0.51478	-0.653728	-0.660772	-0.460498
Cor0180630.1	0.861921	0.922599	0.821315	-0.948485	-0.948995	-0.708356
Cor0113780.1	0.798306	0.853301	0.90583	-0.988697	-0.844395	-0.724346
Cor0079720.1	0.899462	1.15026	0.908862	-0.806935	-0.6979	-1.45375
Cor0178780.1	0.720393	0.944655	0.952853	-1.06989	-0.734552	-0.813461
Cor0154960.1	0.678083	0.829278	0.637786	-0.4444	-0.75985	-0.940896
Cor0179320.1	0.709829	1.06499	0.801262	-0.914804	-0.979994	-0.681287
Cor0210130.1	0.785482	0.884114	0.786884	-0.939112	-0.672626	-0.844741
Cor0203410.1	0.762379	0.357756	0.731159	-0.597961	-0.656379	-0.596955
Cor0071860.1	0.872345	0.651699	0.776927	-0.746221	-0.807405	-0.747345
Cor0219080.1	0.877331	0.718024	0.748498	-0.733928	-0.681381	-0.928544
Cor0205060.1	0.457955	0.528571	0.650577	-0.64951	-0.411499	-0.576094
Cor0159850.1	0.503132	0.529153	0.525708	-0.446028	-0.462441	-0.649524
Cor0016970.1	0.625367	0.831502	0.348694	-0.746281	-0.597016	-0.462265
Cor0120900.1	1.036	1.09701	0.679264	-0.913305	-0.973444	-0.925522
Cor0150450.1	1.09796	0.798525	1.20444	-0.876558	-0.784401	-1.43996
Cor0085280.1	0.93388	0.640776	0.724968	-0.983297	-0.776958	-0.539369
Cor0071260.1	0.584419	0.664247	0.73497	-0.590998	-0.715916	-0.676721
Cor0064850.1	0.610992	0.583318	0.920718	-0.811291	-0.582974	-0.720763
Cor0182410.1	0.373299	0.635552	0.448479	-0.516208	-0.44626	-0.494862
Cor0001240.1	1.16881	1.57411	1.38533	-1.51239	-1.46692	-1.14894
Cor0089820.1	0.617722	0.962039	1.11143	-0.816978	-0.930823	-0.943393
Cor0025760.1	1.27607	1.47284	1.20534	-1.40734	-1.20115	-1.34577
Cor0129180.1	0.704362	0.969393	0.283332	-0.646525	-0.586078	-0.724484
Cor0093750.1	0.632818	1.05837	0.730536	-0.736494	-0.827405	-0.857828
Cor0044930.1	0.819314	0.750865	0.551457	-0.488471	-0.649709	-0.983456
Cor0205520.1	0.905526	0.624502	0.80398	-0.965823	-0.628062	-0.740123
Cor0016150.1	0.957351	0.90787	0.826473	-0.952318	-0.756026	-0.983351
Cor0103420.1	1.03371	0.861646	1.19839	-0.798695	-1.33989	-0.955163
Cor0185880.1	1.10786	1.33565	1.23883	-1.11777	-0.879042	-1.68553
Cor0116850.1	0.640275	0.535409	0.58495	-0.480466	-0.603668	-0.6765
Cor0053440.1	0.614256	0.519659	0.425577	-0.564693	-0.53612	-0.45868
Cor0187690.1	1.21191	1.10725	0.774786	-0.955265	-1.0122	-1.12648
Cor0184690.1	0.769309	0.622171	0.721256	-0.753859	-0.690499	-0.668378
Cor0006010.1	0.92201	0.933323	1.0049	-1.40018	-0.739885	-0.720167
Cor0166480.1	1.06227	0.605554	0.860854	-0.845149	-0.862736	-0.820795
Cor0132190.1	1.05054	1.23001	1.33485	-0.944922	-0.820462	-1.85002
Cor0100370.1	0.566318	0.484707	0.520898	-0.534836	-0.415487	-0.6216
Cor0041310.1	0.868458	0.678603	0.540564	-0.573387	-0.595752	-0.918486
Cor0088500.1	0.660355	0.546189	0.76951	-0.825743	-0.506386	-0.643925
Cor0199770.1	0.693496	0.493733	0.78693	-0.66731	-0.641096	-0.665753
Cor0099010.1	0.710469	1.06147	0.722432	-0.866513	-0.827871	-0.799987
Cor0144390.1	0.604887	0.383439	0.464457	-0.522164	-0.452105	-0.478513
Cor0023350.1	0.793635	0.802905	0.686577	-0.852439	-0.732667	-0.698012
Cor0091330.1	0.574564	0.788896	0.49729	-0.593007	-0.46037	-0.807373
Cor0064530.1	0.571378	0.72219	0.732243	-0.60084	-0.619289	-0.805682
Cor0037000.1	0.586198	0.757829	0.773307	-0.869454	-0.646082	-0.601799
Cor0091010.1	0.874903	1.15669	0.951815	-0.928039	-0.810617	-1.24475
Cor0216810.1	0.598703	0.674074	0.512259	-0.649798	-0.627152	-0.508087
Cor0163320.1	0.633989	0.788244	0.598594	-0.813312	-0.826665	-0.38085
Cor0128210.1	0.700811	0.547651	0.650989	-0.418206	-0.714625	-0.76662
Cor0194280.1	1.04939	0.856438	0.831382	-0.875487	-0.823593	-1.03813
Cor0060200.1	0.60659	0.620024	0.498089	-0.431217	-0.589878	-0.703609
Cor0139560.1	0.564281	0.638218	0.635439	-0.5638	-0.774829	-0.499309
Cor0085670.1	0.509466	0.554817	0.516843	-0.622107	-0.460626	-0.498392
Cor0064980.1	0.535773	0.452668	0.504639	-0.53181	-0.602877	-0.358393
Cor0076960.1	1.19743	1.42241	0.799844	-0.942079	-1.20092	-1.27668
Cor0136810.1	0.639826	0.552136	0.268092	-0.507274	-0.440104	-0.512675
Cor0124910.1	0.604619	0.485508	0.491359	-0.518455	-0.349365	-0.713666
Cor0097870.1	0.946604	1.15874	0.658231	-1.10593	-0.917178	-0.740469
Cor0049260.1	1.2357	1.1497	1.29772	-1.55404	-0.891245	-1.23782
Cor0103430.1	1.0887	0.848782	1.1025	-0.841454	-1.21492	-0.983608
Cor0000790.1	0.566194	0.969228	0.658961	-0.987347	-0.692312	-0.514723
Cor0194160.1	0.610483	0.911403	0.809814	-0.710953	-0.830748	-0.789999
Cor0100390.1	1.36977	0.845844	1.53842	-1.26844	-1.19688	-1.28871
Cor0186060.1	0.800582	0.759102	0.662855	-0.699971	-0.880028	-0.642541
Cor0141050.1	0.938273	0.916	0.836958	-0.940138	-0.896212	-0.854881
Cor0053220.1	0.948271	0.883314	1.01438	-0.802478	-1.11777	-0.925717
Cor0111870.1	0.53309	1.01967	0.563691	-0.779987	-0.645132	-0.691336
Cor0118430.1	0.576352	0.707235	0.668761	-0.47251	-0.711291	-0.768547
Cor0140500.1	0.538833	0.47233	0.465679	-0.489709	-0.513954	-0.473179
Cor0019780.1	0.723434	0.760114	0.81899	-0.677541	-0.690261	-0.934736
Cor0090110.1	0.727666	0.854735	0.711326	-0.624782	-0.798207	-0.870739
Cor0061280.1	0.530325	0.464528	0.595808	-0.394199	-0.72874	-0.467722
Cor0089260.1	0.619906	0.524982	1.00965	-0.753115	-0.638117	-0.763302
Cor0038760.1	0.76117	0.476745	0.530952	-0.549499	-0.619201	-0.600167
Cor0077740.1	0.530589	0.808446	0.604164	-0.773711	-0.762456	-0.407031
Cor0079550.1	0.467168	0.496876	0.483979	-0.512479	-0.459382	-0.476162
Cor0085410.1	1.05999	1.12051	0.823549	-1.02471	-1.00099	-0.978358
Cor0131130.1	0.685139	0.833024	0.712718	-0.724022	-0.760793	-0.746066
Cor0021080.1	0.805783	0.740244	0.561607	-0.903708	-0.572276	-0.631651
Cor0218880.1	0.436931	0.485977	0.569912	-0.55144	-0.460467	-0.480913
Cor0067520.1	0.792614	0.856014	0.556073	-0.655764	-0.77304	-0.775897
Cor0085090.1	0.836311	0.761045	0.570553	-0.735656	-0.659545	-0.772708
Cor0123080.1	1.24614	1.27458	1.43029	-1.25915	-1.21593	-1.47592
Cor0104930.1	0.515267	0.487528	0.609356	-0.507402	-0.639765	-0.464985
Cor0196640.1	0.846542	1.09025	1.01091	-1.04039	-1.13134	-0.775968
Cor0222660.1	0.805836	0.559311	0.993116	-1.10925	-0.542287	-0.706723
Cor0038750.1	1.3761	1.35057	1.40726	-1.70251	-1.17372	-1.2577
Cor0221500.1	0.488803	0.562768	0.423427	-0.655512	-0.399831	-0.419656
Cor0137450.1	0.854855	0.789519	0.74164	-0.751348	-0.971087	-0.663578
Cor0054680.1	0.959349	0.754702	0.865524	-1.01112	-0.717503	-0.850955
Cor0153820.1	0.463695	0.635073	0.426496	-0.471718	-0.615108	-0.438438
Cor0126320.1	0.530223	0.51281	0.430819	-0.521246	-0.351069	-0.601537
Cor0019720.1	0.549801	1.14557	0.635683	-0.788524	-0.818739	-0.723793
Cor0073470.1	1.39061	1.39738	1.23343	-1.34566	-1.25111	-1.42465
Cor0179960.1	0.739439	0.556708	0.530806	-0.746009	-0.508808	-0.572136
Cor0210120.1	0.581479	0.656351	0.426893	-0.652827	-0.423001	-0.588896
Cor0114980.1	1.23511	0.821112	0.849373	-0.852604	-1.09883	-0.954162
Cor0166510.1	0.636109	0.649201	0.547623	-0.42784	-0.670281	-0.734812
Cor0050350.1	0.591614	0.519986	0.411994	-0.540418	-0.520708	-0.462468
Cor0127800.1	0.764866	0.913717	0.595379	-0.806272	-0.69633	-0.771361
Cor0108960.1	0.842898	0.786019	0.819854	-0.782951	-0.664526	-1.00129
Cor0130360.1	0.580826	0.906083	0.83653	-0.920095	-0.644341	-0.759002
Cor0141310.1	0.698166	0.796571	0.563914	-0.492014	-0.640025	-0.926612
Cor0073110.1	0.766972	0.651545	0.873961	-0.608546	-0.910309	-0.773622
Cor0127910.1	0.717404	0.516405	0.609877	-0.506325	-0.624685	-0.712677
Cor0120820.1	0.524154	0.577054	0.606819	-0.603407	-0.487301	-0.617319
Cor0060940.1	1.08172	1.38402	1.42683	-1.23817	-1.41016	-1.24425
Cor0050620.1	0.606719	0.76116	0.522096	-0.736722	-0.63286	-0.520393
Cor0076540.1	0.914351	1.38358	0.768544	-0.890578	-1.11789	-1.05801
Cor0026810.1	1.04487	0.974989	0.900397	-1.00648	-0.87874	-1.03504
Cor0037060.1	1.09222	1.23138	1.10496	-0.796983	-1.36353	-1.26805
Cor0180970.1	0.593207	0.715767	0.482879	-0.525763	-0.631628	-0.634463
Cor0168150.1	0.466138	0.368241	0.620876	-0.673072	-0.467138	-0.315046
Cor0222690.1	0.76068	0.875349	0.594199	-0.702035	-0.834778	-0.693416
Cor0035020.1	1.06148	0.7633	1.23946	-0.990965	-0.966639	-1.10664
Cor0062410.1	0.810548	0.938833	0.766108	-0.947124	-1.02423	-0.544131
Cor0005150.1	1.1148	0.768948	1.17319	-0.936278	-1.18249	-0.938167
Cor0098710.1	0.651845	0.537474	0.516106	-0.59692	-0.559821	-0.548683
Cor0119310.1	0.585721	0.504661	0.48827	-0.374144	-0.528672	-0.675836
Cor0077980.1	0.402631	0.528017	0.593999	-0.52419	-0.524408	-0.47605
Cor0005600.1	0.655788	0.953476	0.80783	-0.886862	-0.748265	-0.781966
Cor0050430.1	0.476703	0.86763	0.60078	-0.742837	-0.629595	-0.572681
Cor0177660.1	0.646583	1.14318	1.14523	-0.504514	-1.17822	-1.25225
Cor0182390.1	1.27439	1.0861	1.60249	-1.68252	-1.30426	-0.976191
Cor0150020.1	1.47937	1.17221	1.37388	-1.53328	-1.05354	-1.43864
Cor0053760.1	0.657002	0.854047	0.732487	-0.684773	-0.771304	-0.787459
Cor0062480.1	0.686104	0.936137	0.682739	-0.579825	-1.04523	-0.679924
Cor0067560.1	0.607128	0.675739	0.659827	-0.730053	-0.660904	-0.551736
Cor0065430.1	0.617627	0.675442	0.710604	-0.616294	-0.752042	-0.635337
Cor0108310.1	0.61058	0.997695	0.929017	-0.634436	-0.874015	-1.02884
Cor0128000.1	0.45661	0.595347	0.586944	-0.766327	-0.431939	-0.440635
Cor0055290.1	0.774564	0.714932	0.889471	-0.733885	-0.939874	-0.705207
Cor0031520.1	0.751864	0.9779	0.846081	-0.71887	-0.977382	-0.879592
Cor0074620.1	0.782106	0.843389	0.887785	-1.05491	-0.74398	-0.714393
Cor0061490.1	0.572883	0.531642	0.816258	-0.709158	-0.583926	-0.6277
Cor0066840.1	0.788674	0.894936	0.923548	-0.773073	-0.963938	-0.870147
Cor0079530.1	0.628799	1.13894	0.681004	-0.671199	-0.977785	-0.799761
Cor0129270.1	0.908077	1.01389	1.11078	-1.17034	-1.11752	-0.744879
Cor0010340.1	0.622448	0.95256	0.775256	-0.83837	-0.491929	-1.01996
Cor0076590.1	0.794003	0.644454	0.831936	-0.786323	-0.651665	-0.832404
Cor0142630.1	1.54683	1.34295	1.5734	-1.55833	-1.40545	-1.49941
Cor0000380.1	0.538161	0.493526	0.792234	-0.741682	-0.669245	-0.412993
Cor0133710.1	0.46365	0.888884	0.759853	-0.45755	-0.686697	-0.968141
Cor0170080.1	0.572453	0.690776	0.742406	-0.674109	-0.609072	-0.722453
Cor0064180.1	1.08699	0.860131	0.650599	-0.72175	-0.854662	-1.0213
Cor0003520.1	1.0182	1.26319	0.772553	-1.08776	-0.836864	-1.12932
Cor0072090.1	0.862261	0.894256	0.588424	-0.888992	-0.501267	-0.954683
Cor0086270.1	0.443268	0.77517	0.563284	-0.713613	-0.47872	-0.58939
Cor0028140.1	0.615103	0.570001	0.402778	-0.500273	-0.572353	-0.515255
Cor0009380.1	0.566336	0.677417	0.430872	-0.576483	-0.408808	-0.689334
Cor0197200.1	0.684128	0.819865	0.641816	-0.694851	-0.570524	-0.880435
Cor0208000.1	0.519218	0.672252	0.620202	-0.590927	-0.519399	-0.701346
Cor0008070.1	1.22402	0.984214	1.39527	-0.977371	-1.00769	-1.61844
Cor0007890.1	0.668249	0.733344	0.527698	-0.543702	-0.581468	-0.804122
Cor0049850.1	0.772412	0.955565	0.64771	-0.668558	-1.00406	-0.703072
Cor0110830.1	0.777983	0.774246	0.903091	-0.750391	-0.952415	-0.752514
Cor0034980.1	0.722959	0.674365	0.584568	-0.78165	-0.564172	-0.63607
Cor0105050.1	0.869695	1.00466	0.978149	-0.462962	-0.983415	-1.40613
Cor0144780.1	0.839148	0.890908	0.610119	-0.817534	-0.711615	-0.811026
Cor0066030.1	1.20863	1.20636	1.01614	-1.11766	-1.1658	-1.14767
Cor0111130.1	0.742518	0.838694	0.71781	-1.05746	-0.690552	-0.551012
Cor0045710.1	0.479107	0.988918	0.498415	-0.762892	-0.699849	-0.503699
Cor0174130.1	0.556125	0.57871	0.593783	-0.757697	-0.296786	-0.674135
Cor0004380.1	0.54412	0.480431	0.550668	-0.396323	-0.530224	-0.648671
Cor0162530.1	0.575253	0.467483	0.381836	-0.32803	-0.453847	-0.642694
Cor0097760.1	0.659721	0.831948	0.765137	-0.769499	-0.781299	-0.706008
Cor0081580.1	0.692075	1.06406	0.730042	-0.808302	-0.731213	-0.946664
Cor0092260.1	0.899375	0.683495	0.64699	-0.86767	-0.797291	-0.5649
Cor0006000.1	0.809346	0.85948	0.655511	-0.550291	-0.770795	-1.00325
Cor0081680.1	0.457206	0.582933	0.431737	-0.418995	-0.429969	-0.622912
Cor0129050.1	0.685881	0.820269	0.650541	-0.948556	-0.701302	-0.506833
Cor0006470.1	0.822577	0.633666	0.584432	-0.684791	-0.563261	-0.792623
Cor0045260.1	0.814359	0.78436	0.634368	-0.883069	-0.655904	-0.694114
Cor0101860.1	0.5982	0.991612	0.631931	-0.745465	-0.754242	-0.722036
Cor0045270.1	0.641374	0.749447	0.55815	-0.662154	-0.602858	-0.683959
Cor0050360.1	0.873831	0.721773	0.618112	-0.552416	-0.822083	-0.839217
Cor0001790.1	0.620515	0.398027	0.483899	-0.496446	-0.315408	-0.690585
Cor0119840.1	1.18023	0.96087	1.34389	-1.28865	-1.07918	-1.11716
Cor0093170.1	0.478457	0.698294	0.327598	-0.484292	-0.504517	-0.515541
Cor0023970.1	0.599593	0.870456	0.689682	-0.754344	-0.755187	-0.6502
Cor0170070.1	0.501713	0.530856	0.511413	-0.569313	-0.412124	-0.562544
Cor0102430.1	0.909327	1.38424	1.04804	-1.03824	-1.28763	-1.01574
Cor0060850.1	0.796677	0.672277	0.990753	-1.11017	-0.702867	-0.646666
Cor0101620.1	0.671847	0.845893	0.623062	-0.618803	-0.815339	-0.70666
Cor0028770.1	0.548732	0.537085	0.549189	-0.598986	-0.46486	-0.57116
Cor0121750.1	1.45266	1.39717	1.33177	-1.39386	-1.39386	-1.39386
Cor0200160.1	1.33865	1.23609	1.30299	-1.29258	-1.29258	-1.29258
Cor0183100.1	0.939922	0.996783	0.943203	-0.860338	-1.00147	-1.0181
Cor0088000.1	0.628816	0.752393	0.816432	-0.982499	-0.742432	-0.472711
Cor0030550.1	1.07957	1.47714	0.957128	-1.17582	-0.914849	-1.42317
Cor0115810.1	0.522304	0.833449	0.375832	-0.672098	-0.644405	-0.415082
Cor0062420.1	0.440408	0.605213	0.459717	-0.682878	-0.494209	-0.328249
Cor0139580.1	0.461462	0.492764	0.658848	-0.475172	-0.558163	-0.57974
Cor0042400.1	0.672194	0.697936	0.793204	-0.847922	-0.719529	-0.595884
Cor0014140.1	1.15726	1.11156	1.48011	-1.48639	-0.695798	-1.56675
Cor0102420.1	1.05054	1.78033	1.08918	-0.937763	-1.56391	-1.41837
Cor0155320.1	0.810311	0.784341	0.717187	-0.858165	-0.693406	-0.760269
Cor0139660.1	1.1109	1.37972	1.20912	-1.08662	-1.41415	-1.19897
Cor0047220.1	0.640035	0.601431	0.564077	-0.581478	-0.350658	-0.873407
Cor0000670.1	0.697832	1.34003	0.870918	-1.02592	-1.01475	-0.868104
Cor0143140.1	0.512706	1.21153	1.69917	-1.21568	-1.12343	-1.08429
Cor0059700.1	0.570416	0.723625	0.665128	-0.808099	-0.500472	-0.650599
Cor0023960.1	0.62215	0.717169	0.608092	-0.545637	-0.611273	-0.790502
Cor0075570.1	0.984309	1.66057	0.925023	-1.16754	-1.28842	-1.11394
Cor0053510.1	0.491488	0.633465	0.543325	-0.76185	-0.527684	-0.378743
Cor0045580.1	0.626107	0.379426	0.489677	-0.516009	-0.585455	-0.393747
Cor0071850.1	0.895993	0.538369	0.789193	-0.694199	-0.76713	-0.762227
Cor0151930.1	0.709017	0.655087	0.535607	-0.727204	-0.536854	-0.635653
Cor0007340.1	0.643997	0.891772	0.819747	-0.658568	-0.759752	-0.937195
Cor0157300.1	0.551218	0.733817	0.548956	-0.566033	-0.627485	-0.640474
Cor0100400.1	0.967544	1.06616	1.07479	-1.10485	-1.20892	-0.794726
Cor0000460.1	0.608117	0.731924	0.790028	-0.839589	-0.523927	-0.766553
Cor0083420.1	0.769233	0.645833	0.648235	-0.984459	-0.575565	-0.503277
Cor0167140.1	0.609964	0.928513	0.946524	-0.615435	-0.695642	-1.17392
Cor0072650.1	0.875564	0.673383	0.498559	-0.582566	-0.827845	-0.637094
Cor0077220.1	0.522009	0.649936	0.51816	-0.53832	-0.630866	-0.52092
Cor0183500.1	0.530837	0.651553	0.359773	-0.57651	-0.502562	-0.46309
Cor0048110.1	0.768419	1.14914	0.892885	-0.876064	-0.54884	-1.38554
Cor0143540.1	0.640255	0.473583	0.372561	-0.486738	-0.369964	-0.629697
Cor0115250.1	0.46455	0.917936	0.643038	-0.785098	-0.633391	-0.607035
Cor0156930.1	0.956117	1.03957	0.821588	-0.685412	-0.785359	-1.34651
Cor0062700.1	0.749004	0.931652	1.00753	-0.645256	-1.02325	-1.01969
Cor0188120.1	0.765713	0.701026	0.915887	-1.2182	-0.771639	-0.39279
Cor0154330.1	0.679413	0.971212	0.696887	-0.635524	-0.709799	-1.00219
Cor0217920.1	0.619103	1.16859	0.660355	-0.462804	-0.786717	-1.19853
Cor0126780.1	0.741097	0.97398	0.935812	-1.26677	-0.838377	-0.545745
Cor0073030.1	0.814361	0.907313	0.873346	-1.01077	-0.793584	-0.790665
Cor0197780.1	0.559067	0.422631	0.558699	-0.405129	-0.59998	-0.535288
Cor0023680.1	0.984382	0.87277	1.13078	-1.02827	-0.801783	-1.15788
Cor0109430.1	0.834177	0.978604	0.718447	-0.549893	-0.804085	-1.17725
Cor0154740.1	0.657827	0.86867	1.40337	-0.922149	-1.04614	-0.961572
Cor0120580.1	1.31582	0.769144	0.942594	-1.16114	-0.886299	-0.980113
Cor0070930.1	0.79556	0.959542	0.746003	-0.923612	-0.887477	-0.690017
Cor0207390.1	0.387361	0.708089	0.759429	-0.862675	-0.345442	-0.646762
Cor0044390.1	0.705903	0.572645	0.920849	-0.762614	-0.639415	-0.797369
Cor0157850.1	0.598833	0.355072	0.662056	-0.663843	-0.467319	-0.484799
Cor0056490.1	0.589968	0.390354	0.499212	-0.630961	-0.369566	-0.479007
Cor0177320.1	0.933196	1.42521	1.02403	-1.45198	-1.11859	-0.811866
Cor0102230.1	0.737283	0.862698	0.627065	-0.826553	-0.896623	-0.503869
Cor0157230.1	0.746463	0.567942	0.565255	-0.45982	-0.578415	-0.841425
Cor0185080.1	0.672995	0.606239	0.676867	-0.969376	-0.572269	-0.414456
Cor0149680.1	0.577568	0.802488	0.768509	-0.721268	-0.579043	-0.848253
Cor0052460.1	0.579316	1.052	0.775849	-0.649357	-0.944077	-0.813736
Cor0029570.1	1.20256	1.15958	1.26348	-1.27861	-1.0684	-1.27861
Cor0085170.1	0.572544	0.824799	0.437231	-0.591043	-0.758306	-0.485225
Cor0206380.1	0.841643	0.703772	1.17526	-0.972837	-1.08944	-0.658391
Cor0132610.1	0.465074	0.551364	0.770272	-0.853279	-0.489549	-0.443883
Cor0151370.1	0.577927	0.548404	0.745196	-0.711899	-0.448569	-0.711058
Cor0126040.1	0.298455	0.768741	0.415254	-0.454425	-0.510863	-0.517163
Cor0053260.1	0.742913	0.592348	0.631649	-0.865203	-0.742021	-0.359686
Cor0090620.1	0.666309	1.10773	0.577736	-0.847894	-0.759013	-0.744867
Cor0131540.1	0.693882	0.383731	0.735715	-0.755669	-0.474038	-0.583621
Cor0172220.1	0.516011	0.554576	0.656842	-0.692179	-0.622303	-0.412948
Cor0038130.1	1.01819	1.28036	0.546386	-1.01454	-1.01501	-0.815395
Cor0078420.1	0.743097	0.507328	0.880963	-0.794753	-0.552455	-0.784181
Cor0110510.1	0.696188	0.438596	0.612911	-0.583642	-0.684923	-0.47913
Cor0037260.1	0.569643	0.961511	0.232043	-0.520637	-0.597554	-0.645005
Cor0149560.1	0.694206	0.579122	0.863953	-0.920904	-0.839942	-0.376434
Cor0189160.1	0.725602	0.817155	0.403915	-0.829553	-0.750102	-0.367017
Cor0095620.1	0.995078	0.815753	0.84253	-1.09642	-0.732949	-0.823993
Cor0001810.1	0.559741	0.730597	0.680798	-0.539334	-0.533767	-0.898034
Cor0213650.1	1.1297	1.34513	1.29286	-1.23931	-1.08891	-1.43946
Cor0207070.1	0.765894	0.894177	0.748763	-0.653624	-0.923487	-0.831723
Cor0150400.1	0.58707	0.736282	0.347611	-0.588408	-0.632299	-0.450256
Cor0135830.1	0.754141	0.813344	0.919366	-1.07052	-0.760644	-0.655683
Cor0069250.1	0.923134	0.714371	0.835023	-0.848663	-0.809991	-0.813875
Cor0124060.1	0.966278	0.823905	0.817526	-0.733141	-0.966715	-0.907853
Cor0172150.1	0.662633	0.603376	0.591548	-0.880939	-0.686154	-0.290465
Cor0169290.1	0.730239	0.709971	0.66749	-0.778603	-0.619872	-0.709225
Cor0017290.1	0.531837	0.581061	0.546484	-0.447386	-0.56057	-0.651426
Cor0178040.1	0.514183	0.869029	0.263602	-0.714257	-0.473328	-0.459228
Cor0090890.1	0.934181	0.829436	0.821639	-0.697728	-1.03015	-0.85738
Cor0075780.1	0.614694	0.454647	0.508529	-0.302853	-0.616312	-0.658705
Cor0073660.1	0.587785	0.450836	0.671282	-0.722752	-0.40988	-0.577272
Cor0153850.1	0.82788	1.31907	1.54217	-1.37683	-1.15372	-1.15858
Cor0152220.1	0.720589	0.913898	0.331956	-0.792461	-0.755088	-0.418894
Cor0050800.1	0.96033	1.22266	1.08425	-1.213	-1.06161	-0.992627
Cor0147070.1	1.09326	1.41186	0.769136	-1.06429	-1.16018	-1.04978
Cor0040840.1	0.763643	0.91894	0.813928	-0.734758	-0.991508	-0.770245
Cor0154410.1	0.547476	0.513915	0.640638	-0.470371	-0.430758	-0.8009
Cor0102880.1	0.828652	1.04745	1.15259	-1.06518	-1.09998	-0.863517
Cor0071630.1	0.773754	0.465119	0.900615	-0.721606	-0.712887	-0.704997
Cor0196540.1	0.395263	0.844804	0.424557	-0.514395	-0.572586	-0.577643
Cor0218190.1	1.32124	0.741004	0.850933	-0.931264	-1.12103	-0.860881
Cor0017400.1	0.566646	0.820808	0.34151	-0.581025	-0.650733	-0.497207
Cor0071370.1	0.416734	0.829711	0.523472	-0.603945	-0.810437	-0.355535
Cor0109550.1	0.532228	0.567575	0.327729	-0.515847	-0.412064	-0.499621
Cor0023670.1	0.500298	0.703491	0.581182	-0.821211	-0.522566	-0.441193
Cor0066190.1	0.699831	0.481059	0.684543	-0.509145	-0.769122	-0.587167
Cor0103930.1	1.11065	1.14363	1.04377	-1.09345	-0.943346	-1.26125
Cor0109720.1	0.497887	0.471757	0.480883	-0.599672	-0.485341	-0.365514
Cor0150060.1	0.514016	0.682544	0.543973	-0.586951	-0.475526	-0.678056
Cor0177880.1	0.544525	0.468668	0.485594	-0.557931	-0.424495	-0.516361
Cor0023140.1	0.696887	0.81587	0.459422	-0.523753	-0.622402	-0.826024
Cor0024720.1	0.729262	0.538621	0.623097	-0.644151	-0.710625	-0.536203
Cor0041490.1	0.419758	0.565103	0.454453	-0.438087	-0.474842	-0.526385
Cor0117000.1	0.643109	0.746935	0.623766	-0.956852	-0.643039	-0.413919
Cor0008850.1	0.860055	0.86557	1.14432	-1.01047	-0.783748	-1.07573
Cor0196950.1	0.722872	0.575834	0.569711	-0.465161	-0.599808	-0.803449
Cor0210060.1	0.657381	0.580445	0.652992	-0.668614	-0.749836	-0.472368
Cor0111300.1	0.486596	0.71057	0.516847	-0.475529	-0.766561	-0.471924
Cor0050680.1	1.68302	1.47816	1.47315	-1.54478	-1.54478	-1.54478
Cor0196770.1	0.498774	0.621822	0.569859	-0.603048	-0.496903	-0.590503
Cor0041020.1	0.735774	0.66941	0.483498	-0.524325	-0.708533	-0.655823
Cor0015460.1	0.583736	0.404347	0.543807	-0.384622	-0.480191	-0.667077
Cor0169060.1	0.581769	0.467985	0.588551	-0.461422	-0.59391	-0.582972
Cor0189220.1	0.515618	0.611586	0.581746	-0.768923	-0.508775	-0.431252
Cor0018120.1	0.511541	0.816263	0.359247	-0.601234	-0.548109	-0.537707
Cor0082610.1	0.268555	0.487844	0.914786	-0.573237	-0.507804	-0.590145
Cor0088350.1	0.634315	0.260072	0.542987	-0.389143	-0.469088	-0.579144
Cor0159870.1	1.11337	1.18288	1.00788	-1.1464	-1.09189	-1.06584
Cor0121810.1	0.379668	0.410538	0.467481	-0.430913	-0.392714	-0.43406
Cor0164010.1	0.536533	0.725522	0.393543	-0.723835	-0.548356	-0.383407
Cor0053410.1	0.784275	0.811728	0.723433	-0.589143	-0.907667	-0.822626
Cor0054240.1	0.387839	0.618319	0.434219	-0.264555	-0.603703	-0.572118
Cor0128090.1	0.510307	0.557147	0.356064	-0.352445	-0.451053	-0.620019
Cor0000190.1	0.675121	0.86906	0.676195	-0.670156	-0.710743	-0.839476
Cor0085010.1	0.4205	0.512875	0.500494	-0.481345	-0.401448	-0.551077
Cor0148410.1	0.673809	0.641706	0.5134	-0.802142	-0.542718	-0.484055
Cor0147230.1	0.602806	0.852515	0.484522	-0.562306	-0.712342	-0.665196
Cor0007350.1	0.638876	0.546091	0.360722	-0.550742	-0.502767	-0.49218
Cor0074210.1	0.65843	0.404232	0.453919	-0.554245	-0.562894	-0.399443
Cor0176880.1	0.84707	0.522011	0.490799	-0.693489	-0.567421	-0.59897
Cor0133070.1	0.495917	0.65193	0.62568	-0.591442	-0.735163	-0.446921
Cor0216840.1	0.808575	0.775309	0.795216	-0.851124	-0.762543	-0.765433
Cor0192500.1	0.710434	0.75587	0.547251	-0.676329	-0.641186	-0.69604
Cor0019010.1	0.7318	0.996967	0.417341	-0.748398	-0.739735	-0.657975
Cor0071800.1	0.510516	1.30804	0.648329	-0.905186	-0.80013	-0.76157
Cor0220190.1	0.483424	0.607669	0.508955	-0.284084	-0.602145	-0.713817
Cor0088450.1	0.476071	0.644262	0.380374	-0.520781	-0.434084	-0.545843
Cor0183300.1	0.369363	0.470163	0.516242	-0.602466	-0.347424	-0.405878
Cor0038440.1	1.64242	1.54938	1.34418	-1.51199	-1.51199	-1.51199
Cor0013460.1	0.430063	0.417535	0.592279	-0.493203	-0.38049	-0.566184
Cor0174060.1	0.566144	0.464071	0.744235	-0.336469	-0.576884	-0.861096
Cor0187660.1	0.701172	0.887301	0.664365	-0.753464	-0.86855	-0.630825
Cor0000100.1	1.31948	0.904641	1.18475	-0.844503	-1.63449	-0.929878
Cor0075710.1	0.842638	0.968336	0.956663	-0.870432	-0.870825	-1.02638
Cor0131690.1	0.852712	1.46302	0.647734	-0.825614	-1.05416	-1.0837
Cor0085610.1	1.06967	0.826388	0.409883	-0.834546	-0.672274	-0.799117
Cor0036740.1	0.480855	0.529754	0.604066	-0.634372	-0.429146	-0.551156
Cor0190710.1	0.919923	0.814822	0.44423	-0.758945	-0.79867	-0.621361
Cor0106340.1	0.567233	0.547408	0.385216	-0.34552	-0.561393	-0.592944
Cor0052270.1	0.900031	0.879384	1.16234	-1.02465	-1.16746	-0.749653
Cor0019430.1	0.798005	0.793273	0.602232	-0.779686	-0.802434	-0.611389
Cor0148520.1	0.464359	0.55113	0.574049	-0.619714	-0.471679	-0.498144
Cor0023770.1	0.941634	1.07689	1.18716	-1.07085	-1.30643	-0.8284
Cor0052770.1	1.41292	1.62487	1.63821	-1.55867	-1.55867	-1.55867
Cor0211910.1	0.734374	0.51955	0.802486	-0.627515	-0.696046	-0.732849
Cor0179570.1	0.552164	0.87485	0.476538	-0.737913	-0.608588	-0.55705
Cor0142680.1	1.12865	0.73014	1.28543	-1.26395	-0.610962	-1.26931
Cor0109600.1	0.707158	0.772993	0.54049	-0.725564	-0.695948	-0.599129
Cor0079370.1	0.765149	0.685975	0.412212	-0.651269	-0.684449	-0.527619
Cor0086900.1	0.559523	0.585833	0.535715	-0.688737	-0.509219	-0.483114
Cor0190450.1	0.686883	0.517019	0.799929	-0.62606	-0.69012	-0.687651
Cor0088970.1	0.509481	0.741828	0.293677	-0.563138	-0.620357	-0.361491
Cor0040300.1	0.882107	0.935521	0.713518	-0.824795	-0.773972	-0.932379
Cor0120510.1	0.914781	1.0885	0.772115	-0.793865	-0.845548	-1.13598
Cor0196330.1	0.558097	0.482203	0.45617	-0.574199	-0.500501	-0.421771
Cor0000120.1	0.427888	0.642471	0.580105	-0.525709	-0.543177	-0.581577
Cor0115550.1	1.38089	1.16651	1.14657	-1.02479	-1.4132	-1.25598
Cor0061450.1	0.510937	0.504909	0.612788	-0.671569	-0.4426	-0.514465
Cor0033470.1	1.11039	1.5465	0.874436	-1.16295	-1.32379	-1.04458
Cor0221300.1	0.383096	0.563143	0.587948	-0.484128	-0.441224	-0.608836
Cor0062440.1	0.599199	0.586159	0.758721	-0.69045	-0.657975	-0.595654
Cor0071650.1	0.50472	0.791094	0.355235	-0.43748	-0.574035	-0.639534
Cor0221430.1	0.908529	0.765908	0.766915	-0.437427	-0.665212	-1.33871
Cor0084030.1	1.18779	1.43457	1.0477	-1.29612	-1.29612	-1.07782
Cor0138100.1	0.844469	0.677505	0.898705	-0.501585	-0.911919	-1.00718
Cor0003380.1	1.06657	0.85887	1.49678	-1.27784	-1.12247	-1.02192
Cor0009060.1	1.22066	1.16138	1.27932	-1.4235	-1.11755	-1.12032
Cor0180480.1	0.405103	0.468173	0.328972	-0.437781	-0.326351	-0.438116
Cor0002260.1	0.460082	0.566754	0.49009	-0.325072	-0.478758	-0.713097
Cor0136300.1	0.598892	0.78319	1.06792	-1.1107	-0.671735	-0.667563
Cor0179180.1	0.798909	0.813596	1.15823	-0.704886	-0.858124	-1.20773
Cor0060880.1	0.370128	0.352064	0.597389	-0.301424	-0.51058	-0.507577
Cor0132820.1	0.674623	0.544967	0.698834	-0.558802	-0.461332	-0.898289
Cor0046570.1	1.01313	1.02962	0.436999	-0.861052	-0.792257	-0.826441
Cor0161540.1	0.61121	0.440794	0.578991	-0.294252	-0.68282	-0.653923
Cor0000640.1	1.20829	1.24308	1.08503	-1.1788	-1.1788	-1.1788
Cor0023590.1	1.16196	1.13449	0.849031	-1.21847	-1.17328	-0.753737
Cor0040360.1	1.31948	1.26048	1.37518	-1.1497	-1.54581	-1.25963
Cor0131680.1	0.680236	0.613655	0.622035	-0.726849	-0.647245	-0.541831
Cor0120910.1	0.715651	0.718108	0.369702	-0.658076	-0.586868	-0.558517
Cor0004370.1	0.498413	0.550596	0.566014	-0.384939	-0.510821	-0.719262
Cor0011710.1	0.919149	0.736554	0.982845	-1.06069	-0.888887	-0.688975
Cor0196570.1	0.526591	0.917263	0.783286	-0.768259	-0.837713	-0.621167
Cor0066210.1	0.596118	0.562844	0.632965	-0.520688	-0.771503	-0.499736
Cor0116480.1	0.592228	0.52625	0.578973	-0.470657	-0.581808	-0.644985
Cor0079190.1	0.509608	0.595587	0.563923	-0.670258	-0.605324	-0.393537
Cor0144560.1	0.561983	0.620888	0.315718	-0.73941	-0.474565	-0.284615
Cor0140650.1	0.726255	0.96481	0.6442	-0.539104	-0.882444	-0.913717
Cor0123210.1	1.65342	1.48298	1.54695	-1.56112	-1.56112	-1.56112
Cor0002800.1	1.20551	1.46096	1.11353	-1.05752	-1.10992	-1.61256
Cor0153480.1	0.713563	0.438368	0.600205	-0.646063	-0.624646	-0.481427
Cor0092730.1	0.66375	1.12791	1.24358	-0.879095	-1.23079	-0.925355
Cor0018010.1	0.781361	0.870353	0.64573	-1.0054	-0.713814	-0.578231
Cor0107970.1	0.845079	0.472574	0.875205	-0.638157	-0.529334	-1.02537
Cor0013520.1	0.901795	0.691309	0.721985	-0.803271	-0.749076	-0.762743
Cor0078950.1	0.464023	0.592049	0.719351	-0.715481	-0.575548	-0.484394
Cor0101960.1	0.792326	1.08381	0.592473	-0.66658	-0.888222	-0.913808
Cor0073750.1	0.881604	0.602607	0.856896	-0.693921	-0.827957	-0.819229
Cor0035840.1	1.44171	1.04944	1.3856	-1.29225	-1.29225	-1.29225
Cor0029700.1	0.516496	0.65008	0.482575	-0.723619	-0.443058	-0.482473
Cor0002490.1	1.11878	0.967874	0.681053	-1.24552	-0.605957	-0.916224
Cor0136230.1	1.22112	1.19164	1.12871	-1.17856	-1.2383	-1.12461
Cor0093260.1	0.458083	0.672401	0.668362	-0.830309	-0.521569	-0.446969
Cor0151820.1	0.495825	0.589533	0.620916	-0.68786	-0.563219	-0.455196
Cor0145110.1	0.772777	0.752172	0.564482	-0.856118	-0.457729	-0.775584
Cor0164190.1	0.63184	0.336763	0.465324	-0.57494	-0.362158	-0.49683
Cor0050150.1	0.713059	1.04182	0.980321	-0.561588	-1.16672	-1.0069
Cor0142040.1	0.469427	0.514437	0.522619	-0.588698	-0.424415	-0.493369
Cor0045390.1	0.607956	0.969363	0.522585	-0.735452	-0.629	-0.735452
Cor0092490.1	0.551495	0.391815	0.484426	-0.523473	-0.470398	-0.433865
Cor0047780.1	0.582138	0.415486	0.406092	-0.416494	-0.507601	-0.479621
Cor0115880.1	0.926102	0.831511	0.647585	-0.615157	-0.880096	-0.909944
Cor0163390.1	0.38234	0.391929	0.552835	-0.360301	-0.43598	-0.530822
Cor0009200.1	0.610929	0.599906	0.435768	-0.535253	-0.608372	-0.502978
Cor0149520.1	0.967845	0.948866	1.1062	-1.04467	-0.933575	-1.04467
Cor0093840.1	0.90467	0.757595	1.12731	-0.908237	-0.727109	-1.15423
Cor0068260.1	0.843187	1.05469	0.913429	-1.32149	-0.859732	-0.63008
Cor0087170.1	0.600513	0.604404	0.419935	-0.672386	-0.491689	-0.460777
Cor0120860.1	0.671845	0.621295	0.921411	-0.692615	-0.835549	-0.686387
Cor0175430.1	0.760356	0.709095	0.622498	-0.734553	-0.622844	-0.734553
Cor0000440.1	0.848465	0.91657	0.852784	-0.956645	-0.95674	-0.704434
Cor0031100.1	0.56392	0.816621	0.791218	-0.545212	-0.922338	-0.704208
Cor0068890.1	0.534938	0.729092	0.454811	-0.613782	-0.692396	-0.412664
Cor0125650.1	0.552718	1.09718	0.825537	-0.640521	-0.812608	-1.02231
Cor0070750.1	0.668099	0.729893	0.684385	-0.653381	-0.608243	-0.820754
Cor0222240.1	0.958244	1.07509	0.638993	-0.833819	-0.936102	-0.902411
Cor0047840.1	0.810583	0.515381	0.631929	-0.705443	-0.593437	-0.659013
Cor0111070.1	0.652849	0.58242	0.553535	-0.83962	-0.567304	-0.381879
Cor0151760.1	0.761088	0.996078	0.812683	-0.852405	-0.659381	-1.05806
Cor0082270.1	0.743083	1.684	1.09971	-1.312	-1.35673	-0.858062
Cor0164020.1	0.552737	0.733439	0.533548	-0.463519	-0.590537	-0.765669
Cor0005650.1	0.906241	1.05436	0.965529	-1.22356	-0.788075	-0.914491
Cor0090460.1	0.571094	0.880616	0.384925	-0.698104	-0.596503	-0.542028
Cor0007120.1	0.581247	0.749942	0.683669	-0.850327	-0.51607	-0.64846
Cor0013580.1	0.757016	0.605634	0.553303	-0.738122	-0.405845	-0.771986
Cor0061030.1	0.612458	0.949284	0.412494	-0.723354	-0.676222	-0.57466
Cor0060820.1	0.747901	0.768447	0.529904	-0.640083	-0.685374	-0.720796
Cor0126750.1	0.620663	0.756146	0.665555	-0.597104	-0.744829	-0.700431
Cor0017190.1	0.802538	0.68448	0.625644	-0.793491	-0.809755	-0.509417
Cor0208020.1	0.699602	0.601424	0.692789	-0.441962	-0.617689	-0.934165
Cor0151580.1	0.664317	0.73936	0.434272	-0.507369	-0.574324	-0.756256
Cor0054200.1	0.91963	1.19443	0.809699	-1.18542	-0.976145	-0.762196
Cor0157320.1	1.13095	1.4004	1.1789	-1.25785	-1.25785	-1.19455
[truncated: 1,018 more rows]

## Sheet: subcluster_3
	My-1	My-2	My-3	Ck-1	Ck-2	Ck-3
Cor0002740.1	-1.25787	-1.18087	-1.33733	1.2178	1.27549	1.28278
Cor0003600.1	-0.898073	-0.877647	-0.952816	0.91556	0.885965	0.927012
Cor0007580.1	-1.3599	-1.28812	-1.26223	1.28296	1.35827	1.26902
Cor0007700.1	-1.71902	-1.72646	-1.60437	1.5895	1.72917	1.73118
Cor0009020.1	-0.94172	-0.945935	-1.05551	0.989934	0.967365	0.985862
Cor0011940.1	-1.18203	-1.26417	-1.32167	1.25427	1.26772	1.24589
Cor0017220.1	-1.68226	-1.53077	-1.74157	1.63039	1.62121	1.70301
Cor0021280.1	-1.27545	-1.16096	-1.24294	1.21474	1.22904	1.23558
Cor0025920.1	-1.71586	-1.63376	-1.55365	1.6273	1.62431	1.65166
Cor0031750.1	-1.24478	-1.39242	-1.29812	1.29372	1.26419	1.37741
Cor0037080.1	-0.886426	-1.00227	-0.934369	0.953786	0.952032	0.917247
Cor0038780.1	-1.23745	-1.24604	-1.36035	1.28411	1.27975	1.27998
Cor0044100.1	-1.22034	-1.43549	-1.30133	1.32539	1.34743	1.28434
Cor0047440.1	-1.34795	-1.34833	-1.50844	1.4039	1.44418	1.35664
Cor0050370.1	-1.26259	-1.31118	-1.39647	1.3104	1.29459	1.36524
Cor0053600.1	-1.37373	-1.21437	-1.20432	1.27625	1.24638	1.2698
Cor0069990.1	-1.58364	-1.45542	-1.46289	1.46821	1.52048	1.51327
Cor0071050.1	-1.35043	-1.35482	-1.40941	1.38857	1.38536	1.34072
Cor0079760.1	-1.49341	-1.47516	-1.57494	1.50101	1.54624	1.49626
Cor0093930.1	-1.26344	-1.36671	-1.38458	1.36648	1.32012	1.32813
Cor0094100.1	-1.60647	-1.59567	-1.54296	1.59439	1.56846	1.58224
Cor0094770.1	-0.878306	-0.932191	-0.945825	0.923205	0.931154	0.901962
Cor0101290.1	-1.16718	-1.09247	-1.22922	1.14668	1.17721	1.16498
Cor0102790.1	-1.50757	-1.41277	-1.6025	1.50138	1.50499	1.51647
Cor0116790.1	-1.05019	-1.11423	-1.10543	1.08198	1.12066	1.06721
Cor0116810.1	-1.49142	-1.59128	-1.67944	1.58365	1.58702	1.59147
Cor0116840.1	-0.989095	-1.03736	-1.04133	1.0442	1.00876	1.01483
Cor0121410.1	-1.71973	-1.59455	-1.77848	1.60389	1.72365	1.76523
Cor0124550.1	-1.69289	-1.63037	-1.7043	1.71586	1.67381	1.63788
Cor0125860.1	-0.819634	-0.859925	-0.840063	0.839637	0.866008	0.813977
Cor0128600.1	-1.11453	-1.09639	-1.01994	1.0346	1.07184	1.12442
Cor0128620.1	-1.62413	-1.70302	-1.61425	1.70279	1.56577	1.67284
Cor0130460.1	-1.35907	-1.38366	-1.4316	1.4423	1.3962	1.33583
Cor0134990.1	-1.09492	-1.10702	-1.16044	1.15396	1.1169	1.09152
Cor0135740.1	-1.30943	-1.15231	-1.2838	1.29813	1.24565	1.20177
Cor0136260.1	-1.75204	-1.60614	-1.80778	1.69526	1.74155	1.72915
Cor0143340.1	-0.991084	-0.994335	-1.04718	0.962356	1.00059	1.06966
Cor0143360.1	-0.860294	-0.824293	-0.883362	0.860415	0.862171	0.845363
Cor0146270.1	-1.42239	-1.42118	-1.32234	1.38588	1.40943	1.3706
Cor0149890.1	-0.856148	-0.927233	-0.90053	0.913214	0.869284	0.901412
Cor0158350.1	-1.27119	-1.33651	-1.50848	1.38167	1.36247	1.37204
Cor0166300.1	-1.10264	-1.14009	-1.05588	1.07713	1.10046	1.12102
Cor0166460.1	-1.05015	-0.978744	-1.08172	1.06658	1.01391	1.03012
Cor0166600.1	-1.73722	-1.58779	-1.76035	1.72734	1.66482	1.69321
Cor0168450.1	-1.20361	-1.10115	-1.34068	1.20459	1.21564	1.22521
Cor0170740.1	-1.32102	-1.30651	-1.29101	1.28888	1.30492	1.32475
Cor0176290.1	-1.5281	-1.61533	-1.39233	1.49669	1.51842	1.52066
Cor0180340.1	-0.966784	-1.02593	-0.918274	1.00383	0.95525	0.951911
Cor0180890.1	-1.35806	-1.37313	-1.50346	1.41386	1.37807	1.44271
Cor0182520.1	-1.29401	-1.19606	-1.27542	1.21468	1.25444	1.29638
Cor0192800.1	-1.45371	-1.29674	-1.48186	1.40754	1.37694	1.44783
Cor0199560.1	-1.666	-1.66087	-1.5718	1.57711	1.62849	1.69306
Cor0205620.1	-1.44897	-1.53468	-1.6802	1.5551	1.53466	1.57408
Cor0212490.1	-1.34093	-1.4223	-1.28962	1.28227	1.36993	1.40065
Cor0219040.1	-1.41902	-1.46888	-1.48282	1.43674	1.43951	1.49447
Cor0127390.1	-1.31692	-1.3239	-1.21479	1.24485	1.30271	1.30805
Cor0108830.1	-1.14793	-1.08047	-1.09911	1.11928	1.0897	1.11853
Cor0129700.1	-1.20777	-1.46393	-1.29209	1.29542	1.31608	1.35229
Cor0128400.1	-1.18131	-1.17087	-1.32592	1.25525	1.2191	1.20376
Cor0158760.1	-1.47252	-1.49031	-1.35813	1.52722	1.39935	1.3944
Cor0121400.1	-1.30625	-1.07528	-1.4031	1.2337	1.26108	1.28985
Cor0047230.1	-1.24002	-1.12914	-1.17418	1.25848	1.16581	1.11904
Cor0082360.1	-0.934499	-0.947333	-0.930724	0.915309	0.930421	0.966826
Cor0030730.1	-1.56004	-1.66114	-1.61305	1.5963	1.57526	1.66267
Cor0022730.1	-1.66141	-1.511	-1.66545	1.66114	1.58979	1.58694
Cor0067240.1	-1.4739	-1.51395	-1.73053	1.46626	1.64998	1.60213
Cor0101170.1	-0.78614	-0.876855	-0.836178	0.787778	0.857454	0.853941
Cor0222910.1	-0.895171	-0.775117	-0.923608	0.842816	0.866633	0.884447
Cor0067640.1	-1.12288	-1.28017	-1.12988	1.18525	1.1333	1.21439
Cor0005130.1	-1.0114	-1.16575	-1.05309	1.0992	1.04712	1.08392
Cor0094060.1	-0.728039	-0.801064	-0.757828	0.764394	0.74543	0.777107
Cor0104590.1	-1.81445	-1.69896	-1.5928	1.70757	1.71738	1.68126
Cor0213860.1	-0.843784	-0.877338	-0.883613	0.86375	0.871932	0.869052
Cor0128590.1	-0.880085	-0.751992	-0.879107	0.836425	0.817995	0.856765
Cor0175070.1	-1.51068	-1.29133	-1.43593	1.43974	1.40161	1.39658
Cor0047300.1	-0.897236	-0.779544	-0.948846	0.870995	0.878893	0.875738
Cor0188550.1	-1.41404	-1.12456	-1.51922	1.27485	1.38177	1.4012
Cor0185250.1	-1.10966	-0.98254	-0.934225	1.03874	1.01905	0.968636
Cor0008130.1	-1.14166	-1.25897	-1.12241	1.19241	1.13027	1.20036
Cor0017460.1	-0.749505	-0.844976	-0.795416	0.802428	0.771875	0.815594
Cor0034280.1	-0.788831	-0.805689	-0.78498	0.764779	0.812134	0.802587
Cor0176320.1	-0.908126	-1.05178	-1.03532	0.991717	1.03557	0.967951
Cor0027340.1	-0.792304	-0.820285	-0.835955	0.791805	0.825171	0.831568
Cor0100440.1	-1.1904	-0.941964	-1.06546	1.05048	1.10299	1.04436
Cor0164600.1	-1.12867	-1.18165	-1.1393	1.08475	1.11919	1.24568
Cor0153290.1	-1.35836	-1.06834	-1.47282	1.24924	1.26999	1.38029
Cor0079680.1	-1.15143	-0.954736	-1.06138	1.07849	1.0494	1.03966
Cor0119250.1	-0.829475	-1.00599	-0.878252	0.898775	0.883887	0.931052
Cor0078200.1	-0.965577	-0.981577	-0.904616	0.992111	0.9385	0.921158
Cor0042150.1	-1.80016	-1.64266	-1.40484	1.61271	1.61175	1.6232
Cor0058780.1	-1.42438	-1.19411	-1.23226	1.25485	1.27659	1.31931
Cor0025260.1	-0.870153	-0.851296	-0.944617	0.939472	0.885172	0.841422
Cor0100280.1	-1.38313	-1.48146	-1.59872	1.59588	1.40781	1.45962
Cor0091190.1	-0.991356	-1.12587	-1.20617	1.12117	1.09874	1.10349
Cor0157140.1	-1.38682	-1.16199	-1.66353	1.36295	1.41268	1.43671
Cor0153600.1	-0.825321	-0.985185	-0.837638	0.892456	0.885994	0.869694
Cor0021520.1	-1.04963	-0.944249	-1.24408	1.1116	1.03928	1.08709
Cor0210780.1	-1.35355	-1.16656	-1.3046	1.29223	1.30921	1.22326
Cor0173070.1	-1.08753	-0.941971	-1.09967	1.08444	1.02754	1.01719
Cor0053910.1	-1.44807	-1.64016	-1.36487	1.50043	1.49238	1.4603
Cor0005320.1	-1.04206	-1.22963	-1.28697	1.17087	1.20335	1.18443
Cor0206750.1	-0.738686	-0.777414	-0.670775	0.709094	0.724622	0.75316
Cor0054110.1	-1.44215	-1.55099	-1.381	1.48166	1.41808	1.47439
Cor0109220.1	-0.735101	-0.867463	-0.774025	0.81195	0.780534	0.784105
Cor0159550.1	-1.50501	-1.43599	-1.44256	1.43022	1.44265	1.51069
Cor0134880.1	-1.3575	-1.70547	-1.55594	1.60457	1.46339	1.55095
Cor0059940.1	-0.935934	-1.05064	-1.10824	1.03074	1.07271	0.991365
Cor0208990.1	-1.46963	-1.42075	-1.29031	1.36118	1.48167	1.33783
Cor0041000.1	-0.840354	-0.79133	-0.696757	0.766188	0.791955	0.770298
Cor0180060.1	-1.11698	-1.2825	-1.16532	1.17825	1.17876	1.2078
Cor0135750.1	-1.10465	-1.10686	-1.31531	1.17001	1.22365	1.13315
Cor0041470.1	-1.34777	-1.39118	-1.53009	1.41822	1.51211	1.33871
Cor0081010.1	-1.02384	-1.05263	-0.968283	1.05441	1.02458	0.965767
Cor0063920.1	-1.58501	-1.60474	-1.69237	1.66995	1.64529	1.56688
Cor0215820.1	-1.0233	-1.29518	-1.10026	1.04705	1.17737	1.19433
Cor0072350.1	-1.36332	-1.68466	-1.74924	1.62323	1.65414	1.51986
Cor0045690.1	-0.842431	-0.878451	-0.788051	0.821222	0.844429	0.84328
Cor0159810.1	-1.11931	-0.862586	-1.1561	0.976236	1.05748	1.10429
Cor0140810.1	-0.925419	-0.873193	-0.953665	0.933394	0.927675	0.891208
Cor0073090.1	-0.934736	-1.11149	-1.00624	1.05763	1.03713	0.957714
Cor0114400.1	-1.06436	-1.31381	-1.26257	1.2217	1.26182	1.15722
Cor0206900.1	-0.905233	-0.741171	-0.970047	0.863815	0.875975	0.87666
Cor0216470.1	-1.44842	-1.61727	-1.24839	1.47249	1.41932	1.42227
Cor0016660.1	-1.19759	-1.03057	-1.08361	1.11893	1.1135	1.07935
Cor0104820.1	-1.26871	-1.11083	-1.2843	1.1631	1.24842	1.25233
Cor0009720.1	-0.717872	-0.706799	-0.768661	0.726939	0.696951	0.769442
Cor0040830.1	-0.888386	-0.843084	-0.938616	0.935604	0.866921	0.867561
Cor0197470.1	-0.903681	-0.776449	-0.890509	0.850627	0.871325	0.848687
Cor0214450.1	-0.750503	-0.889041	-0.885721	0.882525	0.829796	0.812944
Cor0041670.1	-0.864915	-0.905249	-0.896582	0.932466	0.86458	0.869699
Cor0190820.1	-0.875146	-0.940942	-0.830619	0.89283	0.858636	0.895242
Cor0058310.1	-1.3724	-1.08203	-1.13273	1.22509	1.16665	1.19542
Cor0077560.1	-0.692855	-0.633385	-0.772292	0.697575	0.685277	0.71568
Cor0008980.1	-1.77209	-1.6712	-1.51338	1.5796	1.67661	1.70046
Cor0103140.1	-1.46851	-1.36394	-1.61495	1.57038	1.40981	1.4672
Cor0192790.1	-1.3093	-0.960929	-1.34594	1.16347	1.21493	1.23776
Cor0055250.1	-1.67219	-1.55119	-1.55713	1.53888	1.65741	1.58423
Cor0078870.1	-0.724163	-0.706416	-0.705548	0.714751	0.744084	0.677292
Cor0132450.1	-0.679495	-0.595319	-0.634528	0.647308	0.632418	0.629616
Cor0094780.1	-0.882317	-0.933862	-0.962602	0.916299	0.897346	0.965135
Cor0196790.1	-1.06091	-1.19216	-1.13295	1.13098	1.11434	1.1407
Cor0000520.1	-1.33043	-1.31126	-1.2978	1.30448	1.33618	1.29883
Cor0035280.1	-0.766788	-0.88076	-0.745212	0.757997	0.864166	0.770597
Cor0120430.1	-0.847747	-0.878985	-1.07807	0.914705	0.962346	0.927748
Cor0197610.1	-0.942133	-0.815013	-0.940519	0.802659	0.888102	1.0069
Cor0128780.1	-1.07178	-0.838308	-1.21076	1.03353	1.02031	1.06701
Cor0078260.1	-1.06822	-1.01769	-1.09279	1.0259	1.06408	1.08872
Cor0040910.1	-1.47499	-1.63821	-1.67759	1.53431	1.57572	1.68075
Cor0159480.1	-1.47835	-1.25968	-1.3024	1.28817	1.44476	1.30749
Cor0218180.1	-0.72366	-0.748916	-0.696536	0.700969	0.710733	0.75741
Cor0185900.1	-1.28848	-1.19661	-1.01035	1.13912	1.18293	1.17339
Cor0179730.1	-0.651636	-0.804027	-0.724289	0.705288	0.727174	0.74749
Cor0079630.1	-0.911735	-0.981297	-1.01457	0.984558	0.95962	0.963419
Cor0199260.1	-0.654888	-0.627952	-0.642426	0.645515	0.647651	0.6321
Cor0017540.1	-1.22987	-1.2265	-1.58688	1.35307	1.30697	1.38322
Cor0041350.1	-1.0231	-1.08059	-1.04377	1.11966	1.03575	0.992044
Cor0010810.1	-1.6885	-1.40498	-1.51034	1.57711	1.54842	1.4783
Cor0075550.1	-0.634629	-0.60932	-0.600647	0.57834	0.615092	0.651164
Cor0003540.1	-1.42141	-1.11748	-1.34102	1.34602	1.29632	1.23757
Cor0130170.1	-0.945734	-0.883055	-0.85848	0.893897	0.937041	0.85633
Cor0219890.1	-0.706994	-0.746046	-0.729371	0.730571	0.751148	0.700692
Cor0181810.1	-1.56124	-1.20493	-1.29881	1.30813	1.43199	1.32485
Cor0099440.1	-0.583115	-0.557895	-0.599029	0.579294	0.595318	0.565428
Cor0004290.1	-0.706844	-0.740859	-0.804911	0.795793	0.752893	0.703929
Cor0031600.1	-1.02233	-1.17412	-0.816382	0.966891	1.01838	1.02756
Cor0004220.1	-1.46272	-1.41279	-1.35194	1.3732	1.40442	1.44984
Cor0136340.1	-0.661108	-0.769789	-0.628605	0.64241	0.695689	0.721403
Cor0185570.1	-0.967564	-0.998714	-1.20729	1.08886	1.0491	1.03562
Cor0143110.1	-0.910932	-1.01959	-0.992245	0.949678	0.925322	1.04777
Cor0154390.1	-0.860038	-0.940182	-0.87234	0.913289	0.891713	0.867559
Cor0143450.1	-0.90385	-0.916515	-1.02741	0.963679	0.955551	0.928549
Cor0145410.1	-0.756726	-0.680934	-0.731017	0.723423	0.698203	0.74705
Cor0068150.1	-0.80386	-0.798735	-0.897889	0.885881	0.841741	0.772863
Cor0052560.1	-0.892029	-0.832423	-0.834488	0.766744	0.87859	0.913606
Cor0215290.1	-0.833871	-0.764151	-0.718394	0.828358	0.760715	0.727343
Cor0199840.1	-0.690032	-0.685051	-0.61583	0.655417	0.660612	0.674884
Cor0162610.1	-0.68512	-0.753809	-0.789074	0.743192	0.763297	0.721514
Cor0133220.1	-0.922166	-0.846766	-0.757244	0.802646	0.882227	0.841303
Cor0159140.1	-1.02821	-0.98349	-1.16181	1.12806	1.05798	0.987478
Cor0009190.1	-1.34128	-1.19624	-1.1076	1.26197	1.16496	1.2182
Cor0055440.1	-0.580689	-0.529459	-0.592271	0.568122	0.571727	0.562571
Cor0157740.1	-0.772138	-0.748021	-0.768312	0.816898	0.795641	0.675932
Cor0177040.1	-0.660729	-0.696645	-0.714576	0.705768	0.697124	0.669057
Cor0201680.1	-0.982091	-1.02414	-0.868259	1.00751	0.951697	0.915282
Cor0003210.1	-1.13477	-1.17354	-1.07438	1.11577	1.11742	1.1495
Cor0190150.1	-1.12028	-1.0614	-0.870769	0.970755	1.05883	1.02286
Cor0200210.1	-0.69372	-0.700173	-0.63469	0.66461	0.67825	0.685722
Cor0196280.1	-0.687314	-0.659998	-0.794464	0.720768	0.710595	0.710412
Cor0108670.1	-0.601655	-0.696752	-0.710975	0.622889	0.669232	0.71726
Cor0153960.1	-1.10943	-1.28863	-1.18055	1.18261	1.1428	1.25319
Cor0053070.1	-1.07754	-0.825248	-1.03615	0.967567	0.980935	0.990437
Cor0062310.1	-0.816838	-0.67618	-0.784045	0.779316	0.765578	0.732169
Cor0066550.1	-1.29308	-1.49739	-1.42917	1.42982	1.4438	1.34602
Cor0098780.1	-1.21347	-1.10423	-1.24002	1.22522	1.17441	1.15808
Cor0132440.1	-0.695669	-0.62261	-0.842606	0.74198	0.710888	0.708017
Cor0018760.1	-1.14391	-0.943851	-0.833417	0.981982	0.965236	0.973963
Cor0007520.1	-1.17903	-1.07044	-0.910501	1.0578	1.12841	0.973754
Cor0063440.1	-0.613996	-0.629041	-0.577202	0.626968	0.602324	0.590947
Cor0189470.1	-1.06692	-1.13207	-1.07557	0.989176	1.19023	1.09516
Cor0197950.1	-1.11522	-1.10664	-1.08524	1.07002	1.08443	1.15265
Cor0142760.1	-1.19595	-1.22902	-1.15368	1.24086	1.16427	1.17352
Cor0078040.1	-0.895158	-1.11439	-1.14803	1.07931	1.07436	1.0039
Cor0112320.1	-1.14404	-1.41522	-0.98174	1.14056	1.1817	1.21875
Cor0085390.1	-0.773989	-0.689474	-0.897787	0.726646	0.764768	0.869837
Cor0085110.1	-0.606073	-0.677141	-0.662125	0.66752	0.676142	0.601677
Cor0002720.1	-0.616847	-0.620603	-0.581178	0.620023	0.592662	0.605943
Cor0124930.1	-0.835016	-0.916881	-0.803318	0.809163	0.919679	0.826372
Cor0009890.1	-0.813045	-0.941814	-0.851656	0.896126	0.871819	0.838569
Cor0010510.1	-1.00131	-0.713672	-0.936366	0.875489	0.882052	0.893809
Cor0104070.1	-0.668814	-0.885286	-0.721263	0.734522	0.781946	0.758895
Cor0108470.1	-0.979182	-0.836749	-0.912437	0.897	0.884114	0.947254
Cor0168680.1	-0.720045	-0.761067	-0.694319	0.74713	0.743997	0.684305
Cor0031710.1	-1.28597	-1.38869	-1.56864	1.36889	1.52292	1.35148
Cor0212900.1	-0.677367	-0.568548	-0.77281	0.659341	0.656861	0.702523
Cor0099420.1	-1.50006	-1.47558	-1.32131	1.34099	1.59089	1.36507
Cor0009860.1	-0.895986	-1.08535	-1.10971	1.07256	1.00742	1.01107
Cor0169760.1	-1.49551	-1.69541	-1.47406	1.62187	1.46786	1.57525
Cor0097270.1	-1.45436	-1.28554	-1.24168	1.34995	1.22124	1.41039
Cor0120390.1	-1.25597	-1.0516	-1.08477	1.10748	1.08052	1.20434
Cor0076900.1	-0.611962	-0.508942	-0.650617	0.579469	0.600357	0.591695
Cor0071510.1	-1.07837	-1.12775	-1.22632	1.12108	1.17222	1.13914
Cor0201240.1	-1.73945	-1.73641	-1.3425	1.50104	1.67136	1.64596
Cor0202560.1	-0.801172	-0.608427	-0.721606	0.748069	0.690933	0.692203
Cor0011400.1	-0.774446	-0.867169	-0.917572	0.799936	0.844609	0.914642
Cor0181750.1	-0.877013	-0.885061	-0.891705	0.902923	0.813003	0.937853
Cor0059680.1	-1.05482	-1.01283	-1.52212	1.13696	1.24365	1.20916
Cor0110150.1	-0.824634	-0.872865	-0.683338	0.808362	0.73903	0.833444
Cor0132940.1	-0.616003	-0.733978	-0.655636	0.671775	0.658505	0.675337
Cor0103910.1	-0.578354	-0.607659	-0.539758	0.571841	0.574479	0.579451
Cor0060770.1	-0.523135	-0.569989	-0.536453	0.522744	0.553621	0.553212
Cor0060480.1	-0.916813	-1.11136	-1.05991	1.03784	1.01088	1.03936
Cor0017200.1	-0.523131	-0.520285	-0.570559	0.528716	0.539416	0.545843
Cor0204310.1	-0.71829	-0.746192	-0.651345	0.737636	0.69164	0.686551
Cor0123560.1	-1.00337	-0.82918	-0.981515	0.946601	0.962617	0.90485
Cor0097220.1	-0.648457	-0.572291	-0.751844	0.604579	0.650529	0.717483
Cor0000770.1	-0.577138	-0.660963	-0.627801	0.582889	0.660319	0.622694
Cor0002700.1	-0.960173	-0.736148	-0.953184	0.849003	0.876755	0.923747
Cor0189240.1	-0.610552	-0.561206	-0.694836	0.605187	0.629088	0.632319
Cor0025180.1	-1.48046	-1.2429	-1.26442	1.291	1.22203	1.47474
Cor0222770.1	-0.710855	-0.663326	-0.768365	0.65554	0.696895	0.790111
Cor0180810.1	-0.873792	-0.809429	-0.63817	0.703464	0.797771	0.820156
Cor0165650.1	-0.722286	-0.910506	-0.866851	0.876551	0.787793	0.835298
Cor0151980.1	-1.71378	-1.47072	-1.56364	1.61338	1.6184	1.51636
Cor0042140.1	-0.64834	-0.735818	-0.637105	0.68834	0.671871	0.661052
Cor0037920.1	-1.68678	-1.80492	-1.41907	1.51823	1.73945	1.65308
Cor0131250.1	-1.29377	-1.42561	-1.54947	1.39213	1.33455	1.54218
Cor0075270.1	-1.20788	-1.50323	-1.02235	1.32412	1.24094	1.16839
Cor0077000.1	-0.85698	-0.742958	-0.925866	0.884556	0.830563	0.810685
Cor0061850.1	-1.20394	-1.00577	-0.930106	1.03235	1.05632	1.05115
Cor0072630.1	-0.47428	-0.51292	-0.561237	0.534041	0.497189	0.517207
Cor0183990.1	-0.690772	-0.838902	-0.731927	0.731538	0.791166	0.738897
Cor0045870.1	-0.684266	-0.847276	-0.669187	0.76704	0.703589	0.7301
Cor0166910.1	-0.696026	-0.785087	-0.709947	0.68858	0.740705	0.761775
Cor0202110.1	-0.582005	-0.51215	-0.681322	0.575514	0.589055	0.610908
Cor0134560.1	-1.71908	-1.604	-1.43636	1.5705	1.6437	1.54524
Cor0125120.1	-1.286	-1.34528	-1.66899	1.4672	1.33048	1.50259
Cor0004240.1	-0.820314	-0.926769	-0.973399	0.90126	0.864674	0.954547
Cor0028020.1	-1.31187	-1.53144	-1.54554	1.63286	1.31271	1.44329
Cor0113390.1	-1.31324	-1.17792	-1.09199	1.23005	1.10794	1.24516
Cor0162630.1	-0.600506	-0.639878	-0.742732	0.64608	0.687659	0.649378
Cor0214460.1	-0.700467	-0.819253	-0.57039	0.674537	0.695192	0.720382
Cor0056080.1	-0.526638	-0.654706	-0.553552	0.5514	0.584767	0.598729
Cor0208960.1	-0.893407	-1.05623	-0.795396	0.921307	0.925066	0.898657
Cor0171150.1	-0.634388	-0.844099	-0.674256	0.688405	0.764736	0.699602
Cor0161100.1	-0.637938	-0.710263	-0.661363	0.619541	0.672486	0.717537
Cor0067280.1	-0.776234	-0.952396	-1.14276	0.930032	0.964807	0.976546
Cor0133690.1	-0.633496	-0.6125	-0.663894	0.641008	0.681816	0.587067
Cor0034250.1	-1.03861	-1.20374	-1.05557	1.08583	1.10857	1.10353
Cor0037010.1	-1.19937	-1.10686	-1.28314	1.07172	1.32635	1.19131
Cor0161630.1	-0.481613	-0.523719	-0.549264	0.51449	0.500464	0.539641
Cor0051140.1	-0.505821	-0.608421	-0.638984	0.604815	0.570239	0.578172
Cor0188090.1	-0.581383	-0.687099	-0.608885	0.592084	0.616568	0.668715
Cor0222780.1	-0.865413	-0.989236	-0.914039	0.879847	0.893985	0.994855
Cor0145830.1	-0.624516	-0.758144	-0.560375	0.659303	0.639993	0.643739
Cor0181270.1	-0.815878	-0.856754	-0.745086	0.784395	0.787358	0.845965
Cor0154450.1	-0.802943	-0.920724	-0.608033	0.757623	0.786909	0.787168
Cor0147910.1	-1.44057	-1.33765	-1.1174	1.31132	1.20753	1.37677
Cor0023610.1	-0.839443	-0.636656	-0.788984	0.784044	0.725765	0.755273
Cor0143990.1	-0.921406	-0.959935	-1.10083	1.0054	0.972029	1.00474
Cor0009240.1	-1.13458	-1.24585	-1.12265	1.26566	1.12957	1.10784
Cor0170190.1	-1.17794	-1.15769	-1.27464	1.14016	1.28202	1.18809
Cor0208940.1	-1.4444	-1.25044	-1.29049	1.21431	1.2655	1.50552
Cor0068900.1	-0.542465	-0.61963	-0.57172	0.612007	0.577294	0.544514
Cor0181990.1	-0.800284	-0.734977	-0.931528	0.827491	0.854936	0.784362
Cor0025500.1	-0.817152	-0.84891	-0.885413	0.875705	0.820904	0.854867
Cor0164840.1	-1.45447	-1.07932	-1.33749	1.26906	1.32987	1.27236
Cor0024570.1	-0.664412	-0.785598	-0.769381	0.75662	0.726604	0.736168
Cor0027430.1	-0.724497	-0.916605	-0.874757	0.842378	0.82703	0.846452
Cor0051200.1	-0.540176	-0.622573	-0.707329	0.61549	0.592108	0.662481
Cor0119630.1	-0.495574	-0.567494	-0.481252	0.498844	0.524877	0.520599
Cor0052530.1	-0.705209	-0.692963	-0.670353	0.577128	0.706087	0.78531
Cor0044370.1	-0.990093	-0.735015	-1.05457	0.897048	0.947596	0.935035
Cor0171230.1	-1.1786	-1.19025	-1.3688	1.20484	1.28015	1.25266
Cor0159170.1	-1.07514	-0.941846	-1.00389	0.926295	1.00611	1.08847
Cor0031770.1	-1.07953	-1.06077	-0.995846	1.00332	1.06512	1.0677
Cor0189720.1	-0.940549	-0.845121	-0.815447	0.9262	0.806667	0.86825
Cor0141670.1	-1.21237	-1.14715	-1.13291	1.13999	1.09487	1.25757
Cor0171210.1	-1.10403	-0.88917	-1.09846	1.10359	1.06454	0.923527
Cor0221950.1	-1.3453	-2.06991	-1.57071	1.63026	1.72414	1.63151
Cor0162430.1	-0.839224	-0.928393	-0.924428	0.82952	0.907324	0.955202
Cor0101210.1	-0.69565	-0.770032	-0.715771	0.670398	0.694176	0.816879
Cor0204490.1	-0.752691	-1.03712	-0.906693	0.961409	0.899302	0.83579
Cor0189890.1	-1.10175	-1.26796	-1.02658	1.1437	1.15357	1.09904
Cor0007900.1	-0.58854	-0.695312	-0.545165	0.570484	0.627362	0.631172
Cor0193600.1	-0.715755	-0.750747	-0.618515	0.710376	0.73473	0.639912
Cor0095800.1	-0.65277	-0.82562	-0.782547	0.73922	0.801857	0.719861
Cor0140520.1	-0.705021	-0.660872	-0.678575	0.605061	0.728637	0.71077
Cor0085800.1	-1.11477	-1.01853	-1.04817	1.15086	1.02859	1.00201
Cor0053580.1	-0.62027	-0.540597	-0.748212	0.599705	0.621559	0.687815
Cor0022460.1	-0.712605	-0.891406	-0.728172	0.768246	0.743572	0.820365
Cor0189670.1	-0.64099	-0.602945	-0.724147	0.627681	0.723042	0.617359
Cor0133250.1	-1.24207	-1.45199	-1.21699	1.27159	1.24126	1.3982
Cor0189120.1	-1.62352	-1.48641	-1.47791	1.67293	1.59535	1.31956
Cor0134150.1	-0.900403	-1.09799	-0.991688	0.993668	1.01174	0.98467
Cor0113860.1	-0.62445	-0.469571	-0.607484	0.586339	0.56617	0.548996
Cor0009050.1	-1.24083	-1.08935	-1.05778	1.04484	1.10106	1.24206
Cor0218130.1	-0.65098	-0.770464	-0.962768	0.7042	0.813172	0.86684
Cor0222230.1	-0.669671	-0.571106	-0.790989	0.743615	0.686222	0.601929
Cor0175330.1	-0.870595	-1.22753	-1.17824	1.05736	1.10276	1.11625
Cor0192750.1	-0.76235	-0.742941	-0.716426	0.802403	0.72018	0.699135
Cor0125410.1	-0.588964	-0.616741	-0.680767	0.660856	0.613125	0.612491
Cor0068880.1	-1.09582	-1.08042	-0.922419	1.01307	1.009	1.07658
Cor0153140.1	-0.748651	-0.724104	-0.536447	0.712796	0.620057	0.67635
Cor0218040.1	-1.63248	-1.33935	-1.21732	1.43042	1.43277	1.32596
Cor0121700.1	-0.610012	-0.550009	-0.638075	0.623846	0.602392	0.571858
Cor0181930.1	-0.658391	-0.599819	-0.813493	0.63293	0.682569	0.756204
Cor0053290.1	-0.516672	-0.566456	-0.639934	0.54772	0.589931	0.585412
Cor0136580.1	-1.33857	-1.40315	-1.37528	1.46667	1.23042	1.41991
Cor0149120.1	-1.40852	-1.69614	-1.64671	1.63787	1.49501	1.61848
Cor0002520.1	-0.682701	-0.78858	-0.944152	0.755636	0.850895	0.808903
Cor0041740.1	-0.523837	-0.58094	-0.499196	0.582817	0.512011	0.509145
Cor0219530.1	-1.28146	-1.2953	-1.52488	1.4139	1.48981	1.19793
Cor0034850.1	-0.720463	-0.989492	-0.793565	0.788583	0.775956	0.93898
Cor0009690.1	-1.64603	-1.43774	-1.33613	1.32315	1.54748	1.54928
Cor0022990.1	-0.495564	-0.544289	-0.676684	0.593767	0.549916	0.572854
Cor0064010.1	-0.561867	-0.520348	-0.670618	0.602296	0.601331	0.549206
Cor0166370.1	-0.930287	-1.20006	-0.905293	1.03583	1.00355	0.996262
Cor0092230.1	-1.01641	-0.978708	-0.904061	0.931157	1.1966	0.771427
Cor0045360.1	-0.554411	-0.53192	-0.557897	0.535022	0.517973	0.591233
Cor0100650.1	-0.464575	-0.600576	-0.489523	0.51736	0.52087	0.516444
Cor0073920.1	-0.851415	-0.897392	-0.956678	0.894069	0.883498	0.927919
Cor0084610.1	-0.723624	-0.807136	-1.04842	0.82499	0.885845	0.868348
Cor0151480.1	-0.702927	-0.667188	-0.626015	0.668401	0.636616	0.691113
Cor0057470.1	-0.825891	-0.664196	-0.847924	0.693535	0.770947	0.873529
Cor0032360.1	-0.928511	-0.90957	-0.800809	0.878504	0.928983	0.831403
Cor0077780.1	-0.617317	-0.629007	-0.706833	0.601801	0.689488	0.661868
Cor0086620.1	-1.30082	-1.14905	-1.48331	1.40283	1.36271	1.16763
Cor0073320.1	-0.420709	-0.554519	-0.553466	0.511992	0.503624	0.513077
Cor0003420.1	-0.962128	-1.11675	-0.799888	1.05044	0.955293	0.87303
Cor0052820.1	-0.540251	-0.70849	-0.56035	0.653157	0.595519	0.560416
Cor0043740.1	-0.803394	-0.585071	-0.802649	0.660323	0.728052	0.802738
Cor0173750.1	-1.73417	-1.25134	-1.45276	1.37631	1.49189	1.57007
Cor0216530.1	-0.505526	-0.736523	-0.622072	0.582962	0.622142	0.659017
Cor0190480.1	-0.482095	-0.628489	-0.499268	0.52537	0.557511	0.526971
Cor0041240.1	-0.645468	-0.610439	-0.54225	0.571379	0.57891	0.647868
Cor0045090.1	-0.545611	-0.614213	-0.508588	0.577785	0.579391	0.511237
Cor0164180.1	-1.24177	-1.24006	-1.31082	1.23506	1.2291	1.32849
Cor0127960.1	-0.451636	-0.616327	-0.525794	0.521276	0.519258	0.553223
Cor0056070.1	-0.936708	-0.822334	-1.05936	0.94864	0.915288	0.954475
Cor0186360.1	-0.579145	-0.525943	-0.535585	0.557162	0.580689	0.502823
Cor0164300.1	-0.488703	-0.447883	-0.569329	0.483387	0.495877	0.526651
Cor0154630.1	-0.560816	-0.511335	-0.52232	0.525251	0.52619	0.54303
Cor0052150.1	-1.17967	-0.919444	-0.996286	1.0539	1.00578	1.03571
Cor0004570.1	-0.606031	-0.745258	-0.556025	0.643022	0.629511	0.634781
Cor0029560.1	-0.689427	-0.602907	-0.612849	0.657927	0.637803	0.609452
Cor0127110.1	-0.565349	-0.526226	-0.719287	0.607074	0.580671	0.623117
Cor0106060.1	-0.601974	-0.692649	-0.549415	0.684139	0.568895	0.591004
Cor0199420.1	-0.491367	-0.537785	-0.540112	0.546825	0.552682	0.469756
Cor0085770.1	-0.564183	-0.437249	-0.630165	0.510938	0.551245	0.569414
Cor0171080.1	-0.526763	-0.530876	-0.55963	0.515778	0.496286	0.605203
Cor0076620.1	-0.528036	-0.553499	-0.542328	0.544396	0.516325	0.563141
Cor0028680.1	-0.995186	-1.15582	-1.28717	1.09546	1.23973	1.10299
Cor0153040.1	-1.34305	-1.30485	-2.02636	1.5627	1.53121	1.58035
Cor0108240.1	-1.28384	-1.31735	-1.45304	1.42887	1.32795	1.29739
Cor0120090.1	-0.724658	-0.811213	-0.701906	0.783261	0.772149	0.682367
Cor0127970.1	-0.5104	-0.498589	-0.556637	0.478461	0.551189	0.535976
Cor0141030.1	-1.27369	-0.894864	-1.01814	0.990361	1.05375	1.14258
Cor0026090.1	-0.494249	-0.609882	-0.551076	0.558563	0.575961	0.520684
Cor0051410.1	-0.960321	-0.707532	-0.878926	0.846171	0.866744	0.833864
Cor0176380.1	-1.23213	-1.19878	-1.21741	1.20419	1.15061	1.29352
Cor0053960.1	-0.459889	-0.616071	-0.462016	0.530712	0.498614	0.50865
Cor0039180.1	-0.681357	-0.617848	-0.782575	0.762022	0.638425	0.681334
Cor0153900.1	-1.05175	-1.03172	-1.15848	1.0575	1.06726	1.1172
Cor0087790.1	-0.515184	-0.56757	-0.54127	0.593398	0.515983	0.514642
Cor0063840.1	-0.553305	-0.496454	-0.660171	0.551376	0.600446	0.558109
Cor0094090.1	-0.537586	-0.641439	-0.465251	0.516779	0.56437	0.563127
Cor0209100.1	-1.74572	-1.1842	-1.30889	1.37854	1.3621	1.49818
Cor0095260.1	-0.633469	-0.616603	-0.571941	0.539043	0.667021	0.61595
Cor0198830.1	-0.67082	-0.645956	-0.6234	0.726906	0.600865	0.612405
Cor0183020.1	-0.764218	-0.858095	-0.66358	0.801376	0.729774	0.754744
Cor0220300.1	-1.20668	-1.24111	-1.36202	1.23043	1.22179	1.35759
Cor0156070.1	-0.45411	-0.609593	-0.575919	0.535605	0.594845	0.509172
Cor0170310.1	-0.876776	-0.964377	-0.747794	0.870523	0.784888	0.933536
Cor0017500.1	-1.28715	-1.09127	-1.51971	1.34965	1.24847	1.30002
Cor0180710.1	-0.497321	-0.533179	-0.493807	0.520684	0.480383	0.523239
Cor0005880.1	-1.00631	-1.12529	-1.14388	1.02917	1.06457	1.18174
Cor0036700.1	-0.639084	-0.467948	-0.601909	0.607572	0.600372	0.500996
Cor0031950.1	-1.09817	-1.25501	-1.4545	1.34989	1.20418	1.2536
Cor0147860.1	-1.44405	-1.07017	-1.04409	1.24109	1.13687	1.18036
Cor0211500.1	-0.467507	-0.488448	-0.526235	0.473926	0.549155	0.459108
Cor0102050.1	-0.945997	-0.777049	-1.01342	0.828523	0.938901	0.969044
Cor0154940.1	-0.675916	-0.810821	-0.628604	0.638153	0.743896	0.733291
Cor0102300.1	-0.718876	-0.900187	-0.785022	0.746213	0.857941	0.79993
Cor0032250.1	-0.670364	-0.680132	-0.544742	0.630827	0.601354	0.663056
Cor0177550.1	-0.466665	-0.49294	-0.555878	0.486959	0.51618	0.512343
Cor0074860.1	-0.781109	-0.638816	-0.764284	0.707489	0.739702	0.737017
Cor0117880.1	-1.09481	-1.29167	-1.28309	1.2407	1.21582	1.21305
Cor0212850.1	-1.53456	-1.27387	-0.866286	1.2439	1.2013	1.22951
Cor0170460.1	-0.731481	-0.735854	-0.59237	0.698876	0.734644	0.626185
Cor0051090.1	-1.01068	-0.895201	-0.665654	0.829749	0.789511	0.952279
Cor0065210.1	-0.684631	-0.598969	-0.512469	0.628292	0.550844	0.616933
Cor0078740.1	-1.1588	-1.07612	-1.06942	1.14352	1.11275	1.04807
Cor0102710.1	-0.479939	-0.438706	-0.60477	0.531288	0.515734	0.476393
Cor0109790.1	-0.541102	-0.609742	-0.515771	0.529984	0.563272	0.57336
Cor0017110.1	-0.832585	-0.718783	-0.921098	0.657689	0.865071	0.949707
Cor0045100.1	-1.27821	-1.02743	-1.30598	1.34118	1.07513	1.19532
Cor0073830.1	-0.659684	-0.532916	-0.59944	0.607421	0.603245	0.581373
Cor0154380.1	-1.12726	-0.826493	-0.788319	0.838981	0.846716	1.05637
Cor0172570.1	-0.8117	-0.992272	-0.682634	0.857637	0.79932	0.829649
Cor0140950.1	-1.49489	-1.41322	-1.21188	1.39384	1.33859	1.38756
Cor0061770.1	-0.573068	-0.610241	-0.657634	0.575142	0.661873	0.603928
Cor0188080.1	-0.951104	-0.882954	-0.985025	0.956043	0.889274	0.973766
Cor0145000.1	-0.639041	-0.798235	-0.695628	0.71976	0.700755	0.712389
Cor0156310.1	-0.518271	-0.574925	-0.465837	0.546882	0.502316	0.509834
Cor0162950.1	-0.79624	-0.760693	-0.558953	0.603281	0.767366	0.745239
Cor0024630.1	-0.645908	-0.581474	-0.665679	0.608718	0.623987	0.660356
Cor0090340.1	-0.571194	-0.610073	-0.825956	0.62926	0.63844	0.739523
Cor0150260.1	-0.818682	-0.632649	-0.731746	0.693072	0.759528	0.730476
Cor0167250.1	-1.29884	-0.835646	-0.976544	1.06247	1.04453	1.00403
Cor0116780.1	-0.567945	-0.748936	-0.835214	0.754681	0.77892	0.618493
Cor0030900.1	-0.883445	-0.720146	-0.809207	0.671261	0.920288	0.821248
Cor0092420.1	-0.620248	-0.752397	-0.647625	0.678287	0.691733	0.650251
Cor0146030.1	-0.886884	-1.19067	-1.24386	1.07797	1.11441	1.12904
Cor0023420.1	-0.609228	-0.69173	-0.556531	0.640141	0.631105	0.586244
Cor0143280.1	-0.537847	-0.59776	-0.493245	0.455628	0.610689	0.562535
Cor0201130.1	-0.717154	-0.644012	-0.926787	0.732194	0.781528	0.774231
Cor0088820.1	-0.952421	-1.06898	-0.887597	0.941309	0.993263	0.974428
Cor0012510.1	-0.725351	-0.642771	-0.56842	0.621647	0.58821	0.726685
Cor0002370.1	-1.27697	-1.14545	-1.54097	1.47619	1.20937	1.27783
Cor0015700.1	-1.26065	-1.07655	-1.24361	1.16062	1.24227	1.17793
Cor0046050.1	-0.512122	-0.552631	-0.602196	0.499344	0.56765	0.599955
Cor0090060.1	-0.786534	-0.564247	-0.542018	0.619045	0.635264	0.63849
Cor0104180.1	-0.943796	-0.780835	-0.723017	0.795724	0.75246	0.899463
Cor0205700.1	-1.00331	-0.9804	-0.799329	0.979776	0.891175	0.912092
Cor0142390.1	-0.877412	-0.824372	-0.890569	0.937381	0.801323	0.853648
Cor0136630.1	-0.545221	-0.651796	-0.551181	0.548569	0.538666	0.660963
Cor0047130.1	-0.62172	-0.598111	-0.444034	0.575209	0.52842	0.560237
Cor0054850.1	-1.05728	-0.844584	-1.01927	0.936298	0.981348	1.0035
Cor0126620.1	-0.633178	-0.547578	-0.759665	0.634351	0.662774	0.643295
Cor0072670.1	-0.584461	-0.849414	-0.681325	0.719844	0.697905	0.697451
Cor0209030.1	-0.497249	-0.608539	-0.589536	0.52726	0.522378	0.645687
Cor0214500.1	-0.628435	-0.602409	-0.930455	0.754448	0.686	0.720852
Cor0176930.1	-0.825312	-1.03601	-0.74834	0.876729	0.943246	0.789692
Cor0212500.1	-0.82682	-0.861164	-0.805725	0.766365	0.871217	0.856127
Cor0178650.1	-0.531156	-0.627089	-0.649441	0.574261	0.625507	0.607919
Cor0108940.1	-0.674808	-0.820044	-0.754543	0.772472	0.717101	0.759822
Cor0011850.1	-0.530318	-0.646528	-0.520085	0.549252	0.538252	0.609428
Cor0097980.1	-0.930593	-0.607694	-0.767415	0.685732	0.783187	0.836784
Cor0089810.1	-0.664126	-0.801004	-0.559161	0.695697	0.649854	0.67874
Cor0130710.1	-0.719759	-0.647029	-0.796763	0.723473	0.734123	0.705955
Cor0062880.1	-0.636773	-0.477696	-0.586363	0.540626	0.597209	0.562997
Cor0002040.1	-1.13939	-0.847646	-1.09373	1.02423	1.01488	1.04166
Cor0179090.1	-0.74372	-0.622642	-0.692414	0.661285	0.721915	0.675577
Cor0011830.1	-0.781121	-0.696636	-0.652966	0.677382	0.705579	0.747761
Cor0104920.1	-0.533997	-0.692479	-0.614274	0.619952	0.582871	0.637927
Cor0205820.1	-0.61308	-0.770711	-0.54716	0.605917	0.667756	0.657278
Cor0160570.1	-1.40035	-1.66041	-1.43143	1.63749	1.31464	1.54006
Cor0015670.1	-1.2226	-1.49701	-1.09098	1.27625	1.22343	1.31091
Cor0073380.1	-0.706319	-0.790332	-0.794879	0.850505	0.774826	0.666198
Cor0168310.1	-0.675729	-0.746804	-0.596446	0.652757	0.643535	0.722686
Cor0124810.1	-0.762706	-0.575796	-0.862913	0.776155	0.690805	0.734454
Cor0143400.1	-0.681612	-0.605395	-0.749872	0.688749	0.682224	0.665906
Cor0121170.1	-0.541994	-0.563591	-0.512425	0.47942	0.49089	0.6477
Cor0052060.1	-0.681265	-0.544294	-0.680307	0.567691	0.63349	0.704685
Cor0149630.1	-0.787372	-0.717886	-0.776974	0.779498	0.702884	0.799849
Cor0185450.1	-0.938504	-0.912555	-0.817211	0.780148	0.886658	1.00146
Cor0071900.1	-1.0619	-1.05578	-1.07308	0.856515	1.12992	1.20432
Cor0091790.1	-0.51475	-0.414894	-0.649867	0.514869	0.522408	0.542233
Cor0207130.1	-0.751928	-0.926292	-0.906439	0.968531	0.859476	0.756652
Cor0218260.1	-0.746172	-0.979971	-0.589372	0.794499	0.729031	0.791986
Cor0029380.1	-0.868924	-0.652638	-0.902184	0.712046	0.778501	0.933199
Cor0120320.1	-0.566038	-0.426154	-0.579994	0.528679	0.504163	0.539344
Cor0205300.1	-0.870382	-0.602361	-0.891639	0.80308	0.770632	0.79067
Cor0061010.1	-0.662059	-0.703898	-0.507124	0.619315	0.636243	0.617523
Cor0037620.1	-0.6371	-0.666069	-0.63714	0.554491	0.713141	0.672677
Cor0054660.1	-0.583506	-0.722797	-0.56799	0.638938	0.673588	0.561767
Cor0140370.1	-1.08207	-1.15333	-1.36696	1.17645	1.09048	1.33544
Cor0215590.1	-0.88508	-0.731116	-0.851047	0.824871	0.878593	0.763778
Cor0153670.1	-0.588112	-0.643761	-0.74183	0.684276	0.67861	0.610816
Cor0032950.1	-0.477762	-0.495659	-0.65441	0.481733	0.550796	0.595303
Cor0088860.1	-0.479488	-0.491654	-0.572588	0.501595	0.511405	0.53073
Cor0186630.1	-0.919441	-0.83042	-0.568751	0.784491	0.771023	0.763098
Cor0102240.1	-0.666725	-0.576961	-0.608618	0.560413	0.604582	0.68731
Cor0192080.1	-0.715238	-0.956038	-0.719748	0.764699	0.777648	0.848676
Cor0075260.1	-0.451501	-0.56599	-0.472229	0.479438	0.52653	0.483751
Cor0162230.1	-0.614736	-0.4412	-0.544372	0.513419	0.499048	0.58784
Cor0217540.1	-0.782519	-0.460934	-0.799548	0.593846	0.695494	0.753662
Cor0037340.1	-0.49455	-0.545847	-0.51038	0.560103	0.563281	0.427393
Cor0202650.1	-0.699596	-0.558467	-0.743893	0.768282	0.632334	0.60134
Cor0169090.1	-0.70462	-0.535949	-0.579038	0.686674	0.609077	0.523855
Cor0107800.1	-0.611651	-0.627699	-0.582901	0.690953	0.618476	0.512821
Cor0025940.1	-0.492681	-0.518948	-0.483992	0.537313	0.481154	0.477155
Cor0048760.1	-0.833158	-0.991013	-0.881174	0.935804	0.795952	0.97359
Cor0063550.1	-1.06786	-0.743739	-1.00705	1.03186	0.898177	0.888614
Cor0194400.1	-0.890951	-1.00108	-0.996074	0.948401	0.96725	0.972453
Cor0000180.1	-0.668993	-0.632432	-0.605409	0.611231	0.675091	0.620511
Cor0102320.1	-0.995111	-0.635347	-1.19827	0.845505	0.966232	1.01699
Cor0036600.1	-0.969632	-0.708418	-0.758602	0.91542	0.762186	0.759047
Cor0168360.1	-0.680572	-1.18322	-1.00936	0.848379	0.961014	1.06376
Cor0030030.1	-0.631879	-0.443522	-0.680207	0.619588	0.547483	0.588536
Cor0078130.1	-0.57587	-0.407008	-0.576289	0.492339	0.530238	0.53659
Cor0109940.1	-0.907116	-0.67685	-0.882673	0.872033	0.813843	0.780763
Cor0096250.1	-0.625287	-0.724456	-0.645006	0.692374	0.57063	0.731744
Cor0044220.1	-1.03481	-0.982757	-0.919803	1.01423	0.958343	0.964798
Cor0068470.1	-0.686244	-0.967231	-0.660635	0.668473	0.815855	0.829781
Cor0073820.1	-0.588077	-0.613697	-0.500472	0.605667	0.578343	0.518237
Cor0172950.1	-0.489169	-0.590494	-0.522506	0.506907	0.528452	0.56681
Cor0048230.1	-1.49006	-0.890015	-1.08534	1.08802	1.17376	1.20364
Cor0214390.1	-0.68475	-0.702671	-0.493441	0.619645	0.655808	0.605409
Cor0071520.1	-0.58719	-0.685175	-0.766783	0.644508	0.74287	0.65177
Cor0164240.1	-0.69262	-0.738668	-0.515772	0.742551	0.593579	0.61093
Cor0008200.1	-0.845197	-0.704742	-0.910019	0.805371	0.898162	0.756425
Cor0053040.1	-0.778366	-0.790626	-0.853225	0.737939	0.844004	0.840273
Cor0104860.1	-1.73057	-1.68142	-1.23637	1.5394	1.52786	1.5811
Cor0037120.1	-0.529296	-0.57522	-0.47208	0.508166	0.550323	0.518107
Cor0095950.1	-0.802774	-0.751815	-0.683347	0.82547	0.630909	0.781557
Cor0020730.1	-0.682684	-0.654399	-0.624687	0.55187	0.741065	0.668835
Cor0000540.1	-1.36323	-1.88644	-1.28697	1.66246	1.36427	1.50991
Cor0150900.1	-0.509365	-0.683085	-0.611847	0.61329	0.603492	0.587516
Cor0055360.1	-1.17177	-1.33665	-1.06046	1.0106	1.17817	1.38011
Cor0148450.1	-0.832055	-1.01283	-0.685789	0.987484	0.729456	0.813733
Cor0015640.1	-0.774707	-0.778612	-0.713623	0.698219	0.753269	0.815453
Cor0054150.1	-0.826362	-0.640358	-0.549125	0.5513	0.728127	0.736419
Cor0156390.1	-0.500593	-0.630832	-0.510895	0.576259	0.47689	0.589172
Cor0067480.1	-0.666478	-0.585027	-0.887881	0.7819	0.630409	0.727078
Cor0182900.1	-0.597154	-0.412534	-0.633735	0.564373	0.557057	0.521993
Cor0135580.1	-0.696168	-0.667701	-0.489506	0.644898	0.534119	0.674358
Cor0015630.1	-0.748876	-0.774233	-0.86241	0.769459	0.768533	0.847526
Cor0073870.1	-0.640121	-0.675659	-0.692908	0.708872	0.685278	0.614539
Cor0071420.1	-2.11276	-1.52505	-1.15777	1.60597	1.53787	1.65174
Cor0024710.1	-0.866453	-1.07617	-1.1187	0.986859	0.943921	1.13054
Cor0150110.1	-0.788172	-0.520366	-0.657055	0.606849	0.74324	0.615504
Cor0009960.1	-1.1317	-0.596604	-0.953355	0.884552	0.841933	0.955179
Cor0063620.1	-0.446362	-0.73683	-0.668472	0.640432	0.5684	0.642832
Cor0022500.1	-0.416046	-0.492928	-0.589634	0.536745	0.480778	0.481085
Cor0040940.1	-0.721394	-0.742878	-0.688987	0.649765	0.663088	0.840407
Cor0165030.1	-1.2563	-1.05619	-1.00751	1.11548	1.10732	1.0972
Cor0111950.1	-0.842033	-0.723505	-0.878246	0.870597	0.758851	0.814336
Cor0188470.1	-0.788521	-0.848233	-0.749306	0.913506	0.730873	0.741681
Cor0215480.1	-0.969532	-1.2703	-0.816695	0.942133	1.11187	1.00252
Cor0163490.1	-0.641455	-0.515343	-0.469697	0.528623	0.562079	0.535792
Cor0106280.1	-0.567467	-0.601328	-0.713986	0.564162	0.686473	0.632145
Cor0080230.1	-0.824891	-0.675093	-0.948427	0.80082	0.92302	0.724571
Cor0164930.1	-0.980945	-0.887119	-1.12442	0.868207	1.03356	1.09072
Cor0014460.1	-0.979628	-1.05023	-1.32924	1.13629	1.05877	1.16403
Cor0201990.1	-1.27992	-1.03341	-1.35486	1.24922	1.13924	1.27972
Cor0027240.1	-0.603737	-0.645443	-0.651824	0.685277	0.635606	0.580122
Cor0094020.1	-0.491172	-0.706442	-0.676099	0.632867	0.685843	0.555002
Cor0122710.1	-0.818157	-0.612992	-0.510237	0.582969	0.692686	0.665731
Cor0197650.1	-0.502944	-0.647867	-0.747244	0.699565	0.614918	0.583572
Cor0133930.1	-0.739449	-0.755431	-0.650555	0.717022	0.65681	0.771603
Cor0039840.1	-0.723592	-0.892836	-0.739278	0.834567	0.762571	0.758569
Cor0107870.1	-0.584627	-0.454432	-0.49076	0.559563	0.515755	0.4545
Cor0222100.1	-0.705348	-0.649908	-0.715367	0.659098	0.669552	0.741974
Cor0034840.1	-1.10811	-1.03175	-0.755619	1.12678	0.971957	0.796733
Cor0083300.1	-0.827578	-0.821774	-0.843467	0.970843	0.637641	0.884334
Cor0183450.1	-0.607962	-0.555279	-0.567478	0.696895	0.553446	0.480379
Cor0011910.1	-0.440743	-0.564193	-0.47439	0.505765	0.486448	0.487113
Cor0141580.1	-0.643082	-0.823182	-0.528216	0.677627	0.634631	0.682222
Cor0212360.1	-0.580005	-0.685278	-0.669139	0.638502	0.584214	0.711707
Cor0181450.1	-0.942759	-0.84362	-1.03969	0.90262	0.874567	1.04888
Cor0201120.1	-0.778452	-0.962991	-0.771857	0.88354	0.873107	0.756654
Cor0124390.1	-0.79376	-0.741649	-0.820572	0.790276	0.799653	0.766053
Cor0033480.1	-0.511058	-0.657694	-0.500557	0.541394	0.486899	0.641016
Cor0220850.1	-0.600724	-0.594362	-0.491697	0.548189	0.570517	0.568076
Cor0173550.1	-0.919921	-0.806777	-0.954382	1.00589	0.9345	0.740695
Cor0147880.1	-0.475094	-0.629073	-0.494334	0.579592	0.504979	0.513929
Cor0167330.1	-0.669192	-0.699812	-0.769151	0.80324	0.634568	0.700347
Cor0021130.1	-0.76915	-1.0112	-0.638803	0.930807	0.761715	0.726629
Cor0132990.1	-0.544467	-0.571822	-0.497769	0.528042	0.561411	0.524605
Cor0183850.1	-0.967922	-0.867225	-0.589576	0.806993	0.90655	0.711179
Cor0019250.1	-0.481885	-0.454196	-0.583288	0.466196	0.561706	0.491466
Cor0214250.1	-1.09253	-0.832134	-1.06163	0.90546	0.966863	1.11397
Cor0187270.1	-1.3917	-1.32466	-1.00867	1.24001	1.1473	1.33772
Cor0192350.1	-0.476912	-0.573017	-0.594049	0.501349	0.596141	0.546488
Cor0013830.1	-0.533168	-0.501517	-0.557151	0.466288	0.58555	0.539998
Cor0053700.1	-0.967023	-0.806188	-0.808139	0.919881	0.877557	0.783912
Cor0088030.1	-1.23682	-1.28702	-1.57127	1.16835	1.30594	1.62081
Cor0001020.1	-0.481568	-0.667567	-0.624765	0.619243	0.585139	0.569518
Cor0023160.1	-0.759326	-0.850506	-1.01206	0.781789	0.85483	0.985275
Cor0194290.1	-0.632056	-0.543073	-0.521221	0.483971	0.623954	0.588425
Cor0000350.1	-1.06333	-0.95715	-0.805053	0.984551	0.874746	0.966232
Cor0123640.1	-1.05408	-1.10628	-1.13115	1.23651	0.915881	1.13912
Cor0203440.1	-0.554278	-0.474703	-0.462666	0.526051	0.490096	0.4755
Cor0219780.1	-0.781088	-0.820216	-0.576804	0.754348	0.802213	0.621548
Cor0032860.1	-0.542873	-0.474233	-0.67749	0.528359	0.636148	0.53009
Cor0040010.1	-1.46252	-0.986803	-0.858951	1.13827	0.990477	1.17953
Cor0045290.1	-0.891822	-1.19651	-0.879898	0.984491	0.898505	1.08524
Cor0168570.1	-0.664001	-0.392681	-0.853461	0.581859	0.650743	0.677541
Cor0175680.1	-0.72986	-0.947651	-0.735285	0.825126	0.756757	0.830912
Cor0053850.1	-0.469029	-0.63451	-0.583341	0.591811	0.55286	0.542209
Cor0182970.1	-0.777207	-0.740578	-0.965	0.902783	0.645638	0.934364
Cor0014380.1	-0.925967	-0.891033	-0.736316	0.88918	0.882678	0.781457
Cor0050120.1	-0.576478	-0.511382	-0.724067	0.509619	0.641009	0.661299
Cor0214560.1	-0.572467	-0.41782	-0.561843	0.466745	0.556883	0.528501
Cor0153830.1	-0.551056	-0.81317	-0.584632	0.724214	0.592322	0.632321
Cor0180530.1	-0.900518	-1.03692	-1.64997	1.23368	1.21808	1.13565
Cor0052740.1	-0.716257	-0.554952	-0.742289	0.719968	0.677714	0.615815
Cor0162220.1	-0.580083	-0.47491	-0.434343	0.505975	0.548421	0.434939
Cor0204970.1	-0.563088	-0.660145	-0.617683	0.736277	0.564841	0.539797
Cor0192050.1	-1.33801	-1.05287	-0.870107	0.977366	1.01358	1.27004
Cor0083600.1	-1.39709	-0.975881	-1.16515	1.24771	1.14098	1.14943
Cor0191320.1	-0.676395	-0.800501	-0.657769	0.775448	0.767605	0.591612
Cor0214010.1	-0.673976	-0.678264	-0.630636	0.695237	0.723198	0.564441
Cor0128390.1	-0.868966	-0.562118	-1.12887	0.778508	0.856726	0.924716
Cor0025410.1	-0.63839	-0.68111	-0.595025	0.564697	0.718664	0.631164
Cor0177610.1	-1.19672	-0.835614	-1.33418	1.26278	1.06597	1.03775
Cor0171810.1	-1.49641	-1.43333	-1.59918	1.36089	1.53123	1.6368
Cor0052040.1	-0.469918	-0.586302	-0.474605	0.546805	0.505598	0.478423
Cor0030040.1	-0.573259	-0.457236	-0.54003	0.535447	0.502231	0.532847
Cor0034970.1	-0.614522	-0.506703	-0.695005	0.667607	0.536852	0.611771
Cor0047290.1	-0.500031	-0.532496	-0.516846	0.419973	0.483427	0.645973
Cor0177830.1	-0.974724	-0.644069	-0.777392	0.788837	0.833803	0.773544
Cor0086250.1	-1.10546	-0.93327	-1.0977	1.19902	0.946661	0.990748
Cor0094670.1	-0.568798	-0.557295	-0.492965	0.535988	0.591079	0.491991
Cor0129790.1	-1.05567	-1.15849	-1.20967	1.3	1.07769	1.04614
Cor0181380.1	-0.777247	-0.515759	-0.635964	0.631802	0.713828	0.583339
Cor0044300.1	-1.75575	-1.23149	-1.24006	1.46225	1.47275	1.2923
Cor0181390.1	-1.01743	-0.832577	-0.564681	0.826961	0.880013	0.707714
Cor0134350.1	-0.582939	-0.476405	-0.688632	0.482458	0.61255	0.652968
Cor0032130.1	-0.545341	-0.659074	-0.436767	0.544704	0.564759	0.531719
Cor0201000.1	-0.456426	-0.532848	-0.555094	0.525366	0.50341	0.515592
Cor0192770.1	-0.88061	-1.00301	-1.31253	1.03439	0.991952	1.16981
Cor0190600.1	-0.516153	-0.506249	-0.533365	0.472008	0.510507	0.573253
Cor0067300.1	-0.921448	-0.561225	-0.94309	0.882315	0.736742	0.806706
Cor0164950.1	-0.944777	-0.649336	-0.902336	0.813196	0.843596	0.839657
Cor0090520.1	-1.61887	-1.12162	-1.6462	1.34017	1.46218	1.58433
Cor0119830.1	-0.605171	-0.664207	-0.661587	0.641811	0.602442	0.686711
Cor0159980.1	-0.772798	-0.70859	-0.57982	0.66103	0.674445	0.725733
Cor0119430.1	-1.10583	-1.19215	-1.12907	0.885084	1.14768	1.39427
Cor0191750.1	-0.631832	-0.68656	-0.518372	0.680887	0.597962	0.557916
Cor0070000.1	-0.533027	-0.638123	-0.686177	0.468674	0.669736	0.718917
Cor0196170.1	-0.814663	-0.722677	-0.532935	0.754541	0.668925	0.646809
Cor0205160.1	-0.877057	-1.13647	-0.867108	0.97892	0.96032	0.941396
Cor0031690.1	-0.594979	-0.379995	-0.64403	0.47784	0.537784	0.60338
Cor0093330.1	-0.871232	-0.736691	-0.613184	0.866268	0.717903	0.636937
Cor0172340.1	-1.02142	-0.795239	-0.881033	0.78457	0.958836	0.954284
Cor0194390.1	-0.5895	-0.566083	-0.419139	0.505928	0.567137	0.501657
Cor0176780.1	-0.573366	-0.523777	-0.499112	0.604913	0.452685	0.538657
Cor0036690.1	-0.594614	-0.540619	-0.458916	0.485934	0.531948	0.576267
Cor0208640.1	-0.952021	-0.915534	-1.30548	1.20385	0.969684	0.999503
Cor0069790.1	-0.645146	-0.730428	-0.663452	0.695909	0.627612	0.715506
Cor0108150.1	-1.4518	-1.29376	-1.24873	1.17073	1.41929	1.40426
Cor0015050.1	-1.42484	-1.10173	-0.805286	0.977053	1.12047	1.23434
Cor0033490.1	-0.499556	-0.570152	-0.509891	0.555163	0.533015	0.491421
Cor0004900.1	-0.493257	-0.771719	-0.702728	0.72709	0.626972	0.613641
Cor0150960.1	-0.601193	-0.449428	-0.448501	0.480965	0.54789	0.470266
Cor0104540.1	-0.850081	-1.09419	-0.967985	0.935927	1.08541	0.890922
Cor0078600.1	-0.935896	-0.949186	-1.40089	0.954945	1.16295	1.16808
Cor0057210.1	-1.08811	-0.91839	-1.1279	1.0064	0.926194	1.2018
Cor0209930.1	-0.571663	-0.526813	-0.619259	0.565289	0.587424	0.565023
Cor0221940.1	-1.06438	-0.504519	-0.937038	0.846334	0.837633	0.821974
Cor0135990.1	-0.891489	-0.811366	-0.922718	0.778239	0.931664	0.91567
Cor0112280.1	-0.634151	-0.572829	-0.607294	0.683153	0.579169	0.551952
Cor0090550.1	-0.493096	-0.506238	-0.543194	0.511412	0.538853	0.492263
Cor0105400.1	-0.840856	-1.15808	-1.11692	1.01798	1.19093	0.906946
Cor0196890.1	-0.611661	-0.476688	-0.800337	0.701765	0.594972	0.591949
Cor0119680.1	-0.505543	-0.523419	-0.42796	0.506472	0.468838	0.481612
Cor0195310.1	-0.798262	-0.773498	-0.705327	0.947761	0.670224	0.659101
Cor0120420.1	-0.522174	-0.551912	-0.551145	0.576198	0.529647	0.519386
Cor0160460.1	-1.37107	-1.31789	-1.47146	1.24672	1.46453	1.44917
Cor0173060.1	-0.658328	-0.522134	-0.517596	0.617653	0.523057	0.557348
Cor0210980.1	-0.456984	-0.581599	-0.59959	0.605714	0.497994	0.534465
Cor0179210.1	-0.562493	-0.83587	-0.658019	0.657832	0.684212	0.714338
Cor0089460.1	-0.476754	-0.439082	-0.547987	0.45769	0.446801	0.559332
Cor0027470.1	-1.01969	-0.866932	-0.78641	0.890577	0.992312	0.790143
Cor0145460.1	-0.543995	-0.619087	-0.55302	0.650546	0.608375	0.457181
Cor0088400.1	-1.71304	-1.52922	-1.43782	1.34512	1.55408	1.78087
Cor0108270.1	-0.428987	-0.583318	-0.504531	0.442773	0.595667	0.478396
Cor0030800.1	-0.894236	-0.715207	-0.711567	0.761741	0.789168	0.770101
Cor0016330.1	-0.646845	-0.582521	-0.791774	0.54589	0.612927	0.862324
Cor0018750.1	-0.696013	-0.409037	-0.737581	0.633941	0.582484	0.626205
Cor0082370.1	-0.904415	-1.26351	-0.592602	0.908562	0.909632	0.942333
Cor0206760.1	-0.524032	-0.724075	-0.468346	0.545616	0.559718	0.611118
Cor0200670.1	-0.605019	-0.426189	-0.546707	0.596923	0.453778	0.527215
Cor0153210.1	-0.555251	-0.699812	-0.507537	0.687347	0.526288	0.548966
Cor0115930.1	-0.581753	-0.536117	-0.734662	0.652148	0.671852	0.528532
Cor0189750.1	-0.501888	-0.509563	-0.514222	0.564081	0.487861	0.473732
Cor0072470.1	-0.793944	-0.809341	-0.897197	0.734661	0.889316	0.876506
Cor0116210.1	-0.814349	-1.27508	-1.25237	1.25395	1.06292	1.02492
Cor0101950.1	-0.669386	-0.652127	-0.503186	0.579679	0.565084	0.679936
Cor0107240.1	-0.734726	-0.533276	-0.755862	0.757772	0.630488	0.635604
Cor0177780.1	-0.623399	-0.675591	-0.483359	0.555956	0.593855	0.632538
Cor0164610.1	-0.942076	-0.992614	-0.576519	0.79244	0.851837	0.866932
Cor0181090.1	-0.5641	-0.358462	-0.822167	0.580783	0.548711	0.615234
Cor0005230.1	-0.417766	-0.659153	-0.591211	0.640238	0.516571	0.51132
Cor0193730.1	-0.553795	-0.630302	-0.542185	0.690706	0.502158	0.533418
Cor0088320.1	-0.524004	-0.550249	-0.469644	0.482202	0.497573	0.564122
Cor0125980.1	-0.585488	-0.841652	-0.827774	0.738528	0.728844	0.787542
Cor0161870.1	-1.67461	-1.67565	-1.28723	1.6263	1.55626	1.45493
Cor0140080.1	-0.861421	-0.626202	-0.46514	0.701019	0.639886	0.611858
Cor0054990.1	-0.670264	-0.691512	-0.623855	0.698675	0.743058	0.543897
Cor0167310.1	-0.528297	-0.634649	-0.493143	0.638598	0.550035	0.467457
Cor0015820.1	-0.454784	-0.745615	-0.63536	0.557821	0.672906	0.605031
Cor0144350.1	-0.529291	-0.599508	-0.544894	0.53658	0.603187	0.533925
Cor0081330.1	-0.414048	-0.5732	-0.50253	0.493587	0.484821	0.511371
Cor0048470.1	-0.686419	-0.710772	-0.538664	0.631131	0.725457	0.579267
Cor0145580.1	-1.26033	-1.44962	-1.47088	1.45334	1.28767	1.43981
Cor0037140.1	-0.572997	-0.543787	-0.407071	0.502788	0.484878	0.536188
Cor0188050.1	-0.695717	-0.727138	-0.622955	0.797467	0.656702	0.591642
Cor0200100.1	-0.94145	-0.905961	-0.841837	1.02954	0.710139	0.94957
Cor0137990.1	-0.471731	-0.583117	-0.588346	0.566597	0.49386	0.582737
Cor0049760.1	-0.912409	-0.840957	-0.914913	0.934741	0.72253	1.01101
Cor0018480.1	-1.04688	-0.801175	-0.818005	0.767714	0.909677	0.988667
Cor0072440.1	-1.15475	-1.2377	-1.08731	0.953907	1.10907	1.4168
Cor0121030.1	-0.638319	-0.577053	-0.509617	0.463675	0.664111	0.597203
Cor0167160.1	-1.09224	-0.823237	-1.53727	1.05309	1.18807	1.21158
Cor0073700.1	-0.654165	-0.75713	-0.832762	0.718925	0.768211	0.756921
Cor0046320.1	-0.807374	-0.661102	-0.707341	0.868948	0.674383	0.632486
Cor0187090.1	-0.81605	-1.0361	-0.686772	0.853318	0.815156	0.870449
Cor0195000.1	-1.16381	-1.19837	-1.08201	1.41233	0.997827	1.03403
Cor0185490.1	-0.752695	-0.450704	-0.614379	0.556459	0.67832	0.583
Cor0153780.1	-0.836106	-0.540363	-0.55578	0.629616	0.679975	0.622657
Cor0149440.1	-0.89974	-0.94109	-0.736428	0.780477	0.803416	0.993366
Cor0086870.1	-0.65728	-0.776172	-0.335171	0.554177	0.59172	0.622727
Cor0113100.1	-1.68137	-1.16286	-0.879427	1.22631	1.23185	1.26551
Cor0100300.1	-0.882767	-0.819929	-1.11653	1.02516	0.894083	0.899981
Cor0048570.1	-1.11341	-0.765094	-0.719868	0.901033	0.87431	0.82303
Cor0125480.1	-0.974399	-0.953162	-0.955615	0.856519	0.912078	1.11458
Cor0013960.1	-0.390019	-0.487437	-0.619879	0.461975	0.487976	0.547383
Cor0076710.1	-1.05832	-0.799624	-0.947285	0.676088	0.975146	1.15399
Cor0118210.1	-0.429486	-0.520665	-0.490075	0.555537	0.466196	0.418492
Cor0123390.1	-0.504328	-0.832759	-0.60462	0.76024	0.557134	0.624332
Cor0013030.1	-0.984744	-0.723209	-0.871604	0.941374	0.79818	0.840004
Cor0168270.1	-0.860203	-1.00378	-1.11674	0.834142	1.16317	0.983417
Cor0205980.1	-0.616644	-0.755064	-0.534069	0.749681	0.497904	0.65819
Cor0107060.1	-1.03657	-0.732694	-0.693978	0.696834	0.88669	0.879718
Cor0061160.1	-0.657806	-0.558596	-0.561513	0.57683	0.559726	0.641359
Cor0074710.1	-1.29277	-1.32125	-1.15036	1.12246	1.15602	1.48589
Cor0099670.1	-0.629496	-0.689045	-0.876457	0.678268	0.827939	0.688791
Cor0078640.1	-0.589351	-0.756253	-0.72382	0.621523	0.599639	0.848263
Cor0039070.1	-0.707652	-0.389625	-0.95792	0.664789	0.698019	0.692389
Cor0157260.1	-0.711513	-0.405391	-0.740396	0.68876	0.591656	0.576884
Cor0089570.1	-1.05516	-0.914072	-0.839319	1.09041	0.77055	0.947585
Cor0144330.1	-0.583062	-0.703772	-0.698452	0.684709	0.739662	0.560915
Cor0025420.1	-0.368533	-0.676003	-0.509153	0.612606	0.37956	0.561523
Cor0189790.1	-0.950518	-0.534427	-0.62855	0.747047	0.726668	0.63978
Cor0010670.1	-0.49872	-0.612953	-0.686238	0.618468	0.57126	0.608184
Cor0164920.1	-0.704064	-0.469398	-0.707419	0.651193	0.543842	0.685847
Cor0189980.1	-0.547263	-0.512782	-0.714966	0.539756	0.584727	0.650527
Cor0104580.1	-1.22847	-1.04799	-1.03326	1.22744	1.11105	0.971231
Cor0192840.1	-0.604858	-0.660508	-0.493951	0.576368	0.597305	0.585644
Cor0113340.1	-0.827176	-0.811983	-1.35071	0.964677	1.04924	0.975956
Cor0036380.1	-0.504364	-0.557739	-0.739461	0.635625	0.547383	0.618555
Cor0048660.1	-0.707358	-0.579446	-0.507576	0.608031	0.633029	0.553319
Cor0123330.1	-0.578518	-0.626971	-0.579537	0.56044	0.570849	0.653737
Cor0119810.1	-0.747982	-0.953489	-1.449	1.04522	1.13913	0.966124
Cor0145630.1	-0.607793	-0.498969	-0.538381	0.538052	0.566541	0.540548
Cor0071470.1	-1.03669	-1.0209	-1.13585	1.10732	1.31973	0.766389
Cor0129380.1	-0.617633	-0.522236	-0.436457	0.545972	0.43548	0.594873
Cor0108520.1	-1.16042	-0.729175	-1.13403	0.843139	1.01334	1.16715
Cor0196590.1	-0.506275	-0.662234	-0.626543	0.599621	0.582805	0.612626
Cor0117050.1	-0.628899	-0.682663	-0.695307	0.51847	0.79177	0.69663
Cor0036590.1	-0.729695	-0.685253	-0.384406	0.656655	0.601365	0.541334
Cor0168900.1	-1.48934	-0.919909	-0.979617	1.28126	1.07098	1.03663
Cor0152410.1	-0.768481	-0.790285	-0.881302	0.939822	0.653508	0.846739
Cor0032910.1	-0.547224	-0.3801	-0.625696	0.492634	0.518002	0.542385
Cor0010070.1	-0.567991	-0.417436	-0.580144	0.459638	0.588216	0.517717
Cor0033180.1	-1.4311	-1.25248	-1.4923	1.42327	1.34954	1.40307
Cor0039930.1	-1.26884	-0.935457	-1.30825	0.933686	1.28889	1.28996
Cor0026300.1	-0.486147	-0.673943	-0.383878	0.552395	0.534843	0.456731
Cor0169300.1	-0.507927	-0.549756	-0.474168	0.400331	0.551276	0.580244
Cor0017950.1	-0.539943	-0.539887	-0.479929	0.504093	0.474593	0.581073
Cor0055380.1	-0.801555	-0.591519	-1.1185	0.732245	0.874218	0.905114
Cor0197090.1	-0.710084	-0.514303	-0.496211	0.550362	0.600184	0.570051
Cor0125420.1	-0.737126	-0.76574	-0.84372	0.863787	0.658463	0.824336
Cor0024490.1	-0.624373	-0.701714	-0.4225	0.605409	0.629501	0.513677
Cor0009370.1	-0.479081	-0.553899	-0.373797	0.510912	0.461451	0.434414
Cor0133870.1	-0.788874	-1.06606	-0.989901	0.97309	0.933029	0.938715
Cor0001080.1	-0.696444	-0.580091	-0.371068	0.490269	0.556917	0.600417
Cor0205040.1	-0.946253	-0.974576	-0.947193	0.897257	1.08655	0.884214
Cor0211330.1	-0.464117	-0.562491	-0.584655	0.66365	0.497576	0.450037
Cor0127320.1	-0.534192	-0.734929	-0.893209	0.859413	0.638448	0.664469
Cor0042260.1	-1.03922	-0.882839	-0.711379	0.77491	0.995621	0.862908
Cor0132740.1	-0.673903	-0.587731	-0.5076	0.653377	0.581963	0.533895
Cor0201970.1	-0.466658	-0.748187	-0.530228	0.554973	0.64079	0.549311
Cor0019530.1	-0.534595	-0.367577	-0.601045	0.496757	0.514028	0.492432
Cor0218200.1	-0.390594	-0.591086	-0.45262	0.395811	0.469855	0.568635
Cor0062340.1	-0.673976	-0.629648	-0.842805	0.680403	0.669161	0.796865
Cor0109540.1	-0.385393	-0.489207	-0.636782	0.505046	0.526612	0.479722
Cor0132130.1	-0.340334	-0.565499	-0.623222	0.537994	0.445525	0.545537
Cor0028450.1	-0.969133	-0.598801	-0.827834	0.80954	0.635874	0.950355
Cor0200600.1	-0.752378	-0.541273	-0.726335	0.668493	0.603687	0.747806
Cor0140120.1	-0.659288	-0.610837	-0.624864	0.651156	0.573715	0.670119
Cor0187600.1	-1.00726	-0.966452	-0.690424	0.810954	1.04921	0.803976
Cor0004540.1	-0.834522	-0.722727	-0.583097	0.681195	0.738416	0.720736
Cor0098130.1	-0.641019	-0.601674	-0.675813	0.543973	0.681678	0.692854
Cor0136610.1	-0.936325	-0.572052	-1.20226	0.791915	0.848401	1.07032
Cor0083490.1	-0.667748	-0.899243	-0.826497	0.749099	0.841042	0.803347
Cor0056230.1	-0.784578	-0.715497	-0.765969	0.588552	0.861357	0.816136
Cor0045900.1	-0.596696	-0.488858	-0.434476	0.380017	0.567604	0.572409
Cor0217740.1	-0.693253	-0.562364	-0.72261	0.643496	0.692819	0.641912
Cor0058540.1	-0.637819	-0.532478	-0.372547	0.525103	0.528993	0.488749
Cor0027410.1	-0.579526	-0.423526	-0.549346	0.473495	0.535435	0.543468
Cor0117540.1	-0.730781	-0.488034	-0.441822	0.543512	0.589145	0.52798
Cor0146430.1	-0.544706	-0.477004	-0.568117	0.593161	0.550913	0.445755
Cor0128310.1	-0.591387	-0.680614	-0.664012	0.71797	0.63011	0.587933
Cor0037790.1	-0.707439	-0.620649	-0.59965	0.550765	0.639758	0.737216
Cor0044290.1	-1.79215	-1.51261	-1.46132	1.60374	1.62345	1.53888
Cor0162360.1	-0.551465	-0.655148	-0.792058	0.631144	0.667763	0.699763
Cor0052510.1	-0.695279	-0.591629	-0.707961	0.784461	0.627388	0.583021
Cor0115700.1	-0.598173	-0.748219	-0.74562	0.696026	0.719107	0.676879
Cor0164270.1	-0.532265	-0.472204	-0.793681	0.577948	0.606844	0.613358
Cor0017720.1	-1.38665	-1.3131	-1.05368	1.25279	1.3605	1.14012
Cor0191140.1	-0.771984	-0.948439	-0.610769	0.949212	0.656003	0.725977
Cor0084580.1	-0.924087	-0.727127	-0.814622	0.856137	0.913281	0.696418
Cor0153510.1	-0.484102	-0.80755	-0.595145	0.622141	0.706044	0.558612
Cor0001270.1	-0.866905	-0.505685	-0.673202	0.613439	0.75909	0.673263
Cor0037610.1	-0.554468	-0.565639	-0.399595	0.531153	0.536489	0.452059
Cor0098380.1	-0.786865	-0.865527	-0.74783	0.678907	0.908608	0.812708
Cor0200530.1	-0.485889	-0.482321	-0.550254	0.529719	0.505843	0.482902
Cor0014750.1	-1.15534	-1.09131	-0.586183	0.880816	0.81806	1.13395
Cor0104470.1	-1.26137	-1.23159	-0.823266	0.856166	1.24498	1.21508
Cor0204160.1	-0.668629	-1.01854	-0.682777	0.588597	0.854906	0.926444
Cor0175290.1	-0.565576	-0.676896	-0.324942	0.55388	0.435781	0.577754
Cor0054050.1	-0.585359	-0.798198	-0.531438	0.579033	0.680814	0.655148
Cor0004890.1	-0.71413	-0.932232	-0.702025	0.88387	0.822198	0.642319
Cor0070380.1	-1.16312	-0.964743	-0.921552	1.15165	0.954698	0.943066
Cor0214830.1	-0.864874	-0.824462	-0.761207	0.803309	0.880466	0.766768
Cor0054870.1	-0.497094	-0.661304	-0.525353	0.407993	0.608887	0.666872
Cor0155530.1	-0.403465	-0.611051	-0.758506	0.474167	0.623953	0.674902
Cor0048560.1	-0.90309	-0.701664	-1.04621	0.874668	0.876813	0.899482
Cor0082410.1	-0.402616	-0.572333	-0.577861	0.557193	0.547771	0.447845
Cor0198990.1	-1.32409	-1.25252	-1.47023	1.61255	1.23045	1.20383
Cor0193350.1	-0.735185	-0.735375	-0.584731	0.644773	0.679816	0.730702
Cor0219350.1	-0.967979	-0.795912	-0.618106	0.871753	0.872893	0.637351
Cor0154700.1	-0.427087	-0.624322	-0.492083	0.573603	0.440044	0.529845
Cor0137190.1	-0.795975	-0.571266	-0.63616	0.67103	0.683885	0.648486
Cor0135590.1	-0.61599	-0.509082	-0.530935	0.588366	0.545899	0.521742
Cor0012740.1	-0.654306	-0.521583	-0.763257	0.685676	0.694265	0.559204
Cor0060470.1	-0.831417	-0.695966	-0.752516	0.56756	0.738745	0.973594
Cor0185120.1	-0.503198	-0.725136	-0.536258	0.58325	0.60156	0.579782
Cor0110230.1	-0.517511	-0.536015	-0.625286	0.73612	0.505524	0.437168
Cor0076820.1	-0.727534	-0.406363	-0.577904	0.55062	0.57378	0.587401
Cor0102890.1	-0.616534	-0.629168	-0.471856	0.50448	0.607821	0.605257
Cor0123690.1	-0.47237	-0.51417	-0.442038	0.559592	0.51207	0.356916
Cor0029480.1	-0.501594	-0.429876	-0.60201	0.423925	0.597317	0.512239
Cor0015650.1	-0.505086	-0.552545	-0.421073	0.458688	0.465169	0.554846
Cor0153450.1	-0.774998	-1.00661	-0.963152	0.761963	0.944125	1.03867
Cor0207290.1	-0.938066	-1.13014	-1.02062	0.917113	1.04306	1.12866
Cor0016020.1	-0.480127	-0.394335	-0.702756	0.559976	0.510661	0.50658
Cor0114580.1	-0.483107	-0.508746	-0.532064	0.528635	0.56046	0.434822
Cor0201770.1	-0.44236	-0.428023	-0.580012	0.4795	0.474055	0.49684
Cor0154090.1	-0.68693	-0.717904	-0.826738	0.692557	0.905636	0.633379
Cor0110450.1	-0.444772	-0.5403	-0.507557	0.553753	0.474577	0.4643
Cor0210670.1	-0.523027	-0.77618	-0.670883	0.660281	0.584822	0.724988
Cor0075880.1	-0.505202	-0.572927	-0.596732	0.460043	0.56635	0.648468
Cor0176330.1	-0.882164	-0.62176	-0.947578	0.762175	0.89013	0.799197
Cor0075000.1	-0.848039	-0.553229	-0.45946	0.527698	0.715223	0.617807
Cor0072600.1	-0.469572	-0.529147	-0.499418	0.479769	0.502493	0.515874
Cor0209640.1	-1.26997	-1.0938	-1.40823	1.13233	1.28029	1.35937
Cor0045010.1	-0.511571	-0.708026	-0.844615	0.803956	0.641427	0.618828
Cor0032240.1	-0.509562	-0.684523	-0.382445	0.484851	0.549811	0.541868
Cor0162390.1	-0.551752	-0.557834	-0.622233	0.731411	0.431981	0.568428
Cor0161590.1	-0.70048	-0.683321	-0.888301	0.723683	0.743736	0.804685
Cor0106870.1	-1.06485	-0.713575	-1.13848	1.1531	1.11135	0.652462
Cor0066450.1	-0.748684	-0.820553	-0.491958	0.655594	0.682948	0.722653
Cor0008050.1	-0.726491	-0.532473	-0.527529	0.588465	0.6155	0.582528
Cor0153920.1	-1.35091	-0.923364	-1.21371	1.22872	1.09841	1.16086
Cor0135540.1	-1.38656	-0.796843	-1.33347	1.17134	1.19207	1.15346
Cor0175780.1	-0.450779	-0.582329	-0.616213	0.520961	0.567144	0.561216
Cor0040600.1	-0.604212	-0.324935	-0.830819	0.562172	0.631464	0.566331
Cor0050450.1	-0.787515	-0.600409	-0.600276	0.62991	0.723925	0.634366
Cor0219250.1	-0.659696	-0.561363	-0.655021	0.857407	0.575066	0.443607
Cor0108450.1	-0.605798	-0.563427	-0.710727	0.508789	0.768968	0.602194
Cor0181900.1	-0.758034	-0.843723	-1.01101	1.06244	0.811208	0.739121
Cor0193990.1	-0.408201	-0.537092	-0.782603	0.630386	0.554033	0.543476
Cor0154790.1	-0.728711	-0.800116	-0.793096	0.759183	0.872914	0.689826
Cor0088520.1	-0.490834	-0.42988	-0.527388	0.461423	0.466438	0.52024
Cor0110950.1	-1.16729	-0.89235	-0.692611	0.965072	0.911561	0.875614
Cor0020290.1	-0.482641	-0.597205	-0.547682	0.470767	0.6823	0.474462
Cor0115050.1	-0.809139	-0.480067	-1.03068	0.832402	0.697512	0.789978
Cor0035200.1	-0.513758	-0.366316	-0.633569	0.536029	0.484661	0.492953
Cor0027370.1	-0.800001	-0.786014	-0.676837	0.703319	0.707739	0.851794
Cor0122550.1	-0.76707	-1.0262	-0.736021	0.714687	0.98244	0.832167
Cor0214240.1	-0.64587	-0.452487	-0.872301	0.6418	0.597474	0.731385
Cor0137250.1	-0.883015	-0.691858	-0.734881	0.843195	0.686556	0.780003
Cor0084880.1	-0.616012	-0.473825	-0.620929	0.590199	0.613072	0.507495
Cor0179410.1	-0.823656	-0.898694	-0.744336	1.05163	0.789761	0.625295
Cor0106020.1	-0.540295	-0.572641	-0.437402	0.625753	0.47044	0.454144
Cor0097910.1	-0.676182	-0.776573	-0.85114	0.714279	0.730587	0.85903
Cor0050240.1	-0.654896	-0.672665	-0.59571	0.576488	0.688681	0.658101
Cor0181080.1	-0.465658	-0.4609	-0.564783	0.419921	0.497127	0.574292
Cor0203800.1	-0.581632	-0.500381	-0.575107	0.508046	0.638765	0.510308
Cor0089980.1	-0.415871	-0.434138	-0.640888	0.509926	0.515162	0.465809
Cor0005980.1	-0.47436	-0.398503	-0.686314	0.406714	0.428	0.724464
Cor0081390.1	-1.14949	-1.11257	-1.03205	1.12928	1.20807	0.956766
Cor0186980.1	-0.864285	-0.775199	-0.980246	0.804411	0.79279	1.02253
Cor0037410.1	-0.539352	-0.635531	-0.49041	0.564682	0.49661	0.604002
Cor0063460.1	-0.658123	-0.492328	-0.546062	0.65673	0.536387	0.503396
Cor0216360.1	-0.64277	-0.557721	-0.663441	0.673284	0.638518	0.552129
Cor0061260.1	-1.17107	-1.01931	-0.929651	0.989059	1.05817	1.0728
Cor0029580.1	-0.677417	-0.709422	-0.687124	0.675087	0.61675	0.782126
Cor0108800.1	-0.68669	-0.641111	-0.503523	0.495235	0.73619	0.5999
Cor0202740.1	-1.41768	-1.71785	-1.25999	1.2087	1.50903	1.6778
Cor0097810.1	-0.778641	-0.576984	-0.491533	0.639141	0.647644	0.560373
Cor0088770.1	-0.787227	-0.893102	-0.79869	0.752048	0.894733	0.832237
Cor0106370.1	-0.511683	-0.596013	-0.550813	0.50955	0.587987	0.560972
Cor0147050.1	-0.489707	-0.456946	-0.6546	0.617834	0.403829	0.579591
Cor0106230.1	-0.732286	-0.72163	-0.765688	0.641807	0.822511	0.755285
Cor0206730.1	-0.80801	-0.84199	-1.18165	0.697161	1.12159	1.0129
Cor0137140.1	-0.528785	-0.800962	-0.497577	0.574745	0.519687	0.732893
Cor0103510.1	-0.643916	-0.675801	-0.849405	0.595786	0.636417	0.93692
Cor0115010.1	-0.586105	-0.508796	-0.58818	0.702443	0.577583	0.403056
Cor0033890.1	-0.451404	-0.678191	-0.616573	0.490028	0.500936	0.755203
Cor0095680.1	-0.625028	-0.527658	-0.459684	0.5197	0.527788	0.564882
Cor0130690.1	-0.592006	-0.734411	-0.506508	0.716487	0.462521	0.653917
Cor0115040.1	-1.17526	-0.784708	-0.770041	0.821028	0.940404	0.968578
Cor0136400.1	-0.442446	-0.719544	-0.395916	0.428917	0.515667	0.613322
Cor0044310.1	-0.683128	-0.962036	-0.602922	0.618507	0.709088	0.920491
Cor0153460.1	-0.641842	-1.06006	-1.43884	1.10067	1.03005	1.01002
Cor0141020.1	-0.546477	-0.755293	-0.858249	0.71174	0.700823	0.747456
Cor0079900.1	-0.784387	-0.758986	-0.644216	0.845797	0.608338	0.733454
Cor0062750.1	-1.2227	-0.85025	-1.30416	1.15504	1.17158	1.05049
Cor0056980.1	-0.548373	-0.662991	-0.460833	0.608806	0.454724	0.608667
Cor0073900.1	-0.563543	-0.631599	-0.513655	0.736256	0.462664	0.509876
Cor0046820.1	-0.760899	-0.607295	-0.295715	0.589648	0.597031	0.47723
Cor0217650.1	-0.553165	-0.702681	-0.444731	0.678528	0.595599	0.42645
Cor0123180.1	-0.679157	-0.726773	-0.431255	0.568117	0.595916	0.673151
Cor0202880.1	-0.530146	-0.517997	-0.437267	0.416583	0.562708	0.50612
Cor0097640.1	-0.677583	-0.767768	-0.842302	0.910464	0.697703	0.679485
Cor0142070.1	-0.518765	-0.463875	-0.529159	0.562844	0.432209	0.516745
Cor0112690.1	-0.562157	-0.565447	-0.796779	0.598816	0.688945	0.636622
Cor0208070.1	-0.971254	-0.457025	-0.658395	0.697492	0.722479	0.666702
Cor0184370.1	-0.774787	-0.785069	-0.646017	0.70081	0.789155	0.715908
Cor0061570.1	-0.544256	-0.653543	-0.412967	0.563925	0.588077	0.458762
Cor0039440.1	-0.650709	-0.93873	-0.773743	0.952119	0.713007	0.698057
Cor0207310.1	-0.725159	-0.462498	-0.760097	0.690375	0.50063	0.756749
Cor0111000.1	-0.956318	-0.608198	-0.498893	0.753913	0.634256	0.67524
Cor0038230.1	-0.680848	-0.577063	-0.76449	0.664772	0.634813	0.722816
Cor0113750.1	-0.510305	-0.65019	-0.759521	0.521221	0.766812	0.631982
Cor0043390.1	-0.471795	-0.50939	-0.505923	0.482637	0.400818	0.603653
Cor0135520.1	-0.360479	-0.533471	-0.461062	0.445444	0.478107	0.431461
Cor0153280.1	-1.67751	-0.992659	-1.53321	1.45737	1.14111	1.6049
Cor0175670.1	-0.386379	-0.753509	-0.510456	0.561558	0.58165	0.507136
Cor0149170.1	-0.721101	-0.579402	-0.78872	0.707727	0.673387	0.708108
Cor0197380.1	-1.50496	-0.968988	-1.16285	0.832231	1.32605	1.47851
Cor0116500.1	-0.73971	-0.543533	-0.460958	0.497178	0.689925	0.557099
Cor0211990.1	-1.45808	-1.33643	-0.996946	1.52536	1.17472	1.09139
Cor0211460.1	-0.408033	-0.588962	-0.663391	0.610023	0.561413	0.488951
Cor0020760.1	-0.834157	-0.678616	-1.15766	0.7251	0.897845	1.04749
Cor0169910.1	-0.500843	-0.61027	-0.573935	0.577857	0.56952	0.53767
Cor0121440.1	-1.18372	-0.667832	-0.90773	0.885123	0.947917	0.926244
Cor0152740.1	-0.922613	-0.850045	-0.442332	0.764056	0.743972	0.706962
Cor0116620.1	-0.626339	-0.402617	-0.710749	0.405868	0.631969	0.701869
Cor0215520.1	-0.749538	-0.715593	-0.579421	0.670361	0.823659	0.550533
Cor0127220.1	-0.758424	-0.374983	-0.819218	0.662293	0.653411	0.636922
Cor0189820.1	-0.809509	-0.740523	-0.769342	0.812974	0.93263	0.57377
Cor0008750.1	-0.79957	-0.665065	-0.499759	0.690214	0.691467	0.582712
Cor0063450.1	-0.656175	-0.559525	-0.676497	0.670873	0.775071	0.446253
Cor0104360.1	-0.509199	-0.699232	-0.296263	0.48706	0.49357	0.524062
Cor0036510.1	-1.14413	-1.23766	-1.10658	1.1289	1.18724	1.17223
Cor0008160.1	-0.724648	-0.926407	-0.785245	0.981217	0.68399	0.771094
Cor0186370.1	-0.435994	-0.587288	-0.559703	0.596503	0.535708	0.450775
Cor0075620.1	-0.71321	-0.515853	-0.404356	0.56763	0.50464	0.561148
Cor0159930.1	-0.513528	-0.705014	-0.575025	0.712246	0.588364	0.492958
Cor0134970.1	-1.29098	-0.917678	-1.31852	1.36056	1.11212	1.05449
Cor0073930.1	-0.706293	-0.583874	-0.622755	0.646639	0.60958	0.656703
Cor0019400.1	-0.591439	-0.518297	-0.628509	0.399892	0.627649	0.710704
Cor0175210.1	-0.562478	-0.688919	-0.670696	0.697918	0.593962	0.630214
Cor0217070.1	-0.419459	-0.470931	-0.564644	0.572481	0.453673	0.428881
Cor0033450.1	-0.654987	-0.865497	-0.458696	0.572265	0.698403	0.708512
Cor0121420.1	-0.435886	-0.496344	-0.683344	0.52592	0.531065	0.558588
Cor0009620.1	-1.32865	-0.626196	-0.727523	0.838568	0.951817	0.891985
Cor0068700.1	-0.653798	-0.448377	-0.471208	0.541133	0.547439	0.484811
Cor0212130.1	-0.547802	-0.389202	-0.61151	0.585247	0.549557	0.413711
Cor0102310.1	-0.644252	-0.542469	-0.562706	0.578678	0.494971	0.675777
Cor0015270.1	-1.34968	-0.750888	-1.3948	1.17019	1.13902	1.18616
Cor0126540.1	-0.798262	-0.945514	-0.815055	0.812434	0.90916	0.837237
Cor0169520.1	-0.822371	-1.03767	-0.542408	0.860359	0.850665	0.691425
Cor0023020.1	-0.873117	-0.74792	-0.769924	0.730052	0.543169	1.11774
Cor0187450.1	-0.827997	-0.674945	-1.1143	0.694248	0.905438	1.01756
Cor0073500.1	-0.424538	-0.593846	-0.443505	0.551359	0.400665	0.509866
Cor0155420.1	-0.444021	-0.404935	-0.486353	0.350383	0.44725	0.537676
Cor0182750.1	-0.690437	-0.301524	-0.612964	0.56396	0.529308	0.511657
Cor0156060.1	-0.820336	-0.401396	-0.738095	0.598033	0.671938	0.689856
Cor0035100.1	-0.682198	-0.653546	-0.711155	0.8577	0.683739	0.50546
Cor0208190.1	-0.665021	-0.575515	-0.397784	0.541249	0.624349	0.472722
Cor0169120.1	-0.746021	-0.389731	-0.687722	0.357526	0.74982	0.716129
Cor0001090.1	-0.389367	-0.544734	-0.500159	0.458245	0.520375	0.455639
Cor0021020.1	-0.454225	-0.344966	-0.788377	0.436888	0.521217	0.629462
Cor0218150.1	-1.07862	-0.670384	-0.565769	0.634594	0.759122	0.921057
Cor0074590.1	-0.469302	-0.554449	-0.4818	0.465038	0.548306	0.492207
Cor0042930.1	-0.416461	-0.643056	-0.643868	0.684892	0.548146	0.470347
Cor0079140.1	-0.571685	-0.699586	-0.634764	0.66713	0.558134	0.680771
Cor0177980.1	-0.784335	-0.525909	-0.53364	0.71519	0.499942	0.628751
Cor0213390.1	-0.72455	-0.74416	-0.584633	0.567503	0.763173	0.722668
Cor0078840.1	-1.12733	-1.20363	-1.0243	0.961963	1.1724	1.2209
Cor0219310.1	-0.652236	-0.793796	-0.4927	0.60417	0.588161	0.746399
Cor0207010.1	-0.427288	-0.462686	-0.560472	0.528072	0.44764	0.474735
Cor0046660.1	-0.632691	-0.501235	-0.651697	0.573578	0.619932	0.592113
Cor0126860.1	-0.855188	-0.76573	-0.574521	0.635575	0.73395	0.825914
Cor0033120.1	-0.599586	-0.365073	-0.61358	0.657092	0.498285	0.422863
Cor0161980.1	-0.671852	-0.583456	-0.365718	0.404864	0.501124	0.715039
Cor0075180.1	-0.848266	-0.497512	-0.874173	0.722506	0.674208	0.823237
Cor0199050.1	-1.3498	-1.20436	-1.50432	1.34337	1.22768	1.48743
Cor0043190.1	-1.10421	-0.640535	-0.908655	0.894074	0.800945	0.958377
Cor0027330.1	-0.568994	-0.763173	-0.545639	0.480256	0.743096	0.654455
Cor0102140.1	-0.583642	-0.962679	-0.789644	0.832327	0.845112	0.658525
Cor0134570.1	-0.433526	-0.427865	-0.633718	0.431772	0.510756	0.552581
Cor0097520.1	-0.687371	-1.17363	-1.02107	0.947036	0.992115	0.942922
Cor0144570.1	-0.484894	-0.596145	-0.518527	0.422646	0.6506	0.526321
Cor0064230.1	-1.35318	-1.21779	-0.762166	1.20841	0.933241	1.19149
Cor0095790.1	-0.696124	-0.944474	-0.480054	0.635046	0.696709	0.788898
Cor0190220.1	-0.915014	-0.531973	-0.527081	0.727289	0.574898	0.671881
Cor0004870.1	-0.377826	-0.485574	-0.59496	0.616843	0.332552	0.508966
Cor0065260.1	-0.392322	-0.820452	-0.771156	0.715648	0.739147	0.529135
Cor0118890.1	-0.67709	-0.791582	-0.729395	0.605885	0.759084	0.833097
Cor0184190.1	-0.39747	-0.569022	-0.677179	0.551847	0.610921	0.480902
Cor0106500.1	-0.453208	-0.736126	-0.389963	0.536901	0.468499	0.573898
Cor0134270.1	-0.517052	-0.748941	-0.51472	0.649082	0.60035	0.531281
Cor0181430.1	-0.574375	-0.677398	-0.41657	0.563307	0.627736	0.4773
Cor0153990.1	-0.450375	-0.599893	-0.472197	0.563403	0.390859	0.568203
Cor0082190.1	-0.548137	-0.632656	-0.598319	0.530826	0.640596	0.607689
Cor0194260.1	-1.60995	-1.4751	-1.08369	0.965502	1.47624	1.72699
Cor0064240.1	-0.925893	-0.805779	-0.841481	0.807141	0.757743	1.00827
Cor0123740.1	-0.595762	-0.953093	-0.772351	0.686793	0.987838	0.646576
Cor0039730.1	-0.38581	-0.442318	-0.72736	0.626334	0.433404	0.49575
Cor0144980.1	-0.355859	-0.57673	-0.520014	0.523003	0.39181	0.537789
Cor0108250.1	-0.905977	-0.657	-1.04666	0.510905	1.00533	1.0934
Cor0036330.1	-0.469958	-0.456572	-0.584282	0.461808	0.542772	0.506232
Cor0067660.1	-0.72409	-0.535384	-0.292513	0.468891	0.538035	0.545061
Cor0074760.1	-0.400601	-0.474041	-0.413688	0.421098	0.490581	0.376652
Cor0085960.1	-0.778717	-0.313055	-1.09682	0.769892	0.741385	0.677312
Cor0090130.1	-0.373458	-0.444968	-0.629385	0.457767	0.548835	0.441208
Cor0160890.1	-0.706101	-0.917551	-0.971554	0.740519	1.02388	0.830811
Cor0071400.1	-0.601228	-0.493372	-0.577142	0.308114	0.600558	0.763069
Cor0172040.1	-0.861762	-0.466775	-0.65782	0.712462	0.652024	0.621871
Cor0081420.1	-0.400196	-0.574056	-0.386798	0.551835	0.393802	0.415412
Cor0160310.1	-1.02942	-0.757733	-0.954187	1.15715	0.577588	1.00661
Cor0092130.1	-0.428551	-0.396455	-0.638575	0.503304	0.514013	0.446263
Cor0197290.1	-0.402912	-0.635634	-0.557918	0.517375	0.551752	0.527337
Cor0189630.1	-0.494554	-0.575669	-0.488952	0.603503	0.503884	0.451787
Cor0085420.1	-0.592157	-0.285299	-0.788638	0.612605	0.507098	0.546391
Cor0070900.1	-1.01856	-1.29785	-0.933568	0.888431	1.24219	1.11935
Cor0080580.1	-0.700001	-0.324712	-0.859886	0.650931	0.576406	0.657263
Cor0144080.1	-0.583627	-0.580557	-0.69646	0.812736	0.614303	0.433606
Cor0170210.1	-0.351503	-0.47511	-0.454149	0.502948	0.451036	0.326778
Cor0171840.1	-0.648278	-0.449727	-0.765256	0.595719	0.50263	0.764912
Cor0021000.1	-0.633947	-0.483444	-0.597469	0.65395	0.556741	0.504169
Cor0165660.1	-0.633603	-0.578081	-0.663947	0.572009	0.606708	0.696912
Cor0051300.1	-0.960836	-0.960836	-0.960836	1.06212	0.887556	0.932834
Cor0216080.1	-0.567591	-0.508015	-0.390306	0.452531	0.421186	0.592196
Cor0217580.1	-0.611007	-0.764086	-1.11089	0.686561	0.925962	0.873456
Cor0189020.1	-0.618826	-0.377835	-0.443771	0.487813	0.569732	0.382887
Cor0117260.1	-0.44915	-0.432213	-0.711667	0.511234	0.537128	0.544667
Cor0121280.1	-0.603756	-0.621096	-0.504707	0.599749	0.550577	0.579233
Cor0014180.1	-0.80979	-0.553042	-0.699408	0.760014	0.607757	0.69447
Cor0193090.1	-0.733355	-0.221475	-0.610974	0.46206	0.484184	0.61956
Cor0128410.1	-0.727231	-0.766983	-0.728884	0.718491	0.698616	0.805991
Cor0136920.1	-0.947306	-0.58706	-0.766868	0.909833	0.713112	0.678289
Cor0081300.1	-0.561829	-0.751264	-0.407286	0.656281	0.520259	0.543838
Cor0144270.1	-0.474877	-0.6124	-0.365794	0.555922	0.437098	0.460051
Cor0023360.1	-0.421626	-0.580018	-0.636082	0.544589	0.486195	0.606943
Cor0034100.1	-1.40533	-1.40533	-1.40533	1.50241	1.34278	1.37079
Cor0033690.1	-0.469727	-0.517722	-0.490096	0.582196	0.424812	0.470537
Cor0152890.1	-0.662029	-0.714081	-0.732847	0.549116	0.626915	0.932926
Cor0154770.1	-0.543307	-0.921087	-0.94978	0.760587	0.732557	0.921031
Cor0005100.1	-0.731339	-0.508226	-0.753238	0.724404	0.628011	0.640388
Cor0192250.1	-0.461408	-0.488166	-0.433815	0.351526	0.555057	0.476807
Cor0089970.1	-1.169	-0.879225	-0.969718	0.990344	0.737033	1.29056
Cor0124700.1	-0.636826	-0.538655	-0.810125	0.814569	0.599071	0.571966
Cor0151540.1	-0.912919	-0.979453	-0.909138	1.0906	0.871614	0.839292
Cor0071870.1	-0.758928	-0.409247	-0.512195	0.494593	0.597635	0.588141
Cor0168260.1	-0.528944	-0.626433	-0.455064	0.501505	0.588817	0.520118
Cor0201670.1	-0.504903	-0.430757	-0.497664	0.526918	0.397469	0.508937
Cor0217340.1	-0.883892	-0.544023	-1.15418	0.787146	0.877561	0.917391
Cor0049750.1	-0.709049	-0.648208	-0.610819	0.706555	0.623654	0.637867
Cor0162490.1	-0.492557	-0.709041	-0.974341	0.58551	0.850674	0.739755
Cor0023010.1	-0.420064	-0.798664	-0.750135	0.730406	0.516027	0.72243
Cor0043580.1	-0.507868	-0.528055	-0.705412	0.612313	0.449422	0.6796
Cor0121010.1	-1.19235	-0.87362	-0.900839	0.884711	0.948087	1.13401
Cor0082700.1	-1.02594	-0.683419	-0.767685	0.913931	0.765511	0.797598
Cor0175080.1	-0.459479	-0.418251	-0.537384	0.360044	0.596622	0.458449
Cor0086610.1	-0.575777	-0.50341	-0.469446	0.371755	0.792538	0.384339
Cor0203430.1	-0.89853	-0.564391	-1.21108	0.834007	0.870427	0.969566
Cor0168010.1	-0.608672	-0.561664	-0.342367	0.347663	0.52587	0.639171
Cor0210280.1	-1.0147	-0.62483	-0.87126	0.664601	0.7753	1.07089
Cor0168830.1	-0.411345	-0.443284	-0.605115	0.520381	0.473428	0.465935
Cor0018490.1	-0.617316	-0.683803	-0.254619	0.494736	0.539927	0.521074
Cor0038090.1	-0.406878	-0.673333	-0.509652	0.68967	0.457258	0.442934
Cor0112040.1	-0.905469	-0.67312	-0.876018	0.888667	1.02727	0.538666
Cor0143210.1	-0.468405	-0.655352	-0.439739	0.516664	0.539449	0.507383
Cor0079150.1	-0.979219	-0.73813	-0.816995	0.808809	0.826967	0.898569
Cor0034900.1	-0.600008	-0.935548	-0.910493	0.88257	0.976915	0.586564
Cor0164170.1	-0.57921	-0.443875	-0.427563	0.432882	0.55424	0.463526
Cor0175820.1	-0.659328	-0.600715	-0.378743	0.691688	0.479227	0.467872
Cor0096430.1	-0.44296	-0.50162	-0.501778	0.480242	0.549081	0.417035
Cor0193080.1	-0.536844	-0.71907	-0.838696	0.774769	0.783238	0.536604
Cor0083410.1	-0.650528	-0.395557	-0.710209	0.501628	0.664558	0.590108
Cor0050310.1	-0.826234	-0.513156	-0.47827	0.51009	0.587593	0.719977
Cor0141650.1	-0.524392	-0.446346	-0.408353	0.327806	0.461875	0.589409
Cor0209630.1	-0.833408	-0.934885	-0.269564	0.57014	0.672089	0.795629
Cor0097570.1	-1.3398	-1.3398	-1.3398	1.30304	1.38357	1.33278
Cor0078320.1	-0.454726	-0.41671	-0.669762	0.656528	0.47337	0.4113
Cor0114200.1	-0.760801	-0.681457	-0.512928	0.558737	0.612733	0.783716
Cor0040570.1	-1.36459	-0.622376	-0.961089	0.933463	1.00496	1.00963
Cor0107810.1	-0.444439	-0.605836	-0.406928	0.475901	0.546451	0.434851
Cor0091240.1	-0.386675	-1.01102	-0.755848	0.635091	0.686078	0.832378
Cor0048270.1	-0.397144	-0.626327	-0.425867	0.407778	0.491834	0.549726
Cor0166850.1	-0.504082	-0.76549	-0.60035	0.831005	0.58794	0.450977
Cor0059730.1	-0.402481	-0.459034	-0.691409	0.461534	0.633634	0.457755
Cor0133150.1	-0.461876	-0.630716	-0.40097	0.696747	0.404703	0.392112
Cor0100800.1	-0.494662	-0.493645	-0.409175	0.669113	0.295693	0.432677
Cor0035780.1	-0.423032	-0.509679	-0.519835	0.582493	0.474787	0.395265
Cor0160100.1	-0.288579	-0.620821	-0.665636	0.44955	0.768274	0.357212
Cor0009700.1	-0.405341	-0.73728	-0.556725	0.592793	0.580807	0.525746
Cor0123750.1	-0.399028	-0.699401	-0.399377	0.464321	0.592667	0.440819
Cor0039520.1	-0.571318	-0.582427	-0.622217	0.485197	0.656391	0.634374
Cor0221140.1	-0.704402	-0.818057	-0.851647	0.936062	0.902841	0.535203
Cor0130240.1	-0.688166	-0.469466	-0.428392	0.447951	0.619194	0.51888
Cor0012520.1	-0.411378	-0.831353	-0.898113	0.964842	0.585178	0.590824
Cor0154570.1	-0.586349	-0.530408	-0.526458	0.591116	0.578173	0.473925
Cor0041420.1	-0.501331	-0.530989	-0.470181	0.511253	0.490262	0.500986
Cor0030790.1	-0.652336	-0.578474	-0.474019	0.519179	0.643199	0.542451
Cor0159130.1	-0.596332	-0.520614	-0.47229	0.439626	0.471395	0.678215
Cor0103540.1	-0.759227	-0.826187	-0.839144	0.790394	1.06997	0.564198
Cor0131230.1	-1.07431	-0.614974	-0.756326	0.814578	0.730963	0.90007
Cor0059870.1	-0.438058	-0.704619	-0.691932	0.470821	0.664183	0.699605
Cor0209740.1	-0.362029	-0.713887	-0.405914	0.576206	0.500322	0.405302
Cor0138670.1	-0.746558	-0.700881	-0.532422	0.404784	0.539689	1.03539
Cor0018850.1	-0.493301	-0.615047	-0.648067	0.554902	0.57608	0.625433
Cor0115750.1	-1.16169	-0.9167	-0.548406	0.790897	0.913541	0.922357
Cor0051070.1	-0.691897	-0.610375	-0.859523	0.733047	0.819594	0.609155
Cor0162000.1	-0.626567	-0.450517	-0.423184	0.54309	0.527743	0.429435
Cor0172420.1	-0.467537	-0.534177	-0.419876	0.518658	0.596109	0.306823
Cor0032780.1	-0.838791	-0.576634	-0.945222	0.855907	0.722398	0.782341
Cor0001310.1	-0.642124	-0.528938	-0.47534	0.392673	0.558545	0.695183
Cor0130040.1	-0.544094	-0.573425	-0.497096	0.62031	0.533664	0.460641
Cor0065270.1	-0.616216	-0.651228	-0.693056	0.729499	0.694513	0.536488
Cor0126480.1	-0.482076	-0.502091	-0.435916	0.384012	0.544915	0.491156
Cor0173840.1	-0.339863	-0.625351	-0.734243	0.59035	0.529578	0.579528
Cor0211700.1	-0.778666	-0.621801	-0.508009	0.616743	0.656479	0.635254
Cor0050630.1	-0.381844	-0.520237	-0.381457	0.358769	0.447142	0.477627
Cor0143650.1	-0.667504	-0.648134	-0.44332	0.477053	0.709066	0.572839
Cor0215910.1	-0.781283	-0.641919	-0.776487	0.769789	0.646371	0.78353
Cor0088120.1	-0.730958	-0.764005	-0.711461	0.561138	0.735311	0.909975
Cor0051930.1	-0.706983	-0.407867	-0.449153	0.566981	0.542055	0.454967
Cor0175770.1	-0.933114	-0.883985	-0.494511	0.804127	0.70586	0.801623
Cor0105780.1	-0.416063	-0.49237	-0.46962	0.396612	0.556986	0.424455
Cor0158640.1	-0.635718	-0.691448	-0.414991	0.501267	0.586211	0.654679
Cor0033770.1	-0.469137	-0.605715	-1.07451	0.606558	0.730945	0.811859
Cor0150080.1	-0.508582	-0.795692	-0.836108	0.532922	0.744263	0.863196
Cor0211960.1	-0.40643	-0.618685	-0.58947	0.565329	0.533189	0.516067
Cor0169350.1	-0.613555	-0.377103	-0.646518	0.585272	0.423034	0.62887
Cor0156890.1	-0.604058	-1.43687	-1.16707	1.11017	0.974449	1.12338
Cor0175060.1	-0.496719	-0.572521	-0.632189	0.419238	0.718571	0.563621
Cor0106400.1	-0.501369	-0.845786	-1.01118	0.959542	0.756519	0.642274
Cor0116370.1	-0.284001	-0.496791	-0.737405	0.491016	0.504951	0.52223
Cor0157180.1	-0.515621	-0.587791	-0.450352	0.531321	0.348615	0.673829
Cor0042380.1	-0.549048	-0.587025	-0.431374	0.665631	0.486004	0.415813
Cor0105180.1	-0.606929	-0.585667	-0.309861	0.478759	0.515406	0.508293
Cor0212830.1	-0.770353	-0.599157	-0.655506	0.460104	0.761481	0.803431
Cor0068510.1	-0.783324	-0.941094	-1.31262	0.825265	1.07034	1.14144
Cor0174190.1	-0.780956	-0.754209	-0.889165	0.650242	0.72947	1.04462
Cor0019920.1	-0.371444	-0.504836	-0.577209	0.399668	0.366691	0.687131
Cor0016600.1	-0.5292	-0.448242	-0.662135	0.528526	0.484622	0.626428
Cor0015850.1	-0.790082	-0.873835	-0.473171	0.564292	0.681432	0.891364
Cor0107110.1	-1.08493	-1.15163	-1.09138	1.12072	1.11991	1.08731
Cor0173640.1	-1.42604	-1.42604	-1.42604	1.45845	1.42923	1.39044
Cor0027830.1	-1.31798	-1.31798	-1.31798	1.33221	1.38597	1.23577
Cor0132500.1	-0.558568	-0.355661	-0.461396	0.436397	0.433603	0.505626
Cor0034270.1	-0.481429	-0.852009	-0.4175	0.695824	0.653331	0.401783
Cor0214740.1	-0.560891	-0.900342	-0.738937	0.597294	0.664341	0.938534
Cor0213220.1	-0.667583	-0.537051	-0.785217	0.587855	0.612347	0.789649
Cor0116940.1	-0.706414	-0.961715	-0.800117	0.982783	0.800465	0.684998
Cor0056770.1	-0.803422	-0.753163	-0.816669	0.806678	0.701508	0.865067
Cor0203870.1	-0.682257	-0.705934	-0.413584	0.472168	0.538519	0.791089
Cor0220360.1	-0.605457	-0.406781	-0.390656	0.483123	0.549091	0.37068
Cor0137530.1	-0.996558	-0.339733	-0.810607	0.794517	0.772126	0.580254
Cor0159240.1	-0.283683	-0.553026	-0.503954	0.25512	0.512563	0.57298
Cor0122490.1	-0.785233	-0.607922	-0.74998	0.979905	0.733186	0.430044
Cor0072080.1	-1.43381	-0.940408	-0.939662	1.03891	0.999294	1.27568
Cor0197410.1	-1.20474	-0.956635	-0.511784	1.05646	0.7349	0.881797
Cor0006070.1	-0.579861	-0.596344	-0.380402	0.626036	0.446959	0.483613
Cor0208210.1	-1.00039	-0.898241	-1.00039	0.757734	1.0796	1.06169
Cor0124050.1	-0.388558	-0.295756	-0.63268	0.431442	0.382469	0.503083
Cor0097000.1	-0.43551	-0.424299	-0.65222	0.612349	0.437707	0.461972
Cor0157130.1	-0.702266	-0.282111	-0.812222	0.495403	0.572301	0.728895
Cor0076380.1	-0.522574	-0.208357	-0.764513	0.546622	0.457735	0.491087
Cor0180460.1	-0.574376	-0.561412	-0.432864	0.420039	0.589576	0.559036
Cor0179500.1	-0.447431	-0.615073	-0.336946	0.400795	0.592842	0.405813
Cor0138990.1	-0.504454	-0.727495	-0.493428	0.591175	0.555998	0.578204
Cor0059470.1	-0.44333	-0.457693	-0.465807	0.542272	0.553023	0.271536
Cor0012950.1	-0.49681	-0.700733	-0.358998	0.478437	0.423015	0.65509
Cor0032940.1	-0.630268	-0.512314	-0.892327	0.56805	0.753472	0.713387
Cor0154270.1	-0.641146	-0.334778	-0.520436	0.423156	0.52143	0.551774
Cor0083540.1	-1.20296	-1.13486	-0.666683	1.26103	0.806189	0.937293
Cor0173450.1	-0.617755	-0.650666	-1.11667	0.70234	0.810324	0.872427
Cor0154140.1	-0.376503	-0.456724	-0.426524	0.452298	0.457912	0.349541
Cor0037320.1	-0.799877	-0.490679	-0.663132	0.6696	0.664756	0.61933
Cor0129880.1	-0.537589	-0.542924	-0.687316	0.497748	0.588433	0.681648
Cor0203760.1	-0.478173	-0.62226	-0.56323	0.526491	0.569038	0.568133
Cor0170670.1	-0.665413	-0.384872	-0.902141	0.605873	0.630253	0.716301
Cor0170100.1	-1.17482	-0.625419	-0.889431	1.04697	0.757881	0.884825
Cor0071480.1	-0.672407	-0.801693	-0.708904	0.766455	0.785377	0.631172
Cor0192260.1	-0.782202	-0.569176	-0.884198	0.885728	0.654634	0.695214
Cor0153770.1	-0.704647	-0.716726	-0.752586	0.760701	0.678383	0.734874
Cor0207830.1	-0.619941	-0.657491	-0.456564	0.559816	0.550368	0.623812
Cor0079440.1	-0.408658	-0.361463	-0.538078	0.396329	0.446204	0.465666
Cor0009870.1	-1.62048	-1.62048	-1.62048	1.65113	1.39922	1.8111
Cor0053150.1	-0.43392	-0.429337	-0.498385	0.548905	0.369283	0.443454
Cor0117740.1	-0.550407	-0.543062	-0.785407	0.490075	0.615927	0.772874
Cor0105100.1	-0.493719	-0.520886	-0.396221	0.381966	0.526142	0.502719
Cor0093230.1	-0.576224	-0.450859	-0.700668	0.806414	0.606953	0.314383
Cor0057170.1	-0.399288	-0.576862	-0.410973	0.498508	0.377471	0.511144
Cor0129800.1	-0.744091	-0.848041	-0.5963	0.826048	0.719469	0.642914
Cor0042130.1	-0.603353	-0.655793	-0.584175	0.669266	0.799439	0.374616
Cor0027820.1	-1.32714	-1.32714	-1.32714	1.42397	1.01442	1.54302
Cor0142570.1	-0.905356	-0.441941	-0.653921	0.809796	0.636829	0.554593
Cor0140020.1	-0.895715	-0.532445	-0.834806	0.690219	0.89335	0.679398
Cor0128670.1	-0.278828	-0.675627	-0.55328	0.519377	0.565244	0.423115
Cor0117170.1	-0.367527	-0.37365	-0.645153	0.458801	0.548891	0.378638
Cor0077020.1	-0.57323	-0.619141	-0.760713	0.741704	0.527079	0.684302
Cor0159620.1	-0.325064	-0.502104	-0.411993	0.459951	0.453547	0.325663
Cor0199680.1	-0.698292	-0.180942	-0.755269	0.583792	0.531911	0.5188
Cor0009000.1	-1.27315	-1.27315	-1.27315	1.12602	1.44744	1.246
Cor0046390.1	-1.07804	-0.573404	-0.755894	0.806452	0.82914	0.771743
Cor0011680.1	-0.445613	-0.568495	-0.592901	0.430894	0.437911	0.738205
Cor0053030.1	-0.562992	-0.55713	-0.299338	0.339827	0.396642	0.68299
Cor0160690.1	-1.2873	-0.941847	-1.14828	1.41384	0.691873	1.27172
Cor0205100.1	-0.789438	-0.528053	-0.423698	0.594722	0.684109	0.462358
Cor0030280.1	-0.670419	-0.524798	-0.449094	0.663837	0.507806	0.472668
Cor0104910.1	-0.539407	-0.539407	-0.539407	0.384222	0.562865	0.671135
Cor0071700.1	-0.735082	-0.810639	-0.801788	0.77411	0.352803	1.2206
Cor0193950.1	-0.853806	-1.40527	-0.71443	0.767874	1.04442	1.16121
Cor0054060.1	-0.314568	-0.59867	-0.548605	0.490628	0.558812	0.412403
Cor0019770.1	-0.495882	-0.494753	-0.94065	0.407871	0.598076	0.925338
Cor0037570.1	-0.720341	-0.432228	-0.31885	0.499383	0.440022	0.532014
Cor0135770.1	-0.75097	-0.823666	-0.84692	0.762757	0.82191	0.836889
Cor0113110.1	-0.596694	-0.815334	-0.648367	0.959046	0.551839	0.549511
Cor0105920.1	-1.04189	-1.43108	-0.964813	1.45303	0.983946	1.00081
Cor0130020.1	-0.548916	-0.362687	-0.463541	0.419816	0.380809	0.574518
Cor0043330.1	-0.567039	-1.17761	-1.08636	0.707935	0.806798	1.31627
Cor0073460.1	-0.681114	-0.681114	-0.671181	0.619739	0.672208	0.741462
Cor0198110.1	-0.687982	-0.687982	-0.687982	0.713424	0.739327	0.611194
Cor0133260.1	-0.892326	-0.816948	-0.585444	0.804402	0.814891	0.675426
Cor0213030.1	-0.460782	-0.750181	-0.582135	0.660746	0.648182	0.484169
Cor0021290.1	-0.496907	-0.601485	-0.367416	0.29449	0.609068	0.562251
Cor0055880.1	-0.87251	-0.480819	-1.20719	0.898367	0.880799	0.781357
Cor0116530.1	-0.402196	-0.553743	-0.491727	0.44267	0.392653	0.612342
Cor0058120.1	-0.532685	-0.498355	-0.711803	0.438009	0.628586	0.676248
Cor0208950.1	-0.381838	-0.61278	-0.506898	0.42441	0.343349	0.733756
Cor0178960.1	-0.752439	-0.748542	-0.983482	1.07079	0.365804	1.04787
Cor0172280.1	-0.566386	-0.453841	-0.505932	0.564065	0.526546	0.435549
Cor0107370.1	-0.857597	-0.531892	-0.610853	0.583403	0.503789	0.91315
Cor0199380.1	-0.444359	-0.601119	-0.633282	0.63734	0.512038	0.529382
Cor0122790.1	-0.447309	-0.427738	-0.666556	0.59263	0.55661	0.392362
Cor0219360.1	-1.48474	-1.07821	-0.627281	0.980361	1.03593	1.17394
Cor0208600.1	-0.464725	-0.639392	-0.682287	0.550811	0.612414	0.623179
Cor0099370.1	-0.433399	-0.413327	-0.446208	0.369377	0.495314	0.428244
Cor0121000.1	-0.816118	-0.525042	-0.421645	0.645522	0.576532	0.540752
Cor0089500.1	-0.413158	-0.53845	-0.424757	0.39316	0.494444	0.488762
Cor0147490.1	-1.254	-0.952096	-0.266019	0.624989	0.917106	0.930022
Cor0033860.1	-0.820907	-1.00052	-1.00052	0.714004	1.16367	0.944275
Cor0039060.1	-0.465407	-0.606745	-0.452665	0.501434	0.575769	0.447615
Cor0151120.1	-0.487887	-0.351025	-0.69962	0.50706	0.554235	0.477238
Cor0164830.1	-0.792158	-0.598753	-0.969046	0.497959	0.960642	0.901355
Cor0001180.1	-0.33016	-0.417706	-0.385531	0.275349	0.50925	0.348799
Cor0033090.1	-0.450217	-0.298431	-0.772971	0.682272	0.406479	0.432868
Cor0170530.1	-0.634976	-0.781581	-0.57653	0.544093	0.709426	0.739568
Cor0112360.1	-0.364155	-0.711976	-0.537292	0.399498	0.54543	0.668496
Cor0068210.1	-0.559169	-0.707727	-0.338459	0.522908	0.484856	0.59759
Cor0165250.1	-0.608543	-0.475169	-0.730265	0.636584	0.66723	0.510163
Cor0003270.1	-0.615703	-0.595626	-1.02669	0.825697	0.66208	0.750239
Cor0103270.1	-0.2816	-0.446254	-0.638176	0.529549	0.430549	0.405932
Cor0055970.1	-0.389094	-0.603027	-0.648907	0.414306	0.529161	0.697561
Cor0013620.1	-0.422968	-0.667084	-0.567388	0.613263	0.493639	0.550537
Cor0126910.1	-1.26019	-0.715525	-0.679444	0.889095	0.809027	0.957033
Cor0028030.1	-0.923451	-1.55584	-1.38839	1.54948	0.736973	1.58123
Cor0065610.1	-0.505324	-0.576326	-0.335291	0.471497	0.346189	0.599253
Cor0070060.1	-0.532349	-0.533903	-0.64949	0.570248	0.520899	0.624596
Cor0125050.1	-0.403234	-0.610405	-0.611266	0.547098	0.633503	0.444303
Cor0093430.1	-0.712799	-0.490184	-0.391517	0.523514	0.522624	0.548363
Cor0209130.1	-0.74836	-0.460771	-0.750383	0.531317	0.59093	0.837267
Cor0082580.1	-0.475656	-0.716558	-0.622518	0.670882	0.74765	0.3962
Cor0161450.1	-0.865401	-0.856095	-0.68982	0.683924	0.865103	0.862288
Cor0035680.1	-0.540812	-0.403867	-0.616641	0.594825	0.526043	0.440451
Cor0161420.1	-0.423969	-0.401272	-0.336842	0.583247	0.360429	0.218406
Cor0117490.1	-0.910131	-0.367104	-0.349707	0.555452	0.422548	0.648942
Cor0157160.1	-0.858902	-0.686149	-0.540868	0.729853	0.720174	0.635891
Cor0075330.1	-0.43869	-0.55098	-0.362205	0.537222	0.538522	0.276132
Cor0221370.1	-0.588383	-0.677164	-0.263026	0.695827	0.45564	0.377106
Cor0130010.1	-0.387629	-0.541609	-0.408322	0.492399	0.5341	0.311061
Cor0187330.1	-0.973402	-0.943497	-0.527602	0.862524	0.843649	0.738327
Cor0055610.1	-0.468538	-0.468538	-0.468538	0.514512	0.41275	0.478351
Cor0092210.1	-0.896783	-0.7051	-0.346346	0.638725	0.749887	0.559617
Cor0102180.1	-0.382673	-0.630019	-0.481127	0.531801	0.571771	0.390247
Cor0217690.1	-0.563417	-0.593856	-0.953475	0.832211	0.572758	0.70578
Cor0004770.1	-0.62075	-0.874033	-0.828355	0.979024	0.54176	0.802355
Cor0073890.1	-1.13815	-1.13815	-1.13815	1.27324	0.837205	1.30402
Cor0032580.1	-0.64772	-0.899329	-0.761917	0.437216	0.768315	1.10343
Cor0125220.1	-0.500776	-0.687907	-0.425175	0.665236	0.477034	0.471588
Cor0005170.1	-0.376217	-0.463024	-0.371182	0.540703	0.376278	0.293443
Cor0171420.1	-0.599172	-0.507161	-0.599172	0.528073	0.622124	0.55531
Cor0200500.1	-0.391475	-0.506489	-0.535473	0.72171	0.465987	0.245741
Cor0114800.1	-0.351854	-0.528374	-0.647383	0.408235	0.583029	0.536347
Cor0059790.1	-0.367356	-0.5007	-0.522066	0.355888	0.58341	0.450823
Cor0100620.1	-0.747928	-0.841525	-0.449888	0.980313	0.655015	0.404013
Cor0051470.1	-0.600681	-0.47656	-0.384991	0.413936	0.501897	0.5464
Cor0127180.1	-1.01467	-0.578805	-0.567529	0.584892	0.657569	0.91854
Cor0073360.1	-0.712234	-0.532019	-0.42688	0.632025	0.638298	0.400811
Cor0003330.1	-0.489959	-0.273332	-0.617333	0.419794	0.481986	0.478844
Cor0170340.1	-0.470528	-0.769572	-0.637041	0.607053	0.670707	0.599381
Cor0159720.1	-0.5099	-0.532363	-0.500993	0.255292	0.592285	0.695678
Cor0049560.1	-0.650587	-0.583882	-0.507086	0.485173	0.677217	0.579165
Cor0154860.1	-0.388627	-0.644874	-0.740327	0.65714	0.348008	0.76868
Cor0095780.1	-0.370792	-0.607562	-1.04186	0.496416	0.774127	0.749676
Cor0111720.1	-0.490092	-0.506699	-0.337667	0.651943	0.372589	0.309926
Cor0059660.1	-1.10755	-0.437246	-0.514875	0.808994	0.610933	0.639746
Cor0093950.1	-0.55538	-0.519111	-0.662805	0.389734	0.474528	0.873034
Cor0196660.1	-0.903167	-0.49783	-1.04744	0.612818	0.929378	0.906237
Cor0044350.1	-0.707839	-1.04521	-0.455524	0.728662	0.885373	0.594534
Cor0135650.1	-0.519961	-0.868218	-0.604778	0.798886	0.634607	0.559464
Cor0113190.1	-0.548515	-0.574486	-0.399836	0.706719	0.338053	0.478065
Cor0178900.1	-0.394619	-0.605001	-0.673936	0.577047	0.439534	0.656974
Cor0136990.1	-0.509705	-0.340068	-0.688138	0.444676	0.519896	0.57334
Cor0143000.1	-0.894889	-0.691257	-0.894889	1.11567	0.556341	0.809022
Cor0005930.1	-0.608318	-0.358286	-0.94041	0.429985	0.75989	0.71714
Cor0031370.1	-0.587547	-0.788876	-0.339512	0.727537	0.555785	0.432612
Cor0098200.1	-0.395276	-0.561519	-0.336084	0.520598	0.287765	0.484516
Cor0082720.1	-0.468795	-0.492586	-0.471128	0.600901	0.330763	0.500844
Cor0081410.1	-0.626295	-0.28912	-0.715271	0.709477	0.50008	0.42113
Cor0211760.1	-0.587353	-0.340665	-0.622182	0.461421	0.643835	0.444944
Cor0015380.1	-0.589584	-0.402249	-0.525813	0.479	0.443354	0.595292
Cor0092830.1	-0.566677	-0.903028	-0.390358	0.452128	0.629244	0.778691
Cor0150480.1	-1.27391	-0.891567	-1.0431	1.25834	1.02605	0.924183
Cor0180450.1	-0.62586	-0.551443	-0.693702	0.343208	0.825493	0.702305
Cor0182860.1	-0.382505	-0.42566	-0.789474	0.525636	0.444089	0.627914
Cor0081850.1	-0.490408	-0.490408	-0.490408	0.48491	0.446641	0.539672
Cor0065550.1	-0.66101	-0.763318	-1.43842	1.32547	0.858433	0.678849
Cor0199020.1	-1.2747	-0.812365	-0.573229	1.03844	0.976839	0.64501
Cor0094430.1	-0.442001	-0.631618	-0.441272	0.558105	0.463961	0.492825
Cor0000200.1	-0.457063	-0.62718	-0.38108	0.368108	0.386622	0.710594
Cor0192190.1	-0.326513	-0.630065	-0.364294	0.41415	0.386773	0.51995
Cor0027810.1	-0.463526	-0.488838	-0.488838	0.639202	0.377307	0.424692
Cor0008970.1	-0.574652	-0.574652	-0.574652	0.513123	0.610298	0.600535
Cor0086930.1	-0.387922	-0.474058	-0.319654	0.354327	0.360101	0.467207
Cor0199950.1	-0.375071	-0.366029	-0.506778	0.252346	0.480108	0.515424
Cor0204560.1	-0.786681	-0.41827	-0.508916	0.641525	0.533522	0.538821
Cor0004510.1	-0.746711	-0.297648	-0.659156	0.620129	0.394911	0.688475
Cor0027310.1	-0.706884	-0.434368	-0.92696	0.680891	0.608656	0.778666
Cor0094610.1	-0.642824	-0.588397	-0.68303	0.518116	0.814507	0.581628
Cor0213960.1	-0.58754	-0.634366	-0.861792	0.786037	0.67947	0.618189
Cor0170400.1	-0.328708	-0.368645	-0.274104	0.487542	0.19285	0.291065
Cor0010480.1	-0.76086	-0.320233	-0.511732	0.494039	0.646718	0.452069
Cor0036660.1	-0.463151	-0.571092	-0.494271	0.577142	0.572523	0.378849
Cor0090960.1	-0.575806	-0.360691	-0.548455	0.541221	0.43386	0.50987
Cor0159570.1	-0.390367	-0.702585	-0.53735	0.660155	0.477361	0.492785
Cor0021610.1	-0.672896	-0.655786	-0.717722	0.674572	0.557197	0.814635
Cor0132270.1	-0.358635	-0.527497	-0.590973	0.288385	0.567368	0.621352
Cor0168040.1	-0.46582	-0.563844	-0.465307	0.604367	0.291066	0.599538
Cor0187220.1	-0.368539	-0.531448	-0.45608	0.56932	0.450875	0.335872
Cor0125280.1	-0.816133	-0.572701	-0.621537	0.877903	0.700656	0.431811
Cor0055820.1	-0.938069	-0.503339	-0.360706	0.652874	0.671597	0.477644
Cor0012220.1	-0.378404	-0.354669	-0.634518	0.338156	0.462658	0.566777
Cor0036410.1	-0.460388	-0.566414	-0.354092	0.434324	0.409159	0.537412
Cor0083170.1	-0.563213	-0.409035	-0.473115	0.316506	0.707003	0.421855
Cor0074030.1	-0.282405	-0.334562	-0.268881	0.327206	0.373514	0.185128
Cor0203470.1	-0.413193	-0.647004	-0.715481	0.876826	0.476838	0.422014
Cor0138680.1	-0.548338	-0.454897	-0.539537	0.605428	0.547609	0.389737
Cor0213920.1	-0.533238	-0.416487	-0.393373	0.293701	0.500533	0.548864
Cor0058940.1	-0.2621	-0.512583	-0.458486	0.507313	0.364694	0.361164
Cor0057290.1	-0.555191	-0.443186	-0.740377	0.75941	0.525177	0.454167
Cor0222120.1	-0.77498	-0.650388	-0.108481	0.398835	0.546644	0.58837
Cor0209350.1	-0.467497	-0.50091	-0.302392	0.502997	0.489044	0.278758
Cor0027500.1	-0.622753	-0.662638	-0.325432	0.584469	0.619088	0.407267
Cor0000170.1	-0.699196	-0.301574	-0.652569	0.52597	0.554774	0.572594
Cor0061890.1	-0.692972	-0.29058	-0.594094	0.436759	0.675387	0.4655
Cor0143500.1	-0.528674	-0.460099	-0.68529	0.322477	0.667735	0.68385
Cor0043560.1	-0.67494	-0.145324	-0.736999	0.512442	0.450384	0.594436
Cor0108720.1	-0.706659	-0.76297	-0.76297	0.729935	0.85638	0.646284
Cor0105660.1	-1.04372	-0.973664	-1.04372	1.27164	1.29762	0.491839
Cor0125290.1	-0.679509	-0.51726	-0.504057	0.730583	0.509626	0.460617
Cor0053320.1	-0.620885	-0.765549	-0.330091	0.415905	0.62284	0.677779
Cor0011080.1	-0.885509	-0.383552	-0.766122	0.574728	0.668359	0.792096
Cor0108590.1	-0.964218	-0.292163	-0.680995	0.428504	0.736138	0.772734
Cor0110990.1	-0.812043	-0.639674	-0.211206	0.279317	0.664103	0.719504
Cor0105640.1	-0.576436	-0.59318	-0.643215	0.626072	0.501655	0.685104
Cor0159330.1	-0.352944	-0.344177	-0.671968	0.355577	0.459287	0.554224
Cor0128420.1	-0.308077	-0.515415	-0.537225	0.337085	0.474459	0.549173
Cor0006980.1	-0.48783	-0.617074	-0.777537	0.626279	0.583002	0.67316
Cor0098440.1	-0.381486	-0.455	-0.593087	0.452453	0.512911	0.464209
Cor0037310.1	-0.47702	-0.509276	-0.544269	0.362843	0.417076	0.750646
Cor0218940.1	-1.16698	-1.16698	-1.16698	1.21854	1.19882	1.08359
Cor0085040.1	-1.32292	-1.17443	-0.811004	1.4754	1.06589	0.76706
Cor0186090.1	-0.480183	-0.629085	-0.302585	0.496178	0.349651	0.566025
Cor0048650.1	-0.522329	-0.426657	-0.471797	0.350579	0.668829	0.401376
Cor0115870.1	-0.440476	-0.725067	-0.575407	0.448716	0.621972	0.670261
Cor0148580.1	-0.745644	-0.496373	-0.7722	0.837184	0.614263	0.56277
Cor0007310.1	-0.366749	-0.812169	-0.503147	0.474731	0.596099	0.611235
Cor0191230.1	-0.750785	-1.02226	-0.517035	0.355381	1.07881	0.855893
Cor0025720.1	-0.818303	-0.818303	-0.818303	0.827122	0.986442	0.641346
Cor0073910.1	-0.332247	-0.304646	-0.283735	0.147697	0.354508	0.418423
Cor0131210.1	-0.694518	-0.615381	-0.521573	0.29752	0.708366	0.825586
Cor0182580.1	-0.469425	-0.381388	-0.532676	0.590522	0.5323	0.260667
Cor0025970.1	-0.43404	-0.54589	-0.403154	0.57083	0.277801	0.534454
Cor0124570.1	-0.405887	-0.456572	-0.470288	0.380497	0.471047	0.481203
Cor0062610.1	-0.428044	-0.569377	-0.552517	0.594195	0.416406	0.539337
Cor0215460.1	-0.468201	-0.291952	-0.875048	0.613825	0.333131	0.688244
Cor0189690.1	-0.653272	-0.991124	-0.624751	0.910065	0.618497	0.740586
Cor0216440.1	-0.584984	-0.579191	-0.325146	0.584839	0.374441	0.530042
Cor0179810.1	-0.44731	-0.586799	-0.691819	0.646957	0.50762	0.571351
Cor0064460.1	-0.386948	-0.275486	-0.387354	0.264324	0.500919	0.284544
Cor0091210.1	-0.351742	-0.476169	-0.54164	0.59148	0.388339	0.389733
Cor0081380.1	-0.703956	-0.517669	-0.381995	0.682141	0.343123	0.578355
Cor0002900.1	-0.488781	-0.362183	-0.465852	0.438753	0.54354	0.334523
Cor0093760.1	-0.507746	-0.564444	-0.629721	0.471311	0.608147	0.622453
Cor0024130.1	-0.517601	-1.22681	-0.83168	1.00201	0.850659	0.723429
Cor0080390.1	-0.41484	-0.42699	-0.418317	0.441615	0.340269	0.478262
Cor0039320.1	-0.656348	-0.770929	-0.564108	0.799728	0.528726	0.662931
Cor0146540.1	-0.514741	-0.716578	-0.621562	0.464256	0.930756	0.457869
Cor0164070.1	-1.15949	-0.351026	-0.762912	0.870499	0.719689	0.683242
Cor0025710.1	-0.854205	-0.854205	-0.854205	0.738682	0.877765	0.946168
Cor0137300.1	-1.07867	-0.687915	-0.861975	0.79223	0.830726	1.0056
Cor0004780.1	-0.47163	-0.503662	-0.501692	0.527662	0.486335	0.462988
Cor0100130.1	-0.571385	-0.548755	-0.769195	0.637013	0.537721	0.714602
Cor0149140.1	-0.617323	-0.34184	-0.441856	0.463728	0.548527	0.388765
Cor0201160.1	-1.2121	-1.52107	-1.08896	1.2861	1.19064	1.3454
Cor0044840.1	-0.242693	-0.328743	-0.196626	0.365751	0.238732	0.16358
Cor0038170.1	-0.435129	-0.397045	-0.672572	0.624154	0.442169	0.438424
Cor0155630.1	-0.780614	-0.677026	-1.23225	0.879499	1.18598	0.624406
Cor0043080.1	-0.542542	-0.264559	-0.642741	0.471619	0.380087	0.598137
Cor0023600.1	-0.497453	-0.328094	-0.917108	0.815633	0.347155	0.579867
Cor0102520.1	-0.344142	-0.45347	-0.476186	0.440516	0.413119	0.420163
Cor0151530.1	-0.583822	-0.419107	-0.818303	0.562066	0.627896	0.63127
Cor0159150.1	-0.294609	-0.418513	-0.739746	0.391754	0.559156	0.501958
Cor0215220.1	-0.170259	-0.452512	-0.561586	0.383174	0.409207	0.391975
Cor0150240.1	-0.473574	-0.36009	-0.366973	0.523032	0.487304	0.190301
Cor0102800.1	-0.466311	-0.368599	-0.460864	0.362621	0.553582	0.379572
Cor0012890.1	-0.218079	-0.417529	-0.449378	0.281319	0.410162	0.393504
Cor0099500.1	-0.419504	-0.632405	-0.659949	0.557136	0.61782	0.536902
Cor0096660.1	-0.544177	-0.456527	-0.445949	0.4007	0.382267	0.663686
Cor0205420.1	-0.832097	-0.657305	-0.536251	0.744667	0.924986	0.356
Cor0208880.1	-0.578763	-0.244464	-0.535364	0.233689	0.568241	0.556661
Cor0129080.1	-0.366217	-0.345054	-0.34149	0.291022	0.474746	0.286993
Cor0128110.1	-0.433253	-0.348601	-0.417412	0.314741	0.55817	0.326354
Cor0102730.1	-0.447207	-0.294969	-0.453119	0.724077	0.201961	0.269257
Cor0066500.1	-0.827565	-0.179285	-0.480456	0.464337	0.528475	0.494493
Cor0083810.1	-0.783166	-0.20896	-0.481333	0.653783	0.390573	0.429104
Cor0021370.1	-0.467459	-0.318873	-0.678769	0.427702	0.4351	0.6023
Cor0001120.1	-0.714438	-0.379653	-0.465684	0.178245	0.489288	0.892242
Cor0013610.1	-0.65362	-0.372269	-0.350178	0.565462	0.316778	0.493827
Cor0066600.1	-0.981968	-0.276888	-0.889406	0.788728	0.685099	0.674435
Cor0106570.1	-0.776688	-0.198965	-0.663893	0.539844	0.530606	0.569096
Cor0043680.1	-0.463539	-0.388125	-0.463539	0.491282	0.440058	0.383864
Cor0018550.1	-0.785785	-0.43475	-1.0002	0.829349	0.752271	0.639115
Cor0197360.1	-0.225936	-0.661957	-0.417209	0.447201	0.580956	0.276946
Cor0220930.1	-0.240954	-0.377056	-0.41678	0.415762	0.405913	0.213116
Cor0077090.1	-0.616247	-0.488381	-0.332076	0.577954	0.412738	0.446012
Cor0056620.1	-0.449927	-0.468507	-0.569057	0.533503	0.484585	0.469403
Cor0222320.1	-0.589625	-0.637475	-0.255814	0.520522	0.570495	0.391897
Cor0048940.1	-1.01607	-1.01607	-1.01607	1.07943	0.947317	1.02145
Cor0025700.1	-0.66658	-0.66658	-0.66658	0.404424	0.891	0.704316
Cor0202170.1	-0.515648	-0.880236	-0.182853	0.371206	0.858973	0.348559
Cor0090080.1	-0.350882	-0.571106	-0.472038	0.330614	0.444542	0.61887
Cor0184880.1	-0.702945	-0.50746	-0.317748	0.434529	0.570372	0.523251
Cor0071000.1	-1.01032	-0.296051	-0.735371	0.511822	0.611385	0.918538
Cor0072060.1	-0.599219	-0.891122	-1.08786	0.657075	0.898457	1.02267
Cor0180050.1	-0.682392	-0.782657	-0.215523	0.543744	0.628412	0.508416
Cor0212030.1	-0.998818	-0.552011	-0.630412	0.983931	0.713375	0.483935
Cor0025780.1	-0.578977	-0.237192	-0.755039	0.55847	0.330115	0.682622
Cor0130570.1	-0.54217	-0.276215	-0.555333	0.549071	0.268933	0.555713
Cor0145160.1	-0.49866	-0.49866	-0.49866	0.579706	0.54426	0.372013
Cor0195410.1	-0.318884	-0.318884	-0.318884	0.32381	0.447564	0.185277
Cor0205840.1	-0.678261	-0.509836	-0.496037	0.615285	0.630907	0.437942
Cor0123550.1	-0.265901	-0.346387	-0.189573	0.230605	0.346715	0.224542
Cor0005000.1	-0.490479	-0.484834	-0.440278	0.57558	0.570566	0.269445
Cor0143900.1	-1.438	-0.813079	-0.985727	1.27658	0.740825	1.2194
Cor0044170.1	-0.687968	-0.529564	-0.332112	0.289568	0.712434	0.547641
Cor0197420.1	-0.368844	-0.482709	-0.614618	0.534173	0.578576	0.353422
Cor0201720.1	-0.587249	-0.587249	-0.587249	0.350576	0.698381	0.71279
Cor0179400.1	-0.233035	-0.55595	-0.834649	0.533022	0.516443	0.574169
Cor0210840.1	-0.606906	-0.665836	-0.377392	0.65721	0.466328	0.526595
Cor0128520.1	-0.858939	-0.931366	-0.397391	0.755294	0.802753	0.629649
Cor0015750.1	-0.530093	-0.404444	-0.397019	0.346751	0.381964	0.602842
Cor0143630.1	-0.755639	-0.715562	-0.512048	0.741835	0.655843	0.585572
Cor0034230.1	-0.313453	-0.279531	-0.279346	0.389506	0.272437	0.210387
Cor0102650.1	-0.320615	-0.309937	-0.320615	0.229256	0.43315	0.288761
Cor0173480.1	-0.652482	-0.598714	-0.652482	0.706519	0.665356	0.531802
Cor0167410.1	-0.394445	-0.555955	-0.301763	0.516567	0.424946	0.310651
Cor0013390.1	-0.440687	-0.311125	-0.481548	0.400125	0.485354	0.347881
Cor0042470.1	-0.461991	-0.458784	-0.732302	0.262044	0.567571	0.823462
Cor0173300.1	-0.45853	-0.526017	-0.606628	0.565766	0.390674	0.634735
Cor0151490.1	-0.349466	-0.339191	-0.593381	0.579129	0.263329	0.43958
Cor0118680.1	-0.581023	-0.525325	-0.203269	0.383919	0.533193	0.392506
Cor0035190.1	-0.27744	-0.238285	-0.207559	0.446586	0.145848	0.130849
Cor0038020.1	-0.448095	-0.448095	-0.371257	0.481674	0.467973	0.317799
Cor0208980.1	-0.331865	-0.331865	-0.331865	0.402261	0.444374	0.148962
Cor0009340.1	-0.472287	-0.462041	-0.226134	0.211913	0.362196	0.586354
Cor0085030.1	-1.32341	-0.832752	-0.762013	1.16972	0.817928	0.930521
Cor0086500.1	-0.366556	-0.572524	-0.593533	0.467759	0.562754	0.5021
Cor0163900.1	-1.05776	-0.989982	-1.05776	0.986228	0.898887	1.22038
Cor0158650.1	-0.403549	-0.486217	-0.364329	0.276428	0.4777	0.499967
Cor0049640.1	-0.612218	-0.395556	-0.36666	0.545827	0.377046	0.451561
Cor0090400.1	-0.543994	-0.259629	-0.465777	0.459233	0.535537	0.274629
Cor0041450.1	-0.31644	-1.09261	-0.468203	0.38132	0.651577	0.844359
Cor0016560.1	-0.578422	-0.270054	-0.521037	0.456944	0.470714	0.441855
Cor0195790.1	-0.337377	-0.496557	-0.746971	0.535377	0.686326	0.359202
Cor0108110.1	-0.377125	-0.325707	-0.527258	0.410875	0.344512	0.474702
Cor0188430.1	-0.478603	-0.667045	-0.560077	0.666178	0.462872	0.576676
Cor0029630.1	-0.3787	-0.614832	-0.287528	0.414571	0.354637	0.511852
Cor0073520.1	-0.540272	-0.590041	-0.572596	0.67845	0.779921	0.244538
Cor0161620.1	-0.228112	-0.690896	-0.766652	0.48546	0.61761	0.582589
Cor0087100.1	-0.623819	-0.211774	-0.798773	0.487793	0.498615	0.647958
Cor0195540.1	-0.292636	-0.30869	-0.30869	0.515378	0.214323	0.180315
Cor0186310.1	-0.563215	-0.594087	-0.766239	0.274948	0.776267	0.872325
Cor0219280.1	-0.756469	-0.669453	-0.3222	0.768017	0.613944	0.366161
Cor0055850.1	-0.661849	-0.363424	-0.671468	0.349726	0.50527	0.841744
Cor0209920.1	-0.549675	-0.493663	-0.33968	0.279353	0.457391	0.646274
Cor0143510.1	-0.594574	-0.882265	-0.882265	0.866677	0.992446	0.499981
Cor0102610.1	-0.256134	-0.756698	-0.322666	0.534438	0.362726	0.438334
Cor0053920.1	-0.713813	-0.767074	-0.580821	0.833992	0.533335	0.69438
Cor0099110.1	-0.638793	-0.915573	-0.459443	0.658734	0.723737	0.631338
Cor0052630.1	-0.562659	-1.40699	-0.377048	0.525408	0.943285	0.878004
Cor0074250.1	-0.404241	-0.454788	-0.296774	0.311827	0.423155	0.420821
Cor0108170.1	-0.851331	-0.796161	-0.238516	0.275236	0.712724	0.898048
Cor0193160.1	-0.745033	-0.621533	-0.462945	0.553666	0.475019	0.800827
Cor0152730.1	-0.793358	-0.793358	-0.605208	0.251804	1.00575	0.934373
Cor0065120.1	-0.445085	-0.202119	-0.580448	0.580047	0.390535	0.25707
Cor0212700.1	-0.338203	-0.425547	-0.535269	0.458151	0.291289	0.549579
Cor0046100.1	-0.434325	-0.432604	-0.338454	0.318214	0.289073	0.598096
Cor0089410.1	-0.275002	-0.566978	-0.370038	0.638344	0.277095	0.296579
Cor0074790.1	-0.995302	-0.515899	-0.41374	0.520895	0.452325	0.951721
Cor0184510.1	-0.412007	-0.614011	-0.531849	0.68124	0.242333	0.634295
Cor0049730.1	-0.603854	-0.555827	-0.327118	0.302681	0.485004	0.699114
Cor0210760.1	-0.521068	-0.419368	-0.727233	0.510015	0.55124	0.606414
Cor0147870.1	-0.441776	-0.26917	-0.532086	0.294868	0.463838	0.484326
Cor0037030.1	-0.753622	-0.329184	-0.566547	0.596083	0.574067	0.479203
Cor0168580.1	-0.522646	-0.604268	-0.4547	0.342819	0.590009	0.648786
Cor0055030.1	-0.580996	-0.19534	-0.665887	0.460243	0.561262	0.420718
Cor0066110.1	-0.656337	-0.531294	-0.53592	0.531762	0.40349	0.7883
Cor0134220.1	-0.312716	-0.585855	-0.561474	0.669042	0.540483	0.250521
Cor0070630.1	-0.75432	-0.259519	-1.01052	0.52833	0.460248	1.03578
Cor0147480.1	-0.43513	-0.790747	-0.227166	0.389562	0.303735	0.759745
Cor0018890.1	-0.342304	-0.342304	-0.303291	0.264822	0.348666	0.374411
Cor0140990.1	-0.723523	-0.743928	-0.41128	0.694531	0.801371	0.38283
Cor0059100.1	-0.251828	-0.381622	-0.392372	0.164953	0.456741	0.404128
Cor0044150.1	-1.5509	-2.12824	-1.43514	1.77828	1.73264	1.60336
Cor0146260.1	-0.929679	-0.482395	-0.550672	0.478511	0.711471	0.772764
Cor0050600.1	-0.604474	-0.615706	-0.416165	0.190951	0.73328	0.712114
Cor0031190.1	-0.525085	-0.424751	-0.364139	0.612591	0.366324	0.335059
Cor0086180.1	-0.880834	-0.214235	-0.31787	0.24444	0.592671	0.575828
Cor0002000.1	-0.473408	-0.356933	-0.560055	0.570245	0.484953	0.335197
Cor0042610.1	-1.00923	-0.977909	-0.445255	0.902421	0.765183	0.76479
Cor0142190.1	-0.378992	-0.639307	-0.452484	0.309458	0.713515	0.44781
Cor0003020.1	-0.764047	-0.475256	-0.475858	0.6517	0.650891	0.412571
Cor0009590.1	-0.680236	-0.339774	-0.61385	0.408661	0.536275	0.688924
Cor0091720.1	-0.513047	-0.294792	-0.429888	0.477054	0.553261	0.207412
Cor0174790.1	-0.544526	-0.501136	-0.642023	0.985838	0.350192	0.351655
Cor0026710.1	-0.657981	-0.285857	-0.475308	0.544287	0.338856	0.536003
Cor0218140.1	-0.69266	-0.205424	-0.476587	0.473799	0.487791	0.41308
Cor0187260.1	-0.557072	-0.445902	-0.775104	0.602755	0.371162	0.804161
Cor0008390.1	-0.610295	-0.610295	-0.522545	0.220021	0.656082	0.867032
Cor0063200.1	-0.147302	-0.401861	-0.408011	0.459666	0.284239	0.213269
Cor0077910.1	-0.378782	-0.653146	-0.419246	0.213471	0.536992	0.70071
Cor0028510.1	-0.41592	-0.504216	-0.355084	0.292701	0.463946	0.518573
Cor0134210.1	-0.225587	-0.608306	-0.30246	0.402544	0.448033	0.285775
Cor0152770.1	-0.470987	-0.37203	-0.380063	0.539533	0.346515	0.337031
Cor0037510.1	-0.298867	-0.601552	-0.20913	0.288907	0.395707	0.424936
Cor0082630.1	-0.645491	-0.349375	-0.603105	0.45093	0.431087	0.715953
Cor0109150.1	-0.633882	-0.235795	-0.535406	0.581168	0.538832	0.285084
Cor0179620.1	-0.231585	-0.385451	-0.639625	0.542232	0.317095	0.397334
Cor0208080.1	-0.517264	-0.413765	-0.315811	0.281278	0.389458	0.576104
Cor0180960.1	-0.264069	-0.604413	-0.9355	0.584756	0.665589	0.553637
Cor0142880.1	-0.413245	-0.428724	-0.430728	0.175583	0.679563	0.417551
Cor0095250.1	-0.933745	-0.264636	-0.6819	0.666493	0.759063	0.454725
Cor0132360.1	-0.845568	-0.612179	-0.224712	0.358035	0.682537	0.641887
Cor0084850.1	-0.256143	-0.621802	-0.60256	0.60269	0.560173	0.317642
Cor0157200.1	-0.528544	-0.482179	-0.442203	0.498901	0.614949	0.339075
Cor0077470.1	-0.503891	-0.777596	-0.351941	0.414578	0.413787	0.805063
Cor0106860.1	-1.34812	-1.40555	-0.830031	1.2143	1.23666	1.13274
Cor0027070.1	-0.404907	-0.628725	-0.294743	0.403178	0.469108	0.456089
Cor0071200.1	-0.624511	-0.676227	-0.424091	0.80664	0.461787	0.456401
Cor0149570.1	-0.278815	-0.298086	-0.355488	0.188077	0.471127	0.273185
Cor0179070.1	-0.498092	-0.853543	-0.78513	0.815294	0.75722	0.564252
Cor0045810.1	-0.282159	-0.341102	-0.712332	0.554264	0.660107	0.121222
Cor0045960.1	-0.209912	-0.610687	-0.594526	0.543475	0.682191	0.189459
Cor0103090.1	-0.664811	-0.320601	-0.367071	0.38489	0.361767	0.605826
Cor0103360.1	-0.304871	-0.457125	-0.506015	0.486945	0.518392	0.262673
Cor0182960.1	-0.940973	-0.879479	-0.535226	0.819848	0.879676	0.656153
Cor0111060.1	-0.458108	-0.194105	-0.24465	0.37433	0.2661	0.256434
Cor0038390.1	-1.04951	-0.342129	-0.586166	0.475456	0.847773	0.654574
Cor0132060.1	-0.149894	-0.494718	-0.741024	0.577237	0.594909	0.21349
Cor0115150.1	-0.44789	-0.302332	-0.584146	0.584993	0.242141	0.507233
Cor0202790.1	-0.664136	-0.477054	-0.270509	0.529545	0.418203	0.46395
Cor0174810.1	-0.702177	-0.372446	-0.451374	0.27278	0.530071	0.723146
Cor0112420.1	-0.841364	-0.29503	-0.334152	0.30761	0.530174	0.632763
Cor0014840.1	-0.554655	-0.29638	-0.347796	0.49524	0.223131	0.480459
Cor0125630.1	-0.168212	-0.44138	-0.721729	0.289079	0.429142	0.613101
Cor0132330.1	-0.616126	-0.528759	-0.618318	0.403894	0.695666	0.663643
Cor0054510.1	-0.526504	-0.261557	-0.453692	0.378994	0.666091	0.196668
Cor0078340.1	-0.624246	-0.58847	-0.749735	0.265774	0.499474	1.1972
Cor0113450.1	-0.466251	-0.267309	-0.331264	0.52314	0.388666	0.153019
Cor0190050.1	-0.85117	-0.781643	-0.187475	0.717906	0.628831	0.47355
Cor0122760.1	-0.265778	-0.557724	-0.576967	0.399501	0.73591	0.265058
Cor0162620.1	-0.192285	-0.439004	-0.550803	0.498841	0.289203	0.394049
Cor0134080.1	-0.735186	-0.378041	-0.34085	0.448891	0.292919	0.712267
Cor0099380.1	-0.204822	-0.372037	-0.351884	0.215829	0.2751	0.437814
Cor0168350.1	-0.288784	-0.783919	-0.630721	0.421259	0.62545	0.656715
Cor0073670.1	-0.39216	-0.267464	-0.671661	0.449713	0.347937	0.533635
Cor0146110.1	-0.640693	-0.201967	-0.414951	0.405753	0.538091	0.313767
Cor0033380.1	-0.455682	-0.258231	-0.600442	0.378039	0.227607	0.708708
Cor0049200.1	-0.667368	-0.351553	-0.958083	0.441434	0.856955	0.678614
Cor0089080.1	-0.259336	-0.501822	-0.365042	0.434386	0.433602	0.258212
Cor0197920.1	-0.925278	-0.288264	-0.52767	0.738791	0.459928	0.542493
Cor0134470.1	-0.281068	-0.480352	-0.528602	0.37475	0.400694	0.514578
Cor0034510.1	-0.644554	-0.31248	-0.473219	0.68575	0.462024	0.282479
Cor0179480.1	-0.102308	-0.580815	-0.594876	0.399424	0.446276	0.432299
Cor0164310.1	-0.746947	-0.253553	-1.26701	0.653148	0.76724	0.847124
Cor0176590.1	-0.238045	-0.273947	-0.223225	0.394521	0.284822	0.0558742
Cor0002850.1	-0.544713	-0.358544	-0.267986	0.466753	0.13859	0.565899
Cor0206040.1	-0.801163	-0.284121	-0.597851	0.303664	0.777953	0.601518
Cor0179030.1	-0.226299	-0.633456	-0.498709	0.766869	0.133181	0.458414
Cor0182880.1	-0.497869	-0.508131	-0.330786	0.632702	0.482764	0.221321
Cor0089990.1	-0.256532	-0.500068	-0.606533	0.493857	0.493169	0.376108
Cor0127120.1	-0.401938	-0.300213	-0.315338	0.470795	0.186901	0.359794
Cor0146620.1	-0.653419	-0.295936	-0.481026	0.177047	0.693659	0.559675
Cor0186390.1	-0.386579	-0.309001	-0.415176	0.460313	0.28884	0.361603
Cor0073510.1	-0.671033	-0.296114	-0.291928	0.431498	0.540306	0.287272
Cor0206410.1	-0.310137	-0.40617	-0.442587	0.59981	0.291727	0.267358
Cor0105720.1	-0.440299	-0.534886	-0.387944	0.30174	0.601249	0.460139
Cor0157500.1	-0.342839	-0.294199	-0.511308	0.138955	0.55615	0.453241
Cor0115190.1	-0.756544	-0.250934	-0.440191	0.498421	0.421318	0.52793
Cor0080020.1	-0.417277	-0.472832	-0.341126	0.403305	0.367224	0.460705
Cor0175170.1	-0.923714	-0.399802	-0.377742	0.334312	0.717186	0.64976
Cor0087570.1	-0.424727	-0.378558	-0.291553	0.382432	0.330647	0.381759
Cor0010460.1	-0.481509	-0.373067	-0.366961	0.303268	0.561265	0.357004
Cor0114990.1	-0.387193	-0.775126	-0.553669	0.573133	0.721724	0.421132
Cor0058740.1	-0.587567	-0.357097	-0.417516	0.481577	0.587313	0.29329
Cor0036960.1	-0.786349	-0.898217	-0.167229	0.792807	0.3384	0.720587
Cor0219600.1	-0.216663	-0.825775	-0.354174	0.129363	0.61971	0.64754
Cor0079930.1	-0.738657	-0.462813	-0.54148	0.685558	0.520599	0.536793
Cor0070330.1	-0.051471	-0.609729	-0.724807	0.584648	0.565005	0.236354
Cor0159560.1	-0.475277	-0.519731	-0.442083	0.55579	0.535922	0.345379
Cor0045190.1	-0.395239	-0.352195	-0.469064	0.298131	0.424855	0.493512
Cor0108120.1	-0.491477	-0.467215	-0.245436	0.228042	0.467353	0.508734
Cor0119610.1	-0.488197	-0.441626	-0.327686	0.478905	0.452652	0.325952
Cor0015090.1	-0.607828	-0.674243	-0.378071	0.561745	0.488072	0.610325
Cor0047770.1	-0.541303	-0.254379	-0.306778	0.00595476	0.580022	0.516482
Cor0114760.1	-0.217785	-0.415166	-0.718024	0.326143	0.59743	0.427403
Cor0016720.1	-0.58812	-0.807849	-0.311802	0.60171	0.589266	0.516794
Cor0171200.1	-0.399042	-0.295082	-0.568594	0.0345591	0.74179	0.486369
Cor0199910.1	-0.513898	-0.315373	-0.30905	0.55391	0.376982	0.207429
Cor0003970.1	-0.415952	-0.210781	-0.579516	0.495907	0.507107	0.203235
Cor0071760.1	-0.354867	-0.2436	-0.67182	0.358517	0.416956	0.494814
Cor0029750.1	-0.206371	-0.258024	-0.313151	0.282249	0.363279	0.132017
Cor0019930.1	-0.404355	-0.328745	-0.408114	0.00590248	0.574056	0.561255
Cor0174120.1	-0.645122	-0.37386	-0.70361	0.801105	0.649175	0.272313
Cor0069340.1	-0.370884	-0.564411	-0.744953	0.341157	0.926459	0.412632
Cor0026260.1	-0.660491	-0.780316	-0.257199	0.521028	0.42743	0.749548
Cor0200180.1	-0.523922	-0.379615	-0.480005	0.591021	0.398958	0.393563
Cor0072820.1	-0.607458	-0.996789	-0.220581	0.632199	0.597149	0.595481
Cor0110170.1	-0.284273	-0.459492	-0.464179	0.336338	0.311801	0.559804
Cor0097360.1	-0.162027	-0.308097	-0.273041	0.184482	0.240845	0.317837
Cor0038500.1	-0.661698	-0.541522	-0.208098	0.57475	0.378915	0.457653
Cor0209660.1	-0.508388	-0.228151	-0.570964	0.38005	0.440178	0.487275
Cor0182490.1	-0.558347	-0.320179	-0.557748	0.187514	0.558984	0.689776
Cor0033430.1	-0.440214	-0.223957	-0.752541	0.602581	0.567558	0.246574
Cor0109840.1	-0.32744	-0.518576	-0.315169	0.522788	0.254934	0.383462
Cor0060810.1	-0.33425	-0.56689	-0.435827	0.578046	0.192692	0.566229
Cor0127570.1	-0.440504	-0.666854	-0.455745	0.586522	0.42245	0.55413
Cor0181970.1	-0.398273	-0.449243	-0.311765	0.639573	0.225419	0.294289
Cor0025690.1	-1.30434	-0.999768	-1.30434	1.16825	1.2051	1.2351
Cor0134010.1	-0.266498	-0.304538	-0.397271	0.426359	0.400399	0.14155
Cor0126300.1	-0.435492	-0.415609	-0.157126	0.296017	0.452343	0.259866
Cor0183570.1	-0.989969	-1.19927	-1.19927	0.801412	1.21498	1.37211
Cor0061840.1	-0.422981	-0.453943	-0.586597	0.490297	0.68947	0.283754
Cor0063970.1	-0.620995	-0.332877	-0.57698	0.463651	0.448514	0.618686
Cor0007570.1	-0.38045	-0.272866	-0.628685	0.474221	0.257162	0.550619
Cor0206310.1	-0.512549	-0.170948	-0.415955	0.307586	0.460634	0.331231
Cor0138450.1	-0.290486	-0.3258	-0.375813	0.202716	0.530669	0.258714
Cor0214310.1	-0.261752	-0.847444	-0.911144	0.35778	0.83431	0.82825
Cor0058990.1	-0.340284	-0.666843	-0.618249	0.80709	0.375586	0.4427
Cor0188620.1	-0.157448	-0.411984	-0.68447	0.435014	0.553352	0.265536
Cor0178980.1	-0.586704	-0.284029	-0.729321	0.650737	0.330405	0.618912
Cor0106750.1	-0.774416	-0.27126	-0.414426	0.410442	0.806001	0.243659
Cor0084240.1	-1.07557	-0.167504	-0.318011	0.542269	0.748542	0.270272
Cor0107270.1	-1.09948	-0.735452	-1.35109	1.04243	1.20264	0.940948
Cor0209500.1	-0.795776	-0.354233	-0.243028	0.222776	0.541798	0.628463
Cor0043450.1	-0.330032	-0.363393	-0.341918	0.602072	0.159411	0.27386
Cor0064650.1	-0.658959	-0.793789	-0.141894	0.540009	0.71754	0.337094
Cor0117790.1	-0.701263	-0.332087	-0.316886	0.0882051	0.491583	0.770448
Cor0209020.1	-0.724792	-0.625706	-0.724792	0.596933	0.668516	0.809841
Cor0116460.1	-0.919824	-0.955858	-0.201292	1.12985	0.311736	0.635387
Cor0009350.1	-0.246315	-0.575353	-0.376085	0.294632	0.436987	0.466134
Cor0184260.1	-0.532855	-0.327658	-0.892536	0.797938	0.631811	0.3233
Cor0207640.1	-0.319971	-0.20111	-0.345532	0.00254386	0.544476	0.319593
Cor0033140.1	-0.285833	-0.261214	-0.177468	0.198729	0.350746	0.175039
Cor0089450.1	-0.523571	-0.265694	-0.213603	0.320996	0.230058	0.451814
Cor0134690.1	-0.195634	-0.591618	-0.543267	0.482922	0.45382	0.393775
Cor0032150.1	-0.862673	-0.845639	0.0699952	0.731197	0.539737	0.367384
Cor0092740.1	-0.347924	-0.286961	-0.509813	0.299123	0.479029	0.366546
Cor0111980.1	-0.233239	-0.457889	-0.238948	0.287956	0.417786	0.224334
Cor0115560.1	-0.469188	-0.677017	-0.297656	0.574331	0.240494	0.629037
Cor0097260.1	-0.202796	-0.304161	-0.495439	0.616704	0.168868	0.216824
Cor0057300.1	-0.461888	-0.470369	-0.811711	0.558391	0.557479	0.628097
Cor0198560.1	-0.415919	-0.163284	-0.70779	0.439559	0.572764	0.274669
Cor0068050.1	-0.215492	-0.121409	-0.206539	0.380223	0.20336	-0.0401431
Cor0154000.1	-0.179003	-0.286275	-0.473972	0.329897	0.289048	0.320304
Cor0159660.1	-0.288521	-0.280549	-0.155649	0.320134	0.361956	0.0426286
Cor0135670.1	-0.59099	-0.550738	-0.332232	0.144284	0.640873	0.688803
Cor0007790.1	-0.312372	-0.187189	-0.866435	0.299834	0.488907	0.577255
Cor0154780.1	-0.513487	-0.942961	-0.531394	0.758499	0.394019	0.835323
Cor0024480.1	-0.431689	-0.298171	-0.181645	0.322305	0.375188	0.214013
Cor0176050.1	-0.451145	-0.296721	-0.494455	0.591684	0.346089	0.304547
Cor0093460.1	-0.371006	-0.394754	-0.202383	0.440667	0.272172	0.255304
Cor0178990.1	-0.411129	-0.342233	-0.293903	0.300882	0.161425	0.584959
Cor0095060.1	-0.698593	0.0279274	-0.941796	0.522741	0.697727	0.391993
Cor0075300.1	-0.59269	-0.477969	-0.531483	0.862794	0.546311	0.193037
Cor0218360.1	-0.674815	-0.192774	-0.452331	0.326658	0.454801	0.53846
Cor0114330.1	-0.227604	-0.297894	-0.960256	0.496883	0.390833	0.598037
Cor0071060.1	-0.831745	-0.680044	-1.05634	0.921267	0.990556	0.656303
Cor0152870.1	-0.220711	-0.429652	-0.475133	0.520293	0.314932	0.290272
Cor0120930.1	-1.47974	-0.306122	-0.591523	0.661347	0.75526	0.96078
Cor0112170.1	-0.711501	-0.415789	-0.726019	0.697918	1.32112	-0.165729
Cor0152910.1	-1.39417	-0.707676	-0.400149	0.779068	1.40816	0.314767
Cor0079310.1	-0.279005	-0.425765	-0.28379	0.000398076	0.688466	0.299696
Cor0201070.1	-0.390584	-0.360663	-0.376372	0.581728	0.223034	0.322858
Cor0129020.1	-0.409831	-0.637089	-0.316217	0.248556	0.489954	0.624628
Cor0186110.1	-0.22865	-0.365155	-0.593438	-0.0791918	0.647861	0.618572
Cor0148720.1	-0.104235	-0.395992	-0.453738	0.352038	0.393096	0.20883
Cor0124180.1	-0.436166	-0.325048	-0.27537	0.524005	0.203364	0.309214
Cor0033920.1	-0.370839	-0.79362	-0.585743	0.676979	0.696437	0.376786
Cor0018790.1	-0.0854789	-0.349294	-0.784854	0.22482	0.475099	0.519707
Cor0158550.1	-0.728688	-0.661576	-0.314544	0.795585	0.747779	0.161445
Cor0215140.1	-0.604349	-0.560043	-0.0657582	0.263804	0.549009	0.417338
Cor0201440.1	-0.604527	-0.0892134	-0.850919	0.781071	0.463409	0.300181
Cor0209700.1	-0.368347	-0.409497	-1.09072	0.576093	0.804743	0.487732
Cor0018110.1	-0.485536	-0.0767551	-0.765194	0.126729	0.716587	0.484169
Cor0015510.1	-0.659334	-0.220374	-0.294168	0.270178	0.373332	0.530366
Cor0074020.1	-0.244927	-0.387043	-0.647542	0.327761	0.581883	0.369867
Cor0194380.1	-0.243637	-0.29445	-0.18259	0.129251	0.325798	0.265628
Cor0218800.1	-0.311397	-0.490529	-0.426993	0.569371	0.399798	0.259749
Cor0003760.1	-0.560409	-0.434187	-0.331797	0.300896	0.256656	0.76884
Cor0029050.1	-0.306777	-0.382112	-0.561459	0.522897	0.478413	0.249038
Cor0208090.1	0.00273352	-0.56369	-0.990551	0.504354	0.395587	0.651567
Cor0161900.1	-0.342	-0.425679	-0.701229	0.547244	0.362094	0.55957
Cor0024550.1	-0.353429	-0.149964	-0.751135	0.570667	0.190702	0.493159
Cor0206840.1	-0.715327	-0.22472	-0.455676	0.718192	-0.0193202	0.69685
Cor0100410.1	-0.695547	-0.262735	-0.379223	0.632389	0.448643	0.256473
Cor0016250.1	-0.160638	-0.169815	-0.770606	0.204781	0.614985	0.281294
Cor0135660.1	-0.521033	-0.408561	-0.328845	0.247929	0.282473	0.728037
Cor0213590.1	-0.429545	-0.154278	-0.146837	0.312074	0.279415	0.139171
Cor0120530.1	-0.269604	-0.113557	-0.478367	0.443824	0.331279	0.0864254
Cor0149360.1	-0.15284	-0.636376	-0.551953	0.361506	0.691445	0.288217
Cor0076780.1	-0.611625	-0.201019	-0.481104	0.435058	0.520551	0.338139
Cor0179010.1	-0.380886	-0.206353	-0.326161	0.352748	0.450395	0.110257
Cor0205230.1	-0.594797	-0.267639	-0.513162	0.515483	1.14269	-0.282577
Cor0052380.1	-0.692434	-0.452481	-0.292155	0.398895	0.468631	0.569545
Cor0079300.1	-0.0885614	-0.270844	-0.4996	0.211214	0.210797	0.436995
Cor0107820.1	-0.141951	-0.314925	-0.214367	0.16457	0.310646	0.196028
Cor0103480.1	-0.186848	-0.23897	-0.47432	0.166572	0.453004	0.280562
Cor0043220.1	-0.371046	-0.174789	-0.595128	0.525907	0.206147	0.408909
Cor0186720.1	-0.274596	-0.330117	-0.407397	0.490803	0.389999	0.131307
Cor0144310.1	-0.531559	-0.568165	-0.20187	0.501386	0.37623	0.423978
Cor0141210.1	-0.128469	-0.575437	-0.391228	0.221821	0.507188	0.366125
Cor0082530.1	-0.0766438	-0.602128	-0.485846	0.0449949	0.474821	0.644801
Cor0092250.1	-0.366989	-0.0886493	-0.486021	0.21506	0.49668	0.229919
Cor0134140.1	-0.537243	-0.38995	-0.225349	0.706158	0.145262	0.301121
Cor0042500.1	-0.226699	-0.269407	-0.669761	0.397537	0.408962	0.359368
Cor0201100.1	-0.880981	-0.604325	-1.34461	1.01804	0.99231	0.819567
Cor0022610.1	-0.84289	-0.545205	-0.190136	0.70433	0.468479	0.405423
Cor0179020.1	-0.132658	-0.62075	-0.432087	0.447448	0.489303	0.248745
Cor0157250.1	-0.597135	-0.435556	-0.294134	0.627943	0.383198	0.315684
Cor0210210.1	-0.290251	-0.235591	-0.366087	0.152575	0.295703	0.443651
Cor0016270.1	-0.136001	-0.315767	-0.561473	0.259167	0.361398	0.392676
Cor0141510.1	-0.153237	-0.311034	-0.337924	0.168521	0.282701	0.350973
Cor0012380.1	-0.664175	-0.328797	-0.332773	0.526981	0.604808	0.193957
Cor0152270.1	-1.04491	-0.806112	-1.04491	1.12531	0.710043	1.06059
Cor0118930.1	-0.523382	-0.19497	-0.706742	0.00283586	0.688553	0.733705
Cor0220310.1	-0.247313	-0.57071	-0.658901	0.749761	0.0433626	0.683801
Cor0130610.1	-0.564801	-0.158695	-0.341446	0.450276	0.466376	0.14829
Cor0216770.1	-0.341653	-0.289259	-0.270433	0.58964	0.351055	-0.0393488
Cor0146040.1	-0.386956	-0.560145	-0.0872545	0.532912	0.0836594	0.417783
Cor0007300.1	-0.485132	-0.0433226	-0.824186	0.104105	0.566492	0.682043
Cor0024790.1	-0.101239	-0.616401	-0.266971	0.612439	-0.0693565	0.441529
Cor0214400.1	-0.421598	-0.187455	-0.514054	0.701663	0.417036	0.00440844
Cor0078270.1	-0.373585	-0.358684	-0.221677	0.275497	0.319998	0.35845
Cor0101420.1	-2.48976	-1.3299	-0.0934559	0.793787	1.34961	1.76972
Cor0181690.1	-0.133004	-0.154994	-0.406978	0.734202	-0.00603728	-0.0331893
Cor0038970.1	-0.277296	-0.213343	-0.118146	0.261193	0.120374	0.227219
Cor0197440.1	-0.303744	-0.458838	-0.298735	0.657741	0.339781	0.0637951
Cor0205940.1	-0.644376	-0.324493	-0.0775427	0.0901405	0.43832	0.51795
Cor0145740.1	-0.186792	-0.23783	-0.344888	0.294271	0.371159	0.10408
Cor0140130.1	-0.339172	-0.14928	-0.208616	0.0423697	0.265605	0.389092
Cor0095870.1	-0.52579	-0.407082	-0.193264	0.55681	0.146162	0.423164
Cor0131110.1	-0.368438	-0.138938	-0.292869	0.152003	0.334745	0.313497
Cor0173910.1	0.0930245	-0.914652	-0.84155	0.536768	0.601453	0.524957
Cor0197510.1	-0.373339	-0.434996	-0.399838	0.358825	0.232583	0.616764
Cor0049100.1	-0.152506	-0.628021	-0.286532	0.473632	0.647863	-0.0544354
Cor0069470.1	-0.207868	-0.446962	-0.83907	0.629058	0.169253	0.695589
Cor0036120.1	-0.222397	-0.536785	-0.353026	0.397943	0.30014	0.414124
Cor0147520.1	-0.387832	-1.06828	-0.260246	0.343397	0.595927	0.777037
Cor0002120.1	-0.390696	-0.213186	-0.337206	0.369636	0.253898	0.317553
Cor0136910.1	0.0589911	-0.833503	-0.947466	0.594537	0.469364	0.658077
Cor0091600.1	-0.0647365	-0.648818	-0.383177	0.21007	0.477219	0.409444
Cor0075890.1	-0.268681	-0.40331	-0.160399	0.393768	-0.0364398	0.475061
Cor0182600.1	-0.174768	-0.365025	-0.207911	0.326538	0.201949	0.219217
Cor0170030.1	-0.408034	-0.247629	-0.421547	0.477864	0.17995	0.419396
Cor0113740.1	-0.656651	-0.523411	-0.31489	0.450853	0.562673	0.481425
Cor0029350.1	-0.695553	-0.458074	-0.271108	0.462984	0.0139558	0.947795
Cor0024590.1	-0.0935406	-0.406511	-0.499713	0.384505	0.254304	0.360955
Cor0042020.1	-0.784975	-0.394941	-0.0938674	0.528236	0.126642	0.618906
Cor0132920.1	-0.891986	-0.214435	-0.149194	0.217018	0.582688	0.45591
Cor0178920.1	-0.268939	-0.218718	0.000317605	0.0791012	0.224137	0.184101
Cor0093650.1	-0.744223	-0.044912	-0.463141	0.313803	0.603696	0.334778
Cor0048520.1	-0.0385922	-0.895249	-0.270333	0.120079	0.575224	0.508872
Cor0055690.1	-0.521587	-0.082784	-0.58153	0.00886272	0.633468	0.543571
Cor0042990.1	-0.631775	-0.535241	-0.0192704	0.178959	0.346923	0.660406
Cor0141850.1	-0.746737	-0.418436	-0.0421091	0.645695	0.132612	0.428975
Cor0083650.1	-0.200725	-0.436989	-0.0430459	0.269281	0.268781	0.142699
Cor0032470.1	-0.470634	-0.485198	-0.113457	0.446624	0.567805	0.0548593
Cor0082900.1	-0.145312	-0.0423169	-0.308245	0.0285131	0.252419	0.214942
Cor0022800.1	-0.566663	-0.871871	-0.871871	1.00551	0.709843	0.595049
Cor0091900.1	-0.489709	-1.07407	-0.0377322	-0.0845008	0.963544	0.722464
Cor0045080.1	-0.0700465	-0.131088	-0.398369	0.201244	0.189012	0.209249
Cor0210610.1	-0.696077	-0.369598	-0.0742603	0.0165332	0.5824	0.541003
Cor0078730.1	-0.150818	-0.656044	-0.145448	0.170854	0.342525	0.438931
Cor0041090.1	-0.098387	-0.503788	-0.4267	0.698873	0.021726	0.308276
Cor0030520.1	-0.278912	-0.530259	-0.087552	-0.303141	0.739657	0.460207
Cor0160740.1	-0.775993	-0.127537	-0.178136	0.375503	0.560472	0.14569
Cor0210330.1	-0.967719	-0.0778533	-0.187862	0.272161	0.936596	0.0246759
Cor0198780.1	-0.200213	-0.644897	0.00984554	0.0528785	0.285326	0.497059
Cor0002380.1	-0.276965	-0.413549	-0.420154	0.505756	0.180824	0.424088
Cor0168620.1	0.0170267	-0.765223	-0.216485	0.28313	0.483358	0.198193
Cor0146610.1	-0.886422	-0.886422	-0.886422	2.16275	1.38294	-0.886422
Cor0133680.1	-0.360136	-0.279931	-0.113836	0.554395	-0.0525267	0.252035
Cor0202370.1	-0.192139	-0.106439	-0.432872	0.378651	0.0216353	0.331164
Cor0201820.1	-0.832987	-0.832987	-0.832987	1.55953	-0.832987	1.77242

## Sheet: subcluster_4
	My-1	My-2	My-3	Ck-1	Ck-2	Ck-3
Cor0005940.1	-3.57329	-3.42464	-3.53279	3.55744	3.52028	3.453
Cor0134020.1	-4.2752	-4.40186	-4.27826	4.3304	4.3487	4.27622

## Sheet: subcluster_5
	My-1	My-2	My-3	Ck-1	Ck-2	Ck-3
Cor0006760.1	-2.00069	-1.77583	-1.94567	1.87942	1.87866	1.96412
Cor0012460.1	-1.86805	-2.20331	-2.12005	2.00328	2.02086	2.16728
Cor0019150.1	-1.99843	-1.93745	-2.20637	1.94126	2.07603	2.12495
Cor0021380.1	-2.35099	-2.4275	-2.61371	2.45038	2.49504	2.44678
Cor0025890.1	-3.00241	-2.99315	-2.94323	2.97615	2.9967	2.96595
Cor0029020.1	-2.04789	-1.98983	-2.06879	2.06026	1.9791	2.06715
Cor0029870.1	-1.9314	-1.8103	-2.04138	1.9535	1.9241	1.90547
Cor0032160.1	-2.39768	-2.03096	-2.10642	2.17683	2.18206	2.17618
Cor0037560.1	-3.01452	-2.79497	-3.12031	2.94849	2.97162	3.00969
Cor0044110.1	-2.04584	-2.39482	-2.00014	2.17521	2.18815	2.07744
Cor0044320.1	-1.8254	-1.99781	-1.98283	1.98257	1.91556	1.90791
Cor0046020.1	-2.00524	-2.15621	-2.03855	2.00774	2.12884	2.06341
Cor0062290.1	-1.81157	-1.74497	-1.8125	1.83045	1.79221	1.74638
Cor0078910.1	-2.27641	-2.29436	-2.34735	2.33569	2.34427	2.23815
Cor0095560.1	-1.71165	-1.75098	-1.70423	1.74217	1.71666	1.70802
Cor0096750.1	-2.1997	-2.40842	-2.09413	2.24237	2.26588	2.194
Cor0117510.1	-2.31268	-1.92627	-1.82404	2.01589	2.01736	2.02974
Cor0128610.1	-1.99683	-1.80586	-1.73888	1.79762	1.82348	1.92046
Cor0140880.1	-1.93757	-2.23108	-2.30355	2.10879	2.15161	2.21181
Cor0152260.1	-2.50181	-2.58347	-2.30416	2.46465	2.54673	2.37805
Cor0162370.1	-1.80114	-1.79376	-1.80352	1.82433	1.80508	1.76902
Cor0175050.1	-1.769	-1.68873	-1.97365	1.85811	1.76672	1.80656
Cor0181240.1	-1.9317	-1.9253	-2.32035	2.05298	2.05867	2.0657
Cor0190830.1	-2.05126	-2.0106	-2.15132	2.06076	2.11134	2.04107
Cor0192570.1	-2.08973	-2.09194	-2.53431	2.24093	2.31897	2.15607
Cor0202840.1	-1.52922	-1.77189	-1.85666	1.7163	1.72163	1.71984
Cor0202890.1	-2.2578	-2.39539	-2.17799	2.28235	2.25674	2.29209
Cor0218270.1	-1.75923	-1.71224	-1.8332	1.76357	1.75608	1.78502
Cor0178950.1	-1.85951	-1.9121	-1.72746	1.78857	1.87963	1.83087
Cor0139710.1	-2.43334	-2.20068	-2.19698	2.25393	2.26845	2.30862
Cor0145100.1	-1.86794	-1.55463	-1.89752	1.81742	1.70483	1.79783
Cor0041940.1	-2.26749	-2.13091	-2.09408	2.14497	2.15924	2.18826
Cor0201920.1	-1.81412	-1.94777	-2.08658	1.93794	2.01176	1.89877
Cor0036400.1	-2.01523	-2.08374	-1.77323	1.92071	1.99685	1.95465
Cor0068740.1	-2.08989	-1.91025	-2.08361	2.07372	1.97971	2.03032
Cor0185470.1	-2.48778	-2.21224	-1.9043	2.17439	2.15923	2.2707
Cor0102620.1	-2.47546	-2.27579	-2.18043	2.29938	2.26517	2.36713
Cor0126340.1	-3.31894	-2.7612	-2.80994	2.99484	2.96443	2.93081
Cor0097280.1	-1.82077	-1.78066	-1.77617	1.80857	1.79762	1.77142
Cor0212140.1	-2.23678	-1.94187	-1.97626	2.11922	1.88206	2.15364
Cor0179860.1	-1.89783	-1.3853	-1.83659	1.59696	1.68792	1.83483
Cor0079120.1	-1.9959	-2.06625	-1.56223	1.94471	1.77778	1.90189
Cor0078330.1	-2.05716	-1.54551	-1.97518	1.94737	1.84757	1.78291
Cor0195830.1	-2.20353	-2.43914	-2.12324	2.3312	2.2356	2.19912
Cor0041930.1	-1.70215	-1.74642	-2.05911	1.91112	1.80351	1.79305
Cor0063110.1	-2.2513	-2.13041	-1.98081	2.01279	2.20212	2.1476
Cor0065220.1	-1.88573	-1.76682	-1.68388	1.79673	1.84959	1.69011
Cor0153310.1	-1.99125	-1.55069	-2.07534	1.88105	1.86577	1.87045
Cor0126900.1	-1.76015	-1.51587	-2.02943	1.90333	1.81743	1.5847
Cor0198890.1	-1.791	-1.94149	-1.72959	1.76501	1.8282	1.86887
Cor0108480.1	-1.9713	-1.86546	-1.94284	1.99074	1.81011	1.97875
Cor0188490.1	-1.53514	-1.57578	-1.86921	1.74481	1.56307	1.67225
Cor0064380.1	-2.32303	-2.39885	-2.23418	2.33851	2.43824	2.17931
Cor0195730.1	-2.71725	-2.71835	-2.88967	2.71895	2.81369	2.79264
Cor0219660.1	-1.75517	-1.47711	-2.26561	1.96934	1.77947	1.74908
Cor0005250.1	-2.24747	-2.31905	-3.20258	2.6114	2.53778	2.61991
Cor0172560.1	-1.96638	-1.74505	-1.8329	1.84419	1.96878	1.73137
Cor0110080.1	-2.32882	-1.61741	-2.08039	1.90725	2.132	1.98738
Cor0034700.1	-2.04283	-1.33058	-1.92647	1.85222	1.69343	1.75424
Cor0179850.1	-1.71608	-1.6115	-1.85463	1.91085	1.87107	1.40028
Cor0102760.1	-1.92788	-1.86436	-1.92788	2.09823	1.78289	1.83899
Cor0036790.1	-2.33745	-1.83749	-1.55271	1.99108	1.99913	1.73745
Cor0033370.1	-2.1143	-1.88655	-1.89847	1.78711	1.92081	2.1914
Cor0039920.1	-2.5674	-2.5674	-2.5674	2.61687	2.56743	2.5179
Cor0102770.1	-2.25718	-2.25718	-2.25718	2.21089	2.2039	2.35675
Cor0161670.1	-2.16478	-2.16478	-2.16478	2.39151	2.09298	2.00984
Cor0142650.1	-1.72587	-1.72587	-1.72587	1.76178	1.80337	1.61244
Cor0014360.1	-1.75718	-1.75718	-1.75718	1.68497	1.78366	1.8029
Cor0134030.1	-2.62718	-2.62718	-2.62718	2.76433	2.50018	2.61704
Cor0145640.1	-1.99388	-1.67377	-2.05411	1.8603	1.91155	1.9499
Cor0192110.1	-2.63727	-1.129	-1.46395	1.70992	1.63528	1.88502

## Sheet: subcluster_6
	My-1	My-2	My-3	Ck-1	Ck-2	Ck-3
Cor0057310.1	2.56179	2.65872	2.51685	-2.64761	-2.48702	-2.60273
Cor0063530.1	3.00752	2.97057	2.92363	-2.88816	-3.02594	-2.98762
Cor0066370.1	3.17765	3.44007	3.12003	-3.12995	-3.2848	-3.32299
Cor0093320.1	2.67732	2.64489	2.56541	-2.66837	-2.55083	-2.66841
Cor0143750.1	2.5751	2.55238	2.6532	-2.5381	-2.38257	-2.86001
Cor0202780.1	2.68403	2.65898	2.6774	-2.57791	-2.65608	-2.78643
Cor0018880.1	2.81948	2.58967	2.5678	-2.54338	-2.69098	-2.7426
Cor0054230.1	3.48689	3.40882	3.23111	-3.12689	-3.75268	-3.24726
Cor0163230.1	2.57033	2.86353	2.78588	-2.81497	-2.58442	-2.82035
Cor0000060.1	2.77624	3.00273	2.63427	-2.5347	-2.73661	-3.14193
Cor0194840.1	2.63348	2.7523	2.40199	-2.86042	-2.15379	-2.77355
Cor0175510.1	3.18626	3.05662	3.39772	-3.47068	-3.19829	-2.97162
Cor0144230.1	3.28234	3.32695	3.28141	-3.32178	-3.32178	-3.24714
Cor0070290.1	2.78659	2.80324	2.71202	-2.76728	-2.76728	-2.76728
Cor0114640.1	3.22133	3.49832	3.24294	-2.70723	-3.52472	-3.73064
Cor0092360.1	3.29623	3.74875	3.73476	-3.84552	-3.08872	-3.84552

## Sheet: subcluster_7
	My-1	My-2	My-3	Ck-1	Ck-2	Ck-3
Cor0160930.1	-1.08101	-1.43646	-2.41758	1.38729	1.69597	1.85178
Cor0210040.1	-1.09342	-1.6664	-2.52932	1.72798	1.93939	1.62177
Cor0093040.1	-0.328966	-0.377741	-3.12109	1.14381	1.34699	1.337

## Sheet: subcluster_8
	My-1	My-2	My-3	Ck-1	Ck-2	Ck-3
Cor0067250.1	-0.82445	1.25535	1.30484	-0.959802	-0.556847	-0.219094
Cor0003150.1	-1.52336	2.97518	3.11827	-1.52336	-1.52336	-1.52336
Cor0179840.1	-0.684314	2.28218	0.872757	-1.11776	-0.707149	-0.645712
