# Supplementary material for: The ectomycorrhizal fungus Scleroderma bovista improves growth of hazelnut seedlings and plays a role in auxin signaling and transport
Source: Front Microbiol. 2024 Aug 7;15:1431120. doi: 10.3389/fmicb.2024.1431120 (PMC11335501; doi:10.3389/fmicb.2024.1431120)
Supplement: Supplementary file 6 [file Table_5.XLS]

TermID	Description	Category	GeneRatio	BgRatio	Enrich_factor	P_value	P_adjust	GeneCount	GeneIDs	GeneNames
GO:0031226	intrinsic component of plasma membrane	cellular_component	60/1153	294/15074	2.66810627112944	1.75826020409886e-12	6.23303242353046e-09	60	Cor0027120.1,Cor0028010.1,Cor0035910.1,Cor0051610.1,Cor0052610.1,Cor0053690.1,Cor0058950.1,Cor0062210.1,Cor0066370.1,Cor0067420.1,Cor0072460.1,Cor0082250.1,Cor0082490.1,Cor0084560.1,Cor0086760.1,Cor0096850.1,Cor0100540.1,Cor0102210.1,Cor0102220.1,Cor0102420.1,Cor0102430.1,Cor0104800.1,Cor0110180.1,Cor0117360.1,Cor0130420.1,Cor0133540.1,Cor0138640.1,Cor0140250.1,Cor0140260.1,Cor0140760.1,Cor014078…	Cor0027120.1,Cor0028010.1,Cor0035910.1,Cor0051610.1,Cor0052610.1,Cor0053690.1,Cor0058950.1,Cor0062210.1,Cor0066370.1,Cor0067420.1,Cor0072460.1,Cor0082250.1,Cor0082490.1,Cor0084560.1,Cor0086760.1,Cor0096850.1,Cor0100540.1,Cor0102210.1,Cor0102220.1,Cor0102420.1,Cor0102430.1,Cor0104800.1,Cor0110180.1,Cor0117360.1,Cor0130420.1,Cor0133540.1,Cor0138640.1,Cor0140250.1,Cor0140260.1,Cor0140760.1,Cor014078…
GO:0071944	cell periphery	cellular_component	330/1153	2942/15074	1.46646085670167	1.25985888388414e-11	2.23309987168464e-08	330	Cor0000190.1,Cor0000940.1,Cor0001240.1,Cor0001400.1,Cor0001620.1,Cor0001640.1,Cor0001740.1,Cor0001870.1,Cor0002360.1,Cor0002450.1,Cor0004970.1,Cor0006100.1,Cor0007330.1,Cor0007860.1,Cor0010250.1,Cor0011290.1,Cor0014130.1,Cor0014140.1,Cor0014860.1,Cor0015390.1,Cor0017160.1,Cor0017170.1,Cor0018080.1,Cor0018280.1,Cor0019360.1,Cor0019970.1,Cor0020800.1,Cor0020850.1,Cor0020880.1,Cor0021580.1,Cor002178…	Cor0000190.1,Cor0000940.1,Cor0001240.1,Cor0001400.1,Cor0001620.1,Cor0001640.1,Cor0001740.1,Cor0001870.1,Cor0002360.1,Cor0002450.1,Cor0004970.1,Cor0006100.1,Cor0007330.1,Cor0007860.1,Cor0010250.1,Cor0011290.1,Cor0014130.1,Cor0014140.1,Cor0014860.1,Cor0015390.1,Cor0017160.1,Cor0017170.1,Cor0018080.1,Cor0018280.1,Cor0019360.1,Cor0019970.1,Cor0020800.1,Cor0020850.1,Cor0020880.1,Cor0021580.1,Cor002178…
GO:0044459	plasma membrane part	cellular_component	70/1153	398/15074	2.29939811808392	3.31953353693848e-11	3.9225821294823e-08	70	Cor0027120.1,Cor0028010.1,Cor0034470.1,Cor0035910.1,Cor0051610.1,Cor0052610.1,Cor0053690.1,Cor0058950.1,Cor0062210.1,Cor0066370.1,Cor0067420.1,Cor0069260.1,Cor0072460.1,Cor0082250.1,Cor0082490.1,Cor0084560.1,Cor0086760.1,Cor0090450.1,Cor0096850.1,Cor0099010.1,Cor0100540.1,Cor0102210.1,Cor0102220.1,Cor0102420.1,Cor0102430.1,Cor0104800.1,Cor0110180.1,Cor0117360.1,Cor0122270.1,Cor0130420.1,Cor013354…	Cor0027120.1,Cor0028010.1,Cor0034470.1,Cor0035910.1,Cor0051610.1,Cor0052610.1,Cor0053690.1,Cor0058950.1,Cor0062210.1,Cor0066370.1,Cor0067420.1,Cor0069260.1,Cor0072460.1,Cor0082250.1,Cor0082490.1,Cor0084560.1,Cor0086760.1,Cor0090450.1,Cor0096850.1,Cor0099010.1,Cor0100540.1,Cor0102210.1,Cor0102220.1,Cor0102420.1,Cor0102430.1,Cor0104800.1,Cor0110180.1,Cor0117360.1,Cor0122270.1,Cor0130420.1,Cor013354…
GO:0005886	plasma membrane	cellular_component	271/1153	2477/15074	1.43035055205199	5.70609115513321e-11	5.05702328623681e-08	271	Cor0000940.1,Cor0001240.1,Cor0001400.1,Cor0001740.1,Cor0001870.1,Cor0002450.1,Cor0006100.1,Cor0007330.1,Cor0007860.1,Cor0010250.1,Cor0011290.1,Cor0014130.1,Cor0014140.1,Cor0017160.1,Cor0017170.1,Cor0018080.1,Cor0018280.1,Cor0019360.1,Cor0019970.1,Cor0020800.1,Cor0020880.1,Cor0021780.1,Cor0022150.1,Cor0023350.1,Cor0024230.1,Cor0024240.1,Cor0024720.1,Cor0026810.1,Cor0027120.1,Cor0028010.1,Cor002970…	Cor0000940.1,Cor0001240.1,Cor0001400.1,Cor0001740.1,Cor0001870.1,Cor0002450.1,Cor0006100.1,Cor0007330.1,Cor0007860.1,Cor0010250.1,Cor0011290.1,Cor0014130.1,Cor0014140.1,Cor0017160.1,Cor0017170.1,Cor0018080.1,Cor0018280.1,Cor0019360.1,Cor0019970.1,Cor0020800.1,Cor0020880.1,Cor0021780.1,Cor0022150.1,Cor0023350.1,Cor0024230.1,Cor0024240.1,Cor0024720.1,Cor0026810.1,Cor0027120.1,Cor0028010.1,Cor002970…
GO:0005887	integral component of plasma membrane	cellular_component	40/1153	174/15074	3.00545304104236	1.98108418558718e-10	1.40458868758131e-07	40	Cor0027120.1,Cor0028010.1,Cor0035910.1,Cor0051610.1,Cor0052610.1,Cor0053690.1,Cor0062210.1,Cor0066370.1,Cor0067420.1,Cor0082250.1,Cor0082490.1,Cor0086760.1,Cor0096850.1,Cor0100540.1,Cor0102210.1,Cor0102220.1,Cor0110180.1,Cor0117360.1,Cor0130420.1,Cor0133540.1,Cor0138640.1,Cor0140760.1,Cor0140780.1,Cor0141060.1,Cor0141070.1,Cor0153250.1,Cor0153260.1,Cor0156350.1,Cor0156570.1,Cor0161660.1,Cor016342…	Cor0027120.1,Cor0028010.1,Cor0035910.1,Cor0051610.1,Cor0052610.1,Cor0053690.1,Cor0062210.1,Cor0066370.1,Cor0067420.1,Cor0082250.1,Cor0082490.1,Cor0086760.1,Cor0096850.1,Cor0100540.1,Cor0102210.1,Cor0102220.1,Cor0110180.1,Cor0117360.1,Cor0130420.1,Cor0133540.1,Cor0138640.1,Cor0140760.1,Cor0140780.1,Cor0141060.1,Cor0141070.1,Cor0153250.1,Cor0153260.1,Cor0156350.1,Cor0156570.1,Cor0161660.1,Cor016342…
GO:0005215	transporter activity	molecular_function	142/1153	1126/15074	1.64872854658247	9.41249744812467e-10	5.56121724226699e-07	142	Cor0000060.1,Cor0001250.1,Cor0001400.1,Cor0001740.1,Cor0002690.1,Cor0006020.1,Cor0010250.1,Cor0013320.1,Cor0017160.1,Cor0019660.1,Cor0019970.1,Cor0022150.1,Cor0023350.1,Cor0025360.1,Cor0026810.1,Cor0027120.1,Cor0028010.1,Cor0029250.1,Cor0029700.1,Cor0030720.1,Cor0031270.1,Cor0035470.1,Cor0035910.1,Cor0037500.1,Cor0039000.1,Cor0040780.1,Cor0045390.1,Cor0046260.1,Cor0046510.1,Cor0047780.1,Cor005097…	Cor0000060.1,Cor0001250.1,Cor0001400.1,Cor0001740.1,Cor0002690.1,Cor0006020.1,Cor0010250.1,Cor0013320.1,Cor0017160.1,Cor0019660.1,Cor0019970.1,Cor0022150.1,Cor0023350.1,Cor0025360.1,Cor0026810.1,Cor0027120.1,Cor0028010.1,Cor0029250.1,Cor0029700.1,Cor0030720.1,Cor0031270.1,Cor0035470.1,Cor0035910.1,Cor0037500.1,Cor0039000.1,Cor0040780.1,Cor0045390.1,Cor0046260.1,Cor0046510.1,Cor0047780.1,Cor005097…
GO:0022857	transmembrane transporter activity	molecular_function	126/1153	990/15074	1.66392809272254	5.37444833081935e-09	2.72177419039351e-06	126	Cor0000060.1,Cor0001250.1,Cor0001400.1,Cor0001740.1,Cor0002690.1,Cor0006020.1,Cor0010250.1,Cor0017160.1,Cor0019970.1,Cor0022150.1,Cor0023350.1,Cor0026810.1,Cor0027120.1,Cor0028010.1,Cor0029700.1,Cor0030720.1,Cor0031270.1,Cor0035470.1,Cor0035910.1,Cor0037500.1,Cor0039000.1,Cor0040780.1,Cor0045390.1,Cor0046260.1,Cor0046510.1,Cor0047780.1,Cor0050970.1,Cor0051610.1,Cor0053690.1,Cor0057310.1,Cor005989…	Cor0000060.1,Cor0001250.1,Cor0001400.1,Cor0001740.1,Cor0002690.1,Cor0006020.1,Cor0010250.1,Cor0017160.1,Cor0019970.1,Cor0022150.1,Cor0023350.1,Cor0026810.1,Cor0027120.1,Cor0028010.1,Cor0029700.1,Cor0030720.1,Cor0031270.1,Cor0035470.1,Cor0035910.1,Cor0037500.1,Cor0039000.1,Cor0040780.1,Cor0045390.1,Cor0046260.1,Cor0046510.1,Cor0047780.1,Cor0050970.1,Cor0051610.1,Cor0053690.1,Cor0057310.1,Cor005989…
GO:0015318	inorganic molecular entity transmembrane transporter activity	molecular_function	87/1153	617/15074	1.84345819024713	1.50408985266637e-08	6.22931797648422e-06	87	Cor0000060.1,Cor0001250.1,Cor0001400.1,Cor0001740.1,Cor0002690.1,Cor0010250.1,Cor0019970.1,Cor0026810.1,Cor0027120.1,Cor0028010.1,Cor0029700.1,Cor0031270.1,Cor0035910.1,Cor0039000.1,Cor0040780.1,Cor0045390.1,Cor0046260.1,Cor0050970.1,Cor0051610.1,Cor0053690.1,Cor0057310.1,Cor0059890.1,Cor0062210.1,Cor0067420.1,Cor0074650.1,Cor0075230.1,Cor0076510.1,Cor0078070.1,Cor0079290.1,Cor0086760.1,Cor009270…	Cor0000060.1,Cor0001250.1,Cor0001400.1,Cor0001740.1,Cor0002690.1,Cor0010250.1,Cor0019970.1,Cor0026810.1,Cor0027120.1,Cor0028010.1,Cor0029700.1,Cor0031270.1,Cor0035910.1,Cor0039000.1,Cor0040780.1,Cor0045390.1,Cor0046260.1,Cor0050970.1,Cor0051610.1,Cor0053690.1,Cor0057310.1,Cor0059890.1,Cor0062210.1,Cor0067420.1,Cor0074650.1,Cor0075230.1,Cor0076510.1,Cor0078070.1,Cor0079290.1,Cor0086760.1,Cor009270…
GO:0031224	intrinsic component of membrane	cellular_component	365/1153	3724/15074	1.28139314337138	1.66605934603936e-08	6.22931797648422e-06	365	Cor0000060.1,Cor0001250.1,Cor0001400.1,Cor0001740.1,Cor0002450.1,Cor0002690.1,Cor0006020.1,Cor0006100.1,Cor0007330.1,Cor0008710.1,Cor0010250.1,Cor0011290.1,Cor0012480.1,Cor0013320.1,Cor0014130.1,Cor0014140.1,Cor0014270.1,Cor0016450.1,Cor0017160.1,Cor0019280.1,Cor0019360.1,Cor0019660.1,Cor0019970.1,Cor0021900.1,Cor0022150.1,Cor0023230.1,Cor0023350.1,Cor0023570.1,Cor0023580.1,Cor0024230.1,Cor002424…	Cor0000060.1,Cor0001250.1,Cor0001400.1,Cor0001740.1,Cor0002450.1,Cor0002690.1,Cor0006020.1,Cor0006100.1,Cor0007330.1,Cor0008710.1,Cor0010250.1,Cor0011290.1,Cor0012480.1,Cor0013320.1,Cor0014130.1,Cor0014140.1,Cor0014270.1,Cor0016450.1,Cor0017160.1,Cor0019280.1,Cor0019360.1,Cor0019660.1,Cor0019970.1,Cor0021900.1,Cor0022150.1,Cor0023230.1,Cor0023350.1,Cor0023570.1,Cor0023580.1,Cor0024230.1,Cor002424…
GO:0020037	heme binding	molecular_function	53/1153	309/15074	2.24241811848646	1.98600756950995e-08	6.22931797648422e-06	53	Cor0002360.1,Cor0005210.1,Cor0014020.1,Cor0016900.1,Cor0021900.1,Cor0024680.1,Cor0027020.1,Cor0029880.1,Cor0030370.1,Cor0030530.1,Cor0030550.1,Cor0040750.1,Cor0042190.1,Cor0050900.1,Cor0054680.1,Cor0059480.1,Cor0071570.1,Cor0071580.1,Cor0076160.1,Cor0079000.1,Cor0082690.1,Cor0087060.1,Cor0097890.1,Cor0102860.1,Cor0103940.1,Cor0105070.1,Cor0107170.1,Cor0107190.1,Cor0109650.1,Cor0111420.1,Cor011289…	Cor0002360.1,Cor0005210.1,Cor0014020.1,Cor0016900.1,Cor0021900.1,Cor0024680.1,Cor0027020.1,Cor0029880.1,Cor0030370.1,Cor0030530.1,Cor0030550.1,Cor0040750.1,Cor0042190.1,Cor0050900.1,Cor0054680.1,Cor0059480.1,Cor0071570.1,Cor0071580.1,Cor0076160.1,Cor0079000.1,Cor0082690.1,Cor0087060.1,Cor0097890.1,Cor0102860.1,Cor0103940.1,Cor0105070.1,Cor0107170.1,Cor0107190.1,Cor0109650.1,Cor0111420.1,Cor011289…
GO:0099513	polymeric cytoskeletal fiber	cellular_component	40/1153	203/15074	2.57610260660774	2.28389643863736e-08	6.22931797648422e-06	40	Cor0000910.1,Cor0008500.1,Cor0009060.1,Cor0022770.1,Cor0031100.1,Cor0038530.1,Cor0041020.1,Cor0043060.1,Cor0051150.1,Cor0064000.1,Cor0064060.1,Cor0064530.1,Cor0065580.1,Cor0079420.1,Cor0084010.1,Cor0086440.1,Cor0108930.1,Cor0110550.1,Cor0131540.1,Cor0134840.1,Cor0139430.1,Cor0143690.1,Cor0149680.1,Cor0150630.1,Cor0156080.1,Cor0162260.1,Cor0162710.1,Cor0163040.1,Cor0164880.1,Cor0164890.1,Cor016688…	Cor0000910.1,Cor0008500.1,Cor0009060.1,Cor0022770.1,Cor0031100.1,Cor0038530.1,Cor0041020.1,Cor0043060.1,Cor0051150.1,Cor0064000.1,Cor0064060.1,Cor0064530.1,Cor0065580.1,Cor0079420.1,Cor0084010.1,Cor0086440.1,Cor0108930.1,Cor0110550.1,Cor0131540.1,Cor0134840.1,Cor0139430.1,Cor0143690.1,Cor0149680.1,Cor0150630.1,Cor0156080.1,Cor0162260.1,Cor0162710.1,Cor0163040.1,Cor0164880.1,Cor0164890.1,Cor016688…
GO:0003777	microtubule motor activity	molecular_function	21/1153	69/15074	3.97895848259738	2.31559813546056e-08	6.22931797648422e-06	21	Cor0000910.1,Cor0022770.1,Cor0043060.1,Cor0064060.1,Cor0064530.1,Cor0065580.1,Cor0084010.1,Cor0086440.1,Cor0110550.1,Cor0131540.1,Cor0134840.1,Cor0139430.1,Cor0143690.1,Cor0150630.1,Cor0156080.1,Cor0162710.1,Cor0175240.1,Cor0175920.1,Cor0182140.1,Cor0186020.1,Cor0214580.1	Cor0000910.1,Cor0022770.1,Cor0043060.1,Cor0064060.1,Cor0064530.1,Cor0065580.1,Cor0084010.1,Cor0086440.1,Cor0110550.1,Cor0131540.1,Cor0134840.1,Cor0139430.1,Cor0143690.1,Cor0150630.1,Cor0156080.1,Cor0162710.1,Cor0175240.1,Cor0175920.1,Cor0182140.1,Cor0186020.1,Cor0214580.1
GO:0099080	supramolecular complex	cellular_component	40/1153	204/15074	2.56347465265378	2.63581860782125e-08	6.22931797648422e-06	40	Cor0000910.1,Cor0008500.1,Cor0009060.1,Cor0022770.1,Cor0031100.1,Cor0038530.1,Cor0041020.1,Cor0043060.1,Cor0051150.1,Cor0064000.1,Cor0064060.1,Cor0064530.1,Cor0065580.1,Cor0079420.1,Cor0084010.1,Cor0086440.1,Cor0108930.1,Cor0110550.1,Cor0131540.1,Cor0134840.1,Cor0139430.1,Cor0143690.1,Cor0149680.1,Cor0150630.1,Cor0156080.1,Cor0162260.1,Cor0162710.1,Cor0163040.1,Cor0164880.1,Cor0164890.1,Cor016688…	Cor0000910.1,Cor0008500.1,Cor0009060.1,Cor0022770.1,Cor0031100.1,Cor0038530.1,Cor0041020.1,Cor0043060.1,Cor0051150.1,Cor0064000.1,Cor0064060.1,Cor0064530.1,Cor0065580.1,Cor0079420.1,Cor0084010.1,Cor0086440.1,Cor0108930.1,Cor0110550.1,Cor0131540.1,Cor0134840.1,Cor0139430.1,Cor0143690.1,Cor0149680.1,Cor0150630.1,Cor0156080.1,Cor0162260.1,Cor0162710.1,Cor0163040.1,Cor0164880.1,Cor0164890.1,Cor016688…
GO:0099081	supramolecular polymer	cellular_component	40/1153	204/15074	2.56347465265378	2.63581860782125e-08	6.22931797648422e-06	40	Cor0000910.1,Cor0008500.1,Cor0009060.1,Cor0022770.1,Cor0031100.1,Cor0038530.1,Cor0041020.1,Cor0043060.1,Cor0051150.1,Cor0064000.1,Cor0064060.1,Cor0064530.1,Cor0065580.1,Cor0079420.1,Cor0084010.1,Cor0086440.1,Cor0108930.1,Cor0110550.1,Cor0131540.1,Cor0134840.1,Cor0139430.1,Cor0143690.1,Cor0149680.1,Cor0150630.1,Cor0156080.1,Cor0162260.1,Cor0162710.1,Cor0163040.1,Cor0164880.1,Cor0164890.1,Cor016688…	Cor0000910.1,Cor0008500.1,Cor0009060.1,Cor0022770.1,Cor0031100.1,Cor0038530.1,Cor0041020.1,Cor0043060.1,Cor0051150.1,Cor0064000.1,Cor0064060.1,Cor0064530.1,Cor0065580.1,Cor0079420.1,Cor0084010.1,Cor0086440.1,Cor0108930.1,Cor0110550.1,Cor0131540.1,Cor0134840.1,Cor0139430.1,Cor0143690.1,Cor0149680.1,Cor0150630.1,Cor0156080.1,Cor0162260.1,Cor0162710.1,Cor0163040.1,Cor0164880.1,Cor0164890.1,Cor016688…
GO:0099512	supramolecular fiber	cellular_component	40/1153	204/15074	2.56347465265378	2.63581860782125e-08	6.22931797648422e-06	40	Cor0000910.1,Cor0008500.1,Cor0009060.1,Cor0022770.1,Cor0031100.1,Cor0038530.1,Cor0041020.1,Cor0043060.1,Cor0051150.1,Cor0064000.1,Cor0064060.1,Cor0064530.1,Cor0065580.1,Cor0079420.1,Cor0084010.1,Cor0086440.1,Cor0108930.1,Cor0110550.1,Cor0131540.1,Cor0134840.1,Cor0139430.1,Cor0143690.1,Cor0149680.1,Cor0150630.1,Cor0156080.1,Cor0162260.1,Cor0162710.1,Cor0163040.1,Cor0164880.1,Cor0164890.1,Cor016688…	Cor0000910.1,Cor0008500.1,Cor0009060.1,Cor0022770.1,Cor0031100.1,Cor0038530.1,Cor0041020.1,Cor0043060.1,Cor0051150.1,Cor0064000.1,Cor0064060.1,Cor0064530.1,Cor0065580.1,Cor0079420.1,Cor0084010.1,Cor0086440.1,Cor0108930.1,Cor0110550.1,Cor0131540.1,Cor0134840.1,Cor0139430.1,Cor0143690.1,Cor0149680.1,Cor0150630.1,Cor0156080.1,Cor0162260.1,Cor0162710.1,Cor0163040.1,Cor0164880.1,Cor0164890.1,Cor016688…
GO:0005874	microtubule	cellular_component	38/1153	190/15074	2.61474414570685	3.37255877669307e-08	7.47232553961058e-06	38	Cor0000910.1,Cor0008500.1,Cor0009060.1,Cor0022770.1,Cor0031100.1,Cor0038530.1,Cor0041020.1,Cor0043060.1,Cor0051150.1,Cor0064000.1,Cor0064060.1,Cor0064530.1,Cor0065580.1,Cor0079420.1,Cor0084010.1,Cor0086440.1,Cor0108930.1,Cor0110550.1,Cor0131540.1,Cor0134840.1,Cor0139430.1,Cor0143690.1,Cor0149680.1,Cor0150630.1,Cor0156080.1,Cor0162710.1,Cor0163040.1,Cor0164880.1,Cor0164890.1,Cor0166880.1,Cor017524…	Cor0000910.1,Cor0008500.1,Cor0009060.1,Cor0022770.1,Cor0031100.1,Cor0038530.1,Cor0041020.1,Cor0043060.1,Cor0051150.1,Cor0064000.1,Cor0064060.1,Cor0064530.1,Cor0065580.1,Cor0079420.1,Cor0084010.1,Cor0086440.1,Cor0108930.1,Cor0110550.1,Cor0131540.1,Cor0134840.1,Cor0139430.1,Cor0143690.1,Cor0149680.1,Cor0150630.1,Cor0156080.1,Cor0162710.1,Cor0163040.1,Cor0164880.1,Cor0164890.1,Cor0166880.1,Cor017524…
GO:0007018	microtubule-based movement	biological_process	21/1153	75/15074	3.66064180398959	1.15809361656005e-07	2.19254491208021e-05	21	Cor0000910.1,Cor0022770.1,Cor0043060.1,Cor0064060.1,Cor0064530.1,Cor0065580.1,Cor0084010.1,Cor0086440.1,Cor0110550.1,Cor0131540.1,Cor0134840.1,Cor0139430.1,Cor0143690.1,Cor0150630.1,Cor0156080.1,Cor0162710.1,Cor0175240.1,Cor0175920.1,Cor0182140.1,Cor0186020.1,Cor0214580.1	Cor0000910.1,Cor0022770.1,Cor0043060.1,Cor0064060.1,Cor0064530.1,Cor0065580.1,Cor0084010.1,Cor0086440.1,Cor0110550.1,Cor0131540.1,Cor0134840.1,Cor0139430.1,Cor0143690.1,Cor0150630.1,Cor0156080.1,Cor0162710.1,Cor0175240.1,Cor0175920.1,Cor0182140.1,Cor0186020.1,Cor0214580.1
GO:0006811	ion transport	biological_process	79/1153	567/15074	1.82155897275874	1.18175914276542e-07	2.19254491208021e-05	79	Cor0000060.1,Cor0001250.1,Cor0001400.1,Cor0010250.1,Cor0019970.1,Cor0025110.1,Cor0026810.1,Cor0029250.1,Cor0029700.1,Cor0030720.1,Cor0031270.1,Cor0035000.1,Cor0039000.1,Cor0040780.1,Cor0046260.1,Cor0049390.1,Cor0051610.1,Cor0053690.1,Cor0057310.1,Cor0059890.1,Cor0062210.1,Cor0062440.1,Cor0066370.1,Cor0074650.1,Cor0075230.1,Cor0077390.1,Cor0078070.1,Cor0079290.1,Cor0086760.1,Cor0092700.1,Cor009739…	Cor0000060.1,Cor0001250.1,Cor0001400.1,Cor0010250.1,Cor0019970.1,Cor0025110.1,Cor0026810.1,Cor0029250.1,Cor0029700.1,Cor0030720.1,Cor0031270.1,Cor0035000.1,Cor0039000.1,Cor0040780.1,Cor0046260.1,Cor0049390.1,Cor0051610.1,Cor0053690.1,Cor0057310.1,Cor0059890.1,Cor0062210.1,Cor0062440.1,Cor0066370.1,Cor0074650.1,Cor0075230.1,Cor0077390.1,Cor0078070.1,Cor0079290.1,Cor0086760.1,Cor0092700.1,Cor009739…
GO:0008017	microtubule binding	molecular_function	29/1153	130/15074	2.91644539328841	1.23168744092794e-07	2.19254491208021e-05	29	Cor0000910.1,Cor0008500.1,Cor0022770.1,Cor0031100.1,Cor0038530.1,Cor0041020.1,Cor0043060.1,Cor0064060.1,Cor0064530.1,Cor0065580.1,Cor0084010.1,Cor0086440.1,Cor0108930.1,Cor0110550.1,Cor0131540.1,Cor0134840.1,Cor0139430.1,Cor0143690.1,Cor0150630.1,Cor0156080.1,Cor0162710.1,Cor0163040.1,Cor0175240.1,Cor0175920.1,Cor0180270.1,Cor0182140.1,Cor0186020.1,Cor0196420.1,Cor0214580.1	Cor0000910.1,Cor0008500.1,Cor0022770.1,Cor0031100.1,Cor0038530.1,Cor0041020.1,Cor0043060.1,Cor0064060.1,Cor0064530.1,Cor0065580.1,Cor0084010.1,Cor0086440.1,Cor0108930.1,Cor0110550.1,Cor0131540.1,Cor0134840.1,Cor0139430.1,Cor0143690.1,Cor0150630.1,Cor0156080.1,Cor0162710.1,Cor0163040.1,Cor0175240.1,Cor0175920.1,Cor0180270.1,Cor0182140.1,Cor0186020.1,Cor0196420.1,Cor0214580.1
GO:0005871	kinesin complex	cellular_component	18/1153	57/15074	4.12854338795819	1.23697879383933e-07	2.19254491208021e-05	18	Cor0000910.1,Cor0022770.1,Cor0064060.1,Cor0064530.1,Cor0065580.1,Cor0084010.1,Cor0086440.1,Cor0110550.1,Cor0134840.1,Cor0139430.1,Cor0143690.1,Cor0150630.1,Cor0156080.1,Cor0162710.1,Cor0175240.1,Cor0175920.1,Cor0182140.1,Cor0186020.1	Cor0000910.1,Cor0022770.1,Cor0064060.1,Cor0064530.1,Cor0065580.1,Cor0084010.1,Cor0086440.1,Cor0110550.1,Cor0134840.1,Cor0139430.1,Cor0143690.1,Cor0150630.1,Cor0156080.1,Cor0162710.1,Cor0175240.1,Cor0175920.1,Cor0182140.1,Cor0186020.1
GO:0009698	phenylpropanoid metabolic process	biological_process	31/1153	148/15074	2.73841447692272	2.07892603354409e-07	3.48271815864529e-05	31	Cor0000640.1,Cor0000660.1,Cor0021050.1,Cor0027010.1,Cor0028520.1,Cor0037090.1,Cor0038140.1,Cor0040640.1,Cor0049220.1,Cor0049230.1,Cor0060560.1,Cor0074150.1,Cor0096550.1,Cor0102080.1,Cor0116750.1,Cor0116760.1,Cor0116770.1,Cor0122780.1,Cor0124220.1,Cor0127750.1,Cor0144800.1,Cor0172100.1,Cor0184720.1,Cor0190370.1,Cor0190390.1,Cor0192390.1,Cor0199180.1,Cor0200300.1,Cor0200460.1,Cor0200480.1,Cor020049…	Cor0000640.1,Cor0000660.1,Cor0021050.1,Cor0027010.1,Cor0028520.1,Cor0037090.1,Cor0038140.1,Cor0040640.1,Cor0049220.1,Cor0049230.1,Cor0060560.1,Cor0074150.1,Cor0096550.1,Cor0102080.1,Cor0116750.1,Cor0116760.1,Cor0116770.1,Cor0122780.1,Cor0124220.1,Cor0127750.1,Cor0144800.1,Cor0172100.1,Cor0184720.1,Cor0190370.1,Cor0190390.1,Cor0192390.1,Cor0199180.1,Cor0200300.1,Cor0200460.1,Cor0200480.1,Cor020049…
GO:0046527	glucosyltransferase activity	molecular_function	41/1153	228/15074	2.35097609592063	2.16134836361626e-07	3.48271815864529e-05	41	Cor0002950.1,Cor0011110.1,Cor0026330.1,Cor0034470.1,Cor0052310.1,Cor0064680.1,Cor0071860.1,Cor0076430.1,Cor0082170.1,Cor0089520.1,Cor0089530.1,Cor0089540.1,Cor0089580.1,Cor0091340.1,Cor0091800.1,Cor0104320.1,Cor0105280.1,Cor0105520.1,Cor0106700.1,Cor0121210.1,Cor0121750.1,Cor0123990.1,Cor0124060.1,Cor0124070.1,Cor0124110.1,Cor0124130.1,Cor0124140.1,Cor0134760.1,Cor0147110.1,Cor0161930.1,Cor016391…	Cor0002950.1,Cor0011110.1,Cor0026330.1,Cor0034470.1,Cor0052310.1,Cor0064680.1,Cor0071860.1,Cor0076430.1,Cor0082170.1,Cor0089520.1,Cor0089530.1,Cor0089540.1,Cor0089580.1,Cor0091340.1,Cor0091800.1,Cor0104320.1,Cor0105280.1,Cor0105520.1,Cor0106700.1,Cor0121210.1,Cor0121750.1,Cor0123990.1,Cor0124060.1,Cor0124070.1,Cor0124110.1,Cor0124130.1,Cor0124140.1,Cor0134760.1,Cor0147110.1,Cor0161930.1,Cor016391…
GO:0046906	tetrapyrrole binding	molecular_function	53/1153	334/15074	2.07457245093508	2.73400091233e-07	4.21392749313472e-05	53	Cor0002360.1,Cor0005210.1,Cor0014020.1,Cor0016900.1,Cor0021900.1,Cor0024680.1,Cor0027020.1,Cor0029880.1,Cor0030370.1,Cor0030530.1,Cor0030550.1,Cor0040750.1,Cor0042190.1,Cor0050900.1,Cor0054680.1,Cor0059480.1,Cor0071570.1,Cor0071580.1,Cor0076160.1,Cor0079000.1,Cor0082690.1,Cor0087060.1,Cor0097890.1,Cor0102860.1,Cor0103940.1,Cor0105070.1,Cor0107170.1,Cor0107190.1,Cor0109650.1,Cor0111420.1,Cor011289…	Cor0002360.1,Cor0005210.1,Cor0014020.1,Cor0016900.1,Cor0021900.1,Cor0024680.1,Cor0027020.1,Cor0029880.1,Cor0030370.1,Cor0030530.1,Cor0030550.1,Cor0040750.1,Cor0042190.1,Cor0050900.1,Cor0054680.1,Cor0059480.1,Cor0071570.1,Cor0071580.1,Cor0076160.1,Cor0079000.1,Cor0082690.1,Cor0087060.1,Cor0097890.1,Cor0102860.1,Cor0103940.1,Cor0105070.1,Cor0107170.1,Cor0107190.1,Cor0109650.1,Cor0111420.1,Cor011289…
GO:0035251	UDP-glucosyltransferase activity	molecular_function	37/1153	199/15074	2.43079229626014	3.55531827200828e-07	4.9962249641762e-05	37	Cor0002950.1,Cor0011110.1,Cor0026330.1,Cor0034470.1,Cor0052310.1,Cor0064680.1,Cor0071860.1,Cor0076430.1,Cor0082170.1,Cor0089520.1,Cor0089530.1,Cor0089540.1,Cor0089580.1,Cor0104320.1,Cor0105280.1,Cor0105520.1,Cor0106700.1,Cor0121750.1,Cor0123990.1,Cor0124060.1,Cor0124070.1,Cor0124110.1,Cor0124130.1,Cor0124140.1,Cor0134760.1,Cor0147110.1,Cor0161930.1,Cor0163910.1,Cor0164520.1,Cor0164530.1,Cor017615…	Cor0002950.1,Cor0011110.1,Cor0026330.1,Cor0034470.1,Cor0052310.1,Cor0064680.1,Cor0071860.1,Cor0076430.1,Cor0082170.1,Cor0089520.1,Cor0089530.1,Cor0089540.1,Cor0089580.1,Cor0104320.1,Cor0105280.1,Cor0105520.1,Cor0106700.1,Cor0121750.1,Cor0123990.1,Cor0124060.1,Cor0124070.1,Cor0124110.1,Cor0124130.1,Cor0124140.1,Cor0134760.1,Cor0147110.1,Cor0161930.1,Cor0163910.1,Cor0164520.1,Cor0164530.1,Cor017615…
GO:0006952	defense response	biological_process	138/1153	1193/15074	1.51229963163263	3.6112379420139e-07	4.9962249641762e-05	138	Cor0000190.1,Cor0001620.1,Cor0001640.1,Cor0002360.1,Cor0003940.1,Cor0005970.1,Cor0006100.1,Cor0007860.1,Cor0011110.1,Cor0014130.1,Cor0014140.1,Cor0016900.1,Cor0017170.1,Cor0019360.1,Cor0020060.1,Cor0021780.1,Cor0023070.1,Cor0026780.1,Cor0029570.1,Cor0030370.1,Cor0030550.1,Cor0032170.1,Cor0035140.1,Cor0037930.1,Cor0038340.1,Cor0038670.1,Cor0038730.1,Cor0038750.1,Cor0041020.1,Cor0042900.1,Cor004302…	Cor0000190.1,Cor0001620.1,Cor0001640.1,Cor0002360.1,Cor0003940.1,Cor0005970.1,Cor0006100.1,Cor0007860.1,Cor0011110.1,Cor0014130.1,Cor0014140.1,Cor0016900.1,Cor0017170.1,Cor0019360.1,Cor0020060.1,Cor0021780.1,Cor0023070.1,Cor0026780.1,Cor0029570.1,Cor0030370.1,Cor0030550.1,Cor0032170.1,Cor0035140.1,Cor0037930.1,Cor0038340.1,Cor0038670.1,Cor0038730.1,Cor0038750.1,Cor0041020.1,Cor0042900.1,Cor004302…
GO:0015075	ion transmembrane transporter activity	molecular_function	83/1153	622/15074	1.74456402004557	3.66436809784432e-07	4.9962249641762e-05	83	Cor0000060.1,Cor0001250.1,Cor0001400.1,Cor0001740.1,Cor0002690.1,Cor0010250.1,Cor0019970.1,Cor0026810.1,Cor0027120.1,Cor0028010.1,Cor0029700.1,Cor0031270.1,Cor0035910.1,Cor0039000.1,Cor0040780.1,Cor0045390.1,Cor0046260.1,Cor0050970.1,Cor0053690.1,Cor0057310.1,Cor0059890.1,Cor0066370.1,Cor0067420.1,Cor0074650.1,Cor0075230.1,Cor0076510.1,Cor0077390.1,Cor0078070.1,Cor0079290.1,Cor0092700.1,Cor009685…	Cor0000060.1,Cor0001250.1,Cor0001400.1,Cor0001740.1,Cor0002690.1,Cor0010250.1,Cor0019970.1,Cor0026810.1,Cor0027120.1,Cor0028010.1,Cor0029700.1,Cor0031270.1,Cor0035910.1,Cor0039000.1,Cor0040780.1,Cor0045390.1,Cor0046260.1,Cor0050970.1,Cor0053690.1,Cor0057310.1,Cor0059890.1,Cor0066370.1,Cor0067420.1,Cor0074650.1,Cor0075230.1,Cor0076510.1,Cor0077390.1,Cor0078070.1,Cor0079290.1,Cor0092700.1,Cor009685…
GO:0016021	integral component of membrane	cellular_component	343/1153	3573/15074	1.25504791768465	5.45798860551727e-07	7.16613689131805e-05	343	Cor0000060.1,Cor0001250.1,Cor0001400.1,Cor0001740.1,Cor0002690.1,Cor0006020.1,Cor0006100.1,Cor0007330.1,Cor0008710.1,Cor0010250.1,Cor0011290.1,Cor0012480.1,Cor0013320.1,Cor0014130.1,Cor0014140.1,Cor0014270.1,Cor0016450.1,Cor0017160.1,Cor0019280.1,Cor0019360.1,Cor0019660.1,Cor0019970.1,Cor0021900.1,Cor0022150.1,Cor0023230.1,Cor0023350.1,Cor0023570.1,Cor0023580.1,Cor0024230.1,Cor0024240.1,Cor002468…	Cor0000060.1,Cor0001250.1,Cor0001400.1,Cor0001740.1,Cor0002690.1,Cor0006020.1,Cor0006100.1,Cor0007330.1,Cor0008710.1,Cor0010250.1,Cor0011290.1,Cor0012480.1,Cor0013320.1,Cor0014130.1,Cor0014140.1,Cor0014270.1,Cor0016450.1,Cor0017160.1,Cor0019280.1,Cor0019360.1,Cor0019660.1,Cor0019970.1,Cor0021900.1,Cor0022150.1,Cor0023230.1,Cor0023350.1,Cor0023570.1,Cor0023580.1,Cor0024230.1,Cor0024240.1,Cor002468…
GO:0008194	UDP-glycosyltransferase activity	molecular_function	44/1153	268/15074	2.14643176140115	1.09430962991208e-06	0.000138547415644226	44	Cor0002950.1,Cor0011110.1,Cor0012480.1,Cor0026330.1,Cor0034470.1,Cor0052310.1,Cor0057550.1,Cor0064680.1,Cor0071740.1,Cor0071860.1,Cor0076430.1,Cor0082170.1,Cor0084270.1,Cor0089520.1,Cor0089530.1,Cor0089540.1,Cor0089580.1,Cor0093520.1,Cor0104320.1,Cor0105280.1,Cor0105520.1,Cor0106700.1,Cor0121750.1,Cor0123990.1,Cor0124060.1,Cor0124070.1,Cor0124110.1,Cor0124130.1,Cor0124140.1,Cor0134760.1,Cor014711…	Cor0002950.1,Cor0011110.1,Cor0012480.1,Cor0026330.1,Cor0034470.1,Cor0052310.1,Cor0057550.1,Cor0064680.1,Cor0071740.1,Cor0071860.1,Cor0076430.1,Cor0082170.1,Cor0084270.1,Cor0089520.1,Cor0089530.1,Cor0089540.1,Cor0089580.1,Cor0093520.1,Cor0104320.1,Cor0105280.1,Cor0105520.1,Cor0106700.1,Cor0121750.1,Cor0123990.1,Cor0124060.1,Cor0124070.1,Cor0124110.1,Cor0124130.1,Cor0124140.1,Cor0134760.1,Cor014711…
GO:0005576	extracellular region	cellular_component	123/1153	1056/15074	1.52279133485768	1.16815815287552e-06	0.000142277231569727	123	Cor0000190.1,Cor0000640.1,Cor0000660.1,Cor0004970.1,Cor0005210.1,Cor0014020.1,Cor0014860.1,Cor0015390.1,Cor0017550.1,Cor0017560.1,Cor0018250.1,Cor0019720.1,Cor0020060.1,Cor0020850.1,Cor0021050.1,Cor0021580.1,Cor0026450.1,Cor0028520.1,Cor0029970.1,Cor0032170.1,Cor0040640.1,Cor0045970.1,Cor0046550.1,Cor0048220.1,Cor0048740.1,Cor0050800.1,Cor0050900.1,Cor0053300.1,Cor0053400.1,Cor0053740.1,Cor006094…	Cor0000190.1,Cor0000640.1,Cor0000660.1,Cor0004970.1,Cor0005210.1,Cor0014020.1,Cor0014860.1,Cor0015390.1,Cor0017550.1,Cor0017560.1,Cor0018250.1,Cor0019720.1,Cor0020060.1,Cor0020850.1,Cor0021050.1,Cor0021580.1,Cor0026450.1,Cor0028520.1,Cor0029970.1,Cor0032170.1,Cor0040640.1,Cor0045970.1,Cor0046550.1,Cor0048220.1,Cor0048740.1,Cor0050800.1,Cor0050900.1,Cor0053300.1,Cor0053400.1,Cor0053740.1,Cor006094…
GO:0044425	membrane part	cellular_component	379/1153	4041/15074	1.22616682903105	1.21852926460164e-06	0.000142277231569727	379	Cor0000060.1,Cor0001250.1,Cor0001400.1,Cor0001740.1,Cor0002450.1,Cor0002690.1,Cor0006020.1,Cor0006100.1,Cor0007330.1,Cor0008710.1,Cor0010250.1,Cor0011290.1,Cor0012480.1,Cor0013320.1,Cor0014130.1,Cor0014140.1,Cor0014270.1,Cor0016450.1,Cor0017160.1,Cor0019280.1,Cor0019360.1,Cor0019660.1,Cor0019970.1,Cor0021900.1,Cor0022150.1,Cor0023230.1,Cor0023350.1,Cor0023570.1,Cor0023580.1,Cor0024230.1,Cor002424…	Cor0000060.1,Cor0001250.1,Cor0001400.1,Cor0001740.1,Cor0002450.1,Cor0002690.1,Cor0006020.1,Cor0006100.1,Cor0007330.1,Cor0008710.1,Cor0010250.1,Cor0011290.1,Cor0012480.1,Cor0013320.1,Cor0014130.1,Cor0014140.1,Cor0014270.1,Cor0016450.1,Cor0017160.1,Cor0019280.1,Cor0019360.1,Cor0019660.1,Cor0019970.1,Cor0021900.1,Cor0022150.1,Cor0023230.1,Cor0023350.1,Cor0023570.1,Cor0023580.1,Cor0024230.1,Cor002424…
GO:0016491	oxidoreductase activity	molecular_function	155/1153	1406/15074	1.44127077732775	1.2441732520907e-06	0.000142277231569727	155	Cor0000190.1,Cor0000640.1,Cor0000660.1,Cor0002360.1,Cor0002580.1,Cor0002590.1,Cor0005210.1,Cor0008060.1,Cor0014020.1,Cor0016900.1,Cor0018280.1,Cor0020880.1,Cor0021050.1,Cor0021900.1,Cor0023570.1,Cor0023580.1,Cor0024380.1,Cor0024680.1,Cor0027020.1,Cor0028260.1,Cor0028270.1,Cor0028520.1,Cor0029570.1,Cor0029880.1,Cor0030370.1,Cor0030530.1,Cor0031130.1,Cor0036260.1,Cor0040640.1,Cor0040750.1,Cor004084…	Cor0000190.1,Cor0000640.1,Cor0000660.1,Cor0002360.1,Cor0002580.1,Cor0002590.1,Cor0005210.1,Cor0008060.1,Cor0014020.1,Cor0016900.1,Cor0018280.1,Cor0020880.1,Cor0021050.1,Cor0021900.1,Cor0023570.1,Cor0023580.1,Cor0024380.1,Cor0024680.1,Cor0027020.1,Cor0028260.1,Cor0028270.1,Cor0028520.1,Cor0029570.1,Cor0029880.1,Cor0030370.1,Cor0030530.1,Cor0031130.1,Cor0036260.1,Cor0040640.1,Cor0040750.1,Cor004084…
GO:0015631	tubulin binding	molecular_function	29/1153	145/15074	2.61474414570685	1.39247235209083e-06	0.000150853971506008	29	Cor0000910.1,Cor0008500.1,Cor0022770.1,Cor0031100.1,Cor0038530.1,Cor0041020.1,Cor0043060.1,Cor0064060.1,Cor0064530.1,Cor0065580.1,Cor0084010.1,Cor0086440.1,Cor0108930.1,Cor0110550.1,Cor0131540.1,Cor0134840.1,Cor0139430.1,Cor0143690.1,Cor0150630.1,Cor0156080.1,Cor0162710.1,Cor0163040.1,Cor0175240.1,Cor0175920.1,Cor0180270.1,Cor0182140.1,Cor0186020.1,Cor0196420.1,Cor0214580.1	Cor0000910.1,Cor0008500.1,Cor0022770.1,Cor0031100.1,Cor0038530.1,Cor0041020.1,Cor0043060.1,Cor0064060.1,Cor0064530.1,Cor0065580.1,Cor0084010.1,Cor0086440.1,Cor0108930.1,Cor0110550.1,Cor0131540.1,Cor0134840.1,Cor0139430.1,Cor0143690.1,Cor0150630.1,Cor0156080.1,Cor0162710.1,Cor0163040.1,Cor0175240.1,Cor0175920.1,Cor0180270.1,Cor0182140.1,Cor0186020.1,Cor0196420.1,Cor0214580.1
GO:0003774	motor activity	molecular_function	21/1153	86/15074	3.1924201778979	1.40428238637469e-06	0.000150853971506008	21	Cor0000910.1,Cor0022770.1,Cor0043060.1,Cor0064060.1,Cor0064530.1,Cor0065580.1,Cor0084010.1,Cor0086440.1,Cor0110550.1,Cor0131540.1,Cor0134840.1,Cor0139430.1,Cor0143690.1,Cor0150630.1,Cor0156080.1,Cor0162710.1,Cor0175240.1,Cor0175920.1,Cor0182140.1,Cor0186020.1,Cor0214580.1	Cor0000910.1,Cor0022770.1,Cor0043060.1,Cor0064060.1,Cor0064530.1,Cor0065580.1,Cor0084010.1,Cor0086440.1,Cor0110550.1,Cor0131540.1,Cor0134840.1,Cor0139430.1,Cor0143690.1,Cor0150630.1,Cor0156080.1,Cor0162710.1,Cor0175240.1,Cor0175920.1,Cor0182140.1,Cor0186020.1,Cor0214580.1
GO:0019748	secondary metabolic process	biological_process	44/1153	274/15074	2.099429606042	2.01660851495422e-06	0.00021026109369155	44	Cor0000640.1,Cor0000660.1,Cor0011110.1,Cor0021050.1,Cor0024680.1,Cor0027010.1,Cor0027020.1,Cor0028520.1,Cor0030370.1,Cor0037090.1,Cor0038140.1,Cor0040640.1,Cor0049220.1,Cor0049230.1,Cor0060560.1,Cor0074150.1,Cor0082690.1,Cor0087060.1,Cor0096550.1,Cor0100680.1,Cor0102080.1,Cor0116750.1,Cor0116760.1,Cor0116770.1,Cor0122780.1,Cor0123300.1,Cor0124220.1,Cor0127750.1,Cor0128010.1,Cor0135830.1,Cor014480…	Cor0000640.1,Cor0000660.1,Cor0011110.1,Cor0021050.1,Cor0024680.1,Cor0027010.1,Cor0027020.1,Cor0028520.1,Cor0030370.1,Cor0037090.1,Cor0038140.1,Cor0040640.1,Cor0049220.1,Cor0049230.1,Cor0060560.1,Cor0074150.1,Cor0082690.1,Cor0087060.1,Cor0096550.1,Cor0100680.1,Cor0102080.1,Cor0116750.1,Cor0116760.1,Cor0116770.1,Cor0122780.1,Cor0123300.1,Cor0124220.1,Cor0127750.1,Cor0128010.1,Cor0135830.1,Cor014480…
GO:0046873	metal ion transmembrane transporter activity	molecular_function	39/1153	231/15074	2.20725155157072	2.19068809381717e-06	0.000221885408359482	39	Cor0000060.1,Cor0001740.1,Cor0002690.1,Cor0026810.1,Cor0029700.1,Cor0031270.1,Cor0039000.1,Cor0045390.1,Cor0046260.1,Cor0053690.1,Cor0059890.1,Cor0067420.1,Cor0076510.1,Cor0078070.1,Cor0097390.1,Cor0117360.1,Cor0136210.1,Cor0140420.1,Cor0140760.1,Cor0140780.1,Cor0156570.1,Cor0157060.1,Cor0158490.1,Cor0158510.1,Cor0170080.1,Cor0170090.1,Cor0174480.1,Cor0194280.1,Cor0195510.1,Cor0195570.1,Cor019660…	Cor0000060.1,Cor0001740.1,Cor0002690.1,Cor0026810.1,Cor0029700.1,Cor0031270.1,Cor0039000.1,Cor0045390.1,Cor0046260.1,Cor0053690.1,Cor0059890.1,Cor0067420.1,Cor0076510.1,Cor0078070.1,Cor0097390.1,Cor0117360.1,Cor0136210.1,Cor0140420.1,Cor0140760.1,Cor0140780.1,Cor0156570.1,Cor0157060.1,Cor0158490.1,Cor0158510.1,Cor0170080.1,Cor0170090.1,Cor0174480.1,Cor0194280.1,Cor0195510.1,Cor0195570.1,Cor019660…
GO:0050896	response to stimulus	biological_process	408/1153	4423/15074	1.20598644748858	2.27341375302892e-06	0.00022386810429132	408	Cor0000190.1,Cor0000670.1,Cor0001240.1,Cor0001380.1,Cor0001470.1,Cor0001620.1,Cor0001640.1,Cor0002360.1,Cor0003200.1,Cor0003520.1,Cor0003940.1,Cor0005210.1,Cor0005970.1,Cor0006100.1,Cor0007860.1,Cor0010250.1,Cor0011110.1,Cor0011270.1,Cor0013480.1,Cor0014020.1,Cor0014130.1,Cor0014140.1,Cor0014270.1,Cor0016900.1,Cor0017170.1,Cor0017310.1,Cor0017770.1,Cor0018080.1,Cor0019360.1,Cor0019470.1,Cor002006…	Cor0000190.1,Cor0000670.1,Cor0001240.1,Cor0001380.1,Cor0001470.1,Cor0001620.1,Cor0001640.1,Cor0002360.1,Cor0003200.1,Cor0003520.1,Cor0003940.1,Cor0005210.1,Cor0005970.1,Cor0006100.1,Cor0007860.1,Cor0010250.1,Cor0011110.1,Cor0011270.1,Cor0013480.1,Cor0014020.1,Cor0014130.1,Cor0014140.1,Cor0014270.1,Cor0016900.1,Cor0017170.1,Cor0017310.1,Cor0017770.1,Cor0018080.1,Cor0019360.1,Cor0019470.1,Cor002006…
GO:0016758	transferase activity, transferring hexosyl groups	molecular_function	56/1153	389/15074	1.8820780483237	3.07047312619879e-06	0.000294184519793911	56	Cor0002950.1,Cor0011110.1,Cor0012480.1,Cor0022030.1,Cor0026330.1,Cor0034470.1,Cor0052310.1,Cor0057550.1,Cor0058280.1,Cor0064680.1,Cor0071740.1,Cor0071860.1,Cor0074620.1,Cor0076430.1,Cor0082170.1,Cor0084270.1,Cor0089520.1,Cor0089530.1,Cor0089540.1,Cor0089550.1,Cor0089580.1,Cor0091340.1,Cor0091800.1,Cor0093520.1,Cor0104320.1,Cor0105280.1,Cor0105520.1,Cor0106700.1,Cor0121210.1,Cor0121240.1,Cor012175…	Cor0002950.1,Cor0011110.1,Cor0012480.1,Cor0022030.1,Cor0026330.1,Cor0034470.1,Cor0052310.1,Cor0057550.1,Cor0058280.1,Cor0064680.1,Cor0071740.1,Cor0071860.1,Cor0074620.1,Cor0076430.1,Cor0082170.1,Cor0084270.1,Cor0089520.1,Cor0089530.1,Cor0089540.1,Cor0089550.1,Cor0089580.1,Cor0091340.1,Cor0091800.1,Cor0093520.1,Cor0104320.1,Cor0105280.1,Cor0105520.1,Cor0106700.1,Cor0121210.1,Cor0121240.1,Cor012175…
GO:0005875	microtubule associated complex	cellular_component	19/1153	77/15074	3.22598303691105	3.73942947762274e-06	0.000348849407846648	19	Cor0000910.1,Cor0022770.1,Cor0051150.1,Cor0064060.1,Cor0064530.1,Cor0065580.1,Cor0084010.1,Cor0086440.1,Cor0110550.1,Cor0134840.1,Cor0139430.1,Cor0143690.1,Cor0150630.1,Cor0156080.1,Cor0162710.1,Cor0175240.1,Cor0175920.1,Cor0182140.1,Cor0186020.1	Cor0000910.1,Cor0022770.1,Cor0051150.1,Cor0064060.1,Cor0064530.1,Cor0065580.1,Cor0084010.1,Cor0086440.1,Cor0110550.1,Cor0134840.1,Cor0139430.1,Cor0143690.1,Cor0150630.1,Cor0156080.1,Cor0162710.1,Cor0175240.1,Cor0175920.1,Cor0182140.1,Cor0186020.1
GO:0009808	lignin metabolic process	biological_process	20/1153	86/15074	3.04040016942657	5.57290403913058e-06	0.000506562687659434	20	Cor0000640.1,Cor0000660.1,Cor0021050.1,Cor0027010.1,Cor0028520.1,Cor0037090.1,Cor0040640.1,Cor0060560.1,Cor0074150.1,Cor0096550.1,Cor0102080.1,Cor0124220.1,Cor0172100.1,Cor0190370.1,Cor0190390.1,Cor0192390.1,Cor0200300.1,Cor0200460.1,Cor0200480.1,Cor0200490.1	Cor0000640.1,Cor0000660.1,Cor0021050.1,Cor0027010.1,Cor0028520.1,Cor0037090.1,Cor0040640.1,Cor0060560.1,Cor0074150.1,Cor0096550.1,Cor0102080.1,Cor0124220.1,Cor0172100.1,Cor0190370.1,Cor0190390.1,Cor0192390.1,Cor0200300.1,Cor0200460.1,Cor0200480.1,Cor0200490.1
GO:0016757	transferase activity, transferring glycosyl groups	molecular_function	71/1153	546/15074	1.70006258557863	6.5349000839543e-06	0.00057915551994045	71	Cor0002950.1,Cor0011110.1,Cor0012480.1,Cor0022030.1,Cor0026330.1,Cor0034470.1,Cor0038760.1,Cor0052310.1,Cor0057550.1,Cor0058280.1,Cor0064680.1,Cor0069110.1,Cor0069260.1,Cor0071740.1,Cor0071860.1,Cor0074620.1,Cor0076430.1,Cor0082170.1,Cor0084270.1,Cor0089520.1,Cor0089530.1,Cor0089540.1,Cor0089550.1,Cor0089580.1,Cor0091340.1,Cor0091800.1,Cor0093520.1,Cor0093790.1,Cor0096040.1,Cor0097870.1,Cor010264…	Cor0002950.1,Cor0011110.1,Cor0012480.1,Cor0022030.1,Cor0026330.1,Cor0034470.1,Cor0038760.1,Cor0052310.1,Cor0057550.1,Cor0058280.1,Cor0064680.1,Cor0069110.1,Cor0069260.1,Cor0071740.1,Cor0071860.1,Cor0074620.1,Cor0076430.1,Cor0082170.1,Cor0084270.1,Cor0089520.1,Cor0089530.1,Cor0089540.1,Cor0089550.1,Cor0089580.1,Cor0091340.1,Cor0091800.1,Cor0093520.1,Cor0093790.1,Cor0096040.1,Cor0097870.1,Cor010264…
GO:0017001	antibiotic catabolic process	biological_process	21/1153	95/15074	2.88998037157073	7.68772360359993e-06	0.000664706833530775	21	Cor0002360.1,Cor0005210.1,Cor0014020.1,Cor0049220.1,Cor0049230.1,Cor0050900.1,Cor0079000.1,Cor0103940.1,Cor0107170.1,Cor0107190.1,Cor0109650.1,Cor0111420.1,Cor0141350.1,Cor0151580.1,Cor0171790.1,Cor0179330.1,Cor0196300.1,Cor0200310.1,Cor0203910.1,Cor0218190.1,Cor0220980.1	Cor0002360.1,Cor0005210.1,Cor0014020.1,Cor0049220.1,Cor0049230.1,Cor0050900.1,Cor0079000.1,Cor0103940.1,Cor0107170.1,Cor0107190.1,Cor0109650.1,Cor0111420.1,Cor0141350.1,Cor0151580.1,Cor0171790.1,Cor0179330.1,Cor0196300.1,Cor0200310.1,Cor0203910.1,Cor0218190.1,Cor0220980.1
GO:0051301	cell division	biological_process	49/1153	336/15074	1.90658427291125	8.81695373289304e-06	0.000735630169199912	49	Cor0008500.1,Cor0009060.1,Cor0014850.1,Cor0019190.1,Cor0022270.1,Cor0024720.1,Cor0041020.1,Cor0043060.1,Cor0051150.1,Cor0059080.1,Cor0061080.1,Cor0068610.1,Cor0077890.1,Cor0079420.1,Cor0082170.1,Cor0084010.1,Cor0085280.1,Cor0090210.1,Cor0092720.1,Cor0102810.1,Cor0108870.1,Cor0108930.1,Cor0108960.1,Cor0110640.1,Cor0124510.1,Cor0130700.1,Cor0131540.1,Cor0134760.1,Cor0139800.1,Cor0152670.1,Cor015268…	Cor0008500.1,Cor0009060.1,Cor0014850.1,Cor0019190.1,Cor0022270.1,Cor0024720.1,Cor0041020.1,Cor0043060.1,Cor0051150.1,Cor0059080.1,Cor0061080.1,Cor0068610.1,Cor0077890.1,Cor0079420.1,Cor0082170.1,Cor0084010.1,Cor0085280.1,Cor0090210.1,Cor0092720.1,Cor0102810.1,Cor0108870.1,Cor0108930.1,Cor0108960.1,Cor0110640.1,Cor0124510.1,Cor0130700.1,Cor0131540.1,Cor0134760.1,Cor0139800.1,Cor0152670.1,Cor015268…
GO:0071554	cell wall organization or biogenesis	biological_process	72/1153	561/15074	1.67791068173702	8.92301756716396e-06	0.000735630169199912	72	Cor0002360.1,Cor0002450.1,Cor0005970.1,Cor0011110.1,Cor0014860.1,Cor0015390.1,Cor0016450.1,Cor0021580.1,Cor0029030.1,Cor0034470.1,Cor0048740.1,Cor0054710.1,Cor0057550.1,Cor0069110.1,Cor0070240.1,Cor0071740.1,Cor0076960.1,Cor0079000.1,Cor0082170.1,Cor0082730.1,Cor0089100.1,Cor0091340.1,Cor0091800.1,Cor0092520.1,Cor0093520.1,Cor0093790.1,Cor0093800.1,Cor0096010.1,Cor0096040.1,Cor0096230.1,Cor009815…	Cor0002360.1,Cor0002450.1,Cor0005970.1,Cor0011110.1,Cor0014860.1,Cor0015390.1,Cor0016450.1,Cor0021580.1,Cor0029030.1,Cor0034470.1,Cor0048740.1,Cor0054710.1,Cor0057550.1,Cor0069110.1,Cor0070240.1,Cor0071740.1,Cor0076960.1,Cor0079000.1,Cor0082170.1,Cor0082730.1,Cor0089100.1,Cor0091340.1,Cor0091800.1,Cor0092520.1,Cor0093520.1,Cor0093790.1,Cor0093800.1,Cor0096010.1,Cor0096040.1,Cor0096230.1,Cor009815…
GO:0009699	phenylpropanoid biosynthetic process	biological_process	24/1153	119/15074	2.63671678558674	9.52114882235566e-06	0.000767101649437518	24	Cor0000640.1,Cor0000660.1,Cor0027010.1,Cor0037090.1,Cor0049220.1,Cor0049230.1,Cor0060560.1,Cor0074150.1,Cor0096550.1,Cor0102080.1,Cor0116750.1,Cor0116760.1,Cor0116770.1,Cor0122780.1,Cor0144800.1,Cor0184720.1,Cor0190370.1,Cor0190390.1,Cor0192390.1,Cor0199180.1,Cor0200300.1,Cor0200460.1,Cor0200480.1,Cor0200490.1	Cor0000640.1,Cor0000660.1,Cor0027010.1,Cor0037090.1,Cor0049220.1,Cor0049230.1,Cor0060560.1,Cor0074150.1,Cor0096550.1,Cor0102080.1,Cor0116750.1,Cor0116760.1,Cor0116770.1,Cor0122780.1,Cor0144800.1,Cor0184720.1,Cor0190370.1,Cor0190390.1,Cor0192390.1,Cor0199180.1,Cor0200300.1,Cor0200460.1,Cor0200480.1,Cor0200490.1
GO:0006928	movement of cell or subcellular component	biological_process	22/1153	104/15074	2.76559476949763	9.9926376028181e-06	0.000778588907851334	22	Cor0000910.1,Cor0022770.1,Cor0043060.1,Cor0064060.1,Cor0064530.1,Cor0065580.1,Cor0079420.1,Cor0084010.1,Cor0086440.1,Cor0110550.1,Cor0131540.1,Cor0134840.1,Cor0139430.1,Cor0143690.1,Cor0150630.1,Cor0156080.1,Cor0162710.1,Cor0175240.1,Cor0175920.1,Cor0182140.1,Cor0186020.1,Cor0214580.1	Cor0000910.1,Cor0022770.1,Cor0043060.1,Cor0064060.1,Cor0064530.1,Cor0065580.1,Cor0079420.1,Cor0084010.1,Cor0086440.1,Cor0110550.1,Cor0131540.1,Cor0134840.1,Cor0139430.1,Cor0143690.1,Cor0150630.1,Cor0156080.1,Cor0162710.1,Cor0175240.1,Cor0175920.1,Cor0182140.1,Cor0186020.1,Cor0214580.1
GO:0006820	anion transport	biological_process	37/1153	228/15074	2.1216125743674	1.01029872386915e-05	0.000778588907851334	37	Cor0001400.1,Cor0010250.1,Cor0019970.1,Cor0029250.1,Cor0030720.1,Cor0040780.1,Cor0057310.1,Cor0074650.1,Cor0075230.1,Cor0077390.1,Cor0079290.1,Cor0092700.1,Cor0100160.1,Cor0102210.1,Cor0102220.1,Cor0103430.1,Cor0116320.1,Cor0129440.1,Cor0132350.1,Cor0134380.1,Cor0134520.1,Cor0138640.1,Cor0139120.1,Cor0141060.1,Cor0141070.1,Cor0141460.1,Cor0144930.1,Cor0147760.1,Cor0150020.1,Cor0153250.1,Cor015326…	Cor0001400.1,Cor0010250.1,Cor0019970.1,Cor0029250.1,Cor0030720.1,Cor0040780.1,Cor0057310.1,Cor0074650.1,Cor0075230.1,Cor0077390.1,Cor0079290.1,Cor0092700.1,Cor0100160.1,Cor0102210.1,Cor0102220.1,Cor0103430.1,Cor0116320.1,Cor0129440.1,Cor0132350.1,Cor0134380.1,Cor0134520.1,Cor0138640.1,Cor0139120.1,Cor0141060.1,Cor0141070.1,Cor0141460.1,Cor0144930.1,Cor0147760.1,Cor0150020.1,Cor0153250.1,Cor015326…
GO:0071555	cell wall organization	biological_process	58/1153	427/15074	1.77582155094845	1.26140436182975e-05	0.00094649388678699	58	Cor0002360.1,Cor0011110.1,Cor0014860.1,Cor0015390.1,Cor0021580.1,Cor0029030.1,Cor0034470.1,Cor0048740.1,Cor0054710.1,Cor0057550.1,Cor0071740.1,Cor0076960.1,Cor0079000.1,Cor0082170.1,Cor0082730.1,Cor0091340.1,Cor0091800.1,Cor0092520.1,Cor0093520.1,Cor0093790.1,Cor0096010.1,Cor0096040.1,Cor0096230.1,Cor0098150.1,Cor0102420.1,Cor0102430.1,Cor0103930.1,Cor0103940.1,Cor0110550.1,Cor0111420.1,Cor013086…	Cor0002360.1,Cor0011110.1,Cor0014860.1,Cor0015390.1,Cor0021580.1,Cor0029030.1,Cor0034470.1,Cor0048740.1,Cor0054710.1,Cor0057550.1,Cor0071740.1,Cor0076960.1,Cor0079000.1,Cor0082170.1,Cor0082730.1,Cor0091340.1,Cor0091800.1,Cor0092520.1,Cor0093520.1,Cor0093790.1,Cor0096010.1,Cor0096040.1,Cor0096230.1,Cor0098150.1,Cor0102420.1,Cor0102430.1,Cor0103930.1,Cor0103940.1,Cor0110550.1,Cor0111420.1,Cor013086…
GO:0010200	response to chitin	biological_process	21/1153	98/15074	2.80151158468591	1.28157141229268e-05	0.00094649388678699	21	Cor0001470.1,Cor0014270.1,Cor0023070.1,Cor0057740.1,Cor0061080.1,Cor0062660.1,Cor0071250.1,Cor0080140.1,Cor0086820.1,Cor0086830.1,Cor0088050.1,Cor0088880.1,Cor0093680.1,Cor0115970.1,Cor0146530.1,Cor0148390.1,Cor0152670.1,Cor0152680.1,Cor0157240.1,Cor0167830.1,Cor0188020.1	Cor0001470.1,Cor0014270.1,Cor0023070.1,Cor0057740.1,Cor0061080.1,Cor0062660.1,Cor0071250.1,Cor0080140.1,Cor0086820.1,Cor0086830.1,Cor0088050.1,Cor0088880.1,Cor0093680.1,Cor0115970.1,Cor0146530.1,Cor0148390.1,Cor0152670.1,Cor0152680.1,Cor0157240.1,Cor0167830.1,Cor0188020.1
GO:0006950	response to stress	biological_process	260/1153	2691/15074	1.26316142304679	1.44464288528434e-05	0.00103020593088574	260	Cor0000190.1,Cor0000670.1,Cor0001240.1,Cor0001620.1,Cor0001640.1,Cor0002360.1,Cor0003520.1,Cor0003940.1,Cor0005210.1,Cor0005970.1,Cor0006100.1,Cor0007860.1,Cor0011110.1,Cor0013480.1,Cor0014020.1,Cor0014130.1,Cor0014140.1,Cor0014270.1,Cor0016900.1,Cor0017170.1,Cor0017770.1,Cor0018080.1,Cor0019360.1,Cor0019470.1,Cor0020060.1,Cor0021780.1,Cor0021970.1,Cor0022740.1,Cor0023070.1,Cor0023350.1,Cor002357…	Cor0000190.1,Cor0000670.1,Cor0001240.1,Cor0001620.1,Cor0001640.1,Cor0002360.1,Cor0003520.1,Cor0003940.1,Cor0005210.1,Cor0005970.1,Cor0006100.1,Cor0007860.1,Cor0011110.1,Cor0013480.1,Cor0014020.1,Cor0014130.1,Cor0014140.1,Cor0014270.1,Cor0016900.1,Cor0017170.1,Cor0017770.1,Cor0018080.1,Cor0019360.1,Cor0019470.1,Cor0020060.1,Cor0021780.1,Cor0021970.1,Cor0022740.1,Cor0023070.1,Cor0023350.1,Cor002357…
GO:0042493	response to drug	biological_process	60/1153	449/15074	1.74704508621839	1.48600779951158e-05	0.00103020593088574	60	Cor0001470.1,Cor0003200.1,Cor0014270.1,Cor0021780.1,Cor0023070.1,Cor0024620.1,Cor0029250.1,Cor0032170.1,Cor0046400.1,Cor0053300.1,Cor0054630.1,Cor0057740.1,Cor0061080.1,Cor0062660.1,Cor0063830.1,Cor0069110.1,Cor0071250.1,Cor0072200.1,Cor0076960.1,Cor0078000.1,Cor0080140.1,Cor0086820.1,Cor0086830.1,Cor0088050.1,Cor0088880.1,Cor0093680.1,Cor0097330.1,Cor0103990.1,Cor0113470.1,Cor0115970.1,Cor011709…	Cor0001470.1,Cor0003200.1,Cor0014270.1,Cor0021780.1,Cor0023070.1,Cor0024620.1,Cor0029250.1,Cor0032170.1,Cor0046400.1,Cor0053300.1,Cor0054630.1,Cor0057740.1,Cor0061080.1,Cor0062660.1,Cor0063830.1,Cor0069110.1,Cor0071250.1,Cor0072200.1,Cor0076960.1,Cor0078000.1,Cor0080140.1,Cor0086820.1,Cor0086830.1,Cor0088050.1,Cor0088880.1,Cor0093680.1,Cor0097330.1,Cor0103990.1,Cor0113470.1,Cor0115970.1,Cor011709…
GO:0045229	external encapsulating structure organization	biological_process	61/1153	459/15074	1.73746615346534	1.4980579060242e-05	0.00103020593088574	61	Cor0002360.1,Cor0011110.1,Cor0014860.1,Cor0015390.1,Cor0021580.1,Cor0029030.1,Cor0034470.1,Cor0048740.1,Cor0050150.1,Cor0054710.1,Cor0057550.1,Cor0071740.1,Cor0074200.1,Cor0076960.1,Cor0079000.1,Cor0082170.1,Cor0082730.1,Cor0091340.1,Cor0091800.1,Cor0092520.1,Cor0093520.1,Cor0093790.1,Cor0096010.1,Cor0096040.1,Cor0096230.1,Cor0098150.1,Cor0102420.1,Cor0102430.1,Cor0103930.1,Cor0103940.1,Cor010480…	Cor0002360.1,Cor0011110.1,Cor0014860.1,Cor0015390.1,Cor0021580.1,Cor0029030.1,Cor0034470.1,Cor0048740.1,Cor0050150.1,Cor0054710.1,Cor0057550.1,Cor0071740.1,Cor0074200.1,Cor0076960.1,Cor0079000.1,Cor0082170.1,Cor0082730.1,Cor0091340.1,Cor0091800.1,Cor0092520.1,Cor0093520.1,Cor0093790.1,Cor0096010.1,Cor0096040.1,Cor0096230.1,Cor0098150.1,Cor0102420.1,Cor0102430.1,Cor0103930.1,Cor0103940.1,Cor010480…
GO:0015085	calcium ion transmembrane transporter activity	molecular_function	21/1153	99/15074	2.7732134878709	1.51116243740645e-05	0.00103020593088574	21	Cor0001740.1,Cor0002690.1,Cor0029700.1,Cor0067420.1,Cor0076510.1,Cor0097390.1,Cor0140760.1,Cor0140780.1,Cor0157060.1,Cor0158490.1,Cor0158510.1,Cor0170080.1,Cor0170090.1,Cor0174480.1,Cor0195510.1,Cor0195570.1,Cor0200160.1,Cor0200170.1,Cor0200770.1,Cor0213750.1,Cor0214810.1	Cor0001740.1,Cor0002690.1,Cor0029700.1,Cor0067420.1,Cor0076510.1,Cor0097390.1,Cor0140760.1,Cor0140780.1,Cor0157060.1,Cor0158490.1,Cor0158510.1,Cor0170080.1,Cor0170090.1,Cor0174480.1,Cor0195510.1,Cor0195570.1,Cor0200160.1,Cor0200170.1,Cor0200770.1,Cor0213750.1,Cor0214810.1
GO:0046271	phenylpropanoid catabolic process	biological_process	9/1153	22/15074	5.34834029803674	1.73247705409496e-05	0.0011587983314654	9	Cor0000640.1,Cor0000660.1,Cor0021050.1,Cor0028520.1,Cor0040640.1,Cor0049220.1,Cor0049230.1,Cor0124220.1,Cor0172100.1	Cor0000640.1,Cor0000660.1,Cor0021050.1,Cor0028520.1,Cor0040640.1,Cor0049220.1,Cor0049230.1,Cor0124220.1,Cor0172100.1
GO:0080043	quercetin 3-O-glucosyltransferase activity	molecular_function	18/1153	78/15074	3.0170124758156	1.81538567674e-05	0.00117009858618969	18	Cor0002950.1,Cor0011110.1,Cor0052310.1,Cor0064680.1,Cor0089520.1,Cor0089530.1,Cor0089540.1,Cor0089580.1,Cor0105520.1,Cor0106700.1,Cor0123990.1,Cor0124060.1,Cor0124070.1,Cor0124110.1,Cor0124130.1,Cor0124140.1,Cor0161930.1,Cor0200610.1	Cor0002950.1,Cor0011110.1,Cor0052310.1,Cor0064680.1,Cor0089520.1,Cor0089530.1,Cor0089540.1,Cor0089580.1,Cor0105520.1,Cor0106700.1,Cor0123990.1,Cor0124060.1,Cor0124070.1,Cor0124110.1,Cor0124130.1,Cor0124140.1,Cor0161930.1,Cor0200610.1
GO:0080044	quercetin 7-O-glucosyltransferase activity	molecular_function	18/1153	78/15074	3.0170124758156	1.81538567674e-05	0.00117009858618969	18	Cor0002950.1,Cor0011110.1,Cor0052310.1,Cor0064680.1,Cor0089520.1,Cor0089530.1,Cor0089540.1,Cor0089580.1,Cor0105520.1,Cor0106700.1,Cor0123990.1,Cor0124060.1,Cor0124070.1,Cor0124110.1,Cor0124130.1,Cor0124140.1,Cor0161930.1,Cor0200610.1	Cor0002950.1,Cor0011110.1,Cor0052310.1,Cor0064680.1,Cor0089520.1,Cor0089530.1,Cor0089540.1,Cor0089580.1,Cor0105520.1,Cor0106700.1,Cor0123990.1,Cor0124060.1,Cor0124070.1,Cor0124110.1,Cor0124130.1,Cor0124140.1,Cor0161930.1,Cor0200610.1
GO:0003674	molecular_function	molecular_function	1040/1153	13011/15074	1.04501341616137	2.02966998484995e-05	0.00128485358862376	1040	Cor0000060.1,Cor0000190.1,Cor0000440.1,Cor0000450.1,Cor0000630.1,Cor0000640.1,Cor0000660.1,Cor0000670.1,Cor0000910.1,Cor0000940.1,Cor0001240.1,Cor0001250.1,Cor0001360.1,Cor0001380.1,Cor0001400.1,Cor0001470.1,Cor0001740.1,Cor0001870.1,Cor0002360.1,Cor0002580.1,Cor0002590.1,Cor0002690.1,Cor0002950.1,Cor0003200.1,Cor0003230.1,Cor0003520.1,Cor0003940.1,Cor0004970.1,Cor0005150.1,Cor0005210.1,Cor000565…	Cor0000060.1,Cor0000190.1,Cor0000440.1,Cor0000450.1,Cor0000630.1,Cor0000640.1,Cor0000660.1,Cor0000670.1,Cor0000910.1,Cor0000940.1,Cor0001240.1,Cor0001250.1,Cor0001360.1,Cor0001380.1,Cor0001400.1,Cor0001470.1,Cor0001740.1,Cor0001870.1,Cor0002360.1,Cor0002580.1,Cor0002590.1,Cor0002690.1,Cor0002950.1,Cor0003200.1,Cor0003230.1,Cor0003520.1,Cor0003940.1,Cor0004970.1,Cor0005150.1,Cor0005210.1,Cor000565…
GO:0044550	secondary metabolite biosynthetic process	biological_process	33/1153	202/15074	2.13580586159223	2.60600380704856e-05	0.00162075149052406	33	Cor0000640.1,Cor0000660.1,Cor0011110.1,Cor0024680.1,Cor0027010.1,Cor0027020.1,Cor0030370.1,Cor0037090.1,Cor0049220.1,Cor0049230.1,Cor0060560.1,Cor0074150.1,Cor0082690.1,Cor0087060.1,Cor0096550.1,Cor0100680.1,Cor0102080.1,Cor0116750.1,Cor0116760.1,Cor0116770.1,Cor0122780.1,Cor0123300.1,Cor0144800.1,Cor0172270.1,Cor0184720.1,Cor0190370.1,Cor0190390.1,Cor0192390.1,Cor0199180.1,Cor0200300.1,Cor020046…	Cor0000640.1,Cor0000660.1,Cor0011110.1,Cor0024680.1,Cor0027010.1,Cor0027020.1,Cor0030370.1,Cor0037090.1,Cor0049220.1,Cor0049230.1,Cor0060560.1,Cor0074150.1,Cor0082690.1,Cor0087060.1,Cor0096550.1,Cor0100680.1,Cor0102080.1,Cor0116750.1,Cor0116760.1,Cor0116770.1,Cor0122780.1,Cor0123300.1,Cor0144800.1,Cor0172270.1,Cor0184720.1,Cor0190370.1,Cor0190390.1,Cor0192390.1,Cor0199180.1,Cor0200300.1,Cor020046…
GO:0055076	transition metal ion homeostasis	biological_process	22/1153	111/15074	2.59118789214193	2.94010113746079e-05	0.0017970100917756	22	Cor0022740.1,Cor0025110.1,Cor0031270.1,Cor0035000.1,Cor0046260.1,Cor0062440.1,Cor0077890.1,Cor0078070.1,Cor0120500.1,Cor0130370.1,Cor0135780.1,Cor0145560.1,Cor0149410.1,Cor0153850.1,Cor0155310.1,Cor0155980.1,Cor0155990.1,Cor0169720.1,Cor0196600.1,Cor0202530.1,Cor0205520.1,Cor0222180.1	Cor0022740.1,Cor0025110.1,Cor0031270.1,Cor0035000.1,Cor0046260.1,Cor0062440.1,Cor0077890.1,Cor0078070.1,Cor0120500.1,Cor0130370.1,Cor0135780.1,Cor0145560.1,Cor0149410.1,Cor0153850.1,Cor0155310.1,Cor0155980.1,Cor0155990.1,Cor0169720.1,Cor0196600.1,Cor0202530.1,Cor0205520.1,Cor0222180.1
GO:0007017	microtubule-based process	biological_process	29/1153	170/15074	2.23022294780879	3.49823231949875e-05	0.00206687226210385	29	Cor0000910.1,Cor0008500.1,Cor0022770.1,Cor0043060.1,Cor0051150.1,Cor0064000.1,Cor0064060.1,Cor0064530.1,Cor0065580.1,Cor0079420.1,Cor0084010.1,Cor0086440.1,Cor0108930.1,Cor0110550.1,Cor0131540.1,Cor0134840.1,Cor0139430.1,Cor0143690.1,Cor0150630.1,Cor0156080.1,Cor0162710.1,Cor0163040.1,Cor0175240.1,Cor0175920.1,Cor0180270.1,Cor0182140.1,Cor0186020.1,Cor0196420.1,Cor0214580.1	Cor0000910.1,Cor0008500.1,Cor0022770.1,Cor0043060.1,Cor0051150.1,Cor0064000.1,Cor0064060.1,Cor0064530.1,Cor0065580.1,Cor0079420.1,Cor0084010.1,Cor0086440.1,Cor0108930.1,Cor0110550.1,Cor0131540.1,Cor0134840.1,Cor0139430.1,Cor0143690.1,Cor0150630.1,Cor0156080.1,Cor0162710.1,Cor0163040.1,Cor0175240.1,Cor0175920.1,Cor0180270.1,Cor0182140.1,Cor0186020.1,Cor0196420.1,Cor0214580.1
GO:0009505	plant-type cell wall	cellular_component	29/1153	170/15074	2.23022294780879	3.49823231949875e-05	0.00206687226210385	29	Cor0002360.1,Cor0024720.1,Cor0027120.1,Cor0048740.1,Cor0079000.1,Cor0090870.1,Cor0096010.1,Cor0098150.1,Cor0102420.1,Cor0102430.1,Cor0103940.1,Cor0109570.1,Cor0111420.1,Cor0135640.1,Cor0139800.1,Cor0141350.1,Cor0143760.1,Cor0145140.1,Cor0149300.1,Cor0155310.1,Cor0164250.1,Cor0171790.1,Cor0179330.1,Cor0189900.1,Cor0196300.1,Cor0201650.1,Cor0203330.1,Cor0203910.1,Cor0211420.1	Cor0002360.1,Cor0024720.1,Cor0027120.1,Cor0048740.1,Cor0079000.1,Cor0090870.1,Cor0096010.1,Cor0098150.1,Cor0102420.1,Cor0102430.1,Cor0103940.1,Cor0109570.1,Cor0111420.1,Cor0135640.1,Cor0139800.1,Cor0141350.1,Cor0143760.1,Cor0145140.1,Cor0149300.1,Cor0155310.1,Cor0164250.1,Cor0171790.1,Cor0179330.1,Cor0189900.1,Cor0196300.1,Cor0201650.1,Cor0203330.1,Cor0203910.1,Cor0211420.1
GO:0071941	nitrogen cycle metabolic process	biological_process	12/1153	41/15074	3.82645484737588	3.71868191557656e-05	0.00216110285093753	12	Cor0008810.1,Cor0010250.1,Cor0057310.1,Cor0075230.1,Cor0085970.1,Cor0086100.1,Cor0129890.1,Cor0134380.1,Cor0141460.1,Cor0145110.1,Cor0152620.1,Cor0184900.1	Cor0008810.1,Cor0010250.1,Cor0057310.1,Cor0075230.1,Cor0085970.1,Cor0086100.1,Cor0129890.1,Cor0134380.1,Cor0141460.1,Cor0145110.1,Cor0152620.1,Cor0184900.1
GO:0009524	phragmoplast	cellular_component	19/1153	90/15074	2.76000770935723	4.07584646819892e-05	0.00233046382738148	19	Cor0008500.1,Cor0041020.1,Cor0043060.1,Cor0051150.1,Cor0084010.1,Cor0085280.1,Cor0090210.1,Cor0108930.1,Cor0124510.1,Cor0125730.1,Cor0131540.1,Cor0163040.1,Cor0164880.1,Cor0164890.1,Cor0175240.1,Cor0180270.1,Cor0186020.1,Cor0196420.1,Cor0202940.1	Cor0008500.1,Cor0041020.1,Cor0043060.1,Cor0051150.1,Cor0084010.1,Cor0085280.1,Cor0090210.1,Cor0108930.1,Cor0124510.1,Cor0125730.1,Cor0131540.1,Cor0163040.1,Cor0164880.1,Cor0164890.1,Cor0175240.1,Cor0180270.1,Cor0186020.1,Cor0196420.1,Cor0202940.1
GO:0055065	metal ion homeostasis	biological_process	26/1153	147/15074	2.31235876831218	4.65001222795802e-05	0.00261655449970019	26	Cor0001250.1,Cor0022740.1,Cor0025110.1,Cor0031270.1,Cor0035000.1,Cor0040780.1,Cor0046260.1,Cor0053690.1,Cor0062440.1,Cor0077890.1,Cor0078070.1,Cor0120500.1,Cor0130370.1,Cor0135780.1,Cor0145560.1,Cor0149410.1,Cor0153850.1,Cor0155310.1,Cor0155980.1,Cor0155990.1,Cor0169720.1,Cor0174480.1,Cor0196600.1,Cor0202530.1,Cor0205520.1,Cor0222180.1	Cor0001250.1,Cor0022740.1,Cor0025110.1,Cor0031270.1,Cor0035000.1,Cor0040780.1,Cor0046260.1,Cor0053690.1,Cor0062440.1,Cor0077890.1,Cor0078070.1,Cor0120500.1,Cor0130370.1,Cor0135780.1,Cor0145560.1,Cor0149410.1,Cor0153850.1,Cor0155310.1,Cor0155980.1,Cor0155990.1,Cor0169720.1,Cor0174480.1,Cor0196600.1,Cor0202530.1,Cor0205520.1,Cor0222180.1
GO:0015630	microtubule cytoskeleton	cellular_component	39/1153	263/15074	1.93868862514386	4.88334388062395e-05	0.00270491469637686	39	Cor0000910.1,Cor0008500.1,Cor0009060.1,Cor0022770.1,Cor0031100.1,Cor0038530.1,Cor0041020.1,Cor0043060.1,Cor0051150.1,Cor0064000.1,Cor0064060.1,Cor0064530.1,Cor0065580.1,Cor0079420.1,Cor0084010.1,Cor0086440.1,Cor0108930.1,Cor0110550.1,Cor0129750.1,Cor0131540.1,Cor0134840.1,Cor0139430.1,Cor0143690.1,Cor0149680.1,Cor0150630.1,Cor0156080.1,Cor0162710.1,Cor0163040.1,Cor0164880.1,Cor0164890.1,Cor016688…	Cor0000910.1,Cor0008500.1,Cor0009060.1,Cor0022770.1,Cor0031100.1,Cor0038530.1,Cor0041020.1,Cor0043060.1,Cor0051150.1,Cor0064000.1,Cor0064060.1,Cor0064530.1,Cor0065580.1,Cor0079420.1,Cor0084010.1,Cor0086440.1,Cor0108930.1,Cor0110550.1,Cor0129750.1,Cor0131540.1,Cor0134840.1,Cor0139430.1,Cor0143690.1,Cor0149680.1,Cor0150630.1,Cor0156080.1,Cor0162710.1,Cor0163040.1,Cor0164880.1,Cor0164890.1,Cor016688…
GO:0005388	calcium transmembrane transporter activity, phosphorylative mechanism	molecular_function	11/1153	36/15074	3.99474800038547	5.03495707171453e-05	0.00274598812603508	11	Cor0001740.1,Cor0067420.1,Cor0140760.1,Cor0140780.1,Cor0157060.1,Cor0170080.1,Cor0170090.1,Cor0195510.1,Cor0195570.1,Cor0200160.1,Cor0200170.1	Cor0001740.1,Cor0067420.1,Cor0140760.1,Cor0140780.1,Cor0157060.1,Cor0170080.1,Cor0170090.1,Cor0195510.1,Cor0195570.1,Cor0200160.1,Cor0200170.1
GO:0015103	inorganic anion transmembrane transporter activity	molecular_function	18/1153	84/15074	2.80151158468591	5.23820580587975e-05	0.0028135514517945	18	Cor0010250.1,Cor0028010.1,Cor0040780.1,Cor0057310.1,Cor0096850.1,Cor0102210.1,Cor0102220.1,Cor0130420.1,Cor0133540.1,Cor0134380.1,Cor0138640.1,Cor0139120.1,Cor0141060.1,Cor0141070.1,Cor0141460.1,Cor0153260.1,Cor0166440.1,Cor0175190.1	Cor0010250.1,Cor0028010.1,Cor0040780.1,Cor0057310.1,Cor0096850.1,Cor0102210.1,Cor0102220.1,Cor0130420.1,Cor0133540.1,Cor0134380.1,Cor0138640.1,Cor0139120.1,Cor0141060.1,Cor0141070.1,Cor0141460.1,Cor0153260.1,Cor0166440.1,Cor0175190.1
GO:0009877	nodulation	biological_process	8/1153	20/15074	5.2294882914137	6.26072365230712e-05	0.00331257691752668	8	Cor0002690.1,Cor0020800.1,Cor0064320.1,Cor0099010.1,Cor0140580.1,Cor0160810.1,Cor0181150.1,Cor0216540.1	Cor0002690.1,Cor0020800.1,Cor0064320.1,Cor0099010.1,Cor0140580.1,Cor0160810.1,Cor0181150.1,Cor0216540.1
GO:0046916	cellular transition metal ion homeostasis	biological_process	17/1153	78/15074	2.84940067160362	6.69774546775415e-05	0.00349169230635124	17	Cor0022740.1,Cor0025110.1,Cor0035000.1,Cor0046260.1,Cor0062440.1,Cor0078070.1,Cor0120500.1,Cor0130370.1,Cor0135780.1,Cor0149410.1,Cor0153850.1,Cor0155980.1,Cor0155990.1,Cor0169720.1,Cor0196600.1,Cor0202530.1,Cor0222180.1	Cor0022740.1,Cor0025110.1,Cor0035000.1,Cor0046260.1,Cor0062440.1,Cor0078070.1,Cor0120500.1,Cor0130370.1,Cor0135780.1,Cor0149410.1,Cor0153850.1,Cor0155980.1,Cor0155990.1,Cor0169720.1,Cor0196600.1,Cor0202530.1,Cor0222180.1
GO:0048046	apoplast	cellular_component	42/1153	297/15074	1.84880899191394	7.78945492777572e-05	0.00400197358245869	42	Cor0000640.1,Cor0000660.1,Cor0004970.1,Cor0018250.1,Cor0020060.1,Cor0021050.1,Cor0026450.1,Cor0028520.1,Cor0032170.1,Cor0040640.1,Cor0045970.1,Cor0050800.1,Cor0060940.1,Cor0072460.1,Cor0086630.1,Cor0088380.1,Cor0090870.1,Cor0091340.1,Cor0091800.1,Cor0103990.1,Cor0107340.1,Cor0109570.1,Cor0114620.1,Cor0114640.1,Cor0120650.1,Cor0121210.1,Cor0124220.1,Cor0132190.1,Cor0135640.1,Cor0143760.1,Cor014514…	Cor0000640.1,Cor0000660.1,Cor0004970.1,Cor0018250.1,Cor0020060.1,Cor0021050.1,Cor0026450.1,Cor0028520.1,Cor0032170.1,Cor0040640.1,Cor0045970.1,Cor0050800.1,Cor0060940.1,Cor0072460.1,Cor0086630.1,Cor0088380.1,Cor0090870.1,Cor0091340.1,Cor0091800.1,Cor0103990.1,Cor0107340.1,Cor0109570.1,Cor0114620.1,Cor0114640.1,Cor0120650.1,Cor0121210.1,Cor0124220.1,Cor0132190.1,Cor0135640.1,Cor0143760.1,Cor014514…
GO:0004497	monooxygenase activity	molecular_function	37/1153	251/15074	1.92720186038154	8.56933787108938e-05	0.00433975753614455	37	Cor0016900.1,Cor0021900.1,Cor0024680.1,Cor0027020.1,Cor0029880.1,Cor0030370.1,Cor0030530.1,Cor0040750.1,Cor0042190.1,Cor0054680.1,Cor0059480.1,Cor0069300.1,Cor0071570.1,Cor0071580.1,Cor0076160.1,Cor0082690.1,Cor0087060.1,Cor0097890.1,Cor0100680.1,Cor0102860.1,Cor0105070.1,Cor0112890.1,Cor0114980.1,Cor0116580.1,Cor0122780.1,Cor0123300.1,Cor0127410.1,Cor0131670.1,Cor0132030.1,Cor0149410.1,Cor015759…	Cor0016900.1,Cor0021900.1,Cor0024680.1,Cor0027020.1,Cor0029880.1,Cor0030370.1,Cor0030530.1,Cor0040750.1,Cor0042190.1,Cor0054680.1,Cor0059480.1,Cor0069300.1,Cor0071570.1,Cor0071580.1,Cor0076160.1,Cor0082690.1,Cor0087060.1,Cor0097890.1,Cor0100680.1,Cor0102860.1,Cor0105070.1,Cor0112890.1,Cor0114980.1,Cor0116580.1,Cor0122780.1,Cor0123300.1,Cor0127410.1,Cor0131670.1,Cor0132030.1,Cor0149410.1,Cor015759…
GO:0008092	cytoskeletal protein binding	molecular_function	36/1153	243/15074	1.93684751533841	9.57759987685325e-05	0.00478205514978095	36	Cor0000910.1,Cor0008500.1,Cor0009450.1,Cor0022770.1,Cor0031100.1,Cor0038530.1,Cor0041020.1,Cor0043060.1,Cor0064060.1,Cor0064530.1,Cor0065580.1,Cor0084010.1,Cor0086440.1,Cor0108930.1,Cor0110510.1,Cor0110550.1,Cor0124510.1,Cor0131540.1,Cor0134840.1,Cor0139430.1,Cor0143690.1,Cor0150630.1,Cor0156080.1,Cor0162260.1,Cor0162710.1,Cor0163040.1,Cor0175240.1,Cor0175920.1,Cor0179180.1,Cor0180270.1,Cor018214…	Cor0000910.1,Cor0008500.1,Cor0009450.1,Cor0022770.1,Cor0031100.1,Cor0038530.1,Cor0041020.1,Cor0043060.1,Cor0064060.1,Cor0064530.1,Cor0065580.1,Cor0084010.1,Cor0086440.1,Cor0108930.1,Cor0110510.1,Cor0110550.1,Cor0124510.1,Cor0131540.1,Cor0134840.1,Cor0139430.1,Cor0143690.1,Cor0150630.1,Cor0156080.1,Cor0162260.1,Cor0162710.1,Cor0163040.1,Cor0175240.1,Cor0175920.1,Cor0179180.1,Cor0180270.1,Cor018214…
GO:0006073	cellular glucan metabolic process	biological_process	30/1153	189/15074	2.07519376643401	0.00010248553316039	0.00497686595963812	30	Cor0020060.1,Cor0022030.1,Cor0034470.1,Cor0037500.1,Cor0053160.1,Cor0069110.1,Cor0082170.1,Cor0082760.1,Cor0091340.1,Cor0091800.1,Cor0093800.1,Cor0109870.1,Cor0120410.1,Cor0121210.1,Cor0134760.1,Cor0135000.1,Cor0145140.1,Cor0154690.1,Cor0163910.1,Cor0170560.1,Cor0180170.1,Cor0184000.1,Cor0184010.1,Cor0193700.1,Cor0194020.1,Cor0206800.1,Cor0213770.1,Cor0216840.1,Cor0221240.1,Cor0221250.1	Cor0020060.1,Cor0022030.1,Cor0034470.1,Cor0037500.1,Cor0053160.1,Cor0069110.1,Cor0082170.1,Cor0082760.1,Cor0091340.1,Cor0091800.1,Cor0093800.1,Cor0109870.1,Cor0120410.1,Cor0121210.1,Cor0134760.1,Cor0135000.1,Cor0145140.1,Cor0154690.1,Cor0163910.1,Cor0170560.1,Cor0180170.1,Cor0184000.1,Cor0184010.1,Cor0193700.1,Cor0194020.1,Cor0206800.1,Cor0213770.1,Cor0216840.1,Cor0221240.1,Cor0221250.1
GO:0044042	glucan metabolic process	biological_process	30/1153	189/15074	2.07519376643401	0.00010248553316039	0.00497686595963812	30	Cor0020060.1,Cor0022030.1,Cor0034470.1,Cor0037500.1,Cor0053160.1,Cor0069110.1,Cor0082170.1,Cor0082760.1,Cor0091340.1,Cor0091800.1,Cor0093800.1,Cor0109870.1,Cor0120410.1,Cor0121210.1,Cor0134760.1,Cor0135000.1,Cor0145140.1,Cor0154690.1,Cor0163910.1,Cor0170560.1,Cor0180170.1,Cor0184000.1,Cor0184010.1,Cor0193700.1,Cor0194020.1,Cor0206800.1,Cor0213770.1,Cor0216840.1,Cor0221240.1,Cor0221250.1	Cor0020060.1,Cor0022030.1,Cor0034470.1,Cor0037500.1,Cor0053160.1,Cor0069110.1,Cor0082170.1,Cor0082760.1,Cor0091340.1,Cor0091800.1,Cor0093800.1,Cor0109870.1,Cor0120410.1,Cor0121210.1,Cor0134760.1,Cor0135000.1,Cor0145140.1,Cor0154690.1,Cor0163910.1,Cor0170560.1,Cor0180170.1,Cor0184000.1,Cor0184010.1,Cor0193700.1,Cor0194020.1,Cor0206800.1,Cor0213770.1,Cor0216840.1,Cor0221240.1,Cor0221250.1
GO:0044430	cytoskeletal part	cellular_component	42/1153	301/15074	1.82424010165594	0.00010572852894486	0.00506496804202066	42	Cor0000910.1,Cor0008500.1,Cor0009060.1,Cor0009450.1,Cor0022770.1,Cor0031100.1,Cor0038530.1,Cor0041020.1,Cor0043060.1,Cor0051150.1,Cor0064000.1,Cor0064060.1,Cor0064530.1,Cor0065580.1,Cor0079420.1,Cor0084010.1,Cor0086440.1,Cor0108930.1,Cor0110550.1,Cor0129750.1,Cor0131540.1,Cor0134840.1,Cor0139430.1,Cor0143690.1,Cor0149680.1,Cor0150630.1,Cor0156080.1,Cor0162260.1,Cor0162710.1,Cor0163040.1,Cor016488…	Cor0000910.1,Cor0008500.1,Cor0009060.1,Cor0009450.1,Cor0022770.1,Cor0031100.1,Cor0038530.1,Cor0041020.1,Cor0043060.1,Cor0051150.1,Cor0064000.1,Cor0064060.1,Cor0064530.1,Cor0065580.1,Cor0079420.1,Cor0084010.1,Cor0086440.1,Cor0108930.1,Cor0110550.1,Cor0129750.1,Cor0131540.1,Cor0134840.1,Cor0139430.1,Cor0143690.1,Cor0149680.1,Cor0150630.1,Cor0156080.1,Cor0162260.1,Cor0162710.1,Cor0163040.1,Cor016488…
GO:0005618	cell wall	cellular_component	65/1153	533/15074	1.59435618640662	0.00011459175786388	0.00534510238983493	65	Cor0000190.1,Cor0002360.1,Cor0004970.1,Cor0014860.1,Cor0015390.1,Cor0020850.1,Cor0021580.1,Cor0024720.1,Cor0027120.1,Cor0029030.1,Cor0032170.1,Cor0045970.1,Cor0048740.1,Cor0050800.1,Cor0054880.1,Cor0071440.1,Cor0079000.1,Cor0082730.1,Cor0088380.1,Cor0090870.1,Cor0091340.1,Cor0091800.1,Cor0096010.1,Cor0096230.1,Cor0098150.1,Cor0102420.1,Cor0102430.1,Cor0103930.1,Cor0103940.1,Cor0103990.1,Cor010733…	Cor0000190.1,Cor0002360.1,Cor0004970.1,Cor0014860.1,Cor0015390.1,Cor0020850.1,Cor0021580.1,Cor0024720.1,Cor0027120.1,Cor0029030.1,Cor0032170.1,Cor0045970.1,Cor0048740.1,Cor0050800.1,Cor0054880.1,Cor0071440.1,Cor0079000.1,Cor0082730.1,Cor0088380.1,Cor0090870.1,Cor0091340.1,Cor0091800.1,Cor0096010.1,Cor0096230.1,Cor0098150.1,Cor0102420.1,Cor0102430.1,Cor0103930.1,Cor0103940.1,Cor0103990.1,Cor010733…
GO:0030312	external encapsulating structure	cellular_component	65/1153	533/15074	1.59435618640662	0.00011459175786388	0.00534510238983493	65	Cor0000190.1,Cor0002360.1,Cor0004970.1,Cor0014860.1,Cor0015390.1,Cor0020850.1,Cor0021580.1,Cor0024720.1,Cor0027120.1,Cor0029030.1,Cor0032170.1,Cor0045970.1,Cor0048740.1,Cor0050800.1,Cor0054880.1,Cor0071440.1,Cor0079000.1,Cor0082730.1,Cor0088380.1,Cor0090870.1,Cor0091340.1,Cor0091800.1,Cor0096010.1,Cor0096230.1,Cor0098150.1,Cor0102420.1,Cor0102430.1,Cor0103930.1,Cor0103940.1,Cor0103990.1,Cor010733…	Cor0000190.1,Cor0002360.1,Cor0004970.1,Cor0014860.1,Cor0015390.1,Cor0020850.1,Cor0021580.1,Cor0024720.1,Cor0027120.1,Cor0029030.1,Cor0032170.1,Cor0045970.1,Cor0048740.1,Cor0050800.1,Cor0054880.1,Cor0071440.1,Cor0079000.1,Cor0082730.1,Cor0088380.1,Cor0090870.1,Cor0091340.1,Cor0091800.1,Cor0096010.1,Cor0096230.1,Cor0098150.1,Cor0102420.1,Cor0102430.1,Cor0103930.1,Cor0103940.1,Cor0103990.1,Cor010733…
GO:0044264	cellular polysaccharide metabolic process	biological_process	36/1153	246/15074	1.91322742368794	0.000123383036678693	0.00568042681851905	36	Cor0012480.1,Cor0020060.1,Cor0022030.1,Cor0034470.1,Cor0037500.1,Cor0053160.1,Cor0057550.1,Cor0069110.1,Cor0071740.1,Cor0082170.1,Cor0082760.1,Cor0091340.1,Cor0091800.1,Cor0093800.1,Cor0109160.1,Cor0109870.1,Cor0120410.1,Cor0121210.1,Cor0134760.1,Cor0135000.1,Cor0145140.1,Cor0154690.1,Cor0163910.1,Cor0170560.1,Cor0180170.1,Cor0184000.1,Cor0184010.1,Cor0188370.1,Cor0193700.1,Cor0194020.1,Cor019918…	Cor0012480.1,Cor0020060.1,Cor0022030.1,Cor0034470.1,Cor0037500.1,Cor0053160.1,Cor0057550.1,Cor0069110.1,Cor0071740.1,Cor0082170.1,Cor0082760.1,Cor0091340.1,Cor0091800.1,Cor0093800.1,Cor0109160.1,Cor0109870.1,Cor0120410.1,Cor0121210.1,Cor0134760.1,Cor0135000.1,Cor0145140.1,Cor0154690.1,Cor0163910.1,Cor0170560.1,Cor0180170.1,Cor0184000.1,Cor0184010.1,Cor0188370.1,Cor0193700.1,Cor0194020.1,Cor019918…
GO:1901698	response to nitrogen compound	biological_process	38/1153	266/15074	1.86767438979061	0.000135487986981597	0.00615775530576617	38	Cor0001470.1,Cor0010250.1,Cor0014270.1,Cor0023070.1,Cor0029700.1,Cor0032170.1,Cor0040780.1,Cor0057310.1,Cor0057740.1,Cor0061080.1,Cor0062660.1,Cor0071250.1,Cor0080140.1,Cor0084990.1,Cor0086820.1,Cor0086830.1,Cor0088050.1,Cor0088880.1,Cor0093680.1,Cor0097330.1,Cor0097390.1,Cor0115970.1,Cor0122720.1,Cor0134380.1,Cor0135440.1,Cor0141460.1,Cor0143750.1,Cor0146530.1,Cor0148390.1,Cor0152670.1,Cor015268…	Cor0001470.1,Cor0010250.1,Cor0014270.1,Cor0023070.1,Cor0029700.1,Cor0032170.1,Cor0040780.1,Cor0057310.1,Cor0057740.1,Cor0061080.1,Cor0062660.1,Cor0071250.1,Cor0080140.1,Cor0084990.1,Cor0086820.1,Cor0086830.1,Cor0088050.1,Cor0088880.1,Cor0093680.1,Cor0097330.1,Cor0097390.1,Cor0115970.1,Cor0122720.1,Cor0134380.1,Cor0135440.1,Cor0141460.1,Cor0143750.1,Cor0146530.1,Cor0148390.1,Cor0152670.1,Cor015268…
GO:0010035	response to inorganic substance	biological_process	75/1153	642/15074	1.5273038234269	0.000140911916202913	0.006323199277713	75	Cor0001240.1,Cor0001380.1,Cor0001470.1,Cor0003520.1,Cor0010250.1,Cor0013480.1,Cor0017770.1,Cor0018080.1,Cor0019470.1,Cor0021050.1,Cor0021970.1,Cor0023070.1,Cor0023350.1,Cor0032170.1,Cor0040780.1,Cor0041020.1,Cor0046260.1,Cor0046400.1,Cor0051740.1,Cor0057310.1,Cor0057740.1,Cor0062210.1,Cor0066050.1,Cor0066060.1,Cor0074650.1,Cor0078000.1,Cor0078070.1,Cor0080940.1,Cor0084270.1,Cor0084990.1,Cor008682…	Cor0001240.1,Cor0001380.1,Cor0001470.1,Cor0003520.1,Cor0010250.1,Cor0013480.1,Cor0017770.1,Cor0018080.1,Cor0019470.1,Cor0021050.1,Cor0021970.1,Cor0023070.1,Cor0023350.1,Cor0032170.1,Cor0040780.1,Cor0041020.1,Cor0046260.1,Cor0046400.1,Cor0051740.1,Cor0057310.1,Cor0057740.1,Cor0062210.1,Cor0066050.1,Cor0066060.1,Cor0074650.1,Cor0078000.1,Cor0078070.1,Cor0080940.1,Cor0084270.1,Cor0084990.1,Cor008682…
GO:0042744	hydrogen peroxide catabolic process	biological_process	17/1153	83/15074	2.67775002873593	0.000151247723439107	0.00670216474489543	17	Cor0002360.1,Cor0005210.1,Cor0014020.1,Cor0050900.1,Cor0079000.1,Cor0103940.1,Cor0107170.1,Cor0107190.1,Cor0109650.1,Cor0111420.1,Cor0141350.1,Cor0171790.1,Cor0179330.1,Cor0196300.1,Cor0203910.1,Cor0218190.1,Cor0220980.1	Cor0002360.1,Cor0005210.1,Cor0014020.1,Cor0050900.1,Cor0079000.1,Cor0103940.1,Cor0107170.1,Cor0107190.1,Cor0109650.1,Cor0111420.1,Cor0141350.1,Cor0171790.1,Cor0179330.1,Cor0196300.1,Cor0203910.1,Cor0218190.1,Cor0220980.1
GO:0030003	cellular cation homeostasis	biological_process	21/1153	116/15074	2.36679426982086	0.000172752969743173	0.00756060836715492	21	Cor0001250.1,Cor0022740.1,Cor0025110.1,Cor0035000.1,Cor0046260.1,Cor0062440.1,Cor0078070.1,Cor0096850.1,Cor0120500.1,Cor0130370.1,Cor0133540.1,Cor0135780.1,Cor0138640.1,Cor0149410.1,Cor0153850.1,Cor0155980.1,Cor0155990.1,Cor0169720.1,Cor0196600.1,Cor0202530.1,Cor0222180.1	Cor0001250.1,Cor0022740.1,Cor0025110.1,Cor0035000.1,Cor0046260.1,Cor0062440.1,Cor0078070.1,Cor0096850.1,Cor0120500.1,Cor0130370.1,Cor0133540.1,Cor0135780.1,Cor0138640.1,Cor0149410.1,Cor0153850.1,Cor0155980.1,Cor0155990.1,Cor0169720.1,Cor0196600.1,Cor0202530.1,Cor0222180.1
GO:0000910	cytokinesis	biological_process	17/1153	84/15074	2.64587205220336	0.000176333041599253	0.00762317844474819	17	Cor0008500.1,Cor0024720.1,Cor0043060.1,Cor0082170.1,Cor0084010.1,Cor0085280.1,Cor0124510.1,Cor0131540.1,Cor0134760.1,Cor0163040.1,Cor0163910.1,Cor0180270.1,Cor0184000.1,Cor0184010.1,Cor0186020.1,Cor0196420.1,Cor0216840.1	Cor0008500.1,Cor0024720.1,Cor0043060.1,Cor0082170.1,Cor0084010.1,Cor0085280.1,Cor0124510.1,Cor0131540.1,Cor0134760.1,Cor0163040.1,Cor0163910.1,Cor0180270.1,Cor0184000.1,Cor0184010.1,Cor0186020.1,Cor0196420.1,Cor0216840.1
GO:0016999	antibiotic metabolic process	biological_process	22/1153	125/15074	2.30097484822203	0.000186922808337764	0.00798363078984787	22	Cor0002360.1,Cor0005210.1,Cor0014020.1,Cor0049220.1,Cor0049230.1,Cor0050900.1,Cor0079000.1,Cor0103940.1,Cor0107170.1,Cor0107190.1,Cor0109650.1,Cor0111420.1,Cor0135440.1,Cor0141350.1,Cor0151580.1,Cor0171790.1,Cor0179330.1,Cor0196300.1,Cor0200310.1,Cor0203910.1,Cor0218190.1,Cor0220980.1	Cor0002360.1,Cor0005210.1,Cor0014020.1,Cor0049220.1,Cor0049230.1,Cor0050900.1,Cor0079000.1,Cor0103940.1,Cor0107170.1,Cor0107190.1,Cor0109650.1,Cor0111420.1,Cor0135440.1,Cor0141350.1,Cor0151580.1,Cor0171790.1,Cor0179330.1,Cor0196300.1,Cor0200310.1,Cor0203910.1,Cor0218190.1,Cor0220980.1
GO:0071241	cellular response to inorganic substance	biological_process	13/1153	55/15074	3.09015217219901	0.000200753142775567	0.0084722606088022	13	Cor0001470.1,Cor0003520.1,Cor0010250.1,Cor0057310.1,Cor0078070.1,Cor0084990.1,Cor0086820.1,Cor0097330.1,Cor0110410.1,Cor0141460.1,Cor0143750.1,Cor0196600.1,Cor0206800.1	Cor0001470.1,Cor0003520.1,Cor0010250.1,Cor0057310.1,Cor0078070.1,Cor0084990.1,Cor0086820.1,Cor0097330.1,Cor0110410.1,Cor0141460.1,Cor0143750.1,Cor0196600.1,Cor0206800.1
GO:0009809	lignin biosynthetic process	biological_process	15/1153	70/15074	2.80151158468591	0.000216002802833404	0.00900858748287549	15	Cor0000640.1,Cor0000660.1,Cor0027010.1,Cor0037090.1,Cor0060560.1,Cor0074150.1,Cor0096550.1,Cor0102080.1,Cor0190370.1,Cor0190390.1,Cor0192390.1,Cor0200300.1,Cor0200460.1,Cor0200480.1,Cor0200490.1	Cor0000640.1,Cor0000660.1,Cor0027010.1,Cor0037090.1,Cor0060560.1,Cor0074150.1,Cor0096550.1,Cor0102080.1,Cor0190370.1,Cor0190390.1,Cor0192390.1,Cor0200300.1,Cor0200460.1,Cor0200480.1,Cor0200490.1
GO:0050801	ion homeostasis	biological_process	35/1153	244/15074	1.87532879302746	0.000226144978622944	0.00932190638625973	35	Cor0001250.1,Cor0001400.1,Cor0022740.1,Cor0025110.1,Cor0031270.1,Cor0035000.1,Cor0040780.1,Cor0046260.1,Cor0053690.1,Cor0062440.1,Cor0077890.1,Cor0078070.1,Cor0096850.1,Cor0120500.1,Cor0129440.1,Cor0130370.1,Cor0133540.1,Cor0135780.1,Cor0138640.1,Cor0144890.1,Cor0145110.1,Cor0145560.1,Cor0148390.1,Cor0149410.1,Cor0153850.1,Cor0155310.1,Cor0155980.1,Cor0155990.1,Cor0169720.1,Cor0174480.1,Cor019660…	Cor0001250.1,Cor0001400.1,Cor0022740.1,Cor0025110.1,Cor0031270.1,Cor0035000.1,Cor0040780.1,Cor0046260.1,Cor0053690.1,Cor0062440.1,Cor0077890.1,Cor0078070.1,Cor0096850.1,Cor0120500.1,Cor0129440.1,Cor0130370.1,Cor0133540.1,Cor0135780.1,Cor0138640.1,Cor0144890.1,Cor0145110.1,Cor0145560.1,Cor0148390.1,Cor0149410.1,Cor0153850.1,Cor0155310.1,Cor0155980.1,Cor0155990.1,Cor0169720.1,Cor0174480.1,Cor019660…
GO:0009813	flavonoid biosynthetic process	biological_process	16/1153	78/15074	2.68178886739164	0.000230166040082525	0.00937860473669599	16	Cor0018140.1,Cor0021620.1,Cor0059480.1,Cor0071860.1,Cor0076430.1,Cor0078550.1,Cor0081280.1,Cor0089580.1,Cor0096900.1,Cor0109890.1,Cor0109900.1,Cor0112890.1,Cor0122460.1,Cor0130860.1,Cor0132030.1,Cor0202120.1	Cor0018140.1,Cor0021620.1,Cor0059480.1,Cor0071860.1,Cor0076430.1,Cor0078550.1,Cor0081280.1,Cor0089580.1,Cor0096900.1,Cor0109890.1,Cor0109900.1,Cor0112890.1,Cor0122460.1,Cor0130860.1,Cor0132030.1,Cor0202120.1
GO:0015662	ion transmembrane transporter activity, phosphorylative mechanism	molecular_function	13/1153	56/15074	3.03497088340974	0.000243386257099298	0.00980459410701149	13	Cor0001740.1,Cor0050970.1,Cor0067420.1,Cor0116060.1,Cor0140760.1,Cor0140780.1,Cor0157060.1,Cor0170080.1,Cor0170090.1,Cor0195510.1,Cor0195570.1,Cor0200160.1,Cor0200170.1	Cor0001740.1,Cor0050970.1,Cor0067420.1,Cor0116060.1,Cor0140760.1,Cor0140780.1,Cor0157060.1,Cor0170080.1,Cor0170090.1,Cor0195510.1,Cor0195570.1,Cor0200160.1,Cor0200170.1
GO:0048037	cofactor binding	molecular_function	97/1153	895/15074	1.41692839180762	0.000261163180275803	0.0104025109446935	97	Cor0002360.1,Cor0005210.1,Cor0008060.1,Cor0014020.1,Cor0016900.1,Cor0018280.1,Cor0021900.1,Cor0024680.1,Cor0027020.1,Cor0029570.1,Cor0029880.1,Cor0030370.1,Cor0030530.1,Cor0030550.1,Cor0040750.1,Cor0042190.1,Cor0050150.1,Cor0050900.1,Cor0054200.1,Cor0054680.1,Cor0059480.1,Cor0060880.1,Cor0062630.1,Cor0069300.1,Cor0071570.1,Cor0071580.1,Cor0073790.1,Cor0074150.1,Cor0074200.1,Cor0076160.1,Cor007855…	Cor0002360.1,Cor0005210.1,Cor0008060.1,Cor0014020.1,Cor0016900.1,Cor0018280.1,Cor0021900.1,Cor0024680.1,Cor0027020.1,Cor0029570.1,Cor0029880.1,Cor0030370.1,Cor0030530.1,Cor0030550.1,Cor0040750.1,Cor0042190.1,Cor0050150.1,Cor0050900.1,Cor0054200.1,Cor0054680.1,Cor0059480.1,Cor0060880.1,Cor0062630.1,Cor0069300.1,Cor0071570.1,Cor0071580.1,Cor0073790.1,Cor0074150.1,Cor0074200.1,Cor0076160.1,Cor007855…
GO:0004553	hydrolase activity, hydrolyzing O-glycosyl compounds	molecular_function	42/1153	314/15074	1.74871423757465	0.000269434924072387	0.0106127422870735	42	Cor0005970.1,Cor0020980.1,Cor0035400.1,Cor0045970.1,Cor0066030.1,Cor0082760.1,Cor0091340.1,Cor0091800.1,Cor0098150.1,Cor0102420.1,Cor0102430.1,Cor0104320.1,Cor0104800.1,Cor0109160.1,Cor0109570.1,Cor0118570.1,Cor0120900.1,Cor0121210.1,Cor0128680.1,Cor0135000.1,Cor0142560.1,Cor0145140.1,Cor0145540.1,Cor0147830.1,Cor0148280.1,Cor0152660.1,Cor0164250.1,Cor0170560.1,Cor0179820.1,Cor0181220.1,Cor018665…	Cor0005970.1,Cor0020980.1,Cor0035400.1,Cor0045970.1,Cor0066030.1,Cor0082760.1,Cor0091340.1,Cor0091800.1,Cor0098150.1,Cor0102420.1,Cor0102430.1,Cor0104320.1,Cor0104800.1,Cor0109160.1,Cor0109570.1,Cor0118570.1,Cor0120900.1,Cor0121210.1,Cor0128680.1,Cor0135000.1,Cor0142560.1,Cor0145140.1,Cor0145540.1,Cor0147830.1,Cor0148280.1,Cor0152660.1,Cor0164250.1,Cor0170560.1,Cor0179820.1,Cor0181220.1,Cor018665…
GO:0098771	inorganic ion homeostasis	biological_process	32/1153	219/15074	1.91031535759405	0.000294924989311385	0.0114891108473501	32	Cor0001250.1,Cor0022740.1,Cor0025110.1,Cor0031270.1,Cor0035000.1,Cor0040780.1,Cor0046260.1,Cor0053690.1,Cor0062440.1,Cor0077890.1,Cor0078070.1,Cor0096850.1,Cor0120500.1,Cor0130370.1,Cor0133540.1,Cor0135780.1,Cor0138640.1,Cor0144890.1,Cor0145560.1,Cor0148390.1,Cor0149410.1,Cor0153850.1,Cor0155310.1,Cor0155980.1,Cor0155990.1,Cor0169720.1,Cor0174480.1,Cor0196600.1,Cor0202530.1,Cor0203390.1,Cor020552…	Cor0001250.1,Cor0022740.1,Cor0025110.1,Cor0031270.1,Cor0035000.1,Cor0040780.1,Cor0046260.1,Cor0053690.1,Cor0062440.1,Cor0077890.1,Cor0078070.1,Cor0096850.1,Cor0120500.1,Cor0130370.1,Cor0133540.1,Cor0135780.1,Cor0138640.1,Cor0144890.1,Cor0145560.1,Cor0148390.1,Cor0149410.1,Cor0153850.1,Cor0155310.1,Cor0155980.1,Cor0155990.1,Cor0169720.1,Cor0174480.1,Cor0196600.1,Cor0202530.1,Cor0203390.1,Cor020552…
GO:0055080	cation homeostasis	biological_process	30/1153	201/15074	1.95130160127377	0.00031103403985544	0.0119372154330205	30	Cor0001250.1,Cor0022740.1,Cor0025110.1,Cor0031270.1,Cor0035000.1,Cor0040780.1,Cor0046260.1,Cor0053690.1,Cor0062440.1,Cor0077890.1,Cor0078070.1,Cor0096850.1,Cor0120500.1,Cor0130370.1,Cor0133540.1,Cor0135780.1,Cor0138640.1,Cor0145560.1,Cor0149410.1,Cor0153850.1,Cor0155310.1,Cor0155980.1,Cor0155990.1,Cor0169720.1,Cor0174480.1,Cor0196600.1,Cor0202530.1,Cor0203390.1,Cor0205520.1,Cor0222180.1	Cor0001250.1,Cor0022740.1,Cor0025110.1,Cor0031270.1,Cor0035000.1,Cor0040780.1,Cor0046260.1,Cor0053690.1,Cor0062440.1,Cor0077890.1,Cor0078070.1,Cor0096850.1,Cor0120500.1,Cor0130370.1,Cor0133540.1,Cor0135780.1,Cor0138640.1,Cor0145560.1,Cor0149410.1,Cor0153850.1,Cor0155310.1,Cor0155980.1,Cor0155990.1,Cor0169720.1,Cor0174480.1,Cor0196600.1,Cor0202530.1,Cor0203390.1,Cor0205520.1,Cor0222180.1
GO:0006875	cellular metal ion homeostasis	biological_process	18/1153	96/15074	2.45132263660017	0.000314179241438839	0.0119372154330205	18	Cor0001250.1,Cor0022740.1,Cor0025110.1,Cor0035000.1,Cor0046260.1,Cor0062440.1,Cor0078070.1,Cor0120500.1,Cor0130370.1,Cor0135780.1,Cor0149410.1,Cor0153850.1,Cor0155980.1,Cor0155990.1,Cor0169720.1,Cor0196600.1,Cor0202530.1,Cor0222180.1	Cor0001250.1,Cor0022740.1,Cor0025110.1,Cor0035000.1,Cor0046260.1,Cor0062440.1,Cor0078070.1,Cor0120500.1,Cor0130370.1,Cor0135780.1,Cor0149410.1,Cor0153850.1,Cor0155980.1,Cor0155990.1,Cor0169720.1,Cor0196600.1,Cor0202530.1,Cor0222180.1
GO:0009812	flavonoid metabolic process	biological_process	17/1153	88/15074	2.52560514073957	0.0003165298309461	0.0119372154330205	17	Cor0018140.1,Cor0021620.1,Cor0059480.1,Cor0071860.1,Cor0076430.1,Cor0078550.1,Cor0081280.1,Cor0089580.1,Cor0096900.1,Cor0109890.1,Cor0109900.1,Cor0112890.1,Cor0122460.1,Cor0130860.1,Cor0132030.1,Cor0191170.1,Cor0202120.1	Cor0018140.1,Cor0021620.1,Cor0059480.1,Cor0071860.1,Cor0076430.1,Cor0078550.1,Cor0081280.1,Cor0089580.1,Cor0096900.1,Cor0109890.1,Cor0109900.1,Cor0112890.1,Cor0122460.1,Cor0130860.1,Cor0132030.1,Cor0191170.1,Cor0202120.1
GO:0046274	lignin catabolic process	biological_process	7/1153	19/15074	4.81663395261788	0.000333873098008253	0.0123289597129089	7	Cor0000640.1,Cor0000660.1,Cor0021050.1,Cor0028520.1,Cor0040640.1,Cor0124220.1,Cor0172100.1	Cor0000640.1,Cor0000660.1,Cor0021050.1,Cor0028520.1,Cor0040640.1,Cor0124220.1,Cor0172100.1
GO:0052716	hydroquinone:oxygen oxidoreductase activity	molecular_function	7/1153	19/15074	4.81663395261788	0.000333873098008253	0.0123289597129089	7	Cor0000640.1,Cor0000660.1,Cor0021050.1,Cor0028520.1,Cor0040640.1,Cor0124220.1,Cor0172100.1	Cor0000640.1,Cor0000660.1,Cor0021050.1,Cor0028520.1,Cor0040640.1,Cor0124220.1,Cor0172100.1
GO:0071669	plant-type cell wall organization or biogenesis	biological_process	27/1153	175/15074	2.01708834097386	0.000356547403184582	0.0130305210751479	27	Cor0002360.1,Cor0002450.1,Cor0014860.1,Cor0021580.1,Cor0054710.1,Cor0057550.1,Cor0079000.1,Cor0082170.1,Cor0089100.1,Cor0096230.1,Cor0103930.1,Cor0103940.1,Cor0111420.1,Cor0134760.1,Cor0141350.1,Cor0147830.1,Cor0163910.1,Cor0171790.1,Cor0179330.1,Cor0184000.1,Cor0184010.1,Cor0185710.1,Cor0189900.1,Cor0196300.1,Cor0199180.1,Cor0211140.1,Cor0216840.1	Cor0002360.1,Cor0002450.1,Cor0014860.1,Cor0021580.1,Cor0054710.1,Cor0057550.1,Cor0079000.1,Cor0082170.1,Cor0089100.1,Cor0096230.1,Cor0103930.1,Cor0103940.1,Cor0111420.1,Cor0134760.1,Cor0141350.1,Cor0147830.1,Cor0163910.1,Cor0171790.1,Cor0179330.1,Cor0184000.1,Cor0184010.1,Cor0185710.1,Cor0189900.1,Cor0196300.1,Cor0199180.1,Cor0211140.1,Cor0216840.1
GO:0042128	nitrate assimilation	biological_process	9/1153	31/15074	3.7955963405422	0.000374461154729167	0.013545559117499	9	Cor0010250.1,Cor0057310.1,Cor0075230.1,Cor0086100.1,Cor0129890.1,Cor0134380.1,Cor0141460.1,Cor0145110.1,Cor0152620.1	Cor0010250.1,Cor0057310.1,Cor0075230.1,Cor0086100.1,Cor0129890.1,Cor0134380.1,Cor0141460.1,Cor0145110.1,Cor0152620.1
GO:0008509	anion transmembrane transporter activity	molecular_function	35/1153	251/15074	1.82302878684741	0.000389839616843579	0.0139594085021261	35	Cor0001400.1,Cor0010250.1,Cor0019970.1,Cor0028010.1,Cor0040780.1,Cor0057310.1,Cor0074650.1,Cor0075230.1,Cor0077390.1,Cor0079290.1,Cor0092700.1,Cor0096850.1,Cor0102210.1,Cor0102220.1,Cor0116320.1,Cor0129440.1,Cor0130420.1,Cor0133540.1,Cor0134380.1,Cor0134520.1,Cor0138640.1,Cor0139120.1,Cor0141060.1,Cor0141070.1,Cor0141460.1,Cor0144930.1,Cor0147760.1,Cor0150020.1,Cor0153260.1,Cor0159870.1,Cor016644…	Cor0001400.1,Cor0010250.1,Cor0019970.1,Cor0028010.1,Cor0040780.1,Cor0057310.1,Cor0074650.1,Cor0075230.1,Cor0077390.1,Cor0079290.1,Cor0092700.1,Cor0096850.1,Cor0102210.1,Cor0102220.1,Cor0116320.1,Cor0129440.1,Cor0130420.1,Cor0133540.1,Cor0134380.1,Cor0134520.1,Cor0138640.1,Cor0139120.1,Cor0141060.1,Cor0141070.1,Cor0141460.1,Cor0144930.1,Cor0147760.1,Cor0150020.1,Cor0153260.1,Cor0159870.1,Cor016644…
GO:0044262	cellular carbohydrate metabolic process	biological_process	44/1153	341/15074	1.68693170690765	0.000430723333669447	0.0152691421785819	44	Cor0012480.1,Cor0020060.1,Cor0022030.1,Cor0034470.1,Cor0035790.1,Cor0037500.1,Cor0053160.1,Cor0057550.1,Cor0069110.1,Cor0071740.1,Cor0082170.1,Cor0082760.1,Cor0091340.1,Cor0091800.1,Cor0093220.1,Cor0093800.1,Cor0098760.1,Cor0109160.1,Cor0109870.1,Cor0120410.1,Cor0121210.1,Cor0121750.1,Cor0134760.1,Cor0135000.1,Cor0136770.1,Cor0145140.1,Cor0147110.1,Cor0154690.1,Cor0156530.1,Cor0163910.1,Cor017056…	Cor0012480.1,Cor0020060.1,Cor0022030.1,Cor0034470.1,Cor0035790.1,Cor0037500.1,Cor0053160.1,Cor0057550.1,Cor0069110.1,Cor0071740.1,Cor0082170.1,Cor0082760.1,Cor0091340.1,Cor0091800.1,Cor0093220.1,Cor0093800.1,Cor0098760.1,Cor0109160.1,Cor0109870.1,Cor0120410.1,Cor0121210.1,Cor0121750.1,Cor0134760.1,Cor0135000.1,Cor0136770.1,Cor0145140.1,Cor0147110.1,Cor0154690.1,Cor0156530.1,Cor0163910.1,Cor017056…
GO:0042221	response to chemical	biological_process	201/1153	2118/15074	1.24070720794872	0.000466603123538745	0.0163773076529193	201	Cor0001240.1,Cor0001380.1,Cor0001470.1,Cor0001620.1,Cor0001640.1,Cor0003200.1,Cor0003520.1,Cor0010250.1,Cor0011270.1,Cor0013480.1,Cor0014270.1,Cor0017310.1,Cor0017770.1,Cor0018080.1,Cor0019470.1,Cor0020800.1,Cor0021050.1,Cor0021780.1,Cor0021970.1,Cor0023070.1,Cor0023350.1,Cor0024620.1,Cor0029250.1,Cor0029700.1,Cor0030720.1,Cor0032170.1,Cor0035140.1,Cor0037930.1,Cor0038980.1,Cor0040780.1,Cor004102…	Cor0001240.1,Cor0001380.1,Cor0001470.1,Cor0001620.1,Cor0001640.1,Cor0003200.1,Cor0003520.1,Cor0010250.1,Cor0011270.1,Cor0013480.1,Cor0014270.1,Cor0017310.1,Cor0017770.1,Cor0018080.1,Cor0019470.1,Cor0020800.1,Cor0021050.1,Cor0021780.1,Cor0021970.1,Cor0023070.1,Cor0023350.1,Cor0024620.1,Cor0029250.1,Cor0029700.1,Cor0030720.1,Cor0032170.1,Cor0035140.1,Cor0037930.1,Cor0038980.1,Cor0040780.1,Cor004102…
GO:0042743	hydrogen peroxide metabolic process	biological_process	17/1153	91/15074	2.4423434328031	0.00047723476959427	0.0165862476295263	17	Cor0002360.1,Cor0005210.1,Cor0014020.1,Cor0050900.1,Cor0079000.1,Cor0103940.1,Cor0107170.1,Cor0107190.1,Cor0109650.1,Cor0111420.1,Cor0141350.1,Cor0171790.1,Cor0179330.1,Cor0196300.1,Cor0203910.1,Cor0218190.1,Cor0220980.1	Cor0002360.1,Cor0005210.1,Cor0014020.1,Cor0050900.1,Cor0079000.1,Cor0103940.1,Cor0107170.1,Cor0107190.1,Cor0109650.1,Cor0111420.1,Cor0141350.1,Cor0171790.1,Cor0179330.1,Cor0196300.1,Cor0203910.1,Cor0218190.1,Cor0220980.1
GO:0042126	nitrate metabolic process	biological_process	9/1153	32/15074	3.67698395490026	0.000485990164812988	0.0167046880394618	9	Cor0010250.1,Cor0057310.1,Cor0075230.1,Cor0086100.1,Cor0129890.1,Cor0134380.1,Cor0141460.1,Cor0145110.1,Cor0152620.1	Cor0010250.1,Cor0057310.1,Cor0075230.1,Cor0086100.1,Cor0129890.1,Cor0134380.1,Cor0141460.1,Cor0145110.1,Cor0152620.1
GO:0016798	hydrolase activity, acting on glycosyl bonds	molecular_function	43/1153	333/15074	1.68819817215307	0.00049006701159493	0.0167046880394618	43	Cor0005970.1,Cor0020980.1,Cor0035400.1,Cor0045970.1,Cor0066030.1,Cor0082760.1,Cor0091340.1,Cor0091800.1,Cor0098150.1,Cor0102420.1,Cor0102430.1,Cor0104320.1,Cor0104800.1,Cor0109160.1,Cor0109570.1,Cor0118570.1,Cor0120900.1,Cor0121210.1,Cor0128680.1,Cor0135000.1,Cor0142560.1,Cor0145140.1,Cor0145540.1,Cor0147830.1,Cor0148280.1,Cor0152660.1,Cor0160220.1,Cor0164250.1,Cor0170560.1,Cor0179820.1,Cor018122…	Cor0005970.1,Cor0020980.1,Cor0035400.1,Cor0045970.1,Cor0066030.1,Cor0082760.1,Cor0091340.1,Cor0091800.1,Cor0098150.1,Cor0102420.1,Cor0102430.1,Cor0104320.1,Cor0104800.1,Cor0109160.1,Cor0109570.1,Cor0118570.1,Cor0120900.1,Cor0121210.1,Cor0128680.1,Cor0135000.1,Cor0142560.1,Cor0145140.1,Cor0145540.1,Cor0147830.1,Cor0148280.1,Cor0152660.1,Cor0160220.1,Cor0164250.1,Cor0170560.1,Cor0179820.1,Cor018122…
GO:0006873	cellular ion homeostasis	biological_process	21/1153	125/15074	2.19638508239376	0.000497403279377862	0.0167192946756532	21	Cor0001250.1,Cor0022740.1,Cor0025110.1,Cor0035000.1,Cor0046260.1,Cor0062440.1,Cor0078070.1,Cor0096850.1,Cor0120500.1,Cor0130370.1,Cor0133540.1,Cor0135780.1,Cor0138640.1,Cor0149410.1,Cor0153850.1,Cor0155980.1,Cor0155990.1,Cor0169720.1,Cor0196600.1,Cor0202530.1,Cor0222180.1	Cor0001250.1,Cor0022740.1,Cor0025110.1,Cor0035000.1,Cor0046260.1,Cor0062440.1,Cor0078070.1,Cor0096850.1,Cor0120500.1,Cor0130370.1,Cor0133540.1,Cor0135780.1,Cor0138640.1,Cor0149410.1,Cor0153850.1,Cor0155980.1,Cor0155990.1,Cor0169720.1,Cor0196600.1,Cor0202530.1,Cor0222180.1
GO:1900424	regulation of defense response to bacterium	biological_process	13/1153	60/15074	2.83263949118242	0.000499928134166217	0.0167192946756532	13	Cor0001620.1,Cor0001640.1,Cor0001870.1,Cor0037190.1,Cor0042900.1,Cor0046470.1,Cor0053200.1,Cor0086600.1,Cor0093440.1,Cor0093720.1,Cor0103990.1,Cor0175430.1,Cor0175450.1	Cor0001620.1,Cor0001640.1,Cor0001870.1,Cor0037190.1,Cor0042900.1,Cor0046470.1,Cor0053200.1,Cor0086600.1,Cor0093440.1,Cor0093720.1,Cor0103990.1,Cor0175430.1,Cor0175450.1
GO:0005856	cytoskeleton	cellular_component	46/1153	364/15074	1.65217349866092	0.000512097842655268	0.0169662322636722	46	Cor0000910.1,Cor0008500.1,Cor0009060.1,Cor0009450.1,Cor0022770.1,Cor0024270.1,Cor0031100.1,Cor0038530.1,Cor0041020.1,Cor0043060.1,Cor0051150.1,Cor0064000.1,Cor0064060.1,Cor0064530.1,Cor0065580.1,Cor0079420.1,Cor0084010.1,Cor0085280.1,Cor0086440.1,Cor0108930.1,Cor0110550.1,Cor0124510.1,Cor0125730.1,Cor0129750.1,Cor0131540.1,Cor0134840.1,Cor0139430.1,Cor0143690.1,Cor0149680.1,Cor0150630.1,Cor015608…	Cor0000910.1,Cor0008500.1,Cor0009060.1,Cor0009450.1,Cor0022770.1,Cor0024270.1,Cor0031100.1,Cor0038530.1,Cor0041020.1,Cor0043060.1,Cor0051150.1,Cor0064000.1,Cor0064060.1,Cor0064530.1,Cor0065580.1,Cor0079420.1,Cor0084010.1,Cor0085280.1,Cor0086440.1,Cor0108930.1,Cor0110550.1,Cor0124510.1,Cor0125730.1,Cor0129750.1,Cor0131540.1,Cor0134840.1,Cor0139430.1,Cor0143690.1,Cor0149680.1,Cor0150630.1,Cor015608…
GO:0055072	iron ion homeostasis	biological_process	12/1153	53/15074	2.96008771212096	0.000533980762746689	0.0175272537726872	12	Cor0022740.1,Cor0031270.1,Cor0062440.1,Cor0077890.1,Cor0078070.1,Cor0120500.1,Cor0145560.1,Cor0149410.1,Cor0155310.1,Cor0196600.1,Cor0202530.1,Cor0222180.1	Cor0022740.1,Cor0031270.1,Cor0062440.1,Cor0077890.1,Cor0078070.1,Cor0120500.1,Cor0145560.1,Cor0149410.1,Cor0155310.1,Cor0196600.1,Cor0202530.1,Cor0222180.1
GO:0016682	oxidoreductase activity, acting on diphenols and related substances as donors, oxygen as acceptor	molecular_function	10/1153	39/15074	3.35223608423955	0.000538919791600256	0.0175272537726872	10	Cor0000640.1,Cor0000660.1,Cor0021050.1,Cor0023570.1,Cor0023580.1,Cor0028520.1,Cor0040640.1,Cor0124220.1,Cor0166480.1,Cor0172100.1	Cor0000640.1,Cor0000660.1,Cor0021050.1,Cor0023570.1,Cor0023580.1,Cor0028520.1,Cor0040640.1,Cor0124220.1,Cor0166480.1,Cor0172100.1
GO:1901700	response to oxygen-containing compound	biological_process	127/1153	1255/15074	1.32299803388355	0.000548415484940001	0.0176739354010209	127	Cor0001240.1,Cor0001470.1,Cor0003200.1,Cor0003520.1,Cor0010250.1,Cor0013480.1,Cor0014270.1,Cor0017770.1,Cor0018080.1,Cor0019470.1,Cor0021780.1,Cor0021970.1,Cor0023070.1,Cor0023350.1,Cor0024620.1,Cor0029700.1,Cor0030720.1,Cor0032170.1,Cor0035140.1,Cor0040780.1,Cor0046400.1,Cor0051740.1,Cor0053200.1,Cor0053300.1,Cor0054630.1,Cor0054650.1,Cor0054880.1,Cor0057310.1,Cor0057740.1,Cor0061080.1,Cor006221…	Cor0001240.1,Cor0001470.1,Cor0003200.1,Cor0003520.1,Cor0010250.1,Cor0013480.1,Cor0014270.1,Cor0017770.1,Cor0018080.1,Cor0019470.1,Cor0021780.1,Cor0021970.1,Cor0023070.1,Cor0023350.1,Cor0024620.1,Cor0029700.1,Cor0030720.1,Cor0032170.1,Cor0035140.1,Cor0040780.1,Cor0046400.1,Cor0051740.1,Cor0053200.1,Cor0053300.1,Cor0054630.1,Cor0054650.1,Cor0054880.1,Cor0057310.1,Cor0057740.1,Cor0061080.1,Cor006221…
GO:0008324	cation transmembrane transporter activity	molecular_function	50/1153	407/15074	1.60610819760863	0.000576996963094767	0.0184275156231617	50	Cor0000060.1,Cor0001250.1,Cor0001740.1,Cor0002690.1,Cor0019970.1,Cor0026810.1,Cor0027120.1,Cor0029700.1,Cor0031270.1,Cor0039000.1,Cor0045390.1,Cor0046260.1,Cor0050970.1,Cor0053690.1,Cor0059890.1,Cor0066370.1,Cor0067420.1,Cor0076510.1,Cor0078070.1,Cor0097390.1,Cor0098770.1,Cor0100910.1,Cor0116060.1,Cor0117360.1,Cor0134520.1,Cor0136210.1,Cor0136270.1,Cor0140420.1,Cor0140760.1,Cor0140780.1,Cor015657…	Cor0000060.1,Cor0001250.1,Cor0001740.1,Cor0002690.1,Cor0019970.1,Cor0026810.1,Cor0027120.1,Cor0029700.1,Cor0031270.1,Cor0039000.1,Cor0045390.1,Cor0046260.1,Cor0050970.1,Cor0053690.1,Cor0059890.1,Cor0066370.1,Cor0067420.1,Cor0076510.1,Cor0078070.1,Cor0097390.1,Cor0098770.1,Cor0100910.1,Cor0116060.1,Cor0117360.1,Cor0134520.1,Cor0136210.1,Cor0136270.1,Cor0140420.1,Cor0140760.1,Cor0140780.1,Cor015657…
GO:0016705	oxidoreductase activity, acting on paired donors, with incorporation or reduction of molecular oxygen	molecular_function	41/1153	316/15074	1.69627389199337	0.000595097067588313	0.0188358848625051	41	Cor0016900.1,Cor0021900.1,Cor0024680.1,Cor0027020.1,Cor0029880.1,Cor0030370.1,Cor0030530.1,Cor0040750.1,Cor0042190.1,Cor0054680.1,Cor0059480.1,Cor0062820.1,Cor0069300.1,Cor0071570.1,Cor0071580.1,Cor0076160.1,Cor0081280.1,Cor0082690.1,Cor0087060.1,Cor0097890.1,Cor0102860.1,Cor0105070.1,Cor0112890.1,Cor0114980.1,Cor0116580.1,Cor0122780.1,Cor0123300.1,Cor0127410.1,Cor0131670.1,Cor0132030.1,Cor014577…	Cor0016900.1,Cor0021900.1,Cor0024680.1,Cor0027020.1,Cor0029880.1,Cor0030370.1,Cor0030530.1,Cor0040750.1,Cor0042190.1,Cor0054680.1,Cor0059480.1,Cor0062820.1,Cor0069300.1,Cor0071570.1,Cor0071580.1,Cor0076160.1,Cor0081280.1,Cor0082690.1,Cor0087060.1,Cor0097890.1,Cor0102860.1,Cor0105070.1,Cor0112890.1,Cor0114980.1,Cor0116580.1,Cor0122780.1,Cor0123300.1,Cor0127410.1,Cor0131670.1,Cor0132030.1,Cor014577…
GO:1900426	positive regulation of defense response to bacterium	biological_process	10/1153	40/15074	3.26843018213356	0.00066994134055709	0.0210171863033176	10	Cor0001620.1,Cor0001640.1,Cor0037190.1,Cor0042900.1,Cor0046470.1,Cor0053200.1,Cor0086600.1,Cor0093720.1,Cor0175430.1,Cor0175450.1	Cor0001620.1,Cor0001640.1,Cor0037190.1,Cor0042900.1,Cor0046470.1,Cor0053200.1,Cor0086600.1,Cor0093720.1,Cor0175430.1,Cor0175450.1
GO:0009664	plant-type cell wall organization	biological_process	17/1153	94/15074	2.36439630196896	0.000703728690162775	0.021883493040588	17	Cor0002360.1,Cor0014860.1,Cor0021580.1,Cor0054710.1,Cor0079000.1,Cor0096230.1,Cor0103930.1,Cor0103940.1,Cor0111420.1,Cor0141350.1,Cor0147830.1,Cor0171790.1,Cor0179330.1,Cor0185710.1,Cor0189900.1,Cor0196300.1,Cor0199180.1	Cor0002360.1,Cor0014860.1,Cor0021580.1,Cor0054710.1,Cor0079000.1,Cor0096230.1,Cor0103930.1,Cor0103940.1,Cor0111420.1,Cor0141350.1,Cor0147830.1,Cor0171790.1,Cor0179330.1,Cor0185710.1,Cor0189900.1,Cor0196300.1,Cor0199180.1
GO:0015698	inorganic anion transport	biological_process	15/1153	78/15074	2.51417706317967	0.000734895720140294	0.0226539593730204	15	Cor0010250.1,Cor0040780.1,Cor0057310.1,Cor0102210.1,Cor0102220.1,Cor0134380.1,Cor0139120.1,Cor0141060.1,Cor0141070.1,Cor0141460.1,Cor0153250.1,Cor0153260.1,Cor0159870.1,Cor0161660.1,Cor0166440.1	Cor0010250.1,Cor0040780.1,Cor0057310.1,Cor0102210.1,Cor0102220.1,Cor0134380.1,Cor0139120.1,Cor0141060.1,Cor0141070.1,Cor0141460.1,Cor0153250.1,Cor0153260.1,Cor0159870.1,Cor0161660.1,Cor0166440.1
GO:0015267	channel activity	molecular_function	24/1153	156/15074	2.01134165054373	0.000770896483399341	0.0233575045611168	24	Cor0002690.1,Cor0027120.1,Cor0029700.1,Cor0030720.1,Cor0035910.1,Cor0045390.1,Cor0051610.1,Cor0053690.1,Cor0062210.1,Cor0076510.1,Cor0086760.1,Cor0097390.1,Cor0100540.1,Cor0117360.1,Cor0132350.1,Cor0156570.1,Cor0158490.1,Cor0158510.1,Cor0160780.1,Cor0163420.1,Cor0182480.1,Cor0200770.1,Cor0209600.1,Cor0214810.1	Cor0002690.1,Cor0027120.1,Cor0029700.1,Cor0030720.1,Cor0035910.1,Cor0045390.1,Cor0051610.1,Cor0053690.1,Cor0062210.1,Cor0076510.1,Cor0086760.1,Cor0097390.1,Cor0100540.1,Cor0117360.1,Cor0132350.1,Cor0156570.1,Cor0158490.1,Cor0158510.1,Cor0160780.1,Cor0163420.1,Cor0182480.1,Cor0200770.1,Cor0209600.1,Cor0214810.1
GO:0022803	passive transmembrane transporter activity	molecular_function	24/1153	156/15074	2.01134165054373	0.000770896483399341	0.0233575045611168	24	Cor0002690.1,Cor0027120.1,Cor0029700.1,Cor0030720.1,Cor0035910.1,Cor0045390.1,Cor0051610.1,Cor0053690.1,Cor0062210.1,Cor0076510.1,Cor0086760.1,Cor0097390.1,Cor0100540.1,Cor0117360.1,Cor0132350.1,Cor0156570.1,Cor0158490.1,Cor0158510.1,Cor0160780.1,Cor0163420.1,Cor0182480.1,Cor0200770.1,Cor0209600.1,Cor0214810.1	Cor0002690.1,Cor0027120.1,Cor0029700.1,Cor0030720.1,Cor0035910.1,Cor0045390.1,Cor0051610.1,Cor0053690.1,Cor0062210.1,Cor0076510.1,Cor0086760.1,Cor0097390.1,Cor0100540.1,Cor0117360.1,Cor0132350.1,Cor0156570.1,Cor0158490.1,Cor0158510.1,Cor0160780.1,Cor0163420.1,Cor0182480.1,Cor0200770.1,Cor0209600.1,Cor0214810.1
GO:0009607	response to biotic stimulus	biological_process	101/1153	970/15074	1.36128432328037	0.000801624153963898	0.0240826917440849	101	Cor0000190.1,Cor0001620.1,Cor0001640.1,Cor0002360.1,Cor0005970.1,Cor0006100.1,Cor0011110.1,Cor0014130.1,Cor0019360.1,Cor0020060.1,Cor0020800.1,Cor0021780.1,Cor0030370.1,Cor0030550.1,Cor0031270.1,Cor0032170.1,Cor0035140.1,Cor0037500.1,Cor0037930.1,Cor0038670.1,Cor0038730.1,Cor0038750.1,Cor0041020.1,Cor0043020.1,Cor0054880.1,Cor0058110.1,Cor0058380.1,Cor0058950.1,Cor0061080.1,Cor0062440.1,Cor006593…	Cor0000190.1,Cor0001620.1,Cor0001640.1,Cor0002360.1,Cor0005970.1,Cor0006100.1,Cor0011110.1,Cor0014130.1,Cor0019360.1,Cor0020060.1,Cor0020800.1,Cor0021780.1,Cor0030370.1,Cor0030550.1,Cor0031270.1,Cor0032170.1,Cor0035140.1,Cor0037500.1,Cor0037930.1,Cor0038670.1,Cor0038730.1,Cor0038750.1,Cor0041020.1,Cor0043020.1,Cor0054880.1,Cor0058110.1,Cor0058380.1,Cor0058950.1,Cor0061080.1,Cor0062440.1,Cor006593…
GO:0000041	transition metal ion transport	biological_process	11/1153	48/15074	2.9960610002891	0.000809852326940308	0.0241254327647344	11	Cor0000060.1,Cor0026810.1,Cor0031270.1,Cor0046260.1,Cor0062440.1,Cor0078070.1,Cor0149410.1,Cor0170080.1,Cor0170090.1,Cor0196600.1,Cor0202530.1	Cor0000060.1,Cor0026810.1,Cor0031270.1,Cor0046260.1,Cor0062440.1,Cor0078070.1,Cor0149410.1,Cor0170080.1,Cor0170090.1,Cor0196600.1,Cor0202530.1
GO:0010411	xyloglucan metabolic process	biological_process	10/1153	41/15074	3.18871237281323	0.000826148160890661	0.0242397046020149	10	Cor0069110.1,Cor0091340.1,Cor0091800.1,Cor0093800.1,Cor0121210.1,Cor0145140.1,Cor0180170.1,Cor0193700.1,Cor0221240.1,Cor0221250.1	Cor0069110.1,Cor0091340.1,Cor0091800.1,Cor0093800.1,Cor0121210.1,Cor0145140.1,Cor0180170.1,Cor0193700.1,Cor0221240.1,Cor0221250.1
GO:0046658	anchored component of plasma membrane	cellular_component	20/1153	121/15074	2.16094557496434	0.000828165518978241	0.0242397046020149	20	Cor0058950.1,Cor0072460.1,Cor0084560.1,Cor0102420.1,Cor0102430.1,Cor0104800.1,Cor0140250.1,Cor0140260.1,Cor0142560.1,Cor0143760.1,Cor0164250.1,Cor0168080.1,Cor0177110.1,Cor0179820.1,Cor0188460.1,Cor0201650.1,Cor0203550.1,Cor0205780.1,Cor0208060.1,Cor0212680.1	Cor0058950.1,Cor0072460.1,Cor0084560.1,Cor0102420.1,Cor0102430.1,Cor0104800.1,Cor0140250.1,Cor0140260.1,Cor0142560.1,Cor0143760.1,Cor0164250.1,Cor0168080.1,Cor0177110.1,Cor0179820.1,Cor0188460.1,Cor0201650.1,Cor0203550.1,Cor0205780.1,Cor0208060.1,Cor0212680.1
GO:0034220	ion transmembrane transport	biological_process	30/1153	213/15074	1.84136911669497	0.000834201399561585	0.0242397046020149	30	Cor0001400.1,Cor0026810.1,Cor0039000.1,Cor0051610.1,Cor0062210.1,Cor0066370.1,Cor0077390.1,Cor0078070.1,Cor0079290.1,Cor0086760.1,Cor0092700.1,Cor0098770.1,Cor0100540.1,Cor0102210.1,Cor0102220.1,Cor0116320.1,Cor0117360.1,Cor0129440.1,Cor0138640.1,Cor0144930.1,Cor0147760.1,Cor0150020.1,Cor0153260.1,Cor0163420.1,Cor0166440.1,Cor0185700.1,Cor0196600.1,Cor0202530.1,Cor0208530.1,Cor0209600.1	Cor0001400.1,Cor0026810.1,Cor0039000.1,Cor0051610.1,Cor0062210.1,Cor0066370.1,Cor0077390.1,Cor0078070.1,Cor0079290.1,Cor0086760.1,Cor0092700.1,Cor0098770.1,Cor0100540.1,Cor0102210.1,Cor0102220.1,Cor0116320.1,Cor0117360.1,Cor0129440.1,Cor0138640.1,Cor0144930.1,Cor0147760.1,Cor0150020.1,Cor0153260.1,Cor0163420.1,Cor0166440.1,Cor0185700.1,Cor0196600.1,Cor0202530.1,Cor0208530.1,Cor0209600.1
GO:0006879	cellular iron ion homeostasis	biological_process	8/1153	28/15074	3.73534877958122	0.00089015836301054	0.0256553772103444	8	Cor0022740.1,Cor0062440.1,Cor0078070.1,Cor0120500.1,Cor0149410.1,Cor0196600.1,Cor0202530.1,Cor0222180.1	Cor0022740.1,Cor0062440.1,Cor0078070.1,Cor0120500.1,Cor0149410.1,Cor0196600.1,Cor0202530.1,Cor0222180.1
GO:0048878	chemical homeostasis	biological_process	43/1153	343/15074	1.63897956655094	0.000904572278900395	0.0257965161166512	43	Cor0001250.1,Cor0001400.1,Cor0022740.1,Cor0025110.1,Cor0031270.1,Cor0035000.1,Cor0040780.1,Cor0046260.1,Cor0053690.1,Cor0060040.1,Cor0062440.1,Cor0072200.1,Cor0076160.1,Cor0077890.1,Cor0078070.1,Cor0082950.1,Cor0095440.1,Cor0096850.1,Cor0114980.1,Cor0120500.1,Cor0129440.1,Cor0130370.1,Cor0133540.1,Cor0135780.1,Cor0138640.1,Cor0144890.1,Cor0145110.1,Cor0145560.1,Cor0148390.1,Cor0149410.1,Cor015385…	Cor0001250.1,Cor0001400.1,Cor0022740.1,Cor0025110.1,Cor0031270.1,Cor0035000.1,Cor0040780.1,Cor0046260.1,Cor0053690.1,Cor0060040.1,Cor0062440.1,Cor0072200.1,Cor0076160.1,Cor0077890.1,Cor0078070.1,Cor0082950.1,Cor0095440.1,Cor0096850.1,Cor0114980.1,Cor0120500.1,Cor0129440.1,Cor0130370.1,Cor0133540.1,Cor0135780.1,Cor0138640.1,Cor0144890.1,Cor0145110.1,Cor0145560.1,Cor0148390.1,Cor0149410.1,Cor015385…
GO:0005975	carbohydrate metabolic process	biological_process	91/1153	861/15074	1.3817753615524	0.000909609171955261	0.0257965161166512	91	Cor0005970.1,Cor0008060.1,Cor0012480.1,Cor0015390.1,Cor0020060.1,Cor0022030.1,Cor0029030.1,Cor0034470.1,Cor0035400.1,Cor0035790.1,Cor0037500.1,Cor0045970.1,Cor0047340.1,Cor0053160.1,Cor0057550.1,Cor0058280.1,Cor0060040.1,Cor0063800.1,Cor0066030.1,Cor0069110.1,Cor0071740.1,Cor0072200.1,Cor0082170.1,Cor0082760.1,Cor0084270.1,Cor0091340.1,Cor0091800.1,Cor0092990.1,Cor0093220.1,Cor0093520.1,Cor009380…	Cor0005970.1,Cor0008060.1,Cor0012480.1,Cor0015390.1,Cor0020060.1,Cor0022030.1,Cor0029030.1,Cor0034470.1,Cor0035400.1,Cor0035790.1,Cor0037500.1,Cor0045970.1,Cor0047340.1,Cor0053160.1,Cor0057550.1,Cor0058280.1,Cor0060040.1,Cor0063800.1,Cor0066030.1,Cor0069110.1,Cor0071740.1,Cor0072200.1,Cor0082170.1,Cor0082760.1,Cor0084270.1,Cor0091340.1,Cor0091800.1,Cor0092990.1,Cor0093220.1,Cor0093520.1,Cor009380…
GO:0055082	cellular chemical homeostasis	biological_process	24/1153	158/15074	1.98588162965077	0.000926502255648498	0.0260670674307454	24	Cor0001250.1,Cor0022740.1,Cor0025110.1,Cor0035000.1,Cor0046260.1,Cor0060040.1,Cor0062440.1,Cor0072200.1,Cor0078070.1,Cor0095440.1,Cor0096850.1,Cor0120500.1,Cor0130370.1,Cor0133540.1,Cor0135780.1,Cor0138640.1,Cor0149410.1,Cor0153850.1,Cor0155980.1,Cor0155990.1,Cor0169720.1,Cor0196600.1,Cor0202530.1,Cor0222180.1	Cor0001250.1,Cor0022740.1,Cor0025110.1,Cor0035000.1,Cor0046260.1,Cor0060040.1,Cor0062440.1,Cor0072200.1,Cor0078070.1,Cor0095440.1,Cor0096850.1,Cor0120500.1,Cor0130370.1,Cor0133540.1,Cor0135780.1,Cor0138640.1,Cor0149410.1,Cor0153850.1,Cor0155980.1,Cor0155990.1,Cor0169720.1,Cor0196600.1,Cor0202530.1,Cor0222180.1
GO:0022804	active transmembrane transporter activity	molecular_function	58/1153	504/15074	1.50451548066466	0.00112234284724433	0.0313283889250484	58	Cor0001250.1,Cor0001740.1,Cor0006020.1,Cor0017160.1,Cor0023350.1,Cor0028010.1,Cor0035470.1,Cor0040780.1,Cor0047780.1,Cor0050970.1,Cor0067420.1,Cor0074650.1,Cor0075230.1,Cor0076510.1,Cor0077390.1,Cor0079290.1,Cor0083700.1,Cor0092930.1,Cor0093480.1,Cor0096850.1,Cor0098770.1,Cor0100160.1,Cor0102210.1,Cor0102220.1,Cor0111810.1,Cor0116060.1,Cor0117090.1,Cor0120130.1,Cor0120150.1,Cor0122820.1,Cor012321…	Cor0001250.1,Cor0001740.1,Cor0006020.1,Cor0017160.1,Cor0023350.1,Cor0028010.1,Cor0035470.1,Cor0040780.1,Cor0047780.1,Cor0050970.1,Cor0067420.1,Cor0074650.1,Cor0075230.1,Cor0076510.1,Cor0077390.1,Cor0079290.1,Cor0083700.1,Cor0092930.1,Cor0093480.1,Cor0096850.1,Cor0098770.1,Cor0100160.1,Cor0102210.1,Cor0102220.1,Cor0111810.1,Cor0116060.1,Cor0117090.1,Cor0120130.1,Cor0120150.1,Cor0122820.1,Cor012321…
GO:0005976	polysaccharide metabolic process	biological_process	46/1153	378/15074	1.59098188759941	0.00114630908482438	0.0317473883258002	46	Cor0005970.1,Cor0012480.1,Cor0015390.1,Cor0020060.1,Cor0022030.1,Cor0029030.1,Cor0034470.1,Cor0035400.1,Cor0037500.1,Cor0053160.1,Cor0057550.1,Cor0063800.1,Cor0069110.1,Cor0071740.1,Cor0082170.1,Cor0082760.1,Cor0091340.1,Cor0091800.1,Cor0093520.1,Cor0093800.1,Cor0109160.1,Cor0109870.1,Cor0120410.1,Cor0121210.1,Cor0122580.1,Cor0134760.1,Cor0135000.1,Cor0145140.1,Cor0149520.1,Cor0154690.1,Cor016391…	Cor0005970.1,Cor0012480.1,Cor0015390.1,Cor0020060.1,Cor0022030.1,Cor0029030.1,Cor0034470.1,Cor0035400.1,Cor0037500.1,Cor0053160.1,Cor0057550.1,Cor0063800.1,Cor0069110.1,Cor0071740.1,Cor0082170.1,Cor0082760.1,Cor0091340.1,Cor0091800.1,Cor0093520.1,Cor0093800.1,Cor0109160.1,Cor0109870.1,Cor0120410.1,Cor0121210.1,Cor0122580.1,Cor0134760.1,Cor0135000.1,Cor0145140.1,Cor0149520.1,Cor0154690.1,Cor016391…
GO:0061640	cytoskeleton-dependent cytokinesis	biological_process	10/1153	43/15074	3.04040016942657	0.00122853127898404	0.0332696821685312	10	Cor0024720.1,Cor0082170.1,Cor0084010.1,Cor0124510.1,Cor0163910.1,Cor0184000.1,Cor0184010.1,Cor0186020.1,Cor0196420.1,Cor0216840.1	Cor0024720.1,Cor0082170.1,Cor0084010.1,Cor0124510.1,Cor0163910.1,Cor0184000.1,Cor0184010.1,Cor0186020.1,Cor0196420.1,Cor0216840.1
GO:2001057	reactive nitrogen species metabolic process	biological_process	9/1153	36/15074	3.26843018213356	0.00123589800666801	0.0332696821685312	9	Cor0010250.1,Cor0057310.1,Cor0075230.1,Cor0086100.1,Cor0129890.1,Cor0134380.1,Cor0141460.1,Cor0145110.1,Cor0152620.1	Cor0010250.1,Cor0057310.1,Cor0075230.1,Cor0086100.1,Cor0129890.1,Cor0134380.1,Cor0141460.1,Cor0145110.1,Cor0152620.1
GO:0005372	water transmembrane transporter activity	molecular_function	7/1153	23/15074	3.97895848259738	0.0012388146815927	0.0332696821685312	7	Cor0027120.1,Cor0051610.1,Cor0062210.1,Cor0086760.1,Cor0100540.1,Cor0163420.1,Cor0209600.1	Cor0027120.1,Cor0051610.1,Cor0062210.1,Cor0086760.1,Cor0100540.1,Cor0163420.1,Cor0209600.1
GO:0015250	water channel activity	molecular_function	7/1153	23/15074	3.97895848259738	0.0012388146815927	0.0332696821685312	7	Cor0027120.1,Cor0051610.1,Cor0062210.1,Cor0086760.1,Cor0100540.1,Cor0163420.1,Cor0209600.1	Cor0027120.1,Cor0051610.1,Cor0062210.1,Cor0086760.1,Cor0100540.1,Cor0163420.1,Cor0209600.1
GO:0001134	transcription regulator recruiting activity	molecular_function	15/1153	82/15074	2.39153427960993	0.00125817381175841	0.0332852698707729	15	Cor0003200.1,Cor0037910.1,Cor0054630.1,Cor0063830.1,Cor0091010.1,Cor0108320.1,Cor0118770.1,Cor0134090.1,Cor0156930.1,Cor0165880.1,Cor0170720.1,Cor0173250.1,Cor0178760.1,Cor0178860.1,Cor0193930.1	Cor0003200.1,Cor0037910.1,Cor0054630.1,Cor0063830.1,Cor0091010.1,Cor0108320.1,Cor0118770.1,Cor0134090.1,Cor0156930.1,Cor0165880.1,Cor0170720.1,Cor0173250.1,Cor0178760.1,Cor0178860.1,Cor0193930.1
GO:0001135	RNA polymerase II transcription regulator recruiting activity	molecular_function	15/1153	82/15074	2.39153427960993	0.00125817381175841	0.0332852698707729	15	Cor0003200.1,Cor0037910.1,Cor0054630.1,Cor0063830.1,Cor0091010.1,Cor0108320.1,Cor0118770.1,Cor0134090.1,Cor0156930.1,Cor0165880.1,Cor0170720.1,Cor0173250.1,Cor0178760.1,Cor0178860.1,Cor0193930.1	Cor0003200.1,Cor0037910.1,Cor0054630.1,Cor0063830.1,Cor0091010.1,Cor0108320.1,Cor0118770.1,Cor0134090.1,Cor0156930.1,Cor0165880.1,Cor0170720.1,Cor0173250.1,Cor0178760.1,Cor0178860.1,Cor0193930.1
GO:0045551	cinnamyl-alcohol dehydrogenase activity	molecular_function	5/1153	12/15074	5.44738363688927	0.0013032758736502	0.0339714189124262	5	Cor0060560.1,Cor0200460.1,Cor0200480.1,Cor0200490.1,Cor0213080.1	Cor0060560.1,Cor0200460.1,Cor0200480.1,Cor0200490.1,Cor0213080.1
GO:0052747	sinapyl alcohol dehydrogenase activity	molecular_function	5/1153	12/15074	5.44738363688927	0.0013032758736502	0.0339714189124262	5	Cor0060560.1,Cor0200460.1,Cor0200480.1,Cor0200490.1,Cor0213080.1	Cor0060560.1,Cor0200460.1,Cor0200480.1,Cor0200490.1,Cor0213080.1
GO:0031225	anchored component of membrane	cellular_component	24/1153	162/15074	1.93684751533841	0.00132077325312541	0.034176213009705	24	Cor0002450.1,Cor0054710.1,Cor0058950.1,Cor0072460.1,Cor0084560.1,Cor0102420.1,Cor0102430.1,Cor0104230.1,Cor0104800.1,Cor0140250.1,Cor0140260.1,Cor0142560.1,Cor0143760.1,Cor0164250.1,Cor0168080.1,Cor0177110.1,Cor0179820.1,Cor0188460.1,Cor0197550.1,Cor0201650.1,Cor0203550.1,Cor0205780.1,Cor0208060.1,Cor0212680.1	Cor0002450.1,Cor0054710.1,Cor0058950.1,Cor0072460.1,Cor0084560.1,Cor0102420.1,Cor0102430.1,Cor0104230.1,Cor0104800.1,Cor0140250.1,Cor0140260.1,Cor0142560.1,Cor0143760.1,Cor0164250.1,Cor0168080.1,Cor0177110.1,Cor0179820.1,Cor0188460.1,Cor0197550.1,Cor0201650.1,Cor0203550.1,Cor0205780.1,Cor0208060.1,Cor0212680.1
GO:0042626	ATPase-coupled transmembrane transporter activity	molecular_function	28/1153	201/15074	1.82121482785552	0.00144757049370259	0.0371857782621426	28	Cor0001740.1,Cor0017160.1,Cor0023350.1,Cor0035470.1,Cor0047780.1,Cor0050970.1,Cor0067420.1,Cor0083700.1,Cor0092930.1,Cor0093480.1,Cor0102210.1,Cor0102220.1,Cor0116060.1,Cor0117090.1,Cor0120130.1,Cor0120150.1,Cor0123210.1,Cor0123220.1,Cor0140760.1,Cor0140780.1,Cor0157060.1,Cor0170080.1,Cor0170090.1,Cor0195510.1,Cor0195570.1,Cor0200000.1,Cor0200160.1,Cor0200170.1	Cor0001740.1,Cor0017160.1,Cor0023350.1,Cor0035470.1,Cor0047780.1,Cor0050970.1,Cor0067420.1,Cor0083700.1,Cor0092930.1,Cor0093480.1,Cor0102210.1,Cor0102220.1,Cor0116060.1,Cor0117090.1,Cor0120130.1,Cor0120150.1,Cor0123210.1,Cor0123220.1,Cor0140760.1,Cor0140780.1,Cor0157060.1,Cor0170080.1,Cor0170090.1,Cor0195510.1,Cor0195570.1,Cor0200000.1,Cor0200160.1,Cor0200170.1
GO:0016679	oxidoreductase activity, acting on diphenols and related substances as donors	molecular_function	10/1153	44/15074	2.97130016557597	0.00148264106589513	0.03781268042157	10	Cor0000640.1,Cor0000660.1,Cor0021050.1,Cor0023570.1,Cor0023580.1,Cor0028520.1,Cor0040640.1,Cor0124220.1,Cor0166480.1,Cor0172100.1	Cor0000640.1,Cor0000660.1,Cor0021050.1,Cor0023570.1,Cor0023580.1,Cor0028520.1,Cor0040640.1,Cor0124220.1,Cor0166480.1,Cor0172100.1
GO:0009751	response to salicylic acid	biological_process	25/1153	173/15074	1.88926600123327	0.00151600486324943	0.0383874088587088	25	Cor0003200.1,Cor0021780.1,Cor0024620.1,Cor0046400.1,Cor0053300.1,Cor0054630.1,Cor0063830.1,Cor0069110.1,Cor0072200.1,Cor0076960.1,Cor0078000.1,Cor0113470.1,Cor0118240.1,Cor0118280.1,Cor0118310.1,Cor0118340.1,Cor0118770.1,Cor0130190.1,Cor0135440.1,Cor0165880.1,Cor0171310.1,Cor0173250.1,Cor0173280.1,Cor0193930.1,Cor0219560.1	Cor0003200.1,Cor0021780.1,Cor0024620.1,Cor0046400.1,Cor0053300.1,Cor0054630.1,Cor0063830.1,Cor0069110.1,Cor0072200.1,Cor0076960.1,Cor0078000.1,Cor0113470.1,Cor0118240.1,Cor0118280.1,Cor0118310.1,Cor0118340.1,Cor0118770.1,Cor0130190.1,Cor0135440.1,Cor0165880.1,Cor0171310.1,Cor0173250.1,Cor0173280.1,Cor0193930.1,Cor0219560.1
GO:0098656	anion transmembrane transport	biological_process	16/1153	92/15074	2.27369056148422	0.00153598617687567	0.0386175248015904	16	Cor0001400.1,Cor0077390.1,Cor0079290.1,Cor0092700.1,Cor0102210.1,Cor0102220.1,Cor0116320.1,Cor0129440.1,Cor0138640.1,Cor0144930.1,Cor0147760.1,Cor0150020.1,Cor0153260.1,Cor0166440.1,Cor0185700.1,Cor0208530.1	Cor0001400.1,Cor0077390.1,Cor0079290.1,Cor0092700.1,Cor0102210.1,Cor0102220.1,Cor0116320.1,Cor0129440.1,Cor0138640.1,Cor0144930.1,Cor0147760.1,Cor0150020.1,Cor0153260.1,Cor0166440.1,Cor0185700.1,Cor0208530.1
GO:0030001	metal ion transport	biological_process	30/1153	222/15074	1.76671901736949	0.00162685873625112	0.0406141846479593	30	Cor0000060.1,Cor0001250.1,Cor0025110.1,Cor0026810.1,Cor0029700.1,Cor0031270.1,Cor0035000.1,Cor0039000.1,Cor0046260.1,Cor0053690.1,Cor0059890.1,Cor0062440.1,Cor0078070.1,Cor0097390.1,Cor0117360.1,Cor0130370.1,Cor0135780.1,Cor0149410.1,Cor0153850.1,Cor0155980.1,Cor0155990.1,Cor0157060.1,Cor0158490.1,Cor0158510.1,Cor0169720.1,Cor0170080.1,Cor0170090.1,Cor0196600.1,Cor0200770.1,Cor0202530.1	Cor0000060.1,Cor0001250.1,Cor0025110.1,Cor0026810.1,Cor0029700.1,Cor0031270.1,Cor0035000.1,Cor0039000.1,Cor0046260.1,Cor0053690.1,Cor0059890.1,Cor0062440.1,Cor0078070.1,Cor0097390.1,Cor0117360.1,Cor0130370.1,Cor0135780.1,Cor0149410.1,Cor0153850.1,Cor0155980.1,Cor0155990.1,Cor0157060.1,Cor0158490.1,Cor0158510.1,Cor0169720.1,Cor0170080.1,Cor0170090.1,Cor0196600.1,Cor0200770.1,Cor0202530.1
GO:1902170	cellular response to reactive nitrogen species	biological_process	6/1153	18/15074	4.35790690951142	0.00164564076691276	0.0407957798510891	6	Cor0010250.1,Cor0057310.1,Cor0097330.1,Cor0141460.1,Cor0143750.1,Cor0206800.1	Cor0010250.1,Cor0057310.1,Cor0097330.1,Cor0141460.1,Cor0143750.1,Cor0206800.1
GO:0010685	tetracyclic triterpenoid metabolic process	biological_process	3/1153	4/15074	9.80529054640069	0.00168354282261332	0.0408778034668782	3	Cor0038540.1,Cor0038550.1,Cor0038560.1	Cor0038540.1,Cor0038550.1,Cor0038560.1
GO:0010686	tetracyclic triterpenoid biosynthetic process	biological_process	3/1153	4/15074	9.80529054640069	0.00168354282261332	0.0408778034668782	3	Cor0038540.1,Cor0038550.1,Cor0038560.1	Cor0038540.1,Cor0038550.1,Cor0038560.1
GO:0016871	cycloartenol synthase activity	molecular_function	3/1153	4/15074	9.80529054640069	0.00168354282261332	0.0408778034668782	3	Cor0038540.1,Cor0038550.1,Cor0038560.1	Cor0038540.1,Cor0038550.1,Cor0038560.1
GO:0042807	central vacuole	cellular_component	4/1153	8/15074	6.53686036426713	0.00185581999831153	0.0447542985987372	4	Cor0027120.1,Cor0051610.1,Cor0086760.1,Cor0163420.1	Cor0027120.1,Cor0051610.1,Cor0086760.1,Cor0163420.1
GO:0009574	preprophase band	cellular_component	5/1153	13/15074	5.02835412635933	0.00198521749041936	0.0475513243482205	5	Cor0164880.1,Cor0164890.1,Cor0180270.1,Cor0196420.1,Cor0202940.1	Cor0164880.1,Cor0164890.1,Cor0180270.1,Cor0196420.1,Cor0202940.1
GO:0015399	primary active transmembrane transporter activity	molecular_function	29/1153	216/15074	1.75526806077543	0.00212773482885831	0.0502596046886455	29	Cor0001740.1,Cor0017160.1,Cor0023350.1,Cor0035470.1,Cor0047780.1,Cor0050970.1,Cor0067420.1,Cor0083700.1,Cor0092930.1,Cor0093480.1,Cor0098770.1,Cor0102210.1,Cor0102220.1,Cor0116060.1,Cor0117090.1,Cor0120130.1,Cor0120150.1,Cor0123210.1,Cor0123220.1,Cor0140760.1,Cor0140780.1,Cor0157060.1,Cor0170080.1,Cor0170090.1,Cor0195510.1,Cor0195570.1,Cor0200000.1,Cor0200160.1,Cor0200170.1	Cor0001740.1,Cor0017160.1,Cor0023350.1,Cor0035470.1,Cor0047780.1,Cor0050970.1,Cor0067420.1,Cor0083700.1,Cor0092930.1,Cor0093480.1,Cor0098770.1,Cor0102210.1,Cor0102220.1,Cor0116060.1,Cor0117090.1,Cor0120130.1,Cor0120150.1,Cor0123210.1,Cor0123220.1,Cor0140760.1,Cor0140780.1,Cor0157060.1,Cor0170080.1,Cor0170090.1,Cor0195510.1,Cor0195570.1,Cor0200000.1,Cor0200160.1,Cor0200170.1
GO:0051707	response to other organism	biological_process	95/1153	931/15074	1.33405313556472	0.00213308247504218	0.0502596046886455	95	Cor0000190.1,Cor0001620.1,Cor0001640.1,Cor0002360.1,Cor0005970.1,Cor0011110.1,Cor0014130.1,Cor0019360.1,Cor0020060.1,Cor0020800.1,Cor0021780.1,Cor0030370.1,Cor0030550.1,Cor0031270.1,Cor0032170.1,Cor0035140.1,Cor0037500.1,Cor0037930.1,Cor0038670.1,Cor0038730.1,Cor0038750.1,Cor0041020.1,Cor0043020.1,Cor0054880.1,Cor0058110.1,Cor0058380.1,Cor0058950.1,Cor0061080.1,Cor0062440.1,Cor0065930.1,Cor006637…	Cor0000190.1,Cor0001620.1,Cor0001640.1,Cor0002360.1,Cor0005970.1,Cor0011110.1,Cor0014130.1,Cor0019360.1,Cor0020060.1,Cor0020800.1,Cor0021780.1,Cor0030370.1,Cor0030550.1,Cor0031270.1,Cor0032170.1,Cor0035140.1,Cor0037500.1,Cor0037930.1,Cor0038670.1,Cor0038730.1,Cor0038750.1,Cor0041020.1,Cor0043020.1,Cor0054880.1,Cor0058110.1,Cor0058380.1,Cor0058950.1,Cor0061080.1,Cor0062440.1,Cor0065930.1,Cor006637…
GO:0005506	iron ion binding	molecular_function	35/1153	276/15074	1.65789936774891	0.00214200015927657	0.0502596046886455	35	Cor0016900.1,Cor0021900.1,Cor0024680.1,Cor0027020.1,Cor0029880.1,Cor0030370.1,Cor0030530.1,Cor0040750.1,Cor0042190.1,Cor0054680.1,Cor0059480.1,Cor0071570.1,Cor0071580.1,Cor0076160.1,Cor0082690.1,Cor0087060.1,Cor0091880.1,Cor0097890.1,Cor0102860.1,Cor0105070.1,Cor0112890.1,Cor0114980.1,Cor0122780.1,Cor0123300.1,Cor0127410.1,Cor0132030.1,Cor0149410.1,Cor0157590.1,Cor0163970.1,Cor0172270.1,Cor017838…	Cor0016900.1,Cor0021900.1,Cor0024680.1,Cor0027020.1,Cor0029880.1,Cor0030370.1,Cor0030530.1,Cor0040750.1,Cor0042190.1,Cor0054680.1,Cor0059480.1,Cor0071570.1,Cor0071580.1,Cor0076160.1,Cor0082690.1,Cor0087060.1,Cor0091880.1,Cor0097890.1,Cor0102860.1,Cor0105070.1,Cor0112890.1,Cor0114980.1,Cor0122780.1,Cor0123300.1,Cor0127410.1,Cor0132030.1,Cor0149410.1,Cor0157590.1,Cor0163970.1,Cor0172270.1,Cor017838…
GO:0009605	response to external stimulus	biological_process	122/1153	1243/15074	1.28318095646113	0.00215499574405476	0.0502596046886455	122	Cor0000190.1,Cor0001620.1,Cor0001640.1,Cor0002360.1,Cor0005970.1,Cor0011110.1,Cor0014130.1,Cor0019360.1,Cor0020060.1,Cor0020800.1,Cor0021780.1,Cor0022740.1,Cor0024680.1,Cor0030370.1,Cor0030550.1,Cor0030720.1,Cor0031270.1,Cor0032170.1,Cor0035140.1,Cor0037500.1,Cor0037930.1,Cor0038670.1,Cor0038730.1,Cor0038750.1,Cor0041020.1,Cor0043020.1,Cor0047740.1,Cor0054880.1,Cor0058110.1,Cor0058380.1,Cor005895…	Cor0000190.1,Cor0001620.1,Cor0001640.1,Cor0002360.1,Cor0005970.1,Cor0011110.1,Cor0014130.1,Cor0019360.1,Cor0020060.1,Cor0020800.1,Cor0021780.1,Cor0022740.1,Cor0024680.1,Cor0030370.1,Cor0030550.1,Cor0030720.1,Cor0031270.1,Cor0032170.1,Cor0035140.1,Cor0037500.1,Cor0037930.1,Cor0038670.1,Cor0038730.1,Cor0038750.1,Cor0041020.1,Cor0043020.1,Cor0047740.1,Cor0054880.1,Cor0058110.1,Cor0058380.1,Cor005895…
GO:0004180	carboxypeptidase activity	molecular_function	9/1153	39/15074	3.0170124758156	0.00226086820833638	0.05238416861799	9	Cor0017550.1,Cor0017560.1,Cor0074090.1,Cor0089400.1,Cor0128010.1,Cor0171910.1,Cor0175830.1,Cor0186120.1,Cor0201610.1	Cor0017550.1,Cor0017560.1,Cor0074090.1,Cor0089400.1,Cor0128010.1,Cor0171910.1,Cor0175830.1,Cor0186120.1,Cor0201610.1
GO:0043207	response to external biotic stimulus	biological_process	95/1153	934/15074	1.32976816831987	0.00234975858133124	0.0540902218884367	95	Cor0000190.1,Cor0001620.1,Cor0001640.1,Cor0002360.1,Cor0005970.1,Cor0011110.1,Cor0014130.1,Cor0019360.1,Cor0020060.1,Cor0020800.1,Cor0021780.1,Cor0030370.1,Cor0030550.1,Cor0031270.1,Cor0032170.1,Cor0035140.1,Cor0037500.1,Cor0037930.1,Cor0038670.1,Cor0038730.1,Cor0038750.1,Cor0041020.1,Cor0043020.1,Cor0054880.1,Cor0058110.1,Cor0058380.1,Cor0058950.1,Cor0061080.1,Cor0062440.1,Cor0065930.1,Cor006637…	Cor0000190.1,Cor0001620.1,Cor0001640.1,Cor0002360.1,Cor0005970.1,Cor0011110.1,Cor0014130.1,Cor0019360.1,Cor0020060.1,Cor0020800.1,Cor0021780.1,Cor0030370.1,Cor0030550.1,Cor0031270.1,Cor0032170.1,Cor0035140.1,Cor0037500.1,Cor0037930.1,Cor0038670.1,Cor0038730.1,Cor0038750.1,Cor0041020.1,Cor0043020.1,Cor0054880.1,Cor0058110.1,Cor0058380.1,Cor0058950.1,Cor0061080.1,Cor0062440.1,Cor0065930.1,Cor006637…
GO:0044403	symbiotic process	biological_process	19/1153	123/15074	2.01951783611505	0.00248608906094105	0.056702489469469	19	Cor0002690.1,Cor0014130.1,Cor0014140.1,Cor0020800.1,Cor0043020.1,Cor0064320.1,Cor0066840.1,Cor0099010.1,Cor0111890.1,Cor0122610.1,Cor0138490.1,Cor0140580.1,Cor0158890.1,Cor0160810.1,Cor0180270.1,Cor0181150.1,Cor0216540.1,Cor0221240.1,Cor0221250.1	Cor0002690.1,Cor0014130.1,Cor0014140.1,Cor0020800.1,Cor0043020.1,Cor0064320.1,Cor0066840.1,Cor0099010.1,Cor0111890.1,Cor0122610.1,Cor0138490.1,Cor0140580.1,Cor0158890.1,Cor0160810.1,Cor0180270.1,Cor0181150.1,Cor0216540.1,Cor0221240.1,Cor0221250.1
GO:0072593	reactive oxygen species metabolic process	biological_process	18/1153	114/15074	2.06427169397909	0.00249522943786662	0.056702489469469	18	Cor0002360.1,Cor0005210.1,Cor0014020.1,Cor0050900.1,Cor0079000.1,Cor0103940.1,Cor0107170.1,Cor0107190.1,Cor0109650.1,Cor0111420.1,Cor0129890.1,Cor0141350.1,Cor0171790.1,Cor0179330.1,Cor0196300.1,Cor0203910.1,Cor0218190.1,Cor0220980.1	Cor0002360.1,Cor0005210.1,Cor0014020.1,Cor0050900.1,Cor0079000.1,Cor0103940.1,Cor0107170.1,Cor0107190.1,Cor0109650.1,Cor0111420.1,Cor0129890.1,Cor0141350.1,Cor0171790.1,Cor0179330.1,Cor0196300.1,Cor0203910.1,Cor0218190.1,Cor0220980.1
GO:0010033	response to organic substance	biological_process	146/1153	1534/15074	1.24430458042112	0.00270514476758499	0.0610811350387821	146	Cor0001470.1,Cor0001620.1,Cor0001640.1,Cor0003200.1,Cor0003520.1,Cor0011270.1,Cor0013480.1,Cor0014270.1,Cor0017310.1,Cor0017770.1,Cor0019470.1,Cor0020800.1,Cor0021780.1,Cor0023070.1,Cor0024620.1,Cor0029700.1,Cor0032170.1,Cor0035140.1,Cor0037930.1,Cor0038980.1,Cor0046400.1,Cor0051740.1,Cor0053200.1,Cor0053300.1,Cor0054630.1,Cor0054650.1,Cor0054880.1,Cor0057740.1,Cor0060400.1,Cor0061080.1,Cor006266…	Cor0001470.1,Cor0001620.1,Cor0001640.1,Cor0003200.1,Cor0003520.1,Cor0011270.1,Cor0013480.1,Cor0014270.1,Cor0017310.1,Cor0017770.1,Cor0019470.1,Cor0020800.1,Cor0021780.1,Cor0023070.1,Cor0024620.1,Cor0029700.1,Cor0032170.1,Cor0035140.1,Cor0037930.1,Cor0038980.1,Cor0046400.1,Cor0051740.1,Cor0053200.1,Cor0053300.1,Cor0054630.1,Cor0054650.1,Cor0054880.1,Cor0057740.1,Cor0060400.1,Cor0061080.1,Cor006266…
GO:0022890	inorganic cation transmembrane transporter activity	molecular_function	44/1153	374/15074	1.53808479159227	0.00279830315126561	0.0627847131090923	44	Cor0000060.1,Cor0001250.1,Cor0001740.1,Cor0002690.1,Cor0026810.1,Cor0029700.1,Cor0031270.1,Cor0039000.1,Cor0045390.1,Cor0046260.1,Cor0050970.1,Cor0053690.1,Cor0059890.1,Cor0067420.1,Cor0076510.1,Cor0078070.1,Cor0097390.1,Cor0098770.1,Cor0116060.1,Cor0117360.1,Cor0136210.1,Cor0140420.1,Cor0140760.1,Cor0140780.1,Cor0156570.1,Cor0157060.1,Cor0158490.1,Cor0158510.1,Cor0160780.1,Cor0170080.1,Cor017009…	Cor0000060.1,Cor0001250.1,Cor0001740.1,Cor0002690.1,Cor0026810.1,Cor0029700.1,Cor0031270.1,Cor0039000.1,Cor0045390.1,Cor0046260.1,Cor0050970.1,Cor0053690.1,Cor0059890.1,Cor0067420.1,Cor0076510.1,Cor0078070.1,Cor0097390.1,Cor0098770.1,Cor0116060.1,Cor0117360.1,Cor0136210.1,Cor0140420.1,Cor0140760.1,Cor0140780.1,Cor0156570.1,Cor0157060.1,Cor0158490.1,Cor0158510.1,Cor0160780.1,Cor0170080.1,Cor017009…
GO:0008271	secondary active sulfate transmembrane transporter activity	molecular_function	5/1153	14/15074	4.66918597447652	0.00289516222098518	0.0645493715307702	5	Cor0028010.1,Cor0130420.1,Cor0141060.1,Cor0141070.1,Cor0166440.1	Cor0028010.1,Cor0130420.1,Cor0141060.1,Cor0141070.1,Cor0166440.1
GO:0009414	response to water deprivation	biological_process	34/1153	272/15074	1.63421509106678	0.00310769473999672	0.0686883162567613	34	Cor0001240.1,Cor0013480.1,Cor0017770.1,Cor0018080.1,Cor0019470.1,Cor0021970.1,Cor0023070.1,Cor0023350.1,Cor0032170.1,Cor0051740.1,Cor0062210.1,Cor0066050.1,Cor0066060.1,Cor0080940.1,Cor0084270.1,Cor0090890.1,Cor0093320.1,Cor0098770.1,Cor0100270.1,Cor0117360.1,Cor0120570.1,Cor0120580.1,Cor0134760.1,Cor0140410.1,Cor0141350.1,Cor0157240.1,Cor0166090.1,Cor0167830.1,Cor0170560.1,Cor0179330.1,Cor018802…	Cor0001240.1,Cor0013480.1,Cor0017770.1,Cor0018080.1,Cor0019470.1,Cor0021970.1,Cor0023070.1,Cor0023350.1,Cor0032170.1,Cor0051740.1,Cor0062210.1,Cor0066050.1,Cor0066060.1,Cor0080940.1,Cor0084270.1,Cor0090890.1,Cor0093320.1,Cor0098770.1,Cor0100270.1,Cor0117360.1,Cor0120570.1,Cor0120580.1,Cor0134760.1,Cor0140410.1,Cor0141350.1,Cor0157240.1,Cor0166090.1,Cor0167830.1,Cor0170560.1,Cor0179330.1,Cor018802…
GO:0004805	trehalose-phosphatase activity	molecular_function	4/1153	9/15074	5.81054254601523	0.00313893010820743	0.0686883162567613	4	Cor0035790.1,Cor0136770.1,Cor0156530.1,Cor0198590.1	Cor0035790.1,Cor0136770.1,Cor0156530.1,Cor0198590.1
GO:0008574	ATP-dependent microtubule motor activity, plus-end-directed	molecular_function	4/1153	9/15074	5.81054254601523	0.00313893010820743	0.0686883162567613	4	Cor0086440.1,Cor0110550.1,Cor0162710.1,Cor0175240.1	Cor0086440.1,Cor0110550.1,Cor0162710.1,Cor0175240.1
GO:0016020	membrane	cellular_component	464/1153	5497/15074	1.10354855703837	0.00320874980373476	0.0697853868358265	464	Cor0000060.1,Cor0000940.1,Cor0001240.1,Cor0001250.1,Cor0001400.1,Cor0001620.1,Cor0001640.1,Cor0001740.1,Cor0001870.1,Cor0002450.1,Cor0002690.1,Cor0006020.1,Cor0006100.1,Cor0007330.1,Cor0007860.1,Cor0008710.1,Cor0010250.1,Cor0011290.1,Cor0012480.1,Cor0013320.1,Cor0014130.1,Cor0014140.1,Cor0014270.1,Cor0014860.1,Cor0016450.1,Cor0016900.1,Cor0017160.1,Cor0017170.1,Cor0018080.1,Cor0018280.1,Cor001928…	Cor0000060.1,Cor0000940.1,Cor0001240.1,Cor0001250.1,Cor0001400.1,Cor0001620.1,Cor0001640.1,Cor0001740.1,Cor0001870.1,Cor0002450.1,Cor0002690.1,Cor0006020.1,Cor0006100.1,Cor0007330.1,Cor0007860.1,Cor0008710.1,Cor0010250.1,Cor0011290.1,Cor0012480.1,Cor0013320.1,Cor0014130.1,Cor0014140.1,Cor0014270.1,Cor0014860.1,Cor0016450.1,Cor0016900.1,Cor0017160.1,Cor0017170.1,Cor0018080.1,Cor0018280.1,Cor001928…
GO:0042625	ATPase-coupled ion transmembrane transporter activity	molecular_function	15/1153	90/15074	2.17895345475571	0.00325960458508845	0.0704591356959668	15	Cor0001740.1,Cor0050970.1,Cor0067420.1,Cor0102210.1,Cor0102220.1,Cor0116060.1,Cor0140760.1,Cor0140780.1,Cor0157060.1,Cor0170080.1,Cor0170090.1,Cor0195510.1,Cor0195570.1,Cor0200160.1,Cor0200170.1	Cor0001740.1,Cor0050970.1,Cor0067420.1,Cor0102210.1,Cor0102220.1,Cor0116060.1,Cor0140760.1,Cor0140780.1,Cor0157060.1,Cor0170080.1,Cor0170090.1,Cor0195510.1,Cor0195570.1,Cor0200160.1,Cor0200170.1
GO:0010410	hemicellulose metabolic process	biological_process	13/1153	73/15074	2.32819684206774	0.00331117938280179	0.0711401873456506	13	Cor0057550.1,Cor0069110.1,Cor0071740.1,Cor0091340.1,Cor0091800.1,Cor0093800.1,Cor0121210.1,Cor0145140.1,Cor0180170.1,Cor0188370.1,Cor0193700.1,Cor0221240.1,Cor0221250.1	Cor0057550.1,Cor0069110.1,Cor0071740.1,Cor0091340.1,Cor0091800.1,Cor0093800.1,Cor0121210.1,Cor0145140.1,Cor0180170.1,Cor0188370.1,Cor0193700.1,Cor0221240.1,Cor0221250.1
GO:0051187	cofactor catabolic process	biological_process	17/1153	108/15074	2.05790048504706	0.00335174134970717	0.0715778499079031	17	Cor0002360.1,Cor0005210.1,Cor0014020.1,Cor0050900.1,Cor0079000.1,Cor0103940.1,Cor0107170.1,Cor0107190.1,Cor0109650.1,Cor0111420.1,Cor0141350.1,Cor0171790.1,Cor0179330.1,Cor0196300.1,Cor0203910.1,Cor0218190.1,Cor0220980.1	Cor0002360.1,Cor0005210.1,Cor0014020.1,Cor0050900.1,Cor0079000.1,Cor0103940.1,Cor0107170.1,Cor0107190.1,Cor0109650.1,Cor0111420.1,Cor0141350.1,Cor0171790.1,Cor0179330.1,Cor0196300.1,Cor0203910.1,Cor0218190.1,Cor0220980.1
GO:0015925	galactosidase activity	molecular_function	7/1153	27/15074	3.38948315184222	0.00342722128613782	0.0727514937686142	7	Cor0045970.1,Cor0109570.1,Cor0145540.1,Cor0147830.1,Cor0192510.1,Cor0216910.1,Cor0219170.1	Cor0045970.1,Cor0109570.1,Cor0145540.1,Cor0147830.1,Cor0192510.1,Cor0216910.1,Cor0219170.1
GO:0034637	cellular carbohydrate biosynthetic process	biological_process	25/1153	184/15074	1.77632075115955	0.00354455780808238	0.0747943894622145	25	Cor0012480.1,Cor0020060.1,Cor0034470.1,Cor0035790.1,Cor0053160.1,Cor0057550.1,Cor0069110.1,Cor0071740.1,Cor0082170.1,Cor0109870.1,Cor0120410.1,Cor0121750.1,Cor0134760.1,Cor0136770.1,Cor0147110.1,Cor0154690.1,Cor0156530.1,Cor0163910.1,Cor0180170.1,Cor0184000.1,Cor0184010.1,Cor0198590.1,Cor0199180.1,Cor0213770.1,Cor0216840.1	Cor0012480.1,Cor0020060.1,Cor0034470.1,Cor0035790.1,Cor0053160.1,Cor0057550.1,Cor0069110.1,Cor0071740.1,Cor0082170.1,Cor0109870.1,Cor0120410.1,Cor0121750.1,Cor0134760.1,Cor0136770.1,Cor0147110.1,Cor0154690.1,Cor0156530.1,Cor0163910.1,Cor0180170.1,Cor0184000.1,Cor0184010.1,Cor0198590.1,Cor0199180.1,Cor0213770.1,Cor0216840.1
GO:0007049	cell cycle	biological_process	52/1153	465/15074	1.46200747931996	0.00360079321681683	0.0755314316781992	52	Cor0000670.1,Cor0008500.1,Cor0009060.1,Cor0014850.1,Cor0019190.1,Cor0022270.1,Cor0024720.1,Cor0027050.1,Cor0034470.1,Cor0041020.1,Cor0043060.1,Cor0051150.1,Cor0059080.1,Cor0064060.1,Cor0079420.1,Cor0082170.1,Cor0084010.1,Cor0085280.1,Cor0090210.1,Cor0092720.1,Cor0102010.1,Cor0102810.1,Cor0105480.1,Cor0108870.1,Cor0108930.1,Cor0108960.1,Cor0110640.1,Cor0120860.1,Cor0124510.1,Cor0129750.1,Cor013070…	Cor0000670.1,Cor0008500.1,Cor0009060.1,Cor0014850.1,Cor0019190.1,Cor0022270.1,Cor0024720.1,Cor0027050.1,Cor0034470.1,Cor0041020.1,Cor0043060.1,Cor0051150.1,Cor0059080.1,Cor0064060.1,Cor0079420.1,Cor0082170.1,Cor0084010.1,Cor0085280.1,Cor0090210.1,Cor0092720.1,Cor0102010.1,Cor0102810.1,Cor0105480.1,Cor0108870.1,Cor0108930.1,Cor0108960.1,Cor0110640.1,Cor0120860.1,Cor0124510.1,Cor0129750.1,Cor013070…
GO:0003700	DNA-binding transcription factor activity	molecular_function	104/1153	1052/15074	1.29245908342924	0.00363598321000658	0.0758209439969019	104	Cor0000440.1,Cor0000450.1,Cor0001470.1,Cor0003200.1,Cor0003520.1,Cor0007180.1,Cor0007340.1,Cor0018560.1,Cor0020820.1,Cor0022740.1,Cor0023180.1,Cor0024150.1,Cor0024620.1,Cor0025060.1,Cor0032970.1,Cor0035140.1,Cor0037190.1,Cor0037910.1,Cor0046400.1,Cor0046470.1,Cor0049260.1,Cor0054630.1,Cor0054650.1,Cor0057740.1,Cor0058660.1,Cor0061080.1,Cor0062660.1,Cor0063830.1,Cor0068610.1,Cor0071440.1,Cor007281…	Cor0000440.1,Cor0000450.1,Cor0001470.1,Cor0003200.1,Cor0003520.1,Cor0007180.1,Cor0007340.1,Cor0018560.1,Cor0020820.1,Cor0022740.1,Cor0023180.1,Cor0024150.1,Cor0024620.1,Cor0025060.1,Cor0032970.1,Cor0035140.1,Cor0037190.1,Cor0037910.1,Cor0046400.1,Cor0046470.1,Cor0049260.1,Cor0054630.1,Cor0054650.1,Cor0057740.1,Cor0058660.1,Cor0061080.1,Cor0062660.1,Cor0063830.1,Cor0068610.1,Cor0071440.1,Cor007281…
GO:0002833	positive regulation of response to biotic stimulus	biological_process	17/1153	109/15074	2.03902066408333	0.00369547545261817	0.0766108799972597	17	Cor0001620.1,Cor0001640.1,Cor0037190.1,Cor0042900.1,Cor0046470.1,Cor0053200.1,Cor0086600.1,Cor0093720.1,Cor0113470.1,Cor0131670.1,Cor0149610.1,Cor0165930.1,Cor0173280.1,Cor0175430.1,Cor0175450.1,Cor0191170.1,Cor0219560.1	Cor0001620.1,Cor0001640.1,Cor0037190.1,Cor0042900.1,Cor0046470.1,Cor0053200.1,Cor0086600.1,Cor0093720.1,Cor0113470.1,Cor0131670.1,Cor0149610.1,Cor0165930.1,Cor0173280.1,Cor0175430.1,Cor0175450.1,Cor0191170.1,Cor0219560.1
GO:0003824	catalytic activity	molecular_function	656/1153	8002/15074	1.07177715545095	0.00377691697593213	0.0778440155795314	656	Cor0000190.1,Cor0000630.1,Cor0000640.1,Cor0000660.1,Cor0000910.1,Cor0000940.1,Cor0001360.1,Cor0001380.1,Cor0001870.1,Cor0002360.1,Cor0002580.1,Cor0002590.1,Cor0002950.1,Cor0003230.1,Cor0005150.1,Cor0005210.1,Cor0005970.1,Cor0006010.1,Cor0007330.1,Cor0008060.1,Cor0008710.1,Cor0008810.1,Cor0009130.1,Cor0009160.1,Cor0009820.1,Cor0010630.1,Cor0010790.1,Cor0011110.1,Cor0011270.1,Cor0012480.1,Cor001402…	Cor0000190.1,Cor0000630.1,Cor0000640.1,Cor0000660.1,Cor0000910.1,Cor0000940.1,Cor0001360.1,Cor0001380.1,Cor0001870.1,Cor0002360.1,Cor0002580.1,Cor0002590.1,Cor0002950.1,Cor0003230.1,Cor0005150.1,Cor0005210.1,Cor0005970.1,Cor0006010.1,Cor0007330.1,Cor0008060.1,Cor0008710.1,Cor0008810.1,Cor0009130.1,Cor0009160.1,Cor0009820.1,Cor0010630.1,Cor0010790.1,Cor0011110.1,Cor0011270.1,Cor0012480.1,Cor001402…
GO:0010167	response to nitrate	biological_process	6/1153	21/15074	3.73534877958122	0.00394509220754036	0.0794911198132001	6	Cor0010250.1,Cor0040780.1,Cor0057310.1,Cor0134380.1,Cor0135440.1,Cor0141460.1	Cor0010250.1,Cor0040780.1,Cor0057310.1,Cor0134380.1,Cor0135440.1,Cor0141460.1
GO:0002230	positive regulation of defense response to virus by host	biological_process	3/1153	5/15074	7.84423243712056	0.00396895012889603	0.0794911198132001	3	Cor0093720.1,Cor0175430.1,Cor0175450.1	Cor0093720.1,Cor0175430.1,Cor0175450.1
GO:0005452	inorganic anion exchanger activity	molecular_function	3/1153	5/15074	7.84423243712056	0.00396895012889603	0.0794911198132001	3	Cor0096850.1,Cor0133540.1,Cor0138640.1	Cor0096850.1,Cor0133540.1,Cor0138640.1
GO:0050691	regulation of defense response to virus by host	biological_process	3/1153	5/15074	7.84423243712056	0.00396895012889603	0.0794911198132001	3	Cor0093720.1,Cor0175430.1,Cor0175450.1	Cor0093720.1,Cor0175430.1,Cor0175450.1
GO:1901684	arsenate ion transmembrane transport	biological_process	3/1153	5/15074	7.84423243712056	0.00396895012889603	0.0794911198132001	3	Cor0102210.1,Cor0102220.1,Cor0153260.1	Cor0102210.1,Cor0102220.1,Cor0153260.1
GO:0000278	mitotic cell cycle	biological_process	17/1153	110/15074	2.02048411259166	0.00406776447217572	0.0810125003026007	17	Cor0009060.1,Cor0024720.1,Cor0051150.1,Cor0064060.1,Cor0082170.1,Cor0084010.1,Cor0092720.1,Cor0102010.1,Cor0108930.1,Cor0108960.1,Cor0129750.1,Cor0163910.1,Cor0184000.1,Cor0184010.1,Cor0191830.1,Cor0196420.1,Cor0216840.1	Cor0009060.1,Cor0024720.1,Cor0051150.1,Cor0064060.1,Cor0082170.1,Cor0084010.1,Cor0092720.1,Cor0102010.1,Cor0108930.1,Cor0108960.1,Cor0129750.1,Cor0163910.1,Cor0184000.1,Cor0184010.1,Cor0191830.1,Cor0196420.1,Cor0216840.1
GO:0009415	response to water	biological_process	34/1153	277/15074	1.60471662371901	0.00415479164332577	0.0822834434390495	34	Cor0001240.1,Cor0013480.1,Cor0017770.1,Cor0018080.1,Cor0019470.1,Cor0021970.1,Cor0023070.1,Cor0023350.1,Cor0032170.1,Cor0051740.1,Cor0062210.1,Cor0066050.1,Cor0066060.1,Cor0080940.1,Cor0084270.1,Cor0090890.1,Cor0093320.1,Cor0098770.1,Cor0100270.1,Cor0117360.1,Cor0120570.1,Cor0120580.1,Cor0134760.1,Cor0140410.1,Cor0141350.1,Cor0157240.1,Cor0166090.1,Cor0167830.1,Cor0170560.1,Cor0179330.1,Cor018802…	Cor0001240.1,Cor0013480.1,Cor0017770.1,Cor0018080.1,Cor0019470.1,Cor0021970.1,Cor0023070.1,Cor0023350.1,Cor0032170.1,Cor0051740.1,Cor0062210.1,Cor0066050.1,Cor0066060.1,Cor0080940.1,Cor0084270.1,Cor0090890.1,Cor0093320.1,Cor0098770.1,Cor0100270.1,Cor0117360.1,Cor0120570.1,Cor0120580.1,Cor0134760.1,Cor0140410.1,Cor0141350.1,Cor0157240.1,Cor0166090.1,Cor0167830.1,Cor0170560.1,Cor0179330.1,Cor018802…
GO:0032559	adenyl ribonucleotide binding	molecular_function	220/1153	2450/15074	1.17396675929695	0.00437280809157226	0.086120026025687	220	Cor0000910.1,Cor0001740.1,Cor0003230.1,Cor0003940.1,Cor0008710.1,Cor0009450.1,Cor0014130.1,Cor0014140.1,Cor0014620.1,Cor0017160.1,Cor0017170.1,Cor0018840.1,Cor0018880.1,Cor0019360.1,Cor0022770.1,Cor0023350.1,Cor0024230.1,Cor0024240.1,Cor0024270.1,Cor0024720.1,Cor0027050.1,Cor0035470.1,Cor0035910.1,Cor0036850.1,Cor0038140.1,Cor0038670.1,Cor0038730.1,Cor0038750.1,Cor0042900.1,Cor0043060.1,Cor004412…	Cor0000910.1,Cor0001740.1,Cor0003230.1,Cor0003940.1,Cor0008710.1,Cor0009450.1,Cor0014130.1,Cor0014140.1,Cor0014620.1,Cor0017160.1,Cor0017170.1,Cor0018840.1,Cor0018880.1,Cor0019360.1,Cor0022770.1,Cor0023350.1,Cor0024230.1,Cor0024240.1,Cor0024270.1,Cor0024720.1,Cor0027050.1,Cor0035470.1,Cor0035910.1,Cor0036850.1,Cor0038140.1,Cor0038670.1,Cor0038730.1,Cor0038750.1,Cor0042900.1,Cor0043060.1,Cor004412…
GO:0032103	positive regulation of response to external stimulus	biological_process	17/1153	111/15074	2.00228155301876	0.00447034867527829	0.0875546190821079	17	Cor0001620.1,Cor0001640.1,Cor0037190.1,Cor0042900.1,Cor0046470.1,Cor0053200.1,Cor0086600.1,Cor0093720.1,Cor0113470.1,Cor0131670.1,Cor0149610.1,Cor0165930.1,Cor0173280.1,Cor0175430.1,Cor0175450.1,Cor0191170.1,Cor0219560.1	Cor0001620.1,Cor0001640.1,Cor0037190.1,Cor0042900.1,Cor0046470.1,Cor0053200.1,Cor0086600.1,Cor0093720.1,Cor0113470.1,Cor0131670.1,Cor0149610.1,Cor0165930.1,Cor0173280.1,Cor0175430.1,Cor0175450.1,Cor0191170.1,Cor0219560.1
GO:1903047	mitotic cell cycle process	biological_process	16/1153	102/15074	2.05077972212302	0.00450719031896185	0.0877911520918668	16	Cor0009060.1,Cor0024720.1,Cor0051150.1,Cor0064060.1,Cor0082170.1,Cor0084010.1,Cor0092720.1,Cor0102010.1,Cor0108930.1,Cor0108960.1,Cor0129750.1,Cor0163910.1,Cor0184000.1,Cor0184010.1,Cor0196420.1,Cor0216840.1	Cor0009060.1,Cor0024720.1,Cor0051150.1,Cor0064060.1,Cor0082170.1,Cor0084010.1,Cor0092720.1,Cor0102010.1,Cor0108930.1,Cor0108960.1,Cor0129750.1,Cor0163910.1,Cor0184000.1,Cor0184010.1,Cor0196420.1,Cor0216840.1
GO:0030554	adenyl nucleotide binding	molecular_function	220/1153	2452/15074	1.17300920076572	0.00454294716850512	0.0880040858598396	220	Cor0000910.1,Cor0001740.1,Cor0003230.1,Cor0003940.1,Cor0008710.1,Cor0009450.1,Cor0014130.1,Cor0014140.1,Cor0014620.1,Cor0017160.1,Cor0017170.1,Cor0018840.1,Cor0018880.1,Cor0019360.1,Cor0022770.1,Cor0023350.1,Cor0024230.1,Cor0024240.1,Cor0024270.1,Cor0024720.1,Cor0027050.1,Cor0035470.1,Cor0035910.1,Cor0036850.1,Cor0038140.1,Cor0038670.1,Cor0038730.1,Cor0038750.1,Cor0042900.1,Cor0043060.1,Cor004412…	Cor0000910.1,Cor0001740.1,Cor0003230.1,Cor0003940.1,Cor0008710.1,Cor0009450.1,Cor0014130.1,Cor0014140.1,Cor0014620.1,Cor0017160.1,Cor0017170.1,Cor0018840.1,Cor0018880.1,Cor0019360.1,Cor0022770.1,Cor0023350.1,Cor0024230.1,Cor0024240.1,Cor0024270.1,Cor0024720.1,Cor0027050.1,Cor0035470.1,Cor0035910.1,Cor0036850.1,Cor0038140.1,Cor0038670.1,Cor0038730.1,Cor0038750.1,Cor0042900.1,Cor0043060.1,Cor004412…
GO:0050661	NADP binding	molecular_function	11/1153	59/15074	2.4374733561674	0.00463500054675847	0.089299331186189	11	Cor0008060.1,Cor0069300.1,Cor0084440.1,Cor0116580.1,Cor0124940.1,Cor0131670.1,Cor0133440.1,Cor0170370.1,Cor0179240.1,Cor0188660.1,Cor0205770.1	Cor0008060.1,Cor0069300.1,Cor0084440.1,Cor0116580.1,Cor0124940.1,Cor0131670.1,Cor0133440.1,Cor0170370.1,Cor0179240.1,Cor0188660.1,Cor0205770.1
GO:0004601	peroxidase activity	molecular_function	17/1153	112/15074	1.98440403915252	0.00490502440311347	0.0934855457475121	17	Cor0002360.1,Cor0005210.1,Cor0014020.1,Cor0050900.1,Cor0079000.1,Cor0103940.1,Cor0107170.1,Cor0107190.1,Cor0109650.1,Cor0111420.1,Cor0141350.1,Cor0171790.1,Cor0179330.1,Cor0196300.1,Cor0203910.1,Cor0218190.1,Cor0220980.1	Cor0002360.1,Cor0005210.1,Cor0014020.1,Cor0050900.1,Cor0079000.1,Cor0103940.1,Cor0107170.1,Cor0107190.1,Cor0109650.1,Cor0111420.1,Cor0141350.1,Cor0171790.1,Cor0179330.1,Cor0196300.1,Cor0203910.1,Cor0218190.1,Cor0220980.1
GO:0031349	positive regulation of defense response	biological_process	17/1153	112/15074	1.98440403915252	0.00490502440311347	0.0934855457475121	17	Cor0001620.1,Cor0001640.1,Cor0037190.1,Cor0042900.1,Cor0046470.1,Cor0053200.1,Cor0086600.1,Cor0093720.1,Cor0113470.1,Cor0131670.1,Cor0149610.1,Cor0165930.1,Cor0173280.1,Cor0175430.1,Cor0175450.1,Cor0191170.1,Cor0219560.1	Cor0001620.1,Cor0001640.1,Cor0037190.1,Cor0042900.1,Cor0046470.1,Cor0053200.1,Cor0086600.1,Cor0093720.1,Cor0113470.1,Cor0131670.1,Cor0149610.1,Cor0165930.1,Cor0173280.1,Cor0175430.1,Cor0175450.1,Cor0191170.1,Cor0219560.1
GO:0005524	ATP binding	molecular_function	217/1153	2420/15074	1.17231297441815	0.00497562596740853	0.0936574857764408	217	Cor0000910.1,Cor0001740.1,Cor0003230.1,Cor0003940.1,Cor0008710.1,Cor0009450.1,Cor0014130.1,Cor0014140.1,Cor0014620.1,Cor0017160.1,Cor0017170.1,Cor0018840.1,Cor0018880.1,Cor0019360.1,Cor0022770.1,Cor0023350.1,Cor0024230.1,Cor0024240.1,Cor0024270.1,Cor0024720.1,Cor0027050.1,Cor0035470.1,Cor0036850.1,Cor0038140.1,Cor0038670.1,Cor0038730.1,Cor0038750.1,Cor0042900.1,Cor0043060.1,Cor0044120.1,Cor004427…	Cor0000910.1,Cor0001740.1,Cor0003230.1,Cor0003940.1,Cor0008710.1,Cor0009450.1,Cor0014130.1,Cor0014140.1,Cor0014620.1,Cor0017160.1,Cor0017170.1,Cor0018840.1,Cor0018880.1,Cor0019360.1,Cor0022770.1,Cor0023350.1,Cor0024230.1,Cor0024240.1,Cor0024270.1,Cor0024720.1,Cor0027050.1,Cor0035470.1,Cor0036850.1,Cor0038140.1,Cor0038670.1,Cor0038730.1,Cor0038750.1,Cor0042900.1,Cor0043060.1,Cor0044120.1,Cor004427…
GO:0031407	oxylipin metabolic process	biological_process	8/1153	36/15074	2.90527127300761	0.00501901064374999	0.0936574857764408	8	Cor0016900.1,Cor0064940.1,Cor0071570.1,Cor0071580.1,Cor0085050.1,Cor0102340.1,Cor0149970.1,Cor0163970.1	Cor0016900.1,Cor0064940.1,Cor0071570.1,Cor0071580.1,Cor0085050.1,Cor0102340.1,Cor0149970.1,Cor0163970.1
GO:0031408	oxylipin biosynthetic process	biological_process	8/1153	36/15074	2.90527127300761	0.00501901064374999	0.0936574857764408	8	Cor0016900.1,Cor0064940.1,Cor0071570.1,Cor0071580.1,Cor0085050.1,Cor0102340.1,Cor0149970.1,Cor0163970.1	Cor0016900.1,Cor0064940.1,Cor0071570.1,Cor0071580.1,Cor0085050.1,Cor0102340.1,Cor0149970.1,Cor0163970.1
GO:0001101	response to acid chemical	biological_process	97/1153	982/15074	1.2913960393766	0.00502227052758797	0.0936574857764408	97	Cor0001240.1,Cor0003200.1,Cor0010250.1,Cor0013480.1,Cor0014270.1,Cor0017770.1,Cor0018080.1,Cor0019470.1,Cor0021780.1,Cor0021970.1,Cor0023070.1,Cor0023350.1,Cor0024620.1,Cor0029700.1,Cor0032170.1,Cor0035140.1,Cor0040780.1,Cor0046400.1,Cor0051740.1,Cor0053200.1,Cor0053300.1,Cor0054630.1,Cor0054650.1,Cor0054880.1,Cor0057310.1,Cor0062210.1,Cor0063830.1,Cor0066050.1,Cor0066060.1,Cor0069110.1,Cor007220…	Cor0001240.1,Cor0003200.1,Cor0010250.1,Cor0013480.1,Cor0014270.1,Cor0017770.1,Cor0018080.1,Cor0019470.1,Cor0021780.1,Cor0021970.1,Cor0023070.1,Cor0023350.1,Cor0024620.1,Cor0029700.1,Cor0032170.1,Cor0035140.1,Cor0040780.1,Cor0046400.1,Cor0051740.1,Cor0053200.1,Cor0053300.1,Cor0054630.1,Cor0054650.1,Cor0054880.1,Cor0057310.1,Cor0062210.1,Cor0063830.1,Cor0066050.1,Cor0066060.1,Cor0069110.1,Cor007220…
GO:0080167	response to karrikin	biological_process	12/1153	68/15074	2.3071271873884	0.00505006653890405	0.0936574857764408	12	Cor0021620.1,Cor0036850.1,Cor0037760.1,Cor0062770.1,Cor0079290.1,Cor0098760.1,Cor0099640.1,Cor0110180.1,Cor0131130.1,Cor0138040.1,Cor0216910.1,Cor0219170.1	Cor0021620.1,Cor0036850.1,Cor0037760.1,Cor0062770.1,Cor0079290.1,Cor0098760.1,Cor0099640.1,Cor0110180.1,Cor0131130.1,Cor0138040.1,Cor0216910.1,Cor0219170.1
GO:0042447	hormone catabolic process	biological_process	6/1153	22/15074	3.56556019869116	0.00507872673065168	0.0936574857764408	6	Cor0049220.1,Cor0049230.1,Cor0132830.1,Cor0151580.1,Cor0175840.1,Cor0200310.1	Cor0049220.1,Cor0049230.1,Cor0132830.1,Cor0151580.1,Cor0175840.1,Cor0200310.1
GO:0010817	regulation of hormone levels	biological_process	37/1153	312/15074	1.55040918896079	0.0050989830056003	0.0936574857764408	37	Cor0016900.1,Cor0021970.1,Cor0029570.1,Cor0030700.1,Cor0031410.1,Cor0049220.1,Cor0049230.1,Cor0062630.1,Cor0064940.1,Cor0067560.1,Cor0069300.1,Cor0071570.1,Cor0071580.1,Cor0073790.1,Cor0076160.1,Cor0077890.1,Cor0083700.1,Cor0091470.1,Cor0092930.1,Cor0093340.1,Cor0098770.1,Cor0110410.1,Cor0114980.1,Cor0116580.1,Cor0130860.1,Cor0132830.1,Cor0135440.1,Cor0138040.1,Cor0149410.1,Cor0149970.1,Cor015158…	Cor0016900.1,Cor0021970.1,Cor0029570.1,Cor0030700.1,Cor0031410.1,Cor0049220.1,Cor0049230.1,Cor0062630.1,Cor0064940.1,Cor0067560.1,Cor0069300.1,Cor0071570.1,Cor0071580.1,Cor0073790.1,Cor0076160.1,Cor0077890.1,Cor0083700.1,Cor0091470.1,Cor0092930.1,Cor0093340.1,Cor0098770.1,Cor0110410.1,Cor0114980.1,Cor0116580.1,Cor0130860.1,Cor0132830.1,Cor0135440.1,Cor0138040.1,Cor0149410.1,Cor0149970.1,Cor015158…
GO:0043902	positive regulation of multi-organism process	biological_process	17/1153	113/15074	1.96684294146091	0.00537364252837136	0.0981936224900849	17	Cor0001620.1,Cor0001640.1,Cor0037190.1,Cor0042900.1,Cor0046470.1,Cor0053200.1,Cor0086600.1,Cor0093720.1,Cor0113470.1,Cor0131670.1,Cor0149610.1,Cor0165930.1,Cor0173280.1,Cor0175430.1,Cor0175450.1,Cor0191170.1,Cor0219560.1	Cor0001620.1,Cor0001640.1,Cor0037190.1,Cor0042900.1,Cor0046470.1,Cor0053200.1,Cor0086600.1,Cor0093720.1,Cor0113470.1,Cor0131670.1,Cor0149610.1,Cor0165930.1,Cor0173280.1,Cor0175430.1,Cor0175450.1,Cor0191170.1,Cor0219560.1
GO:0044419	interspecies interaction between organisms	biological_process	19/1153	132/15074	1.88182343819811	0.00551122947014726	0.0982171573748043	19	Cor0002690.1,Cor0014130.1,Cor0014140.1,Cor0020800.1,Cor0043020.1,Cor0064320.1,Cor0066840.1,Cor0099010.1,Cor0111890.1,Cor0122610.1,Cor0138490.1,Cor0140580.1,Cor0158890.1,Cor0160810.1,Cor0180270.1,Cor0181150.1,Cor0216540.1,Cor0221240.1,Cor0221250.1	Cor0002690.1,Cor0014130.1,Cor0014140.1,Cor0020800.1,Cor0043020.1,Cor0064320.1,Cor0066840.1,Cor0099010.1,Cor0111890.1,Cor0122610.1,Cor0138490.1,Cor0140580.1,Cor0158890.1,Cor0160810.1,Cor0180270.1,Cor0181150.1,Cor0216540.1,Cor0221240.1,Cor0221250.1
GO:0002831	regulation of response to biotic stimulus	biological_process	25/1153	191/15074	1.71121999064585	0.00577022181698439	0.0982171573748043	25	Cor0001620.1,Cor0001640.1,Cor0001870.1,Cor0021780.1,Cor0026010.1,Cor0037190.1,Cor0042900.1,Cor0046470.1,Cor0053200.1,Cor0071250.1,Cor0086600.1,Cor0093440.1,Cor0093720.1,Cor0103990.1,Cor0113470.1,Cor0131670.1,Cor0149610.1,Cor0157240.1,Cor0165930.1,Cor0173250.1,Cor0173280.1,Cor0175430.1,Cor0175450.1,Cor0191170.1,Cor0219560.1	Cor0001620.1,Cor0001640.1,Cor0001870.1,Cor0021780.1,Cor0026010.1,Cor0037190.1,Cor0042900.1,Cor0046470.1,Cor0053200.1,Cor0071250.1,Cor0086600.1,Cor0093440.1,Cor0093720.1,Cor0103990.1,Cor0113470.1,Cor0131670.1,Cor0149610.1,Cor0157240.1,Cor0165930.1,Cor0173250.1,Cor0173280.1,Cor0175430.1,Cor0175450.1,Cor0191170.1,Cor0219560.1
GO:0005034	osmosensor activity	molecular_function	2/1153	2/15074	13.0737207285343	0.00584592953627185	0.0982171573748043	2	Cor0066050.1,Cor0066060.1	Cor0066050.1,Cor0066060.1
GO:0009609	response to symbiotic bacterium	biological_process	2/1153	2/15074	13.0737207285343	0.00584592953627185	0.0982171573748043	2	Cor0020800.1,Cor0160810.1	Cor0020800.1,Cor0160810.1
GO:0010045	response to nickel cation	biological_process	2/1153	2/15074	13.0737207285343	0.00584592953627185	0.0982171573748043	2	Cor0001470.1,Cor0086820.1	Cor0001470.1,Cor0086820.1
GO:0030784	3'-hydroxy-N-methyl-(S)-coclaurine 4'-O-methyltransferase activity	molecular_function	2/1153	2/15074	13.0737207285343	0.00584592953627185	0.0982171573748043	2	Cor0005150.1,Cor0182530.1	Cor0005150.1,Cor0182530.1
GO:0031320	hexitol dehydrogenase activity	molecular_function	2/1153	2/15074	13.0737207285343	0.00584592953627185	0.0982171573748043	2	Cor0002580.1,Cor0002590.1	Cor0002580.1,Cor0002590.1
GO:0034310	primary alcohol catabolic process	biological_process	2/1153	2/15074	13.0737207285343	0.00584592953627185	0.0982171573748043	2	Cor0049220.1,Cor0049230.1	Cor0049220.1,Cor0049230.1
GO:0036377	arbuscular mycorrhizal association	biological_process	2/1153	2/15074	13.0737207285343	0.00584592953627185	0.0982171573748043	2	Cor0002690.1,Cor0020800.1	Cor0002690.1,Cor0020800.1
GO:0046029	mannitol dehydrogenase activity	molecular_function	2/1153	2/15074	13.0737207285343	0.00584592953627185	0.0982171573748043	2	Cor0002580.1,Cor0002590.1	Cor0002580.1,Cor0002590.1
GO:0047890	flavanone 4-reductase activity	molecular_function	2/1153	2/15074	13.0737207285343	0.00584592953627185	0.0982171573748043	2	Cor0109890.1,Cor0109900.1	Cor0109890.1,Cor0109900.1
GO:0050614	delta24-sterol reductase activity	molecular_function	2/1153	2/15074	13.0737207285343	0.00584592953627185	0.0982171573748043	2	Cor0185610.1,Cor0218530.1	Cor0185610.1,Cor0218530.1
GO:0071289	cellular response to nickel ion	biological_process	2/1153	2/15074	13.0737207285343	0.00584592953627185	0.0982171573748043	2	Cor0001470.1,Cor0086820.1	Cor0001470.1,Cor0086820.1
GO:0098755	maintenance of seed dormancy by absisic acid	biological_process	2/1153	2/15074	13.0737207285343	0.00584592953627185	0.0982171573748043	2	Cor0149190.1,Cor0199400.1	Cor0149190.1,Cor0199400.1
GO:1902131	(+)-lariciresinol catabolic process	biological_process	2/1153	2/15074	13.0737207285343	0.00584592953627185	0.0982171573748043	2	Cor0049220.1,Cor0049230.1	Cor0049220.1,Cor0049230.1
GO:1902136	(-)-secoisolariciresinol metabolic process	biological_process	2/1153	2/15074	13.0737207285343	0.00584592953627185	0.0982171573748043	2	Cor0049220.1,Cor0049230.1	Cor0049220.1,Cor0049230.1
GO:1902138	(-)-secoisolariciresinol biosynthetic process	biological_process	2/1153	2/15074	13.0737207285343	0.00584592953627185	0.0982171573748043	2	Cor0049220.1,Cor0049230.1	Cor0049220.1,Cor0049230.1
GO:0016722	oxidoreductase activity, oxidizing metal ions	molecular_function	8/1153	37/15074	2.82675042779119	0.00598316643971719	0.0999361505433884	8	Cor0000640.1,Cor0000660.1,Cor0021050.1,Cor0028520.1,Cor0040640.1,Cor0062440.1,Cor0124220.1,Cor0172100.1	Cor0000640.1,Cor0000660.1,Cor0021050.1,Cor0028520.1,Cor0040640.1,Cor0062440.1,Cor0124220.1,Cor0172100.1
GO:0042737	drug catabolic process	biological_process	29/1153	232/15074	1.63421509106678	0.0060046262526775	0.0999361505433884	29	Cor0002360.1,Cor0005210.1,Cor0005970.1,Cor0014020.1,Cor0015390.1,Cor0029030.1,Cor0035400.1,Cor0049220.1,Cor0049230.1,Cor0050900.1,Cor0079000.1,Cor0103940.1,Cor0107170.1,Cor0107190.1,Cor0109650.1,Cor0111420.1,Cor0122580.1,Cor0141350.1,Cor0149520.1,Cor0151580.1,Cor0171790.1,Cor0179330.1,Cor0189250.1,Cor0196300.1,Cor0198520.1,Cor0200310.1,Cor0203910.1,Cor0218190.1,Cor0220980.1	Cor0002360.1,Cor0005210.1,Cor0005970.1,Cor0014020.1,Cor0015390.1,Cor0029030.1,Cor0035400.1,Cor0049220.1,Cor0049230.1,Cor0050900.1,Cor0079000.1,Cor0103940.1,Cor0107170.1,Cor0107190.1,Cor0109650.1,Cor0111420.1,Cor0122580.1,Cor0141350.1,Cor0149520.1,Cor0151580.1,Cor0171790.1,Cor0179330.1,Cor0189250.1,Cor0196300.1,Cor0198520.1,Cor0200310.1,Cor0203910.1,Cor0218190.1,Cor0220980.1
GO:0005516	calmodulin binding	molecular_function	32/1153	263/15074	1.59071887191291	0.00605093493402398	0.100178855718455	32	Cor0006100.1,Cor0021970.1,Cor0031100.1,Cor0035910.1,Cor0037190.1,Cor0046470.1,Cor0067420.1,Cor0078000.1,Cor0079420.1,Cor0099180.1,Cor0101550.1,Cor0103630.1,Cor0103820.1,Cor0108200.1,Cor0108530.1,Cor0130190.1,Cor0140760.1,Cor0140780.1,Cor0156570.1,Cor0162090.1,Cor0163580.1,Cor0165930.1,Cor0182940.1,Cor0185610.1,Cor0186060.1,Cor0195510.1,Cor0195570.1,Cor0200160.1,Cor0200170.1,Cor0206910.1,Cor021654…	Cor0006100.1,Cor0021970.1,Cor0031100.1,Cor0035910.1,Cor0037190.1,Cor0046470.1,Cor0067420.1,Cor0078000.1,Cor0079420.1,Cor0099180.1,Cor0101550.1,Cor0103630.1,Cor0103820.1,Cor0108200.1,Cor0108530.1,Cor0130190.1,Cor0140760.1,Cor0140780.1,Cor0156570.1,Cor0162090.1,Cor0163580.1,Cor0165930.1,Cor0182940.1,Cor0185610.1,Cor0186060.1,Cor0195510.1,Cor0195570.1,Cor0200160.1,Cor0200170.1,Cor0206910.1,Cor021654…
GO:0006979	response to oxidative stress	biological_process	38/1153	326/15074	1.52393063706841	0.00607572749773422	0.100178855718455	38	Cor0002360.1,Cor0003520.1,Cor0005210.1,Cor0014020.1,Cor0030720.1,Cor0050680.1,Cor0050900.1,Cor0078000.1,Cor0079000.1,Cor0084270.1,Cor0086830.1,Cor0093520.1,Cor0097330.1,Cor0099640.1,Cor0103940.1,Cor0107170.1,Cor0107190.1,Cor0109650.1,Cor0111420.1,Cor0120590.1,Cor0123090.1,Cor0132350.1,Cor0141350.1,Cor0143750.1,Cor0157240.1,Cor0171790.1,Cor0173280.1,Cor0179330.1,Cor0183910.1,Cor0192200.1,Cor019630…	Cor0002360.1,Cor0003520.1,Cor0005210.1,Cor0014020.1,Cor0030720.1,Cor0050680.1,Cor0050900.1,Cor0078000.1,Cor0079000.1,Cor0084270.1,Cor0086830.1,Cor0093520.1,Cor0097330.1,Cor0099640.1,Cor0103940.1,Cor0107170.1,Cor0107190.1,Cor0109650.1,Cor0111420.1,Cor0120590.1,Cor0123090.1,Cor0132350.1,Cor0141350.1,Cor0143750.1,Cor0157240.1,Cor0171790.1,Cor0173280.1,Cor0179330.1,Cor0183910.1,Cor0192200.1,Cor019630…
GO:0004712	protein serine/threonine/tyrosine kinase activity	molecular_function	9/1153	45/15074	2.61474414570685	0.00625613521491619	0.102675922855916	9	Cor0070580.1,Cor0103440.1,Cor0103450.1,Cor0103460.1,Cor0110410.1,Cor0129750.1,Cor0177420.1,Cor0189510.1,Cor0199700.1	Cor0070580.1,Cor0103440.1,Cor0103450.1,Cor0103460.1,Cor0110410.1,Cor0129750.1,Cor0177420.1,Cor0189510.1,Cor0199700.1
GO:0016684	oxidoreductase activity, acting on peroxide as acceptor	molecular_function	17/1153	115/15074	1.93263697726159	0.00642037123018635	0.104885788069173	17	Cor0002360.1,Cor0005210.1,Cor0014020.1,Cor0050900.1,Cor0079000.1,Cor0103940.1,Cor0107170.1,Cor0107190.1,Cor0109650.1,Cor0111420.1,Cor0141350.1,Cor0171790.1,Cor0179330.1,Cor0196300.1,Cor0203910.1,Cor0218190.1,Cor0220980.1	Cor0002360.1,Cor0005210.1,Cor0014020.1,Cor0050900.1,Cor0079000.1,Cor0103940.1,Cor0107170.1,Cor0107190.1,Cor0109650.1,Cor0111420.1,Cor0141350.1,Cor0171790.1,Cor0179330.1,Cor0196300.1,Cor0203910.1,Cor0218190.1,Cor0220980.1
GO:0010243	response to organonitrogen compound	biological_process	28/1153	223/15074	1.6415434098608	0.00645466532840033	0.104962332977886	28	Cor0001470.1,Cor0014270.1,Cor0023070.1,Cor0029700.1,Cor0032170.1,Cor0057740.1,Cor0061080.1,Cor0062660.1,Cor0071250.1,Cor0080140.1,Cor0086820.1,Cor0086830.1,Cor0088050.1,Cor0088880.1,Cor0093680.1,Cor0097390.1,Cor0115970.1,Cor0122720.1,Cor0146530.1,Cor0148390.1,Cor0152670.1,Cor0152680.1,Cor0157240.1,Cor0158490.1,Cor0158510.1,Cor0167830.1,Cor0173280.1,Cor0188020.1	Cor0001470.1,Cor0014270.1,Cor0023070.1,Cor0029700.1,Cor0032170.1,Cor0057740.1,Cor0061080.1,Cor0062660.1,Cor0071250.1,Cor0080140.1,Cor0086820.1,Cor0086830.1,Cor0088050.1,Cor0088880.1,Cor0093680.1,Cor0097390.1,Cor0115970.1,Cor0122720.1,Cor0146530.1,Cor0148390.1,Cor0152670.1,Cor0152680.1,Cor0157240.1,Cor0158490.1,Cor0158510.1,Cor0167830.1,Cor0173280.1,Cor0188020.1
GO:0000281	mitotic cytokinesis	biological_process	8/1153	38/15074	2.75236225863879	0.00708174535780504	0.114633731933419	8	Cor0024720.1,Cor0082170.1,Cor0084010.1,Cor0163910.1,Cor0184000.1,Cor0184010.1,Cor0196420.1,Cor0216840.1	Cor0024720.1,Cor0082170.1,Cor0084010.1,Cor0163910.1,Cor0184000.1,Cor0184010.1,Cor0196420.1,Cor0216840.1
GO:0010106	cellular response to iron ion starvation	biological_process	4/1153	11/15074	4.75408026492155	0.0072628956194285	0.115905635734965	4	Cor0022740.1,Cor0120500.1,Cor0202530.1,Cor0222180.1	Cor0022740.1,Cor0120500.1,Cor0202530.1,Cor0222180.1
GO:0035250	UDP-galactosyltransferase activity	molecular_function	4/1153	11/15074	4.75408026492155	0.0072628956194285	0.115905635734965	4	Cor0012480.1,Cor0084270.1,Cor0205900.1,Cor0205910.1	Cor0012480.1,Cor0084270.1,Cor0205900.1,Cor0205910.1
GO:0003968	RNA-directed 5'-3' RNA polymerase activity	molecular_function	5/1153	17/15074	3.84521197898066	0.00738024414179661	0.115905635734965	5	Cor0118240.1,Cor0118280.1,Cor0118310.1,Cor0118340.1,Cor0200070.1	Cor0118240.1,Cor0118280.1,Cor0118310.1,Cor0118340.1,Cor0200070.1
GO:0015112	nitrate transmembrane transporter activity	molecular_function	5/1153	17/15074	3.84521197898066	0.00738024414179661	0.115905635734965	5	Cor0010250.1,Cor0040780.1,Cor0057310.1,Cor0134380.1,Cor0141460.1	Cor0010250.1,Cor0040780.1,Cor0057310.1,Cor0134380.1,Cor0141460.1
GO:0000780	condensed nuclear chromosome, centromeric region	cellular_component	3/1153	6/15074	6.53686036426713	0.00748727519980452	0.115905635734965	3	Cor0051150.1,Cor0108960.1,Cor0129750.1	Cor0051150.1,Cor0108960.1,Cor0129750.1
GO:0008878	glucose-1-phosphate adenylyltransferase activity	molecular_function	3/1153	6/15074	6.53686036426713	0.00748727519980452	0.115905635734965	3	Cor0109870.1,Cor0154690.1,Cor0213770.1	Cor0109870.1,Cor0154690.1,Cor0213770.1
GO:0015929	hexosaminidase activity	molecular_function	3/1153	6/15074	6.53686036426713	0.00748727519980452	0.115905635734965	3	Cor0005970.1,Cor0104320.1,Cor0120900.1	Cor0005970.1,Cor0104320.1,Cor0120900.1
GO:0047216	inositol 3-alpha-galactosyltransferase activity	molecular_function	3/1153	6/15074	6.53686036426713	0.00748727519980452	0.115905635734965	3	Cor0084270.1,Cor0205900.1,Cor0205910.1	Cor0084270.1,Cor0205900.1,Cor0205910.1
GO:0047987	hydroperoxide dehydratase activity	molecular_function	3/1153	6/15074	6.53686036426713	0.00748727519980452	0.115905635734965	3	Cor0016900.1,Cor0071570.1,Cor0071580.1	Cor0016900.1,Cor0071570.1,Cor0071580.1
GO:0050269	coniferyl-aldehyde dehydrogenase activity	molecular_function	3/1153	6/15074	6.53686036426713	0.00748727519980452	0.115905635734965	3	Cor0116750.1,Cor0116760.1,Cor0116770.1	Cor0116750.1,Cor0116760.1,Cor0116770.1
GO:0006812	cation transport	biological_process	35/1153	299/15074	1.53036864715284	0.00771686681644734	0.118940403757851	35	Cor0000060.1,Cor0001250.1,Cor0019970.1,Cor0025110.1,Cor0026810.1,Cor0029700.1,Cor0031270.1,Cor0035000.1,Cor0039000.1,Cor0046260.1,Cor0053690.1,Cor0059890.1,Cor0062440.1,Cor0066370.1,Cor0078070.1,Cor0097390.1,Cor0098770.1,Cor0117360.1,Cor0130370.1,Cor0134520.1,Cor0135780.1,Cor0149410.1,Cor0153850.1,Cor0155980.1,Cor0155990.1,Cor0157060.1,Cor0158490.1,Cor0158510.1,Cor0160780.1,Cor0169720.1,Cor017008…	Cor0000060.1,Cor0001250.1,Cor0019970.1,Cor0025110.1,Cor0026810.1,Cor0029700.1,Cor0031270.1,Cor0035000.1,Cor0039000.1,Cor0046260.1,Cor0053690.1,Cor0059890.1,Cor0062440.1,Cor0066370.1,Cor0078070.1,Cor0097390.1,Cor0098770.1,Cor0117360.1,Cor0130370.1,Cor0134520.1,Cor0135780.1,Cor0149410.1,Cor0153850.1,Cor0155980.1,Cor0155990.1,Cor0157060.1,Cor0158490.1,Cor0158510.1,Cor0160780.1,Cor0169720.1,Cor017008…
GO:0046351	disaccharide biosynthetic process	biological_process	7/1153	31/15074	2.95213048708838	0.00776302179765564	0.119133819362291	7	Cor0020060.1,Cor0035790.1,Cor0121750.1,Cor0136770.1,Cor0147110.1,Cor0156530.1,Cor0198590.1	Cor0020060.1,Cor0035790.1,Cor0121750.1,Cor0136770.1,Cor0147110.1,Cor0156530.1,Cor0198590.1
GO:0032101	regulation of response to external stimulus	biological_process	25/1153	196/15074	1.6675664194559	0.00798614379442864	0.122029654100213	25	Cor0001620.1,Cor0001640.1,Cor0001870.1,Cor0021780.1,Cor0026010.1,Cor0037190.1,Cor0042900.1,Cor0046470.1,Cor0053200.1,Cor0071250.1,Cor0086600.1,Cor0093440.1,Cor0093720.1,Cor0103990.1,Cor0113470.1,Cor0131670.1,Cor0149610.1,Cor0157240.1,Cor0165930.1,Cor0173250.1,Cor0173280.1,Cor0175430.1,Cor0175450.1,Cor0191170.1,Cor0219560.1	Cor0001620.1,Cor0001640.1,Cor0001870.1,Cor0021780.1,Cor0026010.1,Cor0037190.1,Cor0042900.1,Cor0046470.1,Cor0053200.1,Cor0071250.1,Cor0086600.1,Cor0093440.1,Cor0093720.1,Cor0103990.1,Cor0113470.1,Cor0131670.1,Cor0149610.1,Cor0157240.1,Cor0165930.1,Cor0173250.1,Cor0173280.1,Cor0175430.1,Cor0175450.1,Cor0191170.1,Cor0219560.1
GO:0004185	serine-type carboxypeptidase activity	molecular_function	6/1153	24/15074	3.26843018213356	0.00803374430682458	0.122230144067353	6	Cor0017550.1,Cor0017560.1,Cor0074090.1,Cor0089400.1,Cor0171910.1,Cor0175830.1	Cor0017550.1,Cor0017560.1,Cor0074090.1,Cor0089400.1,Cor0171910.1,Cor0175830.1
GO:0008144	drug binding	molecular_function	226/1153	2558/15074	1.15506680400655	0.00816833724388955	0.123608440826607	226	Cor0000910.1,Cor0001740.1,Cor0003230.1,Cor0003940.1,Cor0005970.1,Cor0008710.1,Cor0009450.1,Cor0014130.1,Cor0014140.1,Cor0014620.1,Cor0017160.1,Cor0017170.1,Cor0018840.1,Cor0018880.1,Cor0019360.1,Cor0022770.1,Cor0023350.1,Cor0024230.1,Cor0024240.1,Cor0024270.1,Cor0024720.1,Cor0027050.1,Cor0035470.1,Cor0036850.1,Cor0038140.1,Cor0038670.1,Cor0038730.1,Cor0038750.1,Cor0042900.1,Cor0043060.1,Cor004412…	Cor0000910.1,Cor0001740.1,Cor0003230.1,Cor0003940.1,Cor0005970.1,Cor0008710.1,Cor0009450.1,Cor0014130.1,Cor0014140.1,Cor0014620.1,Cor0017160.1,Cor0017170.1,Cor0018840.1,Cor0018880.1,Cor0019360.1,Cor0022770.1,Cor0023350.1,Cor0024230.1,Cor0024240.1,Cor0024270.1,Cor0024720.1,Cor0027050.1,Cor0035470.1,Cor0036850.1,Cor0038140.1,Cor0038670.1,Cor0038730.1,Cor0038750.1,Cor0042900.1,Cor0043060.1,Cor004412…
GO:0051704	multi-organism process	biological_process	129/1153	1378/15074	1.22388241943463	0.00819407153575535	0.123608440826607	129	Cor0000060.1,Cor0000190.1,Cor0001620.1,Cor0001640.1,Cor0002360.1,Cor0002690.1,Cor0005970.1,Cor0011110.1,Cor0014130.1,Cor0014140.1,Cor0014860.1,Cor0019360.1,Cor0020060.1,Cor0020800.1,Cor0021780.1,Cor0023180.1,Cor0030370.1,Cor0030550.1,Cor0031270.1,Cor0032170.1,Cor0034470.1,Cor0035140.1,Cor0037500.1,Cor0037630.1,Cor0037930.1,Cor0038670.1,Cor0038730.1,Cor0038750.1,Cor0041020.1,Cor0043020.1,Cor004822…	Cor0000060.1,Cor0000190.1,Cor0001620.1,Cor0001640.1,Cor0002360.1,Cor0002690.1,Cor0005970.1,Cor0011110.1,Cor0014130.1,Cor0014140.1,Cor0014860.1,Cor0019360.1,Cor0020060.1,Cor0020800.1,Cor0021780.1,Cor0023180.1,Cor0030370.1,Cor0030550.1,Cor0031270.1,Cor0032170.1,Cor0034470.1,Cor0035140.1,Cor0037500.1,Cor0037630.1,Cor0037930.1,Cor0038670.1,Cor0038730.1,Cor0038750.1,Cor0041020.1,Cor0043020.1,Cor004822…
GO:0071248	cellular response to metal ion	biological_process	8/1153	39/15074	2.68178886739164	0.00832584268676817	0.1250640352737	8	Cor0001470.1,Cor0003520.1,Cor0078070.1,Cor0086820.1,Cor0110410.1,Cor0143750.1,Cor0196600.1,Cor0206800.1	Cor0001470.1,Cor0003520.1,Cor0078070.1,Cor0086820.1,Cor0110410.1,Cor0143750.1,Cor0196600.1,Cor0206800.1
GO:0016614	oxidoreductase activity, acting on CH-OH group of donors	molecular_function	27/1153	218/15074	1.61922229206617	0.0088176944627234	0.131893362322171	27	Cor0002580.1,Cor0002590.1,Cor0008060.1,Cor0060560.1,Cor0073790.1,Cor0090750.1,Cor0103210.1,Cor0109890.1,Cor0109900.1,Cor0124940.1,Cor0132830.1,Cor0133440.1,Cor0149480.1,Cor0157320.1,Cor0170330.1,Cor0170370.1,Cor0179240.1,Cor0185610.1,Cor0188660.1,Cor0192390.1,Cor0200460.1,Cor0200480.1,Cor0200490.1,Cor0204460.1,Cor0205770.1,Cor0213080.1,Cor0218530.1	Cor0002580.1,Cor0002590.1,Cor0008060.1,Cor0060560.1,Cor0073790.1,Cor0090750.1,Cor0103210.1,Cor0109890.1,Cor0109900.1,Cor0124940.1,Cor0132830.1,Cor0133440.1,Cor0149480.1,Cor0157320.1,Cor0170330.1,Cor0170370.1,Cor0179240.1,Cor0185610.1,Cor0188660.1,Cor0192390.1,Cor0200460.1,Cor0200480.1,Cor0200490.1,Cor0204460.1,Cor0205770.1,Cor0213080.1,Cor0218530.1
GO:0015116	sulfate transmembrane transporter activity	molecular_function	5/1153	18/15074	3.63158909125952	0.00958586082443902	0.142183584195131	5	Cor0028010.1,Cor0130420.1,Cor0141060.1,Cor0141070.1,Cor0166440.1	Cor0028010.1,Cor0130420.1,Cor0141060.1,Cor0141070.1,Cor0166440.1
GO:0031559	oxidosqualene cyclase activity	molecular_function	5/1153	18/15074	3.63158909125952	0.00958586082443902	0.142183584195131	5	Cor0038440.1,Cor0038450.1,Cor0038540.1,Cor0038550.1,Cor0038560.1	Cor0038440.1,Cor0038450.1,Cor0038540.1,Cor0038550.1,Cor0038560.1
GO:0010383	cell wall polysaccharide metabolic process	biological_process	15/1153	101/15074	1.94164169235657	0.00967200456714135	0.142863567460484	15	Cor0057550.1,Cor0069110.1,Cor0071740.1,Cor0091340.1,Cor0091800.1,Cor0093800.1,Cor0109160.1,Cor0121210.1,Cor0145140.1,Cor0180170.1,Cor0188370.1,Cor0193700.1,Cor0199180.1,Cor0221240.1,Cor0221250.1	Cor0057550.1,Cor0069110.1,Cor0071740.1,Cor0091340.1,Cor0091800.1,Cor0093800.1,Cor0109160.1,Cor0121210.1,Cor0145140.1,Cor0180170.1,Cor0188370.1,Cor0193700.1,Cor0199180.1,Cor0221240.1,Cor0221250.1
GO:0019829	ATPase-coupled cation transmembrane transporter activity	molecular_function	13/1153	83/15074	2.04769119844512	0.0100217486434475	0.147415348302993	13	Cor0001740.1,Cor0050970.1,Cor0067420.1,Cor0116060.1,Cor0140760.1,Cor0140780.1,Cor0157060.1,Cor0170080.1,Cor0170090.1,Cor0195510.1,Cor0195570.1,Cor0200160.1,Cor0200170.1	Cor0001740.1,Cor0050970.1,Cor0067420.1,Cor0116060.1,Cor0140760.1,Cor0140780.1,Cor0157060.1,Cor0170080.1,Cor0170090.1,Cor0195510.1,Cor0195570.1,Cor0200160.1,Cor0200170.1
GO:0000919	cell plate assembly	biological_process	4/1153	12/15074	4.35790690951142	0.0102427054923324	0.149425477244108	4	Cor0043060.1,Cor0085280.1,Cor0131540.1,Cor0134760.1	Cor0043060.1,Cor0085280.1,Cor0131540.1,Cor0134760.1
GO:0004427	inorganic diphosphatase activity	molecular_function	4/1153	12/15074	4.35790690951142	0.0102427054923324	0.149425477244108	4	Cor0001380.1,Cor0047730.1,Cor0047740.1,Cor0098770.1	Cor0001380.1,Cor0047730.1,Cor0047740.1,Cor0098770.1
GO:0022402	cell cycle process	biological_process	31/1153	263/15074	1.54100890716563	0.0106160648929126	0.154237500185964	31	Cor0008500.1,Cor0009060.1,Cor0024720.1,Cor0027050.1,Cor0034470.1,Cor0043060.1,Cor0051150.1,Cor0064060.1,Cor0079420.1,Cor0082170.1,Cor0084010.1,Cor0085280.1,Cor0092720.1,Cor0102010.1,Cor0105480.1,Cor0108930.1,Cor0108960.1,Cor0110640.1,Cor0120860.1,Cor0124510.1,Cor0129750.1,Cor0131540.1,Cor0134760.1,Cor0163040.1,Cor0163910.1,Cor0180270.1,Cor0184000.1,Cor0184010.1,Cor0186020.1,Cor0196420.1,Cor021684…	Cor0008500.1,Cor0009060.1,Cor0024720.1,Cor0027050.1,Cor0034470.1,Cor0043060.1,Cor0051150.1,Cor0064060.1,Cor0079420.1,Cor0082170.1,Cor0084010.1,Cor0085280.1,Cor0092720.1,Cor0102010.1,Cor0105480.1,Cor0108930.1,Cor0108960.1,Cor0110640.1,Cor0120860.1,Cor0124510.1,Cor0129750.1,Cor0131540.1,Cor0134760.1,Cor0163040.1,Cor0163910.1,Cor0180270.1,Cor0184000.1,Cor0184010.1,Cor0186020.1,Cor0196420.1,Cor021684…
GO:0009311	oligosaccharide metabolic process	biological_process	14/1153	93/15074	1.96808699139225	0.0108605534996349	0.157145559821248	14	Cor0020060.1,Cor0022030.1,Cor0035790.1,Cor0037500.1,Cor0058280.1,Cor0072200.1,Cor0121750.1,Cor0136770.1,Cor0147110.1,Cor0156530.1,Cor0188500.1,Cor0198590.1,Cor0216910.1,Cor0219170.1	Cor0020060.1,Cor0022030.1,Cor0035790.1,Cor0037500.1,Cor0058280.1,Cor0072200.1,Cor0121750.1,Cor0136770.1,Cor0147110.1,Cor0156530.1,Cor0188500.1,Cor0198590.1,Cor0216910.1,Cor0219170.1
GO:0009251	glucan catabolic process	biological_process	9/1153	49/15074	2.4012956440165	0.0110305339526161	0.158409511223118	9	Cor0022030.1,Cor0037500.1,Cor0082760.1,Cor0135000.1,Cor0170560.1,Cor0194020.1,Cor0206800.1,Cor0221240.1,Cor0221250.1	Cor0022030.1,Cor0037500.1,Cor0082760.1,Cor0135000.1,Cor0170560.1,Cor0194020.1,Cor0206800.1,Cor0221240.1,Cor0221250.1
GO:0009820	alkaloid metabolic process	biological_process	7/1153	33/15074	2.7732134878709	0.0110372776508068	0.158409511223118	7	Cor0005150.1,Cor0009160.1,Cor0032600.1,Cor0037930.1,Cor0040840.1,Cor0170370.1,Cor0182530.1	Cor0005150.1,Cor0009160.1,Cor0032600.1,Cor0037930.1,Cor0040840.1,Cor0170370.1,Cor0182530.1
GO:0004565	beta-galactosidase activity	molecular_function	5/1153	19/15074	3.44045282329849	0.0122054282622012	0.171184468518987	5	Cor0045970.1,Cor0109570.1,Cor0145540.1,Cor0147830.1,Cor0192510.1	Cor0045970.1,Cor0109570.1,Cor0145540.1,Cor0147830.1,Cor0192510.1
GO:0006722	triterpenoid metabolic process	biological_process	5/1153	19/15074	3.44045282329849	0.0122054282622012	0.171184468518987	5	Cor0038440.1,Cor0038450.1,Cor0038540.1,Cor0038550.1,Cor0038560.1	Cor0038440.1,Cor0038450.1,Cor0038540.1,Cor0038550.1,Cor0038560.1
GO:0016104	triterpenoid biosynthetic process	biological_process	5/1153	19/15074	3.44045282329849	0.0122054282622012	0.171184468518987	5	Cor0038440.1,Cor0038450.1,Cor0038540.1,Cor0038550.1,Cor0038560.1	Cor0038440.1,Cor0038450.1,Cor0038540.1,Cor0038550.1,Cor0038560.1
GO:0044347	cell wall polysaccharide catabolic process	biological_process	5/1153	19/15074	3.44045282329849	0.0122054282622012	0.171184468518987	5	Cor0109160.1,Cor0145140.1,Cor0188370.1,Cor0221240.1,Cor0221250.1	Cor0109160.1,Cor0145140.1,Cor0188370.1,Cor0221240.1,Cor0221250.1
GO:0042445	hormone metabolic process	biological_process	25/1153	203/15074	1.61006412912983	0.0122155230762629	0.171184468518987	25	Cor0016900.1,Cor0029570.1,Cor0049220.1,Cor0049230.1,Cor0062630.1,Cor0064940.1,Cor0069300.1,Cor0071570.1,Cor0071580.1,Cor0073790.1,Cor0076160.1,Cor0091470.1,Cor0110410.1,Cor0114980.1,Cor0116580.1,Cor0132830.1,Cor0135440.1,Cor0149410.1,Cor0149970.1,Cor0151580.1,Cor0173280.1,Cor0175840.1,Cor0184180.1,Cor0200310.1,Cor0204460.1	Cor0016900.1,Cor0029570.1,Cor0049220.1,Cor0049230.1,Cor0062630.1,Cor0064940.1,Cor0069300.1,Cor0071570.1,Cor0071580.1,Cor0073790.1,Cor0076160.1,Cor0091470.1,Cor0110410.1,Cor0114980.1,Cor0116580.1,Cor0132830.1,Cor0135440.1,Cor0149410.1,Cor0149970.1,Cor0151580.1,Cor0173280.1,Cor0175840.1,Cor0184180.1,Cor0200310.1,Cor0204460.1
GO:0004722	protein serine/threonine phosphatase activity	molecular_function	12/1153	76/15074	2.06427169397909	0.0122824187591941	0.171184468518987	12	Cor0000940.1,Cor0001870.1,Cor0009820.1,Cor0019470.1,Cor0031520.1,Cor0035940.1,Cor0123590.1,Cor0137000.1,Cor0161700.1,Cor0180090.1,Cor0197900.1,Cor0200010.1	Cor0000940.1,Cor0001870.1,Cor0009820.1,Cor0019470.1,Cor0031520.1,Cor0035940.1,Cor0123590.1,Cor0137000.1,Cor0161700.1,Cor0180090.1,Cor0197900.1,Cor0200010.1
GO:0009065	glutamine family amino acid catabolic process	biological_process	3/1153	7/15074	5.60302316937183	0.012361981365546	0.171184468518987	3	Cor0099640.1,Cor0192200.1,Cor0203720.1	Cor0099640.1,Cor0192200.1,Cor0203720.1
GO:1900057	positive regulation of leaf senescence	biological_process	3/1153	7/15074	5.60302316937183	0.012361981365546	0.171184468518987	3	Cor0093720.1,Cor0175430.1,Cor0175450.1	Cor0093720.1,Cor0175430.1,Cor0175450.1
GO:1905623	positive regulation of leaf development	biological_process	3/1153	7/15074	5.60302316937183	0.012361981365546	0.171184468518987	3	Cor0093720.1,Cor0175430.1,Cor0175450.1	Cor0093720.1,Cor0175430.1,Cor0175450.1
GO:0005984	disaccharide metabolic process	biological_process	9/1153	50/15074	2.35326973113617	0.0125644922530554	0.173311770572301	9	Cor0020060.1,Cor0022030.1,Cor0035790.1,Cor0037500.1,Cor0121750.1,Cor0136770.1,Cor0147110.1,Cor0156530.1,Cor0198590.1	Cor0020060.1,Cor0022030.1,Cor0035790.1,Cor0037500.1,Cor0121750.1,Cor0136770.1,Cor0147110.1,Cor0156530.1,Cor0198590.1
GO:0006633	fatty acid biosynthetic process	biological_process	19/1153	143/15074	1.73706778910595	0.0127460780437483	0.175020467105848	19	Cor0016900.1,Cor0024380.1,Cor0028180.1,Cor0053160.1,Cor0064940.1,Cor0071570.1,Cor0071580.1,Cor0075400.1,Cor0076540.1,Cor0085050.1,Cor0102340.1,Cor0138700.1,Cor0149970.1,Cor0163970.1,Cor0173280.1,Cor0184720.1,Cor0188500.1,Cor0190950.1,Cor0206940.1	Cor0016900.1,Cor0024380.1,Cor0028180.1,Cor0053160.1,Cor0064940.1,Cor0071570.1,Cor0071580.1,Cor0075400.1,Cor0076540.1,Cor0085050.1,Cor0102340.1,Cor0138700.1,Cor0149970.1,Cor0163970.1,Cor0173280.1,Cor0184720.1,Cor0188500.1,Cor0190950.1,Cor0206940.1
GO:0022853	active ion transmembrane transporter activity	molecular_function	28/1153	235/15074	1.55771991659132	0.0127871088802298	0.175020467105848	28	Cor0001250.1,Cor0001740.1,Cor0028010.1,Cor0050970.1,Cor0067420.1,Cor0096850.1,Cor0098770.1,Cor0102210.1,Cor0102220.1,Cor0116060.1,Cor0130420.1,Cor0133540.1,Cor0138640.1,Cor0140760.1,Cor0140780.1,Cor0141060.1,Cor0141070.1,Cor0157060.1,Cor0166440.1,Cor0170080.1,Cor0170090.1,Cor0174480.1,Cor0195510.1,Cor0195570.1,Cor0200160.1,Cor0200170.1,Cor0205520.1,Cor0213750.1	Cor0001250.1,Cor0001740.1,Cor0028010.1,Cor0050970.1,Cor0067420.1,Cor0096850.1,Cor0098770.1,Cor0102210.1,Cor0102220.1,Cor0116060.1,Cor0130420.1,Cor0133540.1,Cor0138640.1,Cor0140760.1,Cor0140780.1,Cor0141060.1,Cor0141070.1,Cor0157060.1,Cor0166440.1,Cor0170080.1,Cor0170090.1,Cor0174480.1,Cor0195510.1,Cor0195570.1,Cor0200160.1,Cor0200170.1,Cor0205520.1,Cor0213750.1
GO:0000911	cytokinesis by cell plate formation	biological_process	8/1153	42/15074	2.49023251972081	0.0130426770130203	0.177831884658296	8	Cor0043060.1,Cor0084010.1,Cor0085280.1,Cor0124510.1,Cor0131540.1,Cor0134760.1,Cor0180270.1,Cor0196420.1	Cor0043060.1,Cor0084010.1,Cor0085280.1,Cor0124510.1,Cor0131540.1,Cor0134760.1,Cor0180270.1,Cor0196420.1
GO:0016709	oxidoreductase activity, acting on paired donors, with incorporation or reduction of molecular oxygen, NAD(P)H as one donor, and incorporation of one atom of oxygen	molecular_function	17/1153	124/15074	1.79236493858937	0.0133461004124854	0.181271746981842	17	Cor0024680.1,Cor0027020.1,Cor0030370.1,Cor0040750.1,Cor0059480.1,Cor0069300.1,Cor0082690.1,Cor0087060.1,Cor0097890.1,Cor0112890.1,Cor0114980.1,Cor0116580.1,Cor0123300.1,Cor0131670.1,Cor0132030.1,Cor0172270.1,Cor0210710.1	Cor0024680.1,Cor0027020.1,Cor0030370.1,Cor0040750.1,Cor0059480.1,Cor0069300.1,Cor0082690.1,Cor0087060.1,Cor0097890.1,Cor0112890.1,Cor0114980.1,Cor0116580.1,Cor0123300.1,Cor0131670.1,Cor0132030.1,Cor0172270.1,Cor0210710.1
GO:0008272	sulfate transport	biological_process	4/1153	13/15074	4.02268330108746	0.0139127001598409	0.187530502154509	4	Cor0141060.1,Cor0141070.1,Cor0159870.1,Cor0166440.1	Cor0141060.1,Cor0141070.1,Cor0159870.1,Cor0166440.1
GO:1990939	ATP-dependent microtubule motor activity	molecular_function	4/1153	13/15074	4.02268330108746	0.0139127001598409	0.187530502154509	4	Cor0086440.1,Cor0110550.1,Cor0162710.1,Cor0175240.1	Cor0086440.1,Cor0110550.1,Cor0162710.1,Cor0175240.1
GO:0070008	serine-type exopeptidase activity	molecular_function	6/1153	27/15074	2.90527127300761	0.014521433958007	0.194994255231571	6	Cor0017550.1,Cor0017560.1,Cor0074090.1,Cor0089400.1,Cor0171910.1,Cor0175830.1	Cor0017550.1,Cor0017560.1,Cor0074090.1,Cor0089400.1,Cor0171910.1,Cor0175830.1
GO:0009615	response to virus	biological_process	13/1153	87/15074	1.95354447667753	0.0146383496802429	0.195822451382872	13	Cor0014130.1,Cor0043020.1,Cor0058950.1,Cor0111890.1,Cor0118240.1,Cor0118280.1,Cor0118310.1,Cor0118340.1,Cor0138490.1,Cor0140250.1,Cor0140260.1,Cor0158890.1,Cor0173250.1	Cor0014130.1,Cor0043020.1,Cor0058950.1,Cor0111890.1,Cor0118240.1,Cor0118280.1,Cor0118310.1,Cor0118340.1,Cor0138490.1,Cor0140250.1,Cor0140260.1,Cor0158890.1,Cor0173250.1
GO:0006970	response to osmotic stress	biological_process	49/1153	467/15074	1.37176084731944	0.0147018088671795	0.195932001632148	49	Cor0014270.1,Cor0017770.1,Cor0021970.1,Cor0037190.1,Cor0046400.1,Cor0046470.1,Cor0050680.1,Cor0051740.1,Cor0053200.1,Cor0060040.1,Cor0066050.1,Cor0066060.1,Cor0070580.1,Cor0075380.1,Cor0078000.1,Cor0082000.1,Cor0084270.1,Cor0086830.1,Cor0087290.1,Cor0089910.1,Cor0090890.1,Cor0091010.1,Cor0093320.1,Cor0094380.1,Cor0098770.1,Cor0099640.1,Cor0100270.1,Cor0100980.1,Cor0107670.1,Cor0108320.1,Cor011736…	Cor0014270.1,Cor0017770.1,Cor0021970.1,Cor0037190.1,Cor0046400.1,Cor0046470.1,Cor0050680.1,Cor0051740.1,Cor0053200.1,Cor0060040.1,Cor0066050.1,Cor0066060.1,Cor0070580.1,Cor0075380.1,Cor0078000.1,Cor0082000.1,Cor0084270.1,Cor0086830.1,Cor0087290.1,Cor0089910.1,Cor0090890.1,Cor0091010.1,Cor0093320.1,Cor0094380.1,Cor0098770.1,Cor0099640.1,Cor0100270.1,Cor0100980.1,Cor0107670.1,Cor0108320.1,Cor011736…
GO:0140110	transcription regulator activity	molecular_function	106/1153	1131/15074	1.22530008596342	0.0153790349025898	0.201386478084688	106	Cor0000440.1,Cor0000450.1,Cor0001470.1,Cor0003200.1,Cor0003520.1,Cor0007180.1,Cor0007340.1,Cor0018560.1,Cor0020820.1,Cor0022740.1,Cor0023180.1,Cor0024150.1,Cor0024620.1,Cor0025060.1,Cor0032970.1,Cor0035140.1,Cor0037190.1,Cor0037910.1,Cor0046400.1,Cor0046470.1,Cor0049260.1,Cor0054630.1,Cor0054650.1,Cor0057740.1,Cor0058660.1,Cor0061080.1,Cor0062660.1,Cor0063830.1,Cor0068610.1,Cor0071440.1,Cor007281…	Cor0000440.1,Cor0000450.1,Cor0001470.1,Cor0003200.1,Cor0003520.1,Cor0007180.1,Cor0007340.1,Cor0018560.1,Cor0020820.1,Cor0022740.1,Cor0023180.1,Cor0024150.1,Cor0024620.1,Cor0025060.1,Cor0032970.1,Cor0035140.1,Cor0037190.1,Cor0037910.1,Cor0046400.1,Cor0046470.1,Cor0049260.1,Cor0054630.1,Cor0054650.1,Cor0057740.1,Cor0058660.1,Cor0061080.1,Cor0062660.1,Cor0063830.1,Cor0068610.1,Cor0071440.1,Cor007281…
GO:0042546	cell wall biogenesis	biological_process	21/1153	166/15074	1.65390442951337	0.0154892574464129	0.201386478084688	21	Cor0002450.1,Cor0054710.1,Cor0057550.1,Cor0069110.1,Cor0071740.1,Cor0082170.1,Cor0089100.1,Cor0091340.1,Cor0091800.1,Cor0096040.1,Cor0121210.1,Cor0134760.1,Cor0163910.1,Cor0180170.1,Cor0184000.1,Cor0184010.1,Cor0185710.1,Cor0193700.1,Cor0199180.1,Cor0211140.1,Cor0216840.1	Cor0002450.1,Cor0054710.1,Cor0057550.1,Cor0069110.1,Cor0071740.1,Cor0082170.1,Cor0089100.1,Cor0091340.1,Cor0091800.1,Cor0096040.1,Cor0121210.1,Cor0134760.1,Cor0163910.1,Cor0180170.1,Cor0184000.1,Cor0184010.1,Cor0185710.1,Cor0193700.1,Cor0199180.1,Cor0211140.1,Cor0216840.1
GO:0005261	cation channel activity	molecular_function	13/1153	88/15074	1.93134510762438	0.0160127555621533	0.201386478084688	13	Cor0002690.1,Cor0029700.1,Cor0045390.1,Cor0053690.1,Cor0076510.1,Cor0097390.1,Cor0117360.1,Cor0156570.1,Cor0158490.1,Cor0158510.1,Cor0160780.1,Cor0200770.1,Cor0214810.1	Cor0002690.1,Cor0029700.1,Cor0045390.1,Cor0053690.1,Cor0076510.1,Cor0097390.1,Cor0117360.1,Cor0156570.1,Cor0158490.1,Cor0158510.1,Cor0160780.1,Cor0200770.1,Cor0214810.1
GO:0009250	glucan biosynthetic process	biological_process	15/1153	107/15074	1.83276458811228	0.0160216174760314	0.201386478084688	15	Cor0020060.1,Cor0034470.1,Cor0053160.1,Cor0069110.1,Cor0082170.1,Cor0109870.1,Cor0120410.1,Cor0134760.1,Cor0154690.1,Cor0163910.1,Cor0180170.1,Cor0184000.1,Cor0184010.1,Cor0213770.1,Cor0216840.1	Cor0020060.1,Cor0034470.1,Cor0053160.1,Cor0069110.1,Cor0082170.1,Cor0109870.1,Cor0120410.1,Cor0134760.1,Cor0154690.1,Cor0163910.1,Cor0180170.1,Cor0184000.1,Cor0184010.1,Cor0213770.1,Cor0216840.1
GO:0072330	monocarboxylic acid biosynthetic process	biological_process	24/1153	198/15074	1.58469342164052	0.0165977380526037	0.201386478084688	24	Cor0014270.1,Cor0016900.1,Cor0024380.1,Cor0028180.1,Cor0042460.1,Cor0053160.1,Cor0064940.1,Cor0071570.1,Cor0071580.1,Cor0075400.1,Cor0076540.1,Cor0085050.1,Cor0102340.1,Cor0113900.1,Cor0135440.1,Cor0138700.1,Cor0149970.1,Cor0163970.1,Cor0173280.1,Cor0184720.1,Cor0188500.1,Cor0190950.1,Cor0204460.1,Cor0206940.1	Cor0014270.1,Cor0016900.1,Cor0024380.1,Cor0028180.1,Cor0042460.1,Cor0053160.1,Cor0064940.1,Cor0071570.1,Cor0071580.1,Cor0075400.1,Cor0076540.1,Cor0085050.1,Cor0102340.1,Cor0113900.1,Cor0135440.1,Cor0138700.1,Cor0149970.1,Cor0163970.1,Cor0173280.1,Cor0184720.1,Cor0188500.1,Cor0190950.1,Cor0204460.1,Cor0206940.1
GO:0000023	maltose metabolic process	biological_process	2/1153	3/15074	8.71581381902284	0.016644919063135	0.201386478084688	2	Cor0022030.1,Cor0037500.1	Cor0022030.1,Cor0037500.1
GO:0006272	leading strand elongation	biological_process	2/1153	3/15074	8.71581381902284	0.016644919063135	0.201386478084688	2	Cor0060880.1,Cor0191830.1	Cor0060880.1,Cor0191830.1
GO:0010273	detoxification of copper ion	biological_process	2/1153	3/15074	8.71581381902284	0.016644919063135	0.201386478084688	2	Cor0170080.1,Cor0170090.1	Cor0170080.1,Cor0170090.1
GO:0010284	lariciresinol reductase activity	molecular_function	2/1153	3/15074	8.71581381902284	0.016644919063135	0.201386478084688	2	Cor0049220.1,Cor0049230.1	Cor0049220.1,Cor0049230.1
GO:0015193	L-proline transmembrane transporter activity	molecular_function	2/1153	3/15074	8.71581381902284	0.016644919063135	0.201386478084688	2	Cor0019970.1,Cor0134520.1	Cor0019970.1,Cor0134520.1
GO:0015292	uniporter activity	molecular_function	2/1153	3/15074	8.71581381902284	0.016644919063135	0.201386478084688	2	Cor0076510.1,Cor0214810.1	Cor0076510.1,Cor0214810.1
GO:0015824	proline transport	biological_process	2/1153	3/15074	8.71581381902284	0.016644919063135	0.201386478084688	2	Cor0019970.1,Cor0134520.1	Cor0019970.1,Cor0134520.1
GO:0016207	4-coumarate-CoA ligase activity	molecular_function	2/1153	3/15074	8.71581381902284	0.016644919063135	0.201386478084688	2	Cor0038140.1,Cor0127750.1	Cor0038140.1,Cor0127750.1
GO:0032973	amino acid export across plasma membrane	biological_process	2/1153	3/15074	8.71581381902284	0.016644919063135	0.201386478084688	2	Cor0001400.1,Cor0129440.1	Cor0001400.1,Cor0129440.1
GO:0034309	primary alcohol biosynthetic process	biological_process	2/1153	3/15074	8.71581381902284	0.016644919063135	0.201386478084688	2	Cor0049220.1,Cor0049230.1	Cor0049220.1,Cor0049230.1
GO:0045430	chalcone isomerase activity	molecular_function	2/1153	3/15074	8.71581381902284	0.016644919063135	0.201386478084688	2	Cor0018140.1,Cor0021620.1	Cor0018140.1,Cor0021620.1
GO:0045552	dihydrokaempferol 4-reductase activity	molecular_function	2/1153	3/15074	8.71581381902284	0.016644919063135	0.201386478084688	2	Cor0109890.1,Cor0109900.1	Cor0109890.1,Cor0109900.1
GO:0046273	lignan catabolic process	biological_process	2/1153	3/15074	8.71581381902284	0.016644919063135	0.201386478084688	2	Cor0049220.1,Cor0049230.1	Cor0049220.1,Cor0049230.1
GO:0048226	Casparian strip	cellular_component	2/1153	3/15074	8.71581381902284	0.016644919063135	0.201386478084688	2	Cor0096010.1,Cor0155310.1	Cor0096010.1,Cor0155310.1
GO:0050474	(S)-norcoclaurine synthase activity	molecular_function	2/1153	3/15074	8.71581381902284	0.016644919063135	0.201386478084688	2	Cor0037930.1,Cor0040840.1	Cor0037930.1,Cor0040840.1
GO:0051457	maintenance of protein location in nucleus	biological_process	2/1153	3/15074	8.71581381902284	0.016644919063135	0.201386478084688	2	Cor0068610.1,Cor0217160.1	Cor0068610.1,Cor0217160.1
GO:0060145	viral gene silencing in virus induced gene silencing	biological_process	2/1153	3/15074	8.71581381902284	0.016644919063135	0.201386478084688	2	Cor0043020.1,Cor0158890.1	Cor0043020.1,Cor0158890.1
GO:1901502	ether catabolic process	biological_process	2/1153	3/15074	8.71581381902284	0.016644919063135	0.201386478084688	2	Cor0049220.1,Cor0049230.1	Cor0049220.1,Cor0049230.1
GO:1902124	(+)-pinoresinol metabolic process	biological_process	2/1153	3/15074	8.71581381902284	0.016644919063135	0.201386478084688	2	Cor0049220.1,Cor0049230.1	Cor0049220.1,Cor0049230.1
GO:1902125	(+)-pinoresinol catabolic process	biological_process	2/1153	3/15074	8.71581381902284	0.016644919063135	0.201386478084688	2	Cor0049220.1,Cor0049230.1	Cor0049220.1,Cor0049230.1
GO:1902130	(+)-lariciresinol metabolic process	biological_process	2/1153	3/15074	8.71581381902284	0.016644919063135	0.201386478084688	2	Cor0049220.1,Cor0049230.1	Cor0049220.1,Cor0049230.1
GO:1902132	(+)-lariciresinol biosynthetic process	biological_process	2/1153	3/15074	8.71581381902284	0.016644919063135	0.201386478084688	2	Cor0049220.1,Cor0049230.1	Cor0049220.1,Cor0049230.1
GO:0009312	oligosaccharide biosynthetic process	biological_process	8/1153	44/15074	2.37704013246077	0.0171175655636816	0.205700914994072	8	Cor0020060.1,Cor0035790.1,Cor0121750.1,Cor0136770.1,Cor0147110.1,Cor0156530.1,Cor0188500.1,Cor0198590.1	Cor0020060.1,Cor0035790.1,Cor0121750.1,Cor0136770.1,Cor0147110.1,Cor0156530.1,Cor0188500.1,Cor0198590.1
GO:0046915	transition metal ion transmembrane transporter activity	molecular_function	8/1153	44/15074	2.37704013246077	0.0171175655636816	0.205700914994072	8	Cor0000060.1,Cor0026810.1,Cor0031270.1,Cor0046260.1,Cor0078070.1,Cor0136210.1,Cor0196600.1,Cor0202530.1	Cor0000060.1,Cor0026810.1,Cor0031270.1,Cor0046260.1,Cor0078070.1,Cor0136210.1,Cor0196600.1,Cor0202530.1
GO:0000325	plant-type vacuole	cellular_component	19/1153	148/15074	1.67838306650102	0.0178808856127997	0.214147768572213	19	Cor0010250.1,Cor0027120.1,Cor0035470.1,Cor0038070.1,Cor0047780.1,Cor0051610.1,Cor0057310.1,Cor0066030.1,Cor0086760.1,Cor0098770.1,Cor0141460.1,Cor0159870.1,Cor0163420.1,Cor0174480.1,Cor0194990.1,Cor0195020.1,Cor0202530.1,Cor0205520.1,Cor0213750.1	Cor0010250.1,Cor0027120.1,Cor0035470.1,Cor0038070.1,Cor0047780.1,Cor0051610.1,Cor0057310.1,Cor0066030.1,Cor0086760.1,Cor0098770.1,Cor0141460.1,Cor0159870.1,Cor0163420.1,Cor0174480.1,Cor0194990.1,Cor0195020.1,Cor0202530.1,Cor0205520.1,Cor0213750.1
GO:0000922	spindle pole	cellular_component	4/1153	14/15074	3.73534877958122	0.0183197153353727	0.216241271794149	4	Cor0008500.1,Cor0051150.1,Cor0079420.1,Cor0166880.1	Cor0008500.1,Cor0051150.1,Cor0079420.1,Cor0166880.1
GO:0019336	phenol-containing compound catabolic process	biological_process	4/1153	14/15074	3.73534877958122	0.0183197153353727	0.216241271794149	4	Cor0049220.1,Cor0049230.1,Cor0151580.1,Cor0200310.1	Cor0049220.1,Cor0049230.1,Cor0151580.1,Cor0200310.1
GO:0034308	primary alcohol metabolic process	biological_process	4/1153	14/15074	3.73534877958122	0.0183197153353727	0.216241271794149	4	Cor0049220.1,Cor0049230.1,Cor0147960.1,Cor0199320.1	Cor0049220.1,Cor0049230.1,Cor0147960.1,Cor0199320.1
GO:0043900	regulation of multi-organism process	biological_process	26/1153	221/15074	1.53808479159227	0.0185483103009253	0.216241271794149	26	Cor0001620.1,Cor0001640.1,Cor0001870.1,Cor0021780.1,Cor0026010.1,Cor0034470.1,Cor0037190.1,Cor0042900.1,Cor0046470.1,Cor0053200.1,Cor0071250.1,Cor0086600.1,Cor0093440.1,Cor0093720.1,Cor0103990.1,Cor0113470.1,Cor0131670.1,Cor0149610.1,Cor0157240.1,Cor0165930.1,Cor0173250.1,Cor0173280.1,Cor0175430.1,Cor0175450.1,Cor0191170.1,Cor0219560.1	Cor0001620.1,Cor0001640.1,Cor0001870.1,Cor0021780.1,Cor0026010.1,Cor0034470.1,Cor0037190.1,Cor0042900.1,Cor0046470.1,Cor0053200.1,Cor0071250.1,Cor0086600.1,Cor0093440.1,Cor0093720.1,Cor0103990.1,Cor0113470.1,Cor0131670.1,Cor0149610.1,Cor0157240.1,Cor0165930.1,Cor0173250.1,Cor0173280.1,Cor0175430.1,Cor0175450.1,Cor0191170.1,Cor0219560.1
GO:0000166	nucleotide binding	molecular_function	255/1153	2970/15074	1.12249117366203	0.0185727042195118	0.216241271794149	255	Cor0000910.1,Cor0001740.1,Cor0003230.1,Cor0003940.1,Cor0008060.1,Cor0008710.1,Cor0009450.1,Cor0014130.1,Cor0014140.1,Cor0014620.1,Cor0017160.1,Cor0017170.1,Cor0018840.1,Cor0018880.1,Cor0019360.1,Cor0022770.1,Cor0023350.1,Cor0024230.1,Cor0024240.1,Cor0024270.1,Cor0024720.1,Cor0027050.1,Cor0028470.1,Cor0035470.1,Cor0035910.1,Cor0036850.1,Cor0038140.1,Cor0038670.1,Cor0038730.1,Cor0038750.1,Cor004102…	Cor0000910.1,Cor0001740.1,Cor0003230.1,Cor0003940.1,Cor0008060.1,Cor0008710.1,Cor0009450.1,Cor0014130.1,Cor0014140.1,Cor0014620.1,Cor0017160.1,Cor0017170.1,Cor0018840.1,Cor0018880.1,Cor0019360.1,Cor0022770.1,Cor0023350.1,Cor0024230.1,Cor0024240.1,Cor0024270.1,Cor0024720.1,Cor0027050.1,Cor0028470.1,Cor0035470.1,Cor0035910.1,Cor0036850.1,Cor0038140.1,Cor0038670.1,Cor0038730.1,Cor0038750.1,Cor004102…
GO:1901265	nucleoside phosphate binding	molecular_function	255/1153	2970/15074	1.12249117366203	0.0185727042195118	0.216241271794149	255	Cor0000910.1,Cor0001740.1,Cor0003230.1,Cor0003940.1,Cor0008060.1,Cor0008710.1,Cor0009450.1,Cor0014130.1,Cor0014140.1,Cor0014620.1,Cor0017160.1,Cor0017170.1,Cor0018840.1,Cor0018880.1,Cor0019360.1,Cor0022770.1,Cor0023350.1,Cor0024230.1,Cor0024240.1,Cor0024270.1,Cor0024720.1,Cor0027050.1,Cor0028470.1,Cor0035470.1,Cor0035910.1,Cor0036850.1,Cor0038140.1,Cor0038670.1,Cor0038730.1,Cor0038750.1,Cor004102…	Cor0000910.1,Cor0001740.1,Cor0003230.1,Cor0003940.1,Cor0008060.1,Cor0008710.1,Cor0009450.1,Cor0014130.1,Cor0014140.1,Cor0014620.1,Cor0017160.1,Cor0017170.1,Cor0018840.1,Cor0018880.1,Cor0019360.1,Cor0022770.1,Cor0023350.1,Cor0024230.1,Cor0024240.1,Cor0024270.1,Cor0024720.1,Cor0027050.1,Cor0028470.1,Cor0035470.1,Cor0035910.1,Cor0036850.1,Cor0038140.1,Cor0038670.1,Cor0038730.1,Cor0038750.1,Cor004102…
GO:0004031	aldehyde oxidase activity	molecular_function	3/1153	8/15074	4.90264527320035	0.0186656781858983	0.216241271794149	3	Cor0000190.1,Cor0134500.1,Cor0204460.1	Cor0000190.1,Cor0134500.1,Cor0204460.1
GO:0005179	hormone activity	molecular_function	3/1153	8/15074	4.90264527320035	0.0186656781858983	0.216241271794149	3	Cor0060940.1,Cor0135640.1,Cor0155310.1	Cor0060940.1,Cor0135640.1,Cor0155310.1
GO:0016623	oxidoreductase activity, acting on the aldehyde or oxo group of donors, oxygen as acceptor	molecular_function	3/1153	8/15074	4.90264527320035	0.0186656781858983	0.216241271794149	3	Cor0000190.1,Cor0134500.1,Cor0204460.1	Cor0000190.1,Cor0134500.1,Cor0204460.1
GO:0071732	cellular response to nitric oxide	biological_process	3/1153	8/15074	4.90264527320035	0.0186656781858983	0.216241271794149	3	Cor0097330.1,Cor0143750.1,Cor0206800.1	Cor0097330.1,Cor0143750.1,Cor0206800.1
GO:0006525	arginine metabolic process	biological_process	5/1153	21/15074	3.11279064965101	0.0188097267693134	0.216495069471481	5	Cor0001360.1,Cor0085970.1,Cor0099030.1,Cor0099640.1,Cor0203720.1	Cor0001360.1,Cor0085970.1,Cor0099030.1,Cor0099640.1,Cor0203720.1
GO:0009718	anthocyanin-containing compound biosynthetic process	biological_process	5/1153	21/15074	3.11279064965101	0.0188097267693134	0.216495069471481	5	Cor0059480.1,Cor0071860.1,Cor0076430.1,Cor0081280.1,Cor0096900.1	Cor0059480.1,Cor0071860.1,Cor0076430.1,Cor0081280.1,Cor0096900.1
GO:0009651	response to salt stress	biological_process	41/1153	385/15074	1.39226636329845	0.0193530513834163	0.222027725418158	41	Cor0014270.1,Cor0017770.1,Cor0021970.1,Cor0046400.1,Cor0050680.1,Cor0051740.1,Cor0053200.1,Cor0060040.1,Cor0070580.1,Cor0078000.1,Cor0082000.1,Cor0084270.1,Cor0086830.1,Cor0087290.1,Cor0089910.1,Cor0090890.1,Cor0091010.1,Cor0093320.1,Cor0094380.1,Cor0098770.1,Cor0099640.1,Cor0100270.1,Cor0100980.1,Cor0107670.1,Cor0108320.1,Cor0117360.1,Cor0120570.1,Cor0120580.1,Cor0134760.1,Cor0137340.1,Cor014135…	Cor0014270.1,Cor0017770.1,Cor0021970.1,Cor0046400.1,Cor0050680.1,Cor0051740.1,Cor0053200.1,Cor0060040.1,Cor0070580.1,Cor0078000.1,Cor0082000.1,Cor0084270.1,Cor0086830.1,Cor0087290.1,Cor0089910.1,Cor0090890.1,Cor0091010.1,Cor0093320.1,Cor0094380.1,Cor0098770.1,Cor0099640.1,Cor0100270.1,Cor0100980.1,Cor0107670.1,Cor0108320.1,Cor0117360.1,Cor0120570.1,Cor0120580.1,Cor0134760.1,Cor0137340.1,Cor014135…
GO:0016616	oxidoreductase activity, acting on the CH-OH group of donors, NAD or NADP as acceptor	molecular_function	21/1153	170/15074	1.61498903117188	0.0197771991814581	0.226161842252481	21	Cor0002580.1,Cor0002590.1,Cor0008060.1,Cor0060560.1,Cor0090750.1,Cor0103210.1,Cor0109890.1,Cor0109900.1,Cor0124940.1,Cor0133440.1,Cor0149480.1,Cor0170330.1,Cor0170370.1,Cor0179240.1,Cor0188660.1,Cor0192390.1,Cor0200460.1,Cor0200480.1,Cor0200490.1,Cor0205770.1,Cor0213080.1	Cor0002580.1,Cor0002590.1,Cor0008060.1,Cor0060560.1,Cor0090750.1,Cor0103210.1,Cor0109890.1,Cor0109900.1,Cor0124940.1,Cor0133440.1,Cor0149480.1,Cor0170330.1,Cor0170370.1,Cor0179240.1,Cor0188660.1,Cor0192390.1,Cor0200460.1,Cor0200480.1,Cor0200490.1,Cor0205770.1,Cor0213080.1
GO:0000272	polysaccharide catabolic process	biological_process	20/1153	160/15074	1.63421509106678	0.0200908993141399	0.229010411796225	20	Cor0005970.1,Cor0015390.1,Cor0022030.1,Cor0029030.1,Cor0035400.1,Cor0037500.1,Cor0082760.1,Cor0109160.1,Cor0122580.1,Cor0135000.1,Cor0145140.1,Cor0149520.1,Cor0170560.1,Cor0188370.1,Cor0189250.1,Cor0194020.1,Cor0198520.1,Cor0206800.1,Cor0221240.1,Cor0221250.1	Cor0005970.1,Cor0015390.1,Cor0022030.1,Cor0029030.1,Cor0035400.1,Cor0037500.1,Cor0082760.1,Cor0109160.1,Cor0122580.1,Cor0135000.1,Cor0145140.1,Cor0149520.1,Cor0170560.1,Cor0188370.1,Cor0189250.1,Cor0194020.1,Cor0198520.1,Cor0206800.1,Cor0221240.1,Cor0221250.1
GO:0008378	galactosyltransferase activity	molecular_function	7/1153	37/15074	2.47340662431729	0.0203979406035858	0.230900751836317	7	Cor0012480.1,Cor0058280.1,Cor0084270.1,Cor0180170.1,Cor0205900.1,Cor0205910.1,Cor0206180.1	Cor0012480.1,Cor0058280.1,Cor0084270.1,Cor0180170.1,Cor0205900.1,Cor0205910.1,Cor0206180.1
GO:0046283	anthocyanin-containing compound metabolic process	biological_process	6/1153	29/15074	2.70490773693812	0.0204597630492696	0.230900751836317	6	Cor0059480.1,Cor0071860.1,Cor0076430.1,Cor0081280.1,Cor0096900.1,Cor0191170.1	Cor0059480.1,Cor0071860.1,Cor0076430.1,Cor0081280.1,Cor0096900.1,Cor0191170.1
GO:1903825	organic acid transmembrane transport	biological_process	10/1153	63/15074	2.07519376643401	0.0205172741406036	0.230900751836317	10	Cor0001400.1,Cor0079290.1,Cor0092700.1,Cor0116320.1,Cor0129440.1,Cor0144930.1,Cor0147760.1,Cor0150020.1,Cor0185700.1,Cor0208530.1	Cor0001400.1,Cor0079290.1,Cor0092700.1,Cor0116320.1,Cor0129440.1,Cor0144930.1,Cor0147760.1,Cor0150020.1,Cor0185700.1,Cor0208530.1
GO:1905039	carboxylic acid transmembrane transport	biological_process	10/1153	63/15074	2.07519376643401	0.0205172741406036	0.230900751836317	10	Cor0001400.1,Cor0079290.1,Cor0092700.1,Cor0116320.1,Cor0129440.1,Cor0144930.1,Cor0147760.1,Cor0150020.1,Cor0185700.1,Cor0208530.1	Cor0001400.1,Cor0079290.1,Cor0092700.1,Cor0116320.1,Cor0129440.1,Cor0144930.1,Cor0147760.1,Cor0150020.1,Cor0185700.1,Cor0208530.1
GO:0009705	plant-type vacuole membrane	cellular_component	14/1153	101/15074	1.81219891286613	0.0213780933530349	0.239827028280091	14	Cor0010250.1,Cor0027120.1,Cor0051610.1,Cor0057310.1,Cor0086760.1,Cor0098770.1,Cor0141460.1,Cor0159870.1,Cor0163420.1,Cor0194990.1,Cor0195020.1,Cor0202530.1,Cor0205520.1,Cor0213750.1	Cor0010250.1,Cor0027120.1,Cor0051610.1,Cor0057310.1,Cor0086760.1,Cor0098770.1,Cor0141460.1,Cor0159870.1,Cor0163420.1,Cor0194990.1,Cor0195020.1,Cor0202530.1,Cor0205520.1,Cor0213750.1
GO:0033692	cellular polysaccharide biosynthetic process	biological_process	19/1153	151/15074	1.64503770756391	0.0216560818786241	0.242179212175781	19	Cor0012480.1,Cor0020060.1,Cor0034470.1,Cor0053160.1,Cor0057550.1,Cor0069110.1,Cor0071740.1,Cor0082170.1,Cor0109870.1,Cor0120410.1,Cor0134760.1,Cor0154690.1,Cor0163910.1,Cor0180170.1,Cor0184000.1,Cor0184010.1,Cor0199180.1,Cor0213770.1,Cor0216840.1	Cor0012480.1,Cor0020060.1,Cor0034470.1,Cor0053160.1,Cor0057550.1,Cor0069110.1,Cor0071740.1,Cor0082170.1,Cor0109870.1,Cor0120410.1,Cor0134760.1,Cor0154690.1,Cor0163910.1,Cor0180170.1,Cor0184000.1,Cor0184010.1,Cor0199180.1,Cor0213770.1,Cor0216840.1
GO:0008238	exopeptidase activity	molecular_function	11/1153	73/15074	1.97001271251886	0.0222905460658647	0.248490521394624	11	Cor0017550.1,Cor0017560.1,Cor0030240.1,Cor0074090.1,Cor0089400.1,Cor0128010.1,Cor0171910.1,Cor0175830.1,Cor0186120.1,Cor0201610.1,Cor0206490.1	Cor0017550.1,Cor0017560.1,Cor0030240.1,Cor0074090.1,Cor0089400.1,Cor0128010.1,Cor0171910.1,Cor0175830.1,Cor0186120.1,Cor0201610.1,Cor0206490.1
GO:0001944	vasculature development	biological_process	5/1153	22/15074	2.97130016557597	0.0228482561924052	0.252327315271266	5	Cor0061080.1,Cor0069060.1,Cor0152670.1,Cor0152680.1,Cor0201610.1	Cor0061080.1,Cor0069060.1,Cor0152670.1,Cor0152680.1,Cor0201610.1
GO:0072358	cardiovascular system development	biological_process	5/1153	22/15074	2.97130016557597	0.0228482561924052	0.252327315271266	5	Cor0061080.1,Cor0069060.1,Cor0152670.1,Cor0152680.1,Cor0201610.1	Cor0061080.1,Cor0069060.1,Cor0152670.1,Cor0152680.1,Cor0201610.1
GO:0102483	scopolin beta-glucosidase activity	molecular_function	5/1153	22/15074	2.97130016557597	0.0228482561924052	0.252327315271266	5	Cor0118570.1,Cor0186650.1,Cor0206800.1,Cor0221240.1,Cor0221250.1	Cor0118570.1,Cor0186650.1,Cor0206800.1,Cor0221240.1,Cor0221250.1
GO:0006826	iron ion transport	biological_process	4/1153	15/15074	3.48632552760914	0.0235007115535032	0.256338530637443	4	Cor0031270.1,Cor0062440.1,Cor0149410.1,Cor0202530.1	Cor0031270.1,Cor0062440.1,Cor0149410.1,Cor0202530.1
GO:0009608	response to symbiont	biological_process	4/1153	15/15074	3.48632552760914	0.0235007115535032	0.256338530637443	4	Cor0020800.1,Cor0160810.1,Cor0193930.1,Cor0216540.1	Cor0020800.1,Cor0160810.1,Cor0193930.1,Cor0216540.1
GO:0060148	positive regulation of posttranscriptional gene silencing	biological_process	4/1153	15/15074	3.48632552760914	0.0235007115535032	0.256338530637443	4	Cor0118240.1,Cor0118280.1,Cor0118310.1,Cor0118340.1	Cor0118240.1,Cor0118280.1,Cor0118310.1,Cor0118340.1
GO:1901002	positive regulation of response to salt stress	biological_process	4/1153	15/15074	3.48632552760914	0.0235007115535032	0.256338530637443	4	Cor0053200.1,Cor0103630.1,Cor0103820.1,Cor0170720.1	Cor0053200.1,Cor0103630.1,Cor0103820.1,Cor0170720.1
GO:0016051	carbohydrate biosynthetic process	biological_process	30/1153	269/15074	1.45803576898152	0.0238028209755863	0.258837424412434	30	Cor0012480.1,Cor0020060.1,Cor0034470.1,Cor0035790.1,Cor0053160.1,Cor0057550.1,Cor0063800.1,Cor0069110.1,Cor0071740.1,Cor0082170.1,Cor0093520.1,Cor0109870.1,Cor0110050.1,Cor0120410.1,Cor0121750.1,Cor0134760.1,Cor0136770.1,Cor0147110.1,Cor0154690.1,Cor0156530.1,Cor0157320.1,Cor0163910.1,Cor0180170.1,Cor0184000.1,Cor0184010.1,Cor0188500.1,Cor0198590.1,Cor0199180.1,Cor0213770.1,Cor0216840.1	Cor0012480.1,Cor0020060.1,Cor0034470.1,Cor0035790.1,Cor0053160.1,Cor0057550.1,Cor0063800.1,Cor0069110.1,Cor0071740.1,Cor0082170.1,Cor0093520.1,Cor0109870.1,Cor0110050.1,Cor0120410.1,Cor0121750.1,Cor0134760.1,Cor0136770.1,Cor0147110.1,Cor0154690.1,Cor0156530.1,Cor0157320.1,Cor0163910.1,Cor0180170.1,Cor0184000.1,Cor0184010.1,Cor0188500.1,Cor0198590.1,Cor0199180.1,Cor0213770.1,Cor0216840.1
GO:0009694	jasmonic acid metabolic process	biological_process	6/1153	30/15074	2.61474414570685	0.023968327832981	0.259840128953877	6	Cor0016900.1,Cor0064940.1,Cor0071570.1,Cor0071580.1,Cor0149970.1,Cor0173280.1	Cor0016900.1,Cor0064940.1,Cor0071570.1,Cor0071580.1,Cor0149970.1,Cor0173280.1
GO:0009409	response to cold	biological_process	29/1153	259/15074	1.46385290010615	0.0247335769622437	0.26694409704612	29	Cor0019470.1,Cor0023570.1,Cor0023580.1,Cor0037220.1,Cor0046400.1,Cor0051740.1,Cor0060040.1,Cor0062820.1,Cor0074150.1,Cor0080940.1,Cor0084270.1,Cor0086830.1,Cor0093320.1,Cor0099640.1,Cor0100270.1,Cor0102080.1,Cor0120570.1,Cor0120580.1,Cor0138700.1,Cor0141350.1,Cor0152090.1,Cor0154740.1,Cor0165930.1,Cor0166090.1,Cor0170720.1,Cor0178860.1,Cor0179330.1,Cor0188660.1,Cor0196300.1	Cor0019470.1,Cor0023570.1,Cor0023580.1,Cor0037220.1,Cor0046400.1,Cor0051740.1,Cor0060040.1,Cor0062820.1,Cor0074150.1,Cor0080940.1,Cor0084270.1,Cor0086830.1,Cor0093320.1,Cor0099640.1,Cor0100270.1,Cor0102080.1,Cor0120570.1,Cor0120580.1,Cor0138700.1,Cor0141350.1,Cor0152090.1,Cor0154740.1,Cor0165930.1,Cor0166090.1,Cor0170720.1,Cor0178860.1,Cor0179330.1,Cor0188660.1,Cor0196300.1
GO:0016740	transferase activity	molecular_function	277/1153	3267/15074	1.10848504493541	0.0248349667281412	0.26694409704612	277	Cor0001360.1,Cor0002950.1,Cor0003230.1,Cor0005150.1,Cor0007330.1,Cor0009160.1,Cor0010790.1,Cor0011110.1,Cor0011270.1,Cor0012480.1,Cor0014130.1,Cor0014140.1,Cor0014270.1,Cor0016450.1,Cor0017170.1,Cor0018280.1,Cor0019280.1,Cor0019360.1,Cor0020800.1,Cor0022030.1,Cor0023070.1,Cor0023230.1,Cor0024230.1,Cor0024240.1,Cor0024380.1,Cor0024720.1,Cor0025760.1,Cor0026330.1,Cor0026780.1,Cor0027010.1,Cor003070…	Cor0001360.1,Cor0002950.1,Cor0003230.1,Cor0005150.1,Cor0007330.1,Cor0009160.1,Cor0010790.1,Cor0011110.1,Cor0011270.1,Cor0012480.1,Cor0014130.1,Cor0014140.1,Cor0014270.1,Cor0016450.1,Cor0017170.1,Cor0018280.1,Cor0019280.1,Cor0019360.1,Cor0020800.1,Cor0022030.1,Cor0023070.1,Cor0023230.1,Cor0024230.1,Cor0024240.1,Cor0024380.1,Cor0024720.1,Cor0025760.1,Cor0026330.1,Cor0026780.1,Cor0027010.1,Cor003070…
GO:0016209	antioxidant activity	molecular_function	18/1153	143/15074	1.64564316862669	0.0248495210226289	0.26694409704612	18	Cor0002360.1,Cor0005210.1,Cor0014020.1,Cor0018280.1,Cor0050900.1,Cor0079000.1,Cor0103940.1,Cor0107170.1,Cor0107190.1,Cor0109650.1,Cor0111420.1,Cor0141350.1,Cor0171790.1,Cor0179330.1,Cor0196300.1,Cor0203910.1,Cor0218190.1,Cor0220980.1	Cor0002360.1,Cor0005210.1,Cor0014020.1,Cor0018280.1,Cor0050900.1,Cor0079000.1,Cor0103940.1,Cor0107170.1,Cor0107190.1,Cor0109650.1,Cor0111420.1,Cor0141350.1,Cor0171790.1,Cor0179330.1,Cor0196300.1,Cor0203910.1,Cor0218190.1,Cor0220980.1
GO:0004672	protein kinase activity	molecular_function	97/1153	1045/15074	1.21354154130892	0.0250458286486358	0.267606014737486	97	Cor0011270.1,Cor0014130.1,Cor0014140.1,Cor0017170.1,Cor0019360.1,Cor0024230.1,Cor0024240.1,Cor0024720.1,Cor0042900.1,Cor0044120.1,Cor0044270.1,Cor0049720.1,Cor0051150.1,Cor0053740.1,Cor0054880.1,Cor0062080.1,Cor0062150.1,Cor0062160.1,Cor0064160.1,Cor0064180.1,Cor0064320.1,Cor0066050.1,Cor0066060.1,Cor0067520.1,Cor0069060.1,Cor0070220.1,Cor0070580.1,Cor0071250.1,Cor0072200.1,Cor0078500.1,Cor007881…	Cor0011270.1,Cor0014130.1,Cor0014140.1,Cor0017170.1,Cor0019360.1,Cor0024230.1,Cor0024240.1,Cor0024720.1,Cor0042900.1,Cor0044120.1,Cor0044270.1,Cor0049720.1,Cor0051150.1,Cor0053740.1,Cor0054880.1,Cor0062080.1,Cor0062150.1,Cor0062160.1,Cor0064160.1,Cor0064180.1,Cor0064320.1,Cor0066050.1,Cor0066060.1,Cor0067520.1,Cor0069060.1,Cor0070220.1,Cor0070580.1,Cor0071250.1,Cor0072200.1,Cor0078500.1,Cor007881…
GO:0006865	amino acid transport	biological_process	10/1153	65/15074	2.01134165054373	0.025062114779364	0.267606014737486	10	Cor0001400.1,Cor0019970.1,Cor0092700.1,Cor0100160.1,Cor0129440.1,Cor0134520.1,Cor0144930.1,Cor0147760.1,Cor0185700.1,Cor0208530.1	Cor0001400.1,Cor0019970.1,Cor0092700.1,Cor0100160.1,Cor0129440.1,Cor0134520.1,Cor0144930.1,Cor0147760.1,Cor0185700.1,Cor0208530.1
GO:0043565	sequence-specific DNA binding	molecular_function	63/1153	644/15074	1.27895094083487	0.0253342078779081	0.269698999781334	63	Cor0003200.1,Cor0003520.1,Cor0007180.1,Cor0018560.1,Cor0022740.1,Cor0024150.1,Cor0024620.1,Cor0032970.1,Cor0035140.1,Cor0036260.1,Cor0037910.1,Cor0054630.1,Cor0054650.1,Cor0062660.1,Cor0063830.1,Cor0068610.1,Cor0075380.1,Cor0077890.1,Cor0080140.1,Cor0083640.1,Cor0086830.1,Cor0088880.1,Cor0091010.1,Cor0093990.1,Cor0107670.1,Cor0108320.1,Cor0109090.1,Cor0110070.1,Cor0115970.1,Cor0116590.1,Cor011877…	Cor0003200.1,Cor0003520.1,Cor0007180.1,Cor0018560.1,Cor0022740.1,Cor0024150.1,Cor0024620.1,Cor0032970.1,Cor0035140.1,Cor0036260.1,Cor0037910.1,Cor0054630.1,Cor0054650.1,Cor0062660.1,Cor0063830.1,Cor0068610.1,Cor0075380.1,Cor0077890.1,Cor0080140.1,Cor0083640.1,Cor0086830.1,Cor0088880.1,Cor0091010.1,Cor0093990.1,Cor0107670.1,Cor0108320.1,Cor0109090.1,Cor0110070.1,Cor0115970.1,Cor0116590.1,Cor011877…
GO:1901699	cellular response to nitrogen compound	biological_process	12/1153	84/15074	1.86767438979061	0.025635702807369	0.272091516323722	12	Cor0010250.1,Cor0029700.1,Cor0057310.1,Cor0071250.1,Cor0084990.1,Cor0097330.1,Cor0097390.1,Cor0141460.1,Cor0143750.1,Cor0158490.1,Cor0158510.1,Cor0206800.1	Cor0010250.1,Cor0029700.1,Cor0057310.1,Cor0071250.1,Cor0084990.1,Cor0097330.1,Cor0097390.1,Cor0141460.1,Cor0143750.1,Cor0158490.1,Cor0158510.1,Cor0206800.1
GO:0005978	glycogen biosynthetic process	biological_process	3/1153	9/15074	4.35790690951142	0.0264290522247406	0.277192278510963	3	Cor0109870.1,Cor0154690.1,Cor0213770.1	Cor0109870.1,Cor0154690.1,Cor0213770.1
GO:0006825	copper ion transport	biological_process	3/1153	9/15074	4.35790690951142	0.0264290522247406	0.277192278510963	3	Cor0000060.1,Cor0170080.1,Cor0170090.1	Cor0000060.1,Cor0170080.1,Cor0170090.1
GO:0033273	response to vitamin	biological_process	3/1153	9/15074	4.35790690951142	0.0264290522247406	0.277192278510963	3	Cor0032170.1,Cor0122720.1,Cor0173280.1	Cor0032170.1,Cor0122720.1,Cor0173280.1
GO:0071731	response to nitric oxide	biological_process	3/1153	9/15074	4.35790690951142	0.0264290522247406	0.277192278510963	3	Cor0097330.1,Cor0143750.1,Cor0206800.1	Cor0097330.1,Cor0143750.1,Cor0206800.1
GO:0030243	cellulose metabolic process	biological_process	11/1153	75/15074	1.91747904018502	0.026731859345388	0.279541125012981	11	Cor0082170.1,Cor0082760.1,Cor0120410.1,Cor0134760.1,Cor0135000.1,Cor0163910.1,Cor0184000.1,Cor0184010.1,Cor0194020.1,Cor0206800.1,Cor0216840.1	Cor0082170.1,Cor0082760.1,Cor0120410.1,Cor0134760.1,Cor0135000.1,Cor0163910.1,Cor0184000.1,Cor0184010.1,Cor0194020.1,Cor0206800.1,Cor0216840.1
GO:0009620	response to fungus	biological_process	31/1153	283/15074	1.43210368404439	0.0272623337520893	0.284095207817248	31	Cor0000190.1,Cor0001620.1,Cor0001640.1,Cor0002360.1,Cor0005970.1,Cor0020800.1,Cor0021780.1,Cor0037930.1,Cor0041020.1,Cor0054880.1,Cor0061080.1,Cor0086600.1,Cor0100680.1,Cor0103630.1,Cor0103820.1,Cor0109090.1,Cor0110050.1,Cor0113470.1,Cor0123590.1,Cor0131670.1,Cor0134500.1,Cor0152670.1,Cor0152680.1,Cor0162090.1,Cor0165930.1,Cor0170110.1,Cor0173250.1,Cor0173280.1,Cor0193930.1,Cor0219490.1,Cor021956…	Cor0000190.1,Cor0001620.1,Cor0001640.1,Cor0002360.1,Cor0005970.1,Cor0020800.1,Cor0021780.1,Cor0037930.1,Cor0041020.1,Cor0054880.1,Cor0061080.1,Cor0086600.1,Cor0100680.1,Cor0103630.1,Cor0103820.1,Cor0109090.1,Cor0110050.1,Cor0113470.1,Cor0123590.1,Cor0131670.1,Cor0134500.1,Cor0152670.1,Cor0152680.1,Cor0162090.1,Cor0165930.1,Cor0170110.1,Cor0173250.1,Cor0173280.1,Cor0193930.1,Cor0219490.1,Cor021956…
GO:0009695	jasmonic acid biosynthetic process	biological_process	5/1153	23/15074	2.84211320185527	0.0274077746328629	0.284095207817248	5	Cor0016900.1,Cor0071570.1,Cor0071580.1,Cor0149970.1,Cor0173280.1	Cor0016900.1,Cor0071570.1,Cor0071580.1,Cor0149970.1,Cor0173280.1
GO:0009833	plant-type primary cell wall biogenesis	biological_process	5/1153	23/15074	2.84211320185527	0.0274077746328629	0.284095207817248	5	Cor0082170.1,Cor0163910.1,Cor0184000.1,Cor0184010.1,Cor0216840.1	Cor0082170.1,Cor0163910.1,Cor0184000.1,Cor0184010.1,Cor0216840.1
GO:0010039	response to iron ion	biological_process	6/1153	31/15074	2.53039756036147	0.0278576012815153	0.287239603044768	6	Cor0078070.1,Cor0110410.1,Cor0143750.1,Cor0155310.1,Cor0196600.1,Cor0206800.1	Cor0078070.1,Cor0110410.1,Cor0143750.1,Cor0155310.1,Cor0196600.1,Cor0206800.1
GO:0051607	defense response to virus	biological_process	8/1153	48/15074	2.17895345475571	0.0278731800979972	0.287239603044768	8	Cor0014130.1,Cor0043020.1,Cor0058950.1,Cor0111890.1,Cor0138490.1,Cor0140250.1,Cor0140260.1,Cor0158890.1	Cor0014130.1,Cor0043020.1,Cor0058950.1,Cor0111890.1,Cor0138490.1,Cor0140250.1,Cor0140260.1,Cor0158890.1
GO:0014070	response to organic cyclic compound	biological_process	31/1153	284/15074	1.4270610654386	0.0284485411733545	0.292319067998672	31	Cor0003200.1,Cor0021780.1,Cor0024620.1,Cor0032170.1,Cor0046400.1,Cor0053300.1,Cor0054630.1,Cor0054880.1,Cor0063830.1,Cor0069110.1,Cor0072200.1,Cor0076160.1,Cor0076960.1,Cor0078000.1,Cor0090870.1,Cor0113470.1,Cor0118240.1,Cor0118280.1,Cor0118310.1,Cor0118340.1,Cor0118770.1,Cor0122720.1,Cor0130190.1,Cor0135440.1,Cor0165880.1,Cor0171310.1,Cor0173250.1,Cor0173280.1,Cor0175830.1,Cor0193930.1,Cor021956…	Cor0003200.1,Cor0021780.1,Cor0024620.1,Cor0032170.1,Cor0046400.1,Cor0053300.1,Cor0054630.1,Cor0054880.1,Cor0063830.1,Cor0069110.1,Cor0072200.1,Cor0076160.1,Cor0076960.1,Cor0078000.1,Cor0090870.1,Cor0113470.1,Cor0118240.1,Cor0118280.1,Cor0118310.1,Cor0118340.1,Cor0118770.1,Cor0122720.1,Cor0130190.1,Cor0135440.1,Cor0165880.1,Cor0171310.1,Cor0173250.1,Cor0173280.1,Cor0175830.1,Cor0193930.1,Cor021956…
GO:0044703	multi-organism reproductive process	biological_process	16/1153	125/15074	1.67343625325238	0.0288310893812502	0.295393675885931	16	Cor0000060.1,Cor0014860.1,Cor0023180.1,Cor0034470.1,Cor0037630.1,Cor0048220.1,Cor0054880.1,Cor0079420.1,Cor0090450.1,Cor0091880.1,Cor0105480.1,Cor0124510.1,Cor0131130.1,Cor0186020.1,Cor0191480.1,Cor0196420.1	Cor0000060.1,Cor0014860.1,Cor0023180.1,Cor0034470.1,Cor0037630.1,Cor0048220.1,Cor0054880.1,Cor0079420.1,Cor0090450.1,Cor0091880.1,Cor0105480.1,Cor0124510.1,Cor0131130.1,Cor0186020.1,Cor0191480.1,Cor0196420.1
GO:0015293	symporter activity	molecular_function	15/1153	115/15074	1.70526792111316	0.0289604805372694	0.295864275229453	15	Cor0028010.1,Cor0040780.1,Cor0075230.1,Cor0100160.1,Cor0102210.1,Cor0102220.1,Cor0111810.1,Cor0130420.1,Cor0141060.1,Cor0141070.1,Cor0147760.1,Cor0153250.1,Cor0153260.1,Cor0161660.1,Cor0166440.1	Cor0028010.1,Cor0040780.1,Cor0075230.1,Cor0100160.1,Cor0102210.1,Cor0102220.1,Cor0111810.1,Cor0130420.1,Cor0141060.1,Cor0141070.1,Cor0147760.1,Cor0153250.1,Cor0153260.1,Cor0161660.1,Cor0166440.1
GO:0006012	galactose metabolic process	biological_process	4/1153	16/15074	3.26843018213356	0.0294828200429459	0.29641353664406	4	Cor0084270.1,Cor0092990.1,Cor0205900.1,Cor0205910.1	Cor0084270.1,Cor0092990.1,Cor0205900.1,Cor0205910.1
GO:0009269	response to desiccation	biological_process	4/1153	16/15074	3.26843018213356	0.0294828200429459	0.29641353664406	4	Cor0141350.1,Cor0157240.1,Cor0179330.1,Cor0196300.1	Cor0141350.1,Cor0157240.1,Cor0179330.1,Cor0196300.1
GO:0048584	positive regulation of response to stimulus	biological_process	25/1153	220/15074	1.48565008278798	0.0300849417127721	0.29641353664406	25	Cor0001620.1,Cor0001640.1,Cor0037190.1,Cor0042900.1,Cor0046470.1,Cor0053200.1,Cor0079420.1,Cor0086600.1,Cor0093720.1,Cor0103630.1,Cor0103820.1,Cor0107670.1,Cor0113470.1,Cor0131670.1,Cor0137340.1,Cor0149610.1,Cor0165930.1,Cor0169020.1,Cor0170720.1,Cor0173280.1,Cor0175430.1,Cor0175450.1,Cor0191170.1,Cor0199750.1,Cor0219560.1	Cor0001620.1,Cor0001640.1,Cor0037190.1,Cor0042900.1,Cor0046470.1,Cor0053200.1,Cor0079420.1,Cor0086600.1,Cor0093720.1,Cor0103630.1,Cor0103820.1,Cor0107670.1,Cor0113470.1,Cor0131670.1,Cor0137340.1,Cor0149610.1,Cor0165930.1,Cor0169020.1,Cor0170720.1,Cor0173280.1,Cor0175430.1,Cor0175450.1,Cor0191170.1,Cor0199750.1,Cor0219560.1
GO:0002237	response to molecule of bacterial origin	biological_process	7/1153	40/15074	2.2879011274935	0.0303044759586476	0.29641353664406	7	Cor0001620.1,Cor0001640.1,Cor0020800.1,Cor0086600.1,Cor0097330.1,Cor0098760.1,Cor0149610.1	Cor0001620.1,Cor0001640.1,Cor0020800.1,Cor0086600.1,Cor0097330.1,Cor0098760.1,Cor0149610.1
GO:0016791	phosphatase activity	molecular_function	30/1153	275/15074	1.42622407947646	0.0309437283539171	0.29641353664406	30	Cor0000940.1,Cor0001870.1,Cor0009820.1,Cor0019280.1,Cor0019470.1,Cor0020060.1,Cor0031520.1,Cor0035790.1,Cor0035940.1,Cor0046550.1,Cor0047730.1,Cor0047740.1,Cor0052610.1,Cor0075720.1,Cor0093220.1,Cor0123590.1,Cor0131130.1,Cor0136770.1,Cor0137000.1,Cor0142630.1,Cor0156530.1,Cor0161700.1,Cor0180090.1,Cor0190670.1,Cor0197900.1,Cor0198590.1,Cor0200010.1,Cor0211420.1,Cor0221390.1,Cor0222800.1	Cor0000940.1,Cor0001870.1,Cor0009820.1,Cor0019280.1,Cor0019470.1,Cor0020060.1,Cor0031520.1,Cor0035790.1,Cor0035940.1,Cor0046550.1,Cor0047730.1,Cor0047740.1,Cor0052610.1,Cor0075720.1,Cor0093220.1,Cor0123590.1,Cor0131130.1,Cor0136770.1,Cor0137000.1,Cor0142630.1,Cor0156530.1,Cor0161700.1,Cor0180090.1,Cor0190670.1,Cor0197900.1,Cor0198590.1,Cor0200010.1,Cor0211420.1,Cor0221390.1,Cor0222800.1
GO:0010102	lateral root morphogenesis	biological_process	8/1153	49/15074	2.13448501690355	0.0311595500775742	0.29641353664406	8	Cor0068110.1,Cor0096230.1,Cor0140460.1,Cor0164880.1,Cor0164890.1,Cor0178640.1,Cor0202940.1,Cor0213790.1	Cor0068110.1,Cor0096230.1,Cor0140460.1,Cor0164880.1,Cor0164890.1,Cor0178640.1,Cor0202940.1,Cor0213790.1
GO:0000778	condensed nuclear chromosome kinetochore	cellular_component	2/1153	4/15074	6.53686036426713	0.0316062953036544	0.29641353664406	2	Cor0108960.1,Cor0129750.1	Cor0108960.1,Cor0129750.1
GO:0004478	methionine adenosyltransferase activity	molecular_function	2/1153	4/15074	6.53686036426713	0.0316062953036544	0.29641353664406	2	Cor0003230.1,Cor0083970.1	Cor0003230.1,Cor0083970.1
GO:0004563	beta-N-acetylhexosaminidase activity	molecular_function	2/1153	4/15074	6.53686036426713	0.0316062953036544	0.29641353664406	2	Cor0005970.1,Cor0104320.1	Cor0005970.1,Cor0104320.1
GO:0006527	arginine catabolic process	biological_process	2/1153	4/15074	6.53686036426713	0.0316062953036544	0.29641353664406	2	Cor0099640.1,Cor0203720.1	Cor0099640.1,Cor0203720.1
GO:0006556	S-adenosylmethionine biosynthetic process	biological_process	2/1153	4/15074	6.53686036426713	0.0316062953036544	0.29641353664406	2	Cor0003230.1,Cor0083970.1	Cor0003230.1,Cor0083970.1
GO:0007112	male meiosis cytokinesis	biological_process	2/1153	4/15074	6.53686036426713	0.0316062953036544	0.29641353664406	2	Cor0124510.1,Cor0186020.1	Cor0124510.1,Cor0186020.1
GO:0009806	lignan metabolic process	biological_process	2/1153	4/15074	6.53686036426713	0.0316062953036544	0.29641353664406	2	Cor0049220.1,Cor0049230.1	Cor0049220.1,Cor0049230.1
GO:0009807	lignan biosynthetic process	biological_process	2/1153	4/15074	6.53686036426713	0.0316062953036544	0.29641353664406	2	Cor0049220.1,Cor0049230.1	Cor0049220.1,Cor0049230.1
GO:0009916	alternative oxidase activity	molecular_function	2/1153	4/15074	6.53686036426713	0.0316062953036544	0.29641353664406	2	Cor0023570.1,Cor0023580.1	Cor0023570.1,Cor0023580.1
GO:0010266	response to vitamin B1	biological_process	2/1153	4/15074	6.53686036426713	0.0316062953036544	0.29641353664406	2	Cor0032170.1,Cor0122720.1	Cor0032170.1,Cor0122720.1
GO:0010283	pinoresinol reductase activity	molecular_function	2/1153	4/15074	6.53686036426713	0.0316062953036544	0.29641353664406	2	Cor0049220.1,Cor0049230.1	Cor0049220.1,Cor0049230.1
GO:0033076	isoquinoline alkaloid metabolic process	biological_process	2/1153	4/15074	6.53686036426713	0.0316062953036544	0.29641353664406	2	Cor0037930.1,Cor0170370.1	Cor0037930.1,Cor0170370.1
GO:0033206	meiotic cytokinesis	biological_process	2/1153	4/15074	6.53686036426713	0.0316062953036544	0.29641353664406	2	Cor0124510.1,Cor0186020.1	Cor0124510.1,Cor0186020.1
GO:0033530	raffinose metabolic process	biological_process	2/1153	4/15074	6.53686036426713	0.0316062953036544	0.29641353664406	2	Cor0216910.1,Cor0219170.1	Cor0216910.1,Cor0219170.1
GO:0034484	raffinose catabolic process	biological_process	2/1153	4/15074	6.53686036426713	0.0316062953036544	0.29641353664406	2	Cor0216910.1,Cor0219170.1	Cor0216910.1,Cor0219170.1
GO:0044325	ion channel binding	molecular_function	2/1153	4/15074	6.53686036426713	0.0316062953036544	0.29641353664406	2	Cor0002690.1,Cor0045390.1	Cor0002690.1,Cor0045390.1
GO:0046556	alpha-L-arabinofuranosidase activity	molecular_function	2/1153	4/15074	6.53686036426713	0.0316062953036544	0.29641353664406	2	Cor0145140.1,Cor0188370.1	Cor0145140.1,Cor0188370.1
GO:0090610	bundle sheath cell fate specification	biological_process	2/1153	4/15074	6.53686036426713	0.0316062953036544	0.29641353664406	2	Cor0068610.1,Cor0217160.1	Cor0068610.1,Cor0217160.1
GO:0102289	beta-amyrin 11-oxidase activity	molecular_function	2/1153	4/15074	6.53686036426713	0.0316062953036544	0.29641353664406	2	Cor0040750.1,Cor0210710.1	Cor0040750.1,Cor0210710.1
GO:0102290	beta-amyrin monooxygenase activity	molecular_function	2/1153	4/15074	6.53686036426713	0.0316062953036544	0.29641353664406	2	Cor0040750.1,Cor0210710.1	Cor0040750.1,Cor0210710.1
GO:0102291	11alpha-hydroxy-beta-amyrin dehydrogenase activity	molecular_function	2/1153	4/15074	6.53686036426713	0.0316062953036544	0.29641353664406	2	Cor0040750.1,Cor0210710.1	Cor0040750.1,Cor0210710.1
GO:0102721	ubiquinol:oxygen oxidoreductase activity	molecular_function	2/1153	4/15074	6.53686036426713	0.0316062953036544	0.29641353664406	2	Cor0023570.1,Cor0023580.1	Cor0023570.1,Cor0023580.1
GO:0140115	export across plasma membrane	biological_process	2/1153	4/15074	6.53686036426713	0.0316062953036544	0.29641353664406	2	Cor0001400.1,Cor0129440.1	Cor0001400.1,Cor0129440.1
GO:1901503	ether biosynthetic process	biological_process	2/1153	4/15074	6.53686036426713	0.0316062953036544	0.29641353664406	2	Cor0049220.1,Cor0049230.1	Cor0049220.1,Cor0049230.1
GO:1990169	stress response to copper ion	biological_process	2/1153	4/15074	6.53686036426713	0.0316062953036544	0.29641353664406	2	Cor0170080.1,Cor0170090.1	Cor0170080.1,Cor0170090.1
GO:0072509	divalent inorganic cation transmembrane transporter activity	molecular_function	6/1153	32/15074	2.45132263660017	0.0321412334821579	0.300635020301451	6	Cor0026810.1,Cor0031270.1,Cor0046260.1,Cor0136210.1,Cor0174480.1,Cor0213750.1	Cor0026810.1,Cor0031270.1,Cor0046260.1,Cor0136210.1,Cor0174480.1,Cor0213750.1
GO:0019203	carbohydrate phosphatase activity	molecular_function	5/1153	24/15074	2.72369181844464	0.0325062036659888	0.302452734897455	5	Cor0020060.1,Cor0035790.1,Cor0136770.1,Cor0156530.1,Cor0198590.1	Cor0020060.1,Cor0035790.1,Cor0136770.1,Cor0156530.1,Cor0198590.1
GO:0071281	cellular response to iron ion	biological_process	5/1153	24/15074	2.72369181844464	0.0325062036659888	0.302452734897455	5	Cor0078070.1,Cor0110410.1,Cor0143750.1,Cor0196600.1,Cor0206800.1	Cor0078070.1,Cor0110410.1,Cor0143750.1,Cor0196600.1,Cor0206800.1
GO:0009624	response to nematode	biological_process	10/1153	68/15074	1.92260598949033	0.0331702114817317	0.307823035871044	10	Cor0031270.1,Cor0037500.1,Cor0066370.1,Cor0075230.1,Cor0079290.1,Cor0100160.1,Cor0137480.1,Cor0180270.1,Cor0191460.1,Cor0205520.1	Cor0031270.1,Cor0037500.1,Cor0066370.1,Cor0075230.1,Cor0079290.1,Cor0100160.1,Cor0137480.1,Cor0180270.1,Cor0191460.1,Cor0205520.1
GO:0008171	O-methyltransferase activity	molecular_function	8/1153	50/15074	2.09179531656548	0.0347014658537527	0.318323034122392	8	Cor0005150.1,Cor0027010.1,Cor0037090.1,Cor0107740.1,Cor0182530.1,Cor0190370.1,Cor0190390.1,Cor0200300.1	Cor0005150.1,Cor0027010.1,Cor0037090.1,Cor0107740.1,Cor0182530.1,Cor0190370.1,Cor0190390.1,Cor0200300.1
GO:0010101	post-embryonic root morphogenesis	biological_process	8/1153	50/15074	2.09179531656548	0.0347014658537527	0.318323034122392	8	Cor0068110.1,Cor0096230.1,Cor0140460.1,Cor0164880.1,Cor0164890.1,Cor0178640.1,Cor0202940.1,Cor0213790.1	Cor0068110.1,Cor0096230.1,Cor0140460.1,Cor0164880.1,Cor0164890.1,Cor0178640.1,Cor0202940.1,Cor0213790.1
GO:0044247	cellular polysaccharide catabolic process	biological_process	8/1153	50/15074	2.09179531656548	0.0347014658537527	0.318323034122392	8	Cor0022030.1,Cor0037500.1,Cor0082760.1,Cor0109160.1,Cor0135000.1,Cor0170560.1,Cor0194020.1,Cor0206800.1	Cor0022030.1,Cor0037500.1,Cor0082760.1,Cor0109160.1,Cor0135000.1,Cor0170560.1,Cor0194020.1,Cor0206800.1
GO:0004674	protein serine/threonine kinase activity	molecular_function	89/1153	964/15074	1.20701363572567	0.0347236420386773	0.318323034122392	89	Cor0011270.1,Cor0014130.1,Cor0014140.1,Cor0017170.1,Cor0019360.1,Cor0024230.1,Cor0024240.1,Cor0024720.1,Cor0042900.1,Cor0044120.1,Cor0044270.1,Cor0049720.1,Cor0051150.1,Cor0053740.1,Cor0054880.1,Cor0062080.1,Cor0062150.1,Cor0062160.1,Cor0064160.1,Cor0064180.1,Cor0064320.1,Cor0067520.1,Cor0069060.1,Cor0070220.1,Cor0070580.1,Cor0071250.1,Cor0072200.1,Cor0078500.1,Cor0078810.1,Cor0080830.1,Cor008200…	Cor0011270.1,Cor0014130.1,Cor0014140.1,Cor0017170.1,Cor0019360.1,Cor0024230.1,Cor0024240.1,Cor0024720.1,Cor0042900.1,Cor0044120.1,Cor0044270.1,Cor0049720.1,Cor0051150.1,Cor0053740.1,Cor0054880.1,Cor0062080.1,Cor0062150.1,Cor0062160.1,Cor0064160.1,Cor0064180.1,Cor0064320.1,Cor0067520.1,Cor0069060.1,Cor0070220.1,Cor0070580.1,Cor0071250.1,Cor0072200.1,Cor0078500.1,Cor0078810.1,Cor0080830.1,Cor008200…
GO:0016747	transferase activity, transferring acyl groups other than amino-acyl groups	molecular_function	32/1153	300/15074	1.39453021104365	0.0348512938469332	0.318323034122392	32	Cor0001360.1,Cor0007330.1,Cor0009160.1,Cor0016450.1,Cor0019280.1,Cor0024380.1,Cor0032600.1,Cor0037450.1,Cor0037460.1,Cor0040500.1,Cor0060820.1,Cor0070240.1,Cor0074840.1,Cor0075400.1,Cor0076540.1,Cor0078000.1,Cor0093800.1,Cor0096400.1,Cor0096550.1,Cor0102370.1,Cor0122460.1,Cor0128010.1,Cor0131130.1,Cor0138700.1,Cor0149970.1,Cor0160220.1,Cor0183100.1,Cor0186120.1,Cor0197590.1,Cor0199180.1,Cor019932…	Cor0001360.1,Cor0007330.1,Cor0009160.1,Cor0016450.1,Cor0019280.1,Cor0024380.1,Cor0032600.1,Cor0037450.1,Cor0037460.1,Cor0040500.1,Cor0060820.1,Cor0070240.1,Cor0074840.1,Cor0075400.1,Cor0076540.1,Cor0078000.1,Cor0093800.1,Cor0096400.1,Cor0096550.1,Cor0102370.1,Cor0122460.1,Cor0128010.1,Cor0131130.1,Cor0138700.1,Cor0149970.1,Cor0160220.1,Cor0183100.1,Cor0186120.1,Cor0197590.1,Cor0199180.1,Cor019932…
GO:0016052	carbohydrate catabolic process	biological_process	26/1153	234/15074	1.45263563650381	0.0348874303934513	0.318323034122392	26	Cor0005970.1,Cor0015390.1,Cor0022030.1,Cor0029030.1,Cor0035400.1,Cor0037500.1,Cor0047340.1,Cor0060040.1,Cor0082760.1,Cor0092990.1,Cor0098760.1,Cor0109160.1,Cor0122580.1,Cor0135000.1,Cor0145140.1,Cor0149520.1,Cor0170560.1,Cor0188370.1,Cor0189250.1,Cor0194020.1,Cor0198520.1,Cor0206800.1,Cor0216910.1,Cor0219170.1,Cor0221240.1,Cor0221250.1	Cor0005970.1,Cor0015390.1,Cor0022030.1,Cor0029030.1,Cor0035400.1,Cor0037500.1,Cor0047340.1,Cor0060040.1,Cor0082760.1,Cor0092990.1,Cor0098760.1,Cor0109160.1,Cor0122580.1,Cor0135000.1,Cor0145140.1,Cor0149520.1,Cor0170560.1,Cor0188370.1,Cor0189250.1,Cor0194020.1,Cor0198520.1,Cor0206800.1,Cor0216910.1,Cor0219170.1,Cor0221240.1,Cor0221250.1
GO:0036094	small molecule binding	molecular_function	265/1153	3142/15074	1.10265308499732	0.0351556707247713	0.318323034122392	265	Cor0000910.1,Cor0001740.1,Cor0003230.1,Cor0003940.1,Cor0008060.1,Cor0008710.1,Cor0009450.1,Cor0014130.1,Cor0014140.1,Cor0014620.1,Cor0017160.1,Cor0017170.1,Cor0018840.1,Cor0018880.1,Cor0019360.1,Cor0022770.1,Cor0023350.1,Cor0024230.1,Cor0024240.1,Cor0024270.1,Cor0024720.1,Cor0027050.1,Cor0028470.1,Cor0029570.1,Cor0035470.1,Cor0035910.1,Cor0036850.1,Cor0038140.1,Cor0038670.1,Cor0038730.1,Cor003875…	Cor0000910.1,Cor0001740.1,Cor0003230.1,Cor0003940.1,Cor0008060.1,Cor0008710.1,Cor0009450.1,Cor0014130.1,Cor0014140.1,Cor0014620.1,Cor0017160.1,Cor0017170.1,Cor0018840.1,Cor0018880.1,Cor0019360.1,Cor0022770.1,Cor0023350.1,Cor0024230.1,Cor0024240.1,Cor0024270.1,Cor0024720.1,Cor0027050.1,Cor0028470.1,Cor0029570.1,Cor0035470.1,Cor0035910.1,Cor0036850.1,Cor0038140.1,Cor0038670.1,Cor0038730.1,Cor003875…
GO:0015849	organic acid transport	biological_process	15/1153	118/15074	1.66191365193232	0.0354000998552499	0.318323034122392	15	Cor0001400.1,Cor0019970.1,Cor0074650.1,Cor0075230.1,Cor0079290.1,Cor0092700.1,Cor0100160.1,Cor0116320.1,Cor0129440.1,Cor0134520.1,Cor0144930.1,Cor0147760.1,Cor0150020.1,Cor0185700.1,Cor0208530.1	Cor0001400.1,Cor0019970.1,Cor0074650.1,Cor0075230.1,Cor0079290.1,Cor0092700.1,Cor0100160.1,Cor0116320.1,Cor0129440.1,Cor0134520.1,Cor0144930.1,Cor0147760.1,Cor0150020.1,Cor0185700.1,Cor0208530.1
GO:0046942	carboxylic acid transport	biological_process	15/1153	118/15074	1.66191365193232	0.0354000998552499	0.318323034122392	15	Cor0001400.1,Cor0019970.1,Cor0074650.1,Cor0075230.1,Cor0079290.1,Cor0092700.1,Cor0100160.1,Cor0116320.1,Cor0129440.1,Cor0134520.1,Cor0144930.1,Cor0147760.1,Cor0150020.1,Cor0185700.1,Cor0208530.1	Cor0001400.1,Cor0019970.1,Cor0074650.1,Cor0075230.1,Cor0079290.1,Cor0092700.1,Cor0100160.1,Cor0116320.1,Cor0129440.1,Cor0134520.1,Cor0144930.1,Cor0147760.1,Cor0150020.1,Cor0185700.1,Cor0208530.1
GO:0004030	aldehyde dehydrogenase [NAD(P)+] activity	molecular_function	3/1153	10/15074	3.92211621856028	0.0356485880244259	0.318323034122392	3	Cor0116750.1,Cor0116760.1,Cor0116770.1	Cor0116750.1,Cor0116760.1,Cor0116770.1
GO:0005381	iron ion transmembrane transporter activity	molecular_function	3/1153	10/15074	3.92211621856028	0.0356485880244259	0.318323034122392	3	Cor0031270.1,Cor0078070.1,Cor0202530.1	Cor0031270.1,Cor0078070.1,Cor0202530.1
GO:0006271	DNA strand elongation involved in DNA replication	biological_process	3/1153	10/15074	3.92211621856028	0.0356485880244259	0.318323034122392	3	Cor0060880.1,Cor0135190.1,Cor0191830.1	Cor0060880.1,Cor0135190.1,Cor0191830.1
GO:0008381	mechanosensitive ion channel activity	molecular_function	3/1153	10/15074	3.92211621856028	0.0356485880244259	0.318323034122392	3	Cor0030720.1,Cor0132350.1,Cor0182480.1	Cor0030720.1,Cor0132350.1,Cor0182480.1
GO:0046688	response to copper ion	biological_process	3/1153	10/15074	3.92211621856028	0.0356485880244259	0.318323034122392	3	Cor0021050.1,Cor0170080.1,Cor0170090.1	Cor0021050.1,Cor0170080.1,Cor0170090.1
GO:0071249	cellular response to nitrate	biological_process	3/1153	10/15074	3.92211621856028	0.0356485880244259	0.318323034122392	3	Cor0010250.1,Cor0057310.1,Cor0141460.1	Cor0010250.1,Cor0057310.1,Cor0141460.1
GO:0009733	response to auxin	biological_process	33/1153	312/15074	1.38279738474882	0.0360460967529483	0.320761612883102	33	Cor0017310.1,Cor0024620.1,Cor0038980.1,Cor0046400.1,Cor0060400.1,Cor0076960.1,Cor0078000.1,Cor0082940.1,Cor0082950.1,Cor0086990.1,Cor0092930.1,Cor0093340.1,Cor0096370.1,Cor0100160.1,Cor0110070.1,Cor0132190.1,Cor0138040.1,Cor0140460.1,Cor0140470.1,Cor0142680.1,Cor0156840.1,Cor0164880.1,Cor0164890.1,Cor0165880.1,Cor0173250.1,Cor0173280.1,Cor0178640.1,Cor0182120.1,Cor0191460.1,Cor0194170.1,Cor020294…	Cor0017310.1,Cor0024620.1,Cor0038980.1,Cor0046400.1,Cor0060400.1,Cor0076960.1,Cor0078000.1,Cor0082940.1,Cor0082950.1,Cor0086990.1,Cor0092930.1,Cor0093340.1,Cor0096370.1,Cor0100160.1,Cor0110070.1,Cor0132190.1,Cor0138040.1,Cor0140460.1,Cor0140470.1,Cor0142680.1,Cor0156840.1,Cor0164880.1,Cor0164890.1,Cor0165880.1,Cor0173250.1,Cor0173280.1,Cor0178640.1,Cor0182120.1,Cor0191460.1,Cor0194170.1,Cor020294…
GO:0005992	trehalose biosynthetic process	biological_process	4/1153	17/15074	3.07616958318453	0.0362836126279616	0.320761612883102	4	Cor0035790.1,Cor0136770.1,Cor0156530.1,Cor0198590.1	Cor0035790.1,Cor0136770.1,Cor0156530.1,Cor0198590.1
GO:0046189	phenol-containing compound biosynthetic process	biological_process	4/1153	17/15074	3.07616958318453	0.0362836126279616	0.320761612883102	4	Cor0049220.1,Cor0049230.1,Cor0135440.1,Cor0144800.1	Cor0049220.1,Cor0049230.1,Cor0135440.1,Cor0144800.1
GO:0051865	protein autoubiquitination	biological_process	4/1153	17/15074	3.07616958318453	0.0362836126279616	0.320761612883102	4	Cor0023070.1,Cor0140410.1,Cor0167830.1,Cor0188020.1	Cor0023070.1,Cor0140410.1,Cor0167830.1,Cor0188020.1
GO:0009719	response to endogenous stimulus	biological_process	118/1153	1317/15074	1.17137361121264	0.036529803117241	0.32213470659358	118	Cor0003200.1,Cor0003520.1,Cor0011270.1,Cor0013480.1,Cor0014270.1,Cor0017310.1,Cor0017770.1,Cor0019470.1,Cor0021780.1,Cor0024620.1,Cor0029700.1,Cor0035140.1,Cor0038980.1,Cor0046400.1,Cor0051740.1,Cor0053200.1,Cor0053300.1,Cor0054630.1,Cor0054650.1,Cor0054880.1,Cor0060400.1,Cor0061080.1,Cor0063830.1,Cor0065930.1,Cor0066050.1,Cor0066060.1,Cor0069110.1,Cor0071250.1,Cor0072200.1,Cor0076160.1,Cor007654…	Cor0003200.1,Cor0003520.1,Cor0011270.1,Cor0013480.1,Cor0014270.1,Cor0017310.1,Cor0017770.1,Cor0019470.1,Cor0021780.1,Cor0024620.1,Cor0029700.1,Cor0035140.1,Cor0038980.1,Cor0046400.1,Cor0051740.1,Cor0053200.1,Cor0053300.1,Cor0054630.1,Cor0054650.1,Cor0054880.1,Cor0060400.1,Cor0061080.1,Cor0063830.1,Cor0065930.1,Cor0066050.1,Cor0066060.1,Cor0069110.1,Cor0071250.1,Cor0072200.1,Cor0076160.1,Cor007654…
GO:1901682	sulfur compound transmembrane transporter activity	molecular_function	6/1153	33/15074	2.37704013246077	0.0368310014446447	0.32398486382448	6	Cor0028010.1,Cor0077390.1,Cor0130420.1,Cor0141060.1,Cor0141070.1,Cor0166440.1	Cor0028010.1,Cor0077390.1,Cor0130420.1,Cor0141060.1,Cor0141070.1,Cor0166440.1
GO:0019953	sexual reproduction	biological_process	15/1153	119/15074	1.64794799099171	0.0377607009029989	0.331340803715671	15	Cor0000060.1,Cor0014860.1,Cor0023180.1,Cor0034470.1,Cor0037630.1,Cor0048220.1,Cor0054880.1,Cor0079420.1,Cor0091880.1,Cor0105480.1,Cor0124510.1,Cor0131130.1,Cor0186020.1,Cor0191480.1,Cor0196420.1	Cor0000060.1,Cor0014860.1,Cor0023180.1,Cor0034470.1,Cor0037630.1,Cor0048220.1,Cor0054880.1,Cor0079420.1,Cor0091880.1,Cor0105480.1,Cor0124510.1,Cor0131130.1,Cor0186020.1,Cor0191480.1,Cor0196420.1
GO:0005249	voltage-gated potassium channel activity	molecular_function	5/1153	25/15074	2.61474414570685	0.0381576343971399	0.331541210632012	5	Cor0002690.1,Cor0045390.1,Cor0053690.1,Cor0117360.1,Cor0156570.1	Cor0002690.1,Cor0045390.1,Cor0053690.1,Cor0117360.1,Cor0156570.1
GO:0006817	phosphate ion transport	biological_process	5/1153	25/15074	2.61474414570685	0.0381576343971399	0.331541210632012	5	Cor0102210.1,Cor0102220.1,Cor0153250.1,Cor0153260.1,Cor0161660.1	Cor0102210.1,Cor0102220.1,Cor0153250.1,Cor0153260.1,Cor0161660.1
GO:0015706	nitrate transport	biological_process	5/1153	25/15074	2.61474414570685	0.0381576343971399	0.331541210632012	5	Cor0010250.1,Cor0040780.1,Cor0057310.1,Cor0134380.1,Cor0141460.1	Cor0010250.1,Cor0040780.1,Cor0057310.1,Cor0134380.1,Cor0141460.1
GO:0072359	circulatory system development	biological_process	5/1153	25/15074	2.61474414570685	0.0381576343971399	0.331541210632012	5	Cor0061080.1,Cor0069060.1,Cor0152670.1,Cor0152680.1,Cor0201610.1	Cor0061080.1,Cor0069060.1,Cor0152670.1,Cor0152680.1,Cor0201610.1
GO:0010431	seed maturation	biological_process	7/1153	42/15074	2.17895345475571	0.0384532429167523	0.33247986863387	7	Cor0066050.1,Cor0066060.1,Cor0093320.1,Cor0120570.1,Cor0120580.1,Cor0149190.1,Cor0199400.1	Cor0066050.1,Cor0066060.1,Cor0093320.1,Cor0120570.1,Cor0120580.1,Cor0149190.1,Cor0199400.1
GO:0016036	cellular response to phosphate starvation	biological_process	7/1153	42/15074	2.17895345475571	0.0384532429167523	0.33247986863387	7	Cor0047740.1,Cor0085970.1,Cor0110050.1,Cor0153260.1,Cor0175190.1,Cor0178640.1,Cor0211420.1	Cor0047740.1,Cor0085970.1,Cor0110050.1,Cor0153260.1,Cor0175190.1,Cor0178640.1,Cor0211420.1
GO:0032555	purine ribonucleotide binding	molecular_function	227/1153	2671/15074	1.11109494772642	0.0386548180502294	0.332940227754121	227	Cor0000910.1,Cor0001740.1,Cor0003230.1,Cor0003940.1,Cor0008710.1,Cor0009450.1,Cor0014130.1,Cor0014140.1,Cor0014620.1,Cor0017160.1,Cor0017170.1,Cor0018840.1,Cor0018880.1,Cor0019360.1,Cor0022770.1,Cor0023350.1,Cor0024230.1,Cor0024240.1,Cor0024270.1,Cor0024720.1,Cor0027050.1,Cor0035470.1,Cor0035910.1,Cor0036850.1,Cor0038140.1,Cor0038670.1,Cor0038730.1,Cor0038750.1,Cor0041020.1,Cor0042900.1,Cor004306…	Cor0000910.1,Cor0001740.1,Cor0003230.1,Cor0003940.1,Cor0008710.1,Cor0009450.1,Cor0014130.1,Cor0014140.1,Cor0014620.1,Cor0017160.1,Cor0017170.1,Cor0018840.1,Cor0018880.1,Cor0019360.1,Cor0022770.1,Cor0023350.1,Cor0024230.1,Cor0024240.1,Cor0024270.1,Cor0024720.1,Cor0027050.1,Cor0035470.1,Cor0035910.1,Cor0036850.1,Cor0038140.1,Cor0038670.1,Cor0038730.1,Cor0038750.1,Cor0041020.1,Cor0042900.1,Cor004306…
GO:0043168	anion binding	molecular_function	261/1153	3099/15074	1.10107812524926	0.0386943226614098	0.332940227754121	261	Cor0000910.1,Cor0001740.1,Cor0003230.1,Cor0003940.1,Cor0008710.1,Cor0009450.1,Cor0014130.1,Cor0014140.1,Cor0014620.1,Cor0017160.1,Cor0017170.1,Cor0018280.1,Cor0018840.1,Cor0018880.1,Cor0019360.1,Cor0022770.1,Cor0023350.1,Cor0024230.1,Cor0024240.1,Cor0024270.1,Cor0024720.1,Cor0027050.1,Cor0029570.1,Cor0031790.1,Cor0035470.1,Cor0035910.1,Cor0036850.1,Cor0038140.1,Cor0038670.1,Cor0038730.1,Cor003875…	Cor0000910.1,Cor0001740.1,Cor0003230.1,Cor0003940.1,Cor0008710.1,Cor0009450.1,Cor0014130.1,Cor0014140.1,Cor0014620.1,Cor0017160.1,Cor0017170.1,Cor0018280.1,Cor0018840.1,Cor0018880.1,Cor0019360.1,Cor0022770.1,Cor0023350.1,Cor0024230.1,Cor0024240.1,Cor0024270.1,Cor0024720.1,Cor0027050.1,Cor0029570.1,Cor0031790.1,Cor0035470.1,Cor0035910.1,Cor0036850.1,Cor0038140.1,Cor0038670.1,Cor0038730.1,Cor003875…
GO:0043167	ion binding	molecular_function	468/1153	5746/15074	1.0648279326408	0.0390296067498471	0.335011999826169	468	Cor0000440.1,Cor0000450.1,Cor0000640.1,Cor0000660.1,Cor0000910.1,Cor0000940.1,Cor0001380.1,Cor0001470.1,Cor0001740.1,Cor0001870.1,Cor0002360.1,Cor0002580.1,Cor0002590.1,Cor0003230.1,Cor0003940.1,Cor0004970.1,Cor0005210.1,Cor0007340.1,Cor0008710.1,Cor0008810.1,Cor0009130.1,Cor0009450.1,Cor0009820.1,Cor0010630.1,Cor0014020.1,Cor0014130.1,Cor0014140.1,Cor0014270.1,Cor0014620.1,Cor0016900.1,Cor001716…	Cor0000440.1,Cor0000450.1,Cor0000640.1,Cor0000660.1,Cor0000910.1,Cor0000940.1,Cor0001380.1,Cor0001470.1,Cor0001740.1,Cor0001870.1,Cor0002360.1,Cor0002580.1,Cor0002590.1,Cor0003230.1,Cor0003940.1,Cor0004970.1,Cor0005210.1,Cor0007340.1,Cor0008710.1,Cor0008810.1,Cor0009130.1,Cor0009450.1,Cor0009820.1,Cor0010630.1,Cor0014020.1,Cor0014130.1,Cor0014140.1,Cor0014270.1,Cor0014620.1,Cor0016900.1,Cor001716…
GO:0015291	secondary active transmembrane transporter activity	molecular_function	31/1153	292/15074	1.38796350200192	0.0394247819235132	0.337586598837812	31	Cor0001250.1,Cor0006020.1,Cor0028010.1,Cor0040780.1,Cor0074650.1,Cor0075230.1,Cor0076510.1,Cor0077390.1,Cor0079290.1,Cor0096850.1,Cor0100160.1,Cor0102210.1,Cor0102220.1,Cor0111810.1,Cor0122820.1,Cor0130420.1,Cor0133540.1,Cor0137450.1,Cor0137480.1,Cor0138640.1,Cor0141060.1,Cor0141070.1,Cor0147760.1,Cor0153250.1,Cor0153260.1,Cor0161660.1,Cor0166440.1,Cor0174480.1,Cor0205520.1,Cor0213750.1,Cor021481…	Cor0001250.1,Cor0006020.1,Cor0028010.1,Cor0040780.1,Cor0074650.1,Cor0075230.1,Cor0076510.1,Cor0077390.1,Cor0079290.1,Cor0096850.1,Cor0100160.1,Cor0102210.1,Cor0102220.1,Cor0111810.1,Cor0122820.1,Cor0130420.1,Cor0133540.1,Cor0137450.1,Cor0137480.1,Cor0138640.1,Cor0141060.1,Cor0141070.1,Cor0147760.1,Cor0153250.1,Cor0153260.1,Cor0161660.1,Cor0166440.1,Cor0174480.1,Cor0205520.1,Cor0213750.1,Cor021481…
GO:0017076	purine nucleotide binding	molecular_function	227/1153	2673/15074	1.11026360096419	0.0397120773863524	0.339227263456914	227	Cor0000910.1,Cor0001740.1,Cor0003230.1,Cor0003940.1,Cor0008710.1,Cor0009450.1,Cor0014130.1,Cor0014140.1,Cor0014620.1,Cor0017160.1,Cor0017170.1,Cor0018840.1,Cor0018880.1,Cor0019360.1,Cor0022770.1,Cor0023350.1,Cor0024230.1,Cor0024240.1,Cor0024270.1,Cor0024720.1,Cor0027050.1,Cor0035470.1,Cor0035910.1,Cor0036850.1,Cor0038140.1,Cor0038670.1,Cor0038730.1,Cor0038750.1,Cor0041020.1,Cor0042900.1,Cor004306…	Cor0000910.1,Cor0001740.1,Cor0003230.1,Cor0003940.1,Cor0008710.1,Cor0009450.1,Cor0014130.1,Cor0014140.1,Cor0014620.1,Cor0017160.1,Cor0017170.1,Cor0018840.1,Cor0018880.1,Cor0019360.1,Cor0022770.1,Cor0023350.1,Cor0024230.1,Cor0024240.1,Cor0024270.1,Cor0024720.1,Cor0027050.1,Cor0035470.1,Cor0035910.1,Cor0036850.1,Cor0038140.1,Cor0038670.1,Cor0038730.1,Cor0038750.1,Cor0041020.1,Cor0042900.1,Cor004306…
GO:0043531	ADP binding	molecular_function	19/1153	162/15074	1.53333761630957	0.0408641627216016	0.34822946357711	19	Cor0003940.1,Cor0038670.1,Cor0038730.1,Cor0038750.1,Cor0058110.1,Cor0058380.1,Cor0059550.1,Cor0061460.1,Cor0061490.1,Cor0105440.1,Cor0122270.1,Cor0123070.1,Cor0123090.1,Cor0123500.1,Cor0141600.1,Cor0168190.1,Cor0177580.1,Cor0186470.1,Cor0202860.1	Cor0003940.1,Cor0038670.1,Cor0038730.1,Cor0038750.1,Cor0058110.1,Cor0058380.1,Cor0059550.1,Cor0061460.1,Cor0061490.1,Cor0105440.1,Cor0122270.1,Cor0123070.1,Cor0123090.1,Cor0123500.1,Cor0141600.1,Cor0168190.1,Cor0177580.1,Cor0186470.1,Cor0202860.1
GO:0016836	hydro-lyase activity	molecular_function	13/1153	100/15074	1.69958369470945	0.0410688042415335	0.34829883023023	13	Cor0010630.1,Cor0016900.1,Cor0037930.1,Cor0040840.1,Cor0071160.1,Cor0071570.1,Cor0071580.1,Cor0079230.1,Cor0124940.1,Cor0130860.1,Cor0179240.1,Cor0188500.1,Cor0210860.1	Cor0010630.1,Cor0016900.1,Cor0037930.1,Cor0040840.1,Cor0071160.1,Cor0071570.1,Cor0071580.1,Cor0079230.1,Cor0124940.1,Cor0130860.1,Cor0179240.1,Cor0188500.1,Cor0210860.1
GO:0022836	gated channel activity	molecular_function	13/1153	100/15074	1.69958369470945	0.0410688042415335	0.34829883023023	13	Cor0002690.1,Cor0029700.1,Cor0030720.1,Cor0045390.1,Cor0053690.1,Cor0097390.1,Cor0117360.1,Cor0132350.1,Cor0156570.1,Cor0158490.1,Cor0158510.1,Cor0160780.1,Cor0182480.1	Cor0002690.1,Cor0029700.1,Cor0030720.1,Cor0045390.1,Cor0053690.1,Cor0097390.1,Cor0117360.1,Cor0132350.1,Cor0156570.1,Cor0158490.1,Cor0158510.1,Cor0160780.1,Cor0182480.1
GO:0000786	nucleosome	cellular_component	6/1153	34/15074	2.3071271873884	0.0419367314739129	0.353125209204326	6	Cor0001240.1,Cor0018080.1,Cor0131600.1,Cor0143160.1,Cor0211870.1,Cor0219870.1	Cor0001240.1,Cor0018080.1,Cor0131600.1,Cor0143160.1,Cor0211870.1,Cor0219870.1
GO:0016759	cellulose synthase activity	molecular_function	6/1153	34/15074	2.3071271873884	0.0419367314739129	0.353125209204326	6	Cor0082170.1,Cor0134760.1,Cor0163910.1,Cor0184000.1,Cor0184010.1,Cor0216840.1	Cor0082170.1,Cor0134760.1,Cor0163910.1,Cor0184000.1,Cor0184010.1,Cor0216840.1
GO:0016760	cellulose synthase (UDP-forming) activity	molecular_function	6/1153	34/15074	2.3071271873884	0.0419367314739129	0.353125209204326	6	Cor0082170.1,Cor0134760.1,Cor0163910.1,Cor0184000.1,Cor0184010.1,Cor0216840.1	Cor0082170.1,Cor0134760.1,Cor0163910.1,Cor0184000.1,Cor0184010.1,Cor0216840.1
GO:0005982	starch metabolic process	biological_process	8/1153	52/15074	2.01134165054373	0.0425798990961106	0.357691332454294	8	Cor0020060.1,Cor0022030.1,Cor0037500.1,Cor0053160.1,Cor0109870.1,Cor0154690.1,Cor0170560.1,Cor0213770.1	Cor0020060.1,Cor0022030.1,Cor0037500.1,Cor0053160.1,Cor0109870.1,Cor0154690.1,Cor0170560.1,Cor0213770.1
GO:0035639	purine ribonucleoside triphosphate binding	molecular_function	224/1153	2641/15074	1.10886537038685	0.0428424177890145	0.359045794472947	224	Cor0000910.1,Cor0001740.1,Cor0003230.1,Cor0003940.1,Cor0008710.1,Cor0009450.1,Cor0014130.1,Cor0014140.1,Cor0014620.1,Cor0017160.1,Cor0017170.1,Cor0018840.1,Cor0018880.1,Cor0019360.1,Cor0022770.1,Cor0023350.1,Cor0024230.1,Cor0024240.1,Cor0024270.1,Cor0024720.1,Cor0027050.1,Cor0035470.1,Cor0036850.1,Cor0038140.1,Cor0038670.1,Cor0038730.1,Cor0038750.1,Cor0041020.1,Cor0042900.1,Cor0043060.1,Cor004412…	Cor0000910.1,Cor0001740.1,Cor0003230.1,Cor0003940.1,Cor0008710.1,Cor0009450.1,Cor0014130.1,Cor0014140.1,Cor0014620.1,Cor0017160.1,Cor0017170.1,Cor0018840.1,Cor0018880.1,Cor0019360.1,Cor0022770.1,Cor0023350.1,Cor0024230.1,Cor0024240.1,Cor0024270.1,Cor0024720.1,Cor0027050.1,Cor0035470.1,Cor0036850.1,Cor0038140.1,Cor0038670.1,Cor0038730.1,Cor0038750.1,Cor0041020.1,Cor0042900.1,Cor0043060.1,Cor004412…
GO:0003333	amino acid transmembrane transport	biological_process	7/1153	43/15074	2.1282801185986	0.0430175018069888	0.359662839400413	7	Cor0001400.1,Cor0092700.1,Cor0129440.1,Cor0144930.1,Cor0147760.1,Cor0185700.1,Cor0208530.1	Cor0001400.1,Cor0092700.1,Cor0129440.1,Cor0144930.1,Cor0147760.1,Cor0185700.1,Cor0208530.1
GO:0015711	organic anion transport	biological_process	17/1153	142/15074	1.56516374919072	0.0433515880721587	0.361603246390124	17	Cor0001400.1,Cor0019970.1,Cor0029250.1,Cor0074650.1,Cor0075230.1,Cor0077390.1,Cor0079290.1,Cor0092700.1,Cor0100160.1,Cor0116320.1,Cor0129440.1,Cor0134520.1,Cor0144930.1,Cor0147760.1,Cor0150020.1,Cor0185700.1,Cor0208530.1	Cor0001400.1,Cor0019970.1,Cor0029250.1,Cor0074650.1,Cor0075230.1,Cor0077390.1,Cor0079290.1,Cor0092700.1,Cor0100160.1,Cor0116320.1,Cor0129440.1,Cor0134520.1,Cor0144930.1,Cor0147760.1,Cor0150020.1,Cor0185700.1,Cor0208530.1
GO:0008422	beta-glucosidase activity	molecular_function	11/1153	81/15074	1.77544355572687	0.043831967437462	0.36201491948496	11	Cor0102420.1,Cor0102430.1,Cor0104800.1,Cor0118570.1,Cor0164250.1,Cor0179820.1,Cor0186650.1,Cor0189810.1,Cor0206800.1,Cor0221240.1,Cor0221250.1	Cor0102420.1,Cor0102430.1,Cor0104800.1,Cor0118570.1,Cor0164250.1,Cor0179820.1,Cor0186650.1,Cor0189810.1,Cor0206800.1,Cor0221240.1,Cor0221250.1
GO:0072511	divalent inorganic cation transport	biological_process	11/1153	81/15074	1.77544355572687	0.043831967437462	0.36201491948496	11	Cor0026810.1,Cor0029700.1,Cor0031270.1,Cor0046260.1,Cor0059890.1,Cor0097390.1,Cor0157060.1,Cor0158490.1,Cor0158510.1,Cor0200770.1,Cor0202530.1	Cor0026810.1,Cor0029700.1,Cor0031270.1,Cor0046260.1,Cor0059890.1,Cor0097390.1,Cor0157060.1,Cor0158490.1,Cor0158510.1,Cor0200770.1,Cor0202530.1
GO:0006833	water transport	biological_process	4/1153	18/15074	2.90527127300761	0.0439115417146778	0.36201491948496	4	Cor0023350.1,Cor0027120.1,Cor0062210.1,Cor0086760.1	Cor0023350.1,Cor0027120.1,Cor0062210.1,Cor0086760.1
GO:0015114	phosphate ion transmembrane transporter activity	molecular_function	4/1153	18/15074	2.90527127300761	0.0439115417146778	0.36201491948496	4	Cor0102210.1,Cor0102220.1,Cor0153260.1,Cor0175190.1	Cor0102210.1,Cor0102220.1,Cor0153260.1,Cor0175190.1
GO:0042044	fluid transport	biological_process	4/1153	18/15074	2.90527127300761	0.0439115417146778	0.36201491948496	4	Cor0023350.1,Cor0027120.1,Cor0062210.1,Cor0086760.1	Cor0023350.1,Cor0027120.1,Cor0062210.1,Cor0086760.1
GO:0008356	asymmetric cell division	biological_process	5/1153	26/15074	2.51417706317966	0.0443722965478005	0.363536019763156	5	Cor0024720.1,Cor0068610.1,Cor0077890.1,Cor0173250.1,Cor0217160.1	Cor0024720.1,Cor0068610.1,Cor0077890.1,Cor0173250.1,Cor0217160.1
GO:0051651	maintenance of location in cell	biological_process	5/1153	26/15074	2.51417706317966	0.0443722965478005	0.363536019763156	5	Cor0068610.1,Cor0078070.1,Cor0079420.1,Cor0196600.1,Cor0217160.1	Cor0068610.1,Cor0078070.1,Cor0079420.1,Cor0196600.1,Cor0217160.1
GO:0000271	polysaccharide biosynthetic process	biological_process	21/1153	185/15074	1.48404397459038	0.044403694374456	0.363536019763156	21	Cor0012480.1,Cor0020060.1,Cor0034470.1,Cor0053160.1,Cor0057550.1,Cor0063800.1,Cor0069110.1,Cor0071740.1,Cor0082170.1,Cor0093520.1,Cor0109870.1,Cor0120410.1,Cor0134760.1,Cor0154690.1,Cor0163910.1,Cor0180170.1,Cor0184000.1,Cor0184010.1,Cor0199180.1,Cor0213770.1,Cor0216840.1	Cor0012480.1,Cor0020060.1,Cor0034470.1,Cor0053160.1,Cor0057550.1,Cor0063800.1,Cor0069110.1,Cor0071740.1,Cor0082170.1,Cor0093520.1,Cor0109870.1,Cor0120410.1,Cor0134760.1,Cor0154690.1,Cor0163910.1,Cor0180170.1,Cor0184000.1,Cor0184010.1,Cor0199180.1,Cor0213770.1,Cor0216840.1
GO:0009725	response to hormone	biological_process	113/1153	1267/15074	1.16600666323944	0.0447315048705946	0.365376001765571	113	Cor0003200.1,Cor0003520.1,Cor0011270.1,Cor0013480.1,Cor0014270.1,Cor0017310.1,Cor0017770.1,Cor0019470.1,Cor0021780.1,Cor0024620.1,Cor0035140.1,Cor0038980.1,Cor0046400.1,Cor0051740.1,Cor0053200.1,Cor0053300.1,Cor0054630.1,Cor0054650.1,Cor0054880.1,Cor0060400.1,Cor0061080.1,Cor0063830.1,Cor0065930.1,Cor0066050.1,Cor0066060.1,Cor0069110.1,Cor0072200.1,Cor0076160.1,Cor0076540.1,Cor0076960.1,Cor007800…	Cor0003200.1,Cor0003520.1,Cor0011270.1,Cor0013480.1,Cor0014270.1,Cor0017310.1,Cor0017770.1,Cor0019470.1,Cor0021780.1,Cor0024620.1,Cor0035140.1,Cor0038980.1,Cor0046400.1,Cor0051740.1,Cor0053200.1,Cor0053300.1,Cor0054630.1,Cor0054650.1,Cor0054880.1,Cor0060400.1,Cor0061080.1,Cor0063830.1,Cor0065930.1,Cor0066050.1,Cor0066060.1,Cor0069110.1,Cor0072200.1,Cor0076160.1,Cor0076540.1,Cor0076960.1,Cor007800…
GO:0032553	ribonucleotide binding	molecular_function	228/1153	2695/15074	1.10605132694093	0.0450099358367444	0.36680510929025	228	Cor0000910.1,Cor0001740.1,Cor0003230.1,Cor0003940.1,Cor0008710.1,Cor0009450.1,Cor0014130.1,Cor0014140.1,Cor0014620.1,Cor0017160.1,Cor0017170.1,Cor0018840.1,Cor0018880.1,Cor0019360.1,Cor0022770.1,Cor0023350.1,Cor0024230.1,Cor0024240.1,Cor0024270.1,Cor0024720.1,Cor0027050.1,Cor0035470.1,Cor0035910.1,Cor0036850.1,Cor0038140.1,Cor0038670.1,Cor0038730.1,Cor0038750.1,Cor0041020.1,Cor0042900.1,Cor004306…	Cor0000910.1,Cor0001740.1,Cor0003230.1,Cor0003940.1,Cor0008710.1,Cor0009450.1,Cor0014130.1,Cor0014140.1,Cor0014620.1,Cor0017160.1,Cor0017170.1,Cor0018840.1,Cor0018880.1,Cor0019360.1,Cor0022770.1,Cor0023350.1,Cor0024230.1,Cor0024240.1,Cor0024270.1,Cor0024720.1,Cor0027050.1,Cor0035470.1,Cor0035910.1,Cor0036850.1,Cor0038140.1,Cor0038670.1,Cor0038730.1,Cor0038750.1,Cor0041020.1,Cor0042900.1,Cor004306…
GO:0098542	defense response to other organism	biological_process	69/1153	737/15074	1.22399827716264	0.0453687523277702	0.368881254591618	69	Cor0000190.1,Cor0002360.1,Cor0005970.1,Cor0011110.1,Cor0014130.1,Cor0019360.1,Cor0020060.1,Cor0030370.1,Cor0030550.1,Cor0032170.1,Cor0035140.1,Cor0038670.1,Cor0038730.1,Cor0038750.1,Cor0041020.1,Cor0043020.1,Cor0054880.1,Cor0058110.1,Cor0058380.1,Cor0058950.1,Cor0061080.1,Cor0065930.1,Cor0071250.1,Cor0078500.1,Cor0078810.1,Cor0080140.1,Cor0098760.1,Cor0100680.1,Cor0103630.1,Cor0103820.1,Cor010544…	Cor0000190.1,Cor0002360.1,Cor0005970.1,Cor0011110.1,Cor0014130.1,Cor0019360.1,Cor0020060.1,Cor0030370.1,Cor0030550.1,Cor0032170.1,Cor0035140.1,Cor0038670.1,Cor0038730.1,Cor0038750.1,Cor0041020.1,Cor0043020.1,Cor0054880.1,Cor0058110.1,Cor0058380.1,Cor0058950.1,Cor0061080.1,Cor0065930.1,Cor0071250.1,Cor0078500.1,Cor0078810.1,Cor0080140.1,Cor0098760.1,Cor0100680.1,Cor0103630.1,Cor0103820.1,Cor010544…
GO:0005977	glycogen metabolic process	biological_process	3/1153	11/15074	3.56556019869116	0.0462932226763014	0.371182736260245	3	Cor0109870.1,Cor0154690.1,Cor0213770.1	Cor0109870.1,Cor0154690.1,Cor0213770.1
GO:0006112	energy reserve metabolic process	biological_process	3/1153	11/15074	3.56556019869116	0.0462932226763014	0.371182736260245	3	Cor0109870.1,Cor0154690.1,Cor0213770.1	Cor0109870.1,Cor0154690.1,Cor0213770.1
GO:0008519	ammonium transmembrane transporter activity	molecular_function	3/1153	11/15074	3.56556019869116	0.0462932226763014	0.371182736260245	3	Cor0027120.1,Cor0066370.1,Cor0100910.1	Cor0027120.1,Cor0066370.1,Cor0100910.1
GO:0022616	DNA strand elongation	biological_process	3/1153	11/15074	3.56556019869116	0.0462932226763014	0.371182736260245	3	Cor0060880.1,Cor0135190.1,Cor0191830.1	Cor0060880.1,Cor0135190.1,Cor0191830.1
GO:0031304	intrinsic component of mitochondrial inner membrane	cellular_component	3/1153	11/15074	3.56556019869116	0.0462932226763014	0.371182736260245	3	Cor0116320.1,Cor0146300.1,Cor0150020.1	Cor0116320.1,Cor0146300.1,Cor0150020.1
GO:0097366	response to bronchodilator	biological_process	3/1153	11/15074	3.56556019869116	0.0462932226763014	0.371182736260245	3	Cor0097330.1,Cor0143750.1,Cor0206800.1	Cor0097330.1,Cor0143750.1,Cor0206800.1
GO:0005216	ion channel activity	molecular_function	14/1153	112/15074	1.63421509106678	0.0463847537837203	0.371182736260245	14	Cor0002690.1,Cor0029700.1,Cor0035910.1,Cor0045390.1,Cor0053690.1,Cor0076510.1,Cor0097390.1,Cor0117360.1,Cor0156570.1,Cor0158490.1,Cor0158510.1,Cor0160780.1,Cor0200770.1,Cor0214810.1	Cor0002690.1,Cor0029700.1,Cor0035910.1,Cor0045390.1,Cor0053690.1,Cor0076510.1,Cor0097390.1,Cor0117360.1,Cor0156570.1,Cor0158490.1,Cor0158510.1,Cor0160780.1,Cor0200770.1,Cor0214810.1
GO:0005262	calcium channel activity	molecular_function	8/1153	53/15074	1.97339180808064	0.0469285921571416	0.374688872065466	8	Cor0002690.1,Cor0029700.1,Cor0076510.1,Cor0097390.1,Cor0158490.1,Cor0158510.1,Cor0200770.1,Cor0214810.1	Cor0002690.1,Cor0029700.1,Cor0076510.1,Cor0097390.1,Cor0158490.1,Cor0158510.1,Cor0200770.1,Cor0214810.1
GO:0044036	cell wall macromolecule metabolic process	biological_process	16/1153	133/15074	1.57277843350788	0.0471437105973609	0.374716029610983	16	Cor0005970.1,Cor0057550.1,Cor0069110.1,Cor0071740.1,Cor0091340.1,Cor0091800.1,Cor0093800.1,Cor0109160.1,Cor0121210.1,Cor0145140.1,Cor0180170.1,Cor0188370.1,Cor0193700.1,Cor0199180.1,Cor0221240.1,Cor0221250.1	Cor0005970.1,Cor0057550.1,Cor0069110.1,Cor0071740.1,Cor0091340.1,Cor0091800.1,Cor0093800.1,Cor0109160.1,Cor0121210.1,Cor0145140.1,Cor0180170.1,Cor0188370.1,Cor0193700.1,Cor0199180.1,Cor0221240.1,Cor0221250.1
GO:0002252	immune effector process	biological_process	11/1153	82/15074	1.75379180504728	0.0472769703496386	0.374716029610983	11	Cor0014130.1,Cor0043020.1,Cor0058950.1,Cor0111890.1,Cor0113470.1,Cor0138490.1,Cor0140250.1,Cor0140260.1,Cor0158890.1,Cor0173280.1,Cor0219560.1	Cor0014130.1,Cor0043020.1,Cor0058950.1,Cor0111890.1,Cor0113470.1,Cor0138490.1,Cor0140250.1,Cor0140260.1,Cor0158890.1,Cor0173280.1,Cor0219560.1
GO:0051273	beta-glucan metabolic process	biological_process	12/1153	92/15074	1.70526792111316	0.0473627859586409	0.374716029610983	12	Cor0034470.1,Cor0082170.1,Cor0082760.1,Cor0120410.1,Cor0134760.1,Cor0135000.1,Cor0163910.1,Cor0184000.1,Cor0184010.1,Cor0194020.1,Cor0206800.1,Cor0216840.1	Cor0034470.1,Cor0082170.1,Cor0082760.1,Cor0120410.1,Cor0134760.1,Cor0135000.1,Cor0163910.1,Cor0184000.1,Cor0184010.1,Cor0194020.1,Cor0206800.1,Cor0216840.1
GO:0018958	phenol-containing compound metabolic process	biological_process	6/1153	35/15074	2.24120926774873	0.0474662455239693	0.374716029610983	6	Cor0049220.1,Cor0049230.1,Cor0135440.1,Cor0144800.1,Cor0151580.1,Cor0200310.1	Cor0049220.1,Cor0049230.1,Cor0135440.1,Cor0144800.1,Cor0151580.1,Cor0200310.1
GO:0065008	regulation of biological quality	biological_process	91/1153	1003/15074	1.18615013588895	0.0475614078194398	0.374716029610983	91	Cor0001250.1,Cor0001400.1,Cor0009450.1,Cor0016900.1,Cor0020880.1,Cor0021970.1,Cor0022740.1,Cor0025110.1,Cor0029570.1,Cor0030700.1,Cor0031130.1,Cor0031270.1,Cor0031410.1,Cor0034470.1,Cor0035000.1,Cor0035910.1,Cor0040780.1,Cor0046260.1,Cor0049220.1,Cor0049230.1,Cor0052650.1,Cor0053690.1,Cor0060040.1,Cor0062440.1,Cor0062630.1,Cor0064940.1,Cor0067560.1,Cor0068610.1,Cor0069300.1,Cor0071570.1,Cor007158…	Cor0001250.1,Cor0001400.1,Cor0009450.1,Cor0016900.1,Cor0020880.1,Cor0021970.1,Cor0022740.1,Cor0025110.1,Cor0029570.1,Cor0030700.1,Cor0031130.1,Cor0031270.1,Cor0031410.1,Cor0034470.1,Cor0035000.1,Cor0035910.1,Cor0040780.1,Cor0046260.1,Cor0049220.1,Cor0049230.1,Cor0052650.1,Cor0053690.1,Cor0060040.1,Cor0062440.1,Cor0062630.1,Cor0064940.1,Cor0067560.1,Cor0068610.1,Cor0069300.1,Cor0071570.1,Cor007158…
GO:0097367	carbohydrate derivative binding	molecular_function	231/1153	2737/15074	1.10340865483793	0.0475662096826354	0.374716029610983	231	Cor0000910.1,Cor0001740.1,Cor0003230.1,Cor0003940.1,Cor0005970.1,Cor0008710.1,Cor0009450.1,Cor0014130.1,Cor0014140.1,Cor0014620.1,Cor0017160.1,Cor0017170.1,Cor0018840.1,Cor0018880.1,Cor0019360.1,Cor0022770.1,Cor0023350.1,Cor0024230.1,Cor0024240.1,Cor0024270.1,Cor0024720.1,Cor0027050.1,Cor0035470.1,Cor0035910.1,Cor0036850.1,Cor0038140.1,Cor0038670.1,Cor0038730.1,Cor0038750.1,Cor0041020.1,Cor004290…	Cor0000910.1,Cor0001740.1,Cor0003230.1,Cor0003940.1,Cor0005970.1,Cor0008710.1,Cor0009450.1,Cor0014130.1,Cor0014140.1,Cor0014620.1,Cor0017160.1,Cor0017170.1,Cor0018840.1,Cor0018880.1,Cor0019360.1,Cor0022770.1,Cor0023350.1,Cor0024230.1,Cor0024240.1,Cor0024270.1,Cor0024720.1,Cor0027050.1,Cor0035470.1,Cor0035910.1,Cor0036850.1,Cor0038140.1,Cor0038670.1,Cor0038730.1,Cor0038750.1,Cor0041020.1,Cor004290…
GO:0080134	regulation of response to stress	biological_process	34/1153	332/15074	1.33887501436797	0.0496918081282075	0.375763932092766	34	Cor0001620.1,Cor0001640.1,Cor0001870.1,Cor0021780.1,Cor0026010.1,Cor0037190.1,Cor0042900.1,Cor0046470.1,Cor0050680.1,Cor0053200.1,Cor0071250.1,Cor0086600.1,Cor0087290.1,Cor0093440.1,Cor0093720.1,Cor0103630.1,Cor0103820.1,Cor0103990.1,Cor0107670.1,Cor0113470.1,Cor0131670.1,Cor0137340.1,Cor0149610.1,Cor0157240.1,Cor0165930.1,Cor0170720.1,Cor0173250.1,Cor0173280.1,Cor0175430.1,Cor0175450.1,Cor018418…	Cor0001620.1,Cor0001640.1,Cor0001870.1,Cor0021780.1,Cor0026010.1,Cor0037190.1,Cor0042900.1,Cor0046470.1,Cor0050680.1,Cor0053200.1,Cor0071250.1,Cor0086600.1,Cor0087290.1,Cor0093440.1,Cor0093720.1,Cor0103630.1,Cor0103820.1,Cor0103990.1,Cor0107670.1,Cor0113470.1,Cor0131670.1,Cor0137340.1,Cor0149610.1,Cor0157240.1,Cor0165930.1,Cor0170720.1,Cor0173250.1,Cor0173280.1,Cor0175430.1,Cor0175450.1,Cor018418…
GO:0003855	3-dehydroquinate dehydratase activity	molecular_function	2/1153	5/15074	5.2294882914137	0.0500311920868224	0.375763932092766	2	Cor0124940.1,Cor0179240.1	Cor0124940.1,Cor0179240.1
GO:0004345	glucose-6-phosphate dehydrogenase activity	molecular_function	2/1153	5/15074	5.2294882914137	0.0500311920868224	0.375763932092766	2	Cor0008060.1,Cor0205770.1	Cor0008060.1,Cor0205770.1
GO:0004764	shikimate 3-dehydrogenase (NADP+) activity	molecular_function	2/1153	5/15074	5.2294882914137	0.0500311920868224	0.375763932092766	2	Cor0124940.1,Cor0179240.1	Cor0124940.1,Cor0179240.1
GO:0006273	lagging strand elongation	biological_process	2/1153	5/15074	5.2294882914137	0.0500311920868224	0.375763932092766	2	Cor0060880.1,Cor0135190.1	Cor0060880.1,Cor0135190.1
GO:0006850	mitochondrial pyruvate transmembrane transport	biological_process	2/1153	5/15074	5.2294882914137	0.0500311920868224	0.375763932092766	2	Cor0116320.1,Cor0150020.1	Cor0116320.1,Cor0150020.1
GO:0008453	alanine-glyoxylate transaminase activity	molecular_function	2/1153	5/15074	5.2294882914137	0.0500311920868224	0.375763932092766	2	Cor0202780.1,Cor0203720.1	Cor0202780.1,Cor0203720.1
GO:0008526	phosphatidylinositol transfer activity	molecular_function	2/1153	5/15074	5.2294882914137	0.0500311920868224	0.375763932092766	2	Cor0029250.1,Cor0085990.1	Cor0029250.1,Cor0085990.1
GO:0009531	secondary cell wall	cellular_component	2/1153	5/15074	5.2294882914137	0.0500311920868224	0.375763932092766	2	Cor0096010.1,Cor0155310.1	Cor0096010.1,Cor0155310.1
GO:0009643	photosynthetic acclimation	biological_process	2/1153	5/15074	5.2294882914137	0.0500311920868224	0.375763932092766	2	Cor0079290.1,Cor0086830.1	Cor0079290.1,Cor0086830.1
GO:0009828	plant-type cell wall loosening	biological_process	2/1153	5/15074	5.2294882914137	0.0500311920868224	0.375763932092766	2	Cor0014860.1,Cor0096230.1	Cor0014860.1,Cor0096230.1
GO:0010375	stomatal complex patterning	biological_process	2/1153	5/15074	5.2294882914137	0.0500311920868224	0.375763932092766	2	Cor0066050.1,Cor0066060.1	Cor0066050.1,Cor0066060.1
GO:0015415	ATPase-coupled phosphate ion transmembrane transporter activity	molecular_function	2/1153	5/15074	5.2294882914137	0.0500311920868224	0.375763932092766	2	Cor0102210.1,Cor0102220.1	Cor0102210.1,Cor0102220.1
GO:0016711	flavonoid 3'-monooxygenase activity	molecular_function	2/1153	5/15074	5.2294882914137	0.0500311920868224	0.375763932092766	2	Cor0112890.1,Cor0132030.1	Cor0112890.1,Cor0132030.1
GO:0042409	caffeoyl-CoA O-methyltransferase activity	molecular_function	2/1153	5/15074	5.2294882914137	0.0500311920868224	0.375763932092766	2	Cor0190370.1,Cor0190390.1	Cor0190370.1,Cor0190390.1
GO:0043225	ATPase-coupled inorganic anion transmembrane transporter activity	molecular_function	2/1153	5/15074	5.2294882914137	0.0500311920868224	0.375763932092766	2	Cor0102210.1,Cor0102220.1	Cor0102210.1,Cor0102220.1
GO:0061687	detoxification of inorganic compound	biological_process	2/1153	5/15074	5.2294882914137	0.0500311920868224	0.375763932092766	2	Cor0170080.1,Cor0170090.1	Cor0170080.1,Cor0170090.1
GO:0080046	quercetin 4'-O-glucosyltransferase activity	molecular_function	2/1153	5/15074	5.2294882914137	0.0500311920868224	0.375763932092766	2	Cor0089580.1,Cor0200610.1	Cor0089580.1,Cor0200610.1
GO:0085030	symbiotic process benefiting host	biological_process	2/1153	5/15074	5.2294882914137	0.0500311920868224	0.375763932092766	2	Cor0221240.1,Cor0221250.1	Cor0221240.1,Cor0221250.1
GO:2000034	regulation of seed maturation	biological_process	2/1153	5/15074	5.2294882914137	0.0500311920868224	0.375763932092766	2	Cor0054650.1,Cor0075380.1	Cor0054650.1,Cor0075380.1
GO:2000895	hemicellulose catabolic process	biological_process	2/1153	5/15074	5.2294882914137	0.0500311920868224	0.375763932092766	2	Cor0221240.1,Cor0221250.1	Cor0221240.1,Cor0221250.1
GO:2000899	xyloglucan catabolic process	biological_process	2/1153	5/15074	5.2294882914137	0.0500311920868224	0.375763932092766	2	Cor0221240.1,Cor0221250.1	Cor0221240.1,Cor0221250.1
GO:0005938	cell cortex	cellular_component	11/1153	83/15074	1.73266178329972	0.0509015792220708	0.381492808334548	11	Cor0001620.1,Cor0001640.1,Cor0086600.1,Cor0090450.1,Cor0139410.1,Cor0142670.1,Cor0163040.1,Cor0164880.1,Cor0164890.1,Cor0180270.1,Cor0202940.1	Cor0001620.1,Cor0001640.1,Cor0086600.1,Cor0090450.1,Cor0139410.1,Cor0142670.1,Cor0163040.1,Cor0164880.1,Cor0164890.1,Cor0180270.1,Cor0202940.1
GO:0046677	response to antibiotic	biological_process	27/1153	254/15074	1.3897262191749	0.0511086417018727	0.381789660016182	27	Cor0003200.1,Cor0021780.1,Cor0024620.1,Cor0046400.1,Cor0053300.1,Cor0054630.1,Cor0063830.1,Cor0069110.1,Cor0072200.1,Cor0076960.1,Cor0078000.1,Cor0097330.1,Cor0113470.1,Cor0118240.1,Cor0118280.1,Cor0118310.1,Cor0118340.1,Cor0118770.1,Cor0123090.1,Cor0130190.1,Cor0135440.1,Cor0165880.1,Cor0171310.1,Cor0173250.1,Cor0173280.1,Cor0193930.1,Cor0219560.1	Cor0003200.1,Cor0021780.1,Cor0024620.1,Cor0046400.1,Cor0053300.1,Cor0054630.1,Cor0063830.1,Cor0069110.1,Cor0072200.1,Cor0076960.1,Cor0078000.1,Cor0097330.1,Cor0113470.1,Cor0118240.1,Cor0118280.1,Cor0118310.1,Cor0118340.1,Cor0118770.1,Cor0123090.1,Cor0130190.1,Cor0135440.1,Cor0165880.1,Cor0171310.1,Cor0173250.1,Cor0173280.1,Cor0193930.1,Cor0219560.1
GO:0022843	voltage-gated cation channel activity	molecular_function	5/1153	27/15074	2.42105939417301	0.0511565835000526	0.381789660016182	5	Cor0002690.1,Cor0045390.1,Cor0053690.1,Cor0117360.1,Cor0156570.1	Cor0002690.1,Cor0045390.1,Cor0053690.1,Cor0117360.1,Cor0156570.1
GO:0000779	condensed chromosome, centromeric region	cellular_component	4/1153	19/15074	2.75236225863879	0.0523665053020099	0.389180841290619	4	Cor0009060.1,Cor0051150.1,Cor0108960.1,Cor0129750.1	Cor0009060.1,Cor0051150.1,Cor0108960.1,Cor0129750.1
GO:0033500	carbohydrate homeostasis	biological_process	4/1153	19/15074	2.75236225863879	0.0523665053020099	0.389180841290619	4	Cor0060040.1,Cor0095440.1,Cor0200770.1,Cor0201610.1	Cor0060040.1,Cor0095440.1,Cor0200770.1,Cor0201610.1
GO:0051302	regulation of cell division	biological_process	7/1153	45/15074	2.03368989110533	0.0531585567886299	0.394198408764183	7	Cor0051150.1,Cor0079420.1,Cor0096010.1,Cor0110410.1,Cor0120900.1,Cor0191830.1,Cor0193930.1	Cor0051150.1,Cor0079420.1,Cor0096010.1,Cor0110410.1,Cor0120900.1,Cor0191830.1,Cor0193930.1
GO:0010025	wax biosynthetic process	biological_process	6/1153	36/15074	2.17895345475571	0.0534253303953427	0.394198408764183	6	Cor0091880.1,Cor0102860.1,Cor0118240.1,Cor0118280.1,Cor0118310.1,Cor0118340.1	Cor0091880.1,Cor0102860.1,Cor0118240.1,Cor0118280.1,Cor0118310.1,Cor0118340.1
GO:0044815	DNA packaging complex	cellular_component	6/1153	36/15074	2.17895345475571	0.0534253303953427	0.394198408764183	6	Cor0001240.1,Cor0018080.1,Cor0131600.1,Cor0143160.1,Cor0211870.1,Cor0219870.1	Cor0001240.1,Cor0018080.1,Cor0131600.1,Cor0143160.1,Cor0211870.1,Cor0219870.1
GO:0031347	regulation of defense response	biological_process	26/1153	244/15074	1.39310138910611	0.0534864413584124	0.394198408764183	26	Cor0001620.1,Cor0001640.1,Cor0001870.1,Cor0021780.1,Cor0026010.1,Cor0037190.1,Cor0042900.1,Cor0046470.1,Cor0050680.1,Cor0053200.1,Cor0071250.1,Cor0086600.1,Cor0093440.1,Cor0093720.1,Cor0103990.1,Cor0113470.1,Cor0131670.1,Cor0149610.1,Cor0157240.1,Cor0165930.1,Cor0173250.1,Cor0173280.1,Cor0175430.1,Cor0175450.1,Cor0191170.1,Cor0219560.1	Cor0001620.1,Cor0001640.1,Cor0001870.1,Cor0021780.1,Cor0026010.1,Cor0037190.1,Cor0042900.1,Cor0046470.1,Cor0050680.1,Cor0053200.1,Cor0071250.1,Cor0086600.1,Cor0093440.1,Cor0093720.1,Cor0103990.1,Cor0113470.1,Cor0131670.1,Cor0149610.1,Cor0157240.1,Cor0165930.1,Cor0173250.1,Cor0173280.1,Cor0175430.1,Cor0175450.1,Cor0191170.1,Cor0219560.1
GO:0019932	second-messenger-mediated signaling	biological_process	8/1153	55/15074	1.90163210596862	0.0564695977277366	0.40959914973342	8	Cor0029700.1,Cor0035140.1,Cor0060940.1,Cor0097390.1,Cor0135640.1,Cor0158490.1,Cor0158510.1,Cor0175190.1	Cor0029700.1,Cor0035140.1,Cor0060940.1,Cor0097390.1,Cor0135640.1,Cor0158490.1,Cor0158510.1,Cor0175190.1
GO:0016835	carbon-oxygen lyase activity	molecular_function	17/1153	147/15074	1.51192688697335	0.0568559425524269	0.40959914973342	17	Cor0010630.1,Cor0016900.1,Cor0037930.1,Cor0040840.1,Cor0071160.1,Cor0071570.1,Cor0071580.1,Cor0078420.1,Cor0079230.1,Cor0083190.1,Cor0122580.1,Cor0124940.1,Cor0130860.1,Cor0149520.1,Cor0179240.1,Cor0188500.1,Cor0210860.1	Cor0010630.1,Cor0016900.1,Cor0037930.1,Cor0040840.1,Cor0071160.1,Cor0071570.1,Cor0071580.1,Cor0078420.1,Cor0079230.1,Cor0083190.1,Cor0122580.1,Cor0124940.1,Cor0130860.1,Cor0149520.1,Cor0179240.1,Cor0188500.1,Cor0210860.1
GO:0015301	anion:anion antiporter activity	molecular_function	3/1153	12/15074	3.26843018213356	0.0583100617376371	0.40959914973342	3	Cor0096850.1,Cor0133540.1,Cor0138640.1	Cor0096850.1,Cor0133540.1,Cor0138640.1
GO:0042593	glucose homeostasis	biological_process	3/1153	12/15074	3.26843018213356	0.0583100617376371	0.40959914973342	3	Cor0060040.1,Cor0095440.1,Cor0201610.1	Cor0060040.1,Cor0095440.1,Cor0201610.1
GO:0140323	solute:anion antiporter activity	molecular_function	3/1153	12/15074	3.26843018213356	0.0583100617376371	0.40959914973342	3	Cor0096850.1,Cor0133540.1,Cor0138640.1	Cor0096850.1,Cor0133540.1,Cor0138640.1
GO:2000068	regulation of defense response to insect	biological_process	3/1153	12/15074	3.26843018213356	0.0583100617376371	0.40959914973342	3	Cor0157240.1,Cor0165930.1,Cor0173280.1	Cor0157240.1,Cor0165930.1,Cor0173280.1
GO:0016746	transferase activity, transferring acyl groups	molecular_function	33/1153	326/15074	1.32341344798046	0.059799733056482	0.40959914973342	33	Cor0001360.1,Cor0007330.1,Cor0009160.1,Cor0016450.1,Cor0019280.1,Cor0024380.1,Cor0032600.1,Cor0037450.1,Cor0037460.1,Cor0037760.1,Cor0040500.1,Cor0060820.1,Cor0070240.1,Cor0074840.1,Cor0075400.1,Cor0076540.1,Cor0078000.1,Cor0093800.1,Cor0096400.1,Cor0096550.1,Cor0102370.1,Cor0122460.1,Cor0128010.1,Cor0131130.1,Cor0138700.1,Cor0149970.1,Cor0160220.1,Cor0183100.1,Cor0186120.1,Cor0197590.1,Cor019918…	Cor0001360.1,Cor0007330.1,Cor0009160.1,Cor0016450.1,Cor0019280.1,Cor0024380.1,Cor0032600.1,Cor0037450.1,Cor0037460.1,Cor0037760.1,Cor0040500.1,Cor0060820.1,Cor0070240.1,Cor0074840.1,Cor0075400.1,Cor0076540.1,Cor0078000.1,Cor0093800.1,Cor0096400.1,Cor0096550.1,Cor0102370.1,Cor0122460.1,Cor0128010.1,Cor0131130.1,Cor0138700.1,Cor0149970.1,Cor0160220.1,Cor0183100.1,Cor0186120.1,Cor0197590.1,Cor019918…
GO:0042446	hormone biosynthetic process	biological_process	17/1153	148/15074	1.50171116476407	0.0598714290582392	0.40959914973342	17	Cor0016900.1,Cor0029570.1,Cor0049220.1,Cor0049230.1,Cor0062630.1,Cor0069300.1,Cor0071570.1,Cor0071580.1,Cor0076160.1,Cor0110410.1,Cor0114980.1,Cor0116580.1,Cor0135440.1,Cor0149410.1,Cor0149970.1,Cor0173280.1,Cor0204460.1	Cor0016900.1,Cor0029570.1,Cor0049220.1,Cor0049230.1,Cor0062630.1,Cor0069300.1,Cor0071570.1,Cor0071580.1,Cor0076160.1,Cor0110410.1,Cor0114980.1,Cor0116580.1,Cor0135440.1,Cor0149410.1,Cor0149970.1,Cor0173280.1,Cor0204460.1
GO:0009506	plasmodesma	cellular_component	58/1153	619/15074	1.22500129605006	0.0615289463830728	0.40959914973342	58	Cor0001240.1,Cor0002360.1,Cor0018080.1,Cor0027050.1,Cor0027120.1,Cor0028010.1,Cor0038760.1,Cor0041020.1,Cor0049390.1,Cor0053300.1,Cor0054880.1,Cor0058950.1,Cor0060940.1,Cor0062210.1,Cor0066840.1,Cor0069260.1,Cor0079000.1,Cor0080830.1,Cor0083700.1,Cor0087290.1,Cor0090210.1,Cor0103940.1,Cor0110550.1,Cor0111420.1,Cor0120130.1,Cor0123210.1,Cor0123220.1,Cor0130860.1,Cor0135640.1,Cor0140250.1,Cor014026…	Cor0001240.1,Cor0002360.1,Cor0018080.1,Cor0027050.1,Cor0027120.1,Cor0028010.1,Cor0038760.1,Cor0041020.1,Cor0049390.1,Cor0053300.1,Cor0054880.1,Cor0058950.1,Cor0060940.1,Cor0062210.1,Cor0066840.1,Cor0069260.1,Cor0079000.1,Cor0080830.1,Cor0083700.1,Cor0087290.1,Cor0090210.1,Cor0103940.1,Cor0110550.1,Cor0111420.1,Cor0120130.1,Cor0123210.1,Cor0123220.1,Cor0130860.1,Cor0135640.1,Cor0140250.1,Cor014026…
GO:0055044	symplast	cellular_component	58/1153	619/15074	1.22500129605006	0.0615289463830728	0.40959914973342	58	Cor0001240.1,Cor0002360.1,Cor0018080.1,Cor0027050.1,Cor0027120.1,Cor0028010.1,Cor0038760.1,Cor0041020.1,Cor0049390.1,Cor0053300.1,Cor0054880.1,Cor0058950.1,Cor0060940.1,Cor0062210.1,Cor0066840.1,Cor0069260.1,Cor0079000.1,Cor0080830.1,Cor0083700.1,Cor0087290.1,Cor0090210.1,Cor0103940.1,Cor0110550.1,Cor0111420.1,Cor0120130.1,Cor0123210.1,Cor0123220.1,Cor0130860.1,Cor0135640.1,Cor0140250.1,Cor014026…	Cor0001240.1,Cor0002360.1,Cor0018080.1,Cor0027050.1,Cor0027120.1,Cor0028010.1,Cor0038760.1,Cor0041020.1,Cor0049390.1,Cor0053300.1,Cor0054880.1,Cor0058950.1,Cor0060940.1,Cor0062210.1,Cor0066840.1,Cor0069260.1,Cor0079000.1,Cor0080830.1,Cor0083700.1,Cor0087290.1,Cor0090210.1,Cor0103940.1,Cor0110550.1,Cor0111420.1,Cor0120130.1,Cor0123210.1,Cor0123220.1,Cor0130860.1,Cor0135640.1,Cor0140250.1,Cor014026…
GO:0005385	zinc ion transmembrane transporter activity	molecular_function	4/1153	20/15074	2.61474414570685	0.0616404996114319	0.40959914973342	4	Cor0026810.1,Cor0031270.1,Cor0046260.1,Cor0136210.1	Cor0026810.1,Cor0031270.1,Cor0046260.1,Cor0136210.1
GO:0030245	cellulose catabolic process	biological_process	4/1153	20/15074	2.61474414570685	0.0616404996114319	0.40959914973342	4	Cor0082760.1,Cor0135000.1,Cor0194020.1,Cor0206800.1	Cor0082760.1,Cor0135000.1,Cor0194020.1,Cor0206800.1
GO:0035690	cellular response to drug	biological_process	8/1153	56/15074	1.86767438979061	0.0616693580340996	0.40959914973342	8	Cor0021780.1,Cor0069110.1,Cor0071250.1,Cor0097330.1,Cor0130190.1,Cor0143750.1,Cor0171310.1,Cor0206800.1	Cor0021780.1,Cor0069110.1,Cor0071250.1,Cor0097330.1,Cor0130190.1,Cor0143750.1,Cor0171310.1,Cor0206800.1
GO:0009267	cellular response to starvation	biological_process	12/1153	96/15074	1.63421509106678	0.0619537516838323	0.40959914973342	12	Cor0022740.1,Cor0047740.1,Cor0075380.1,Cor0085970.1,Cor0110050.1,Cor0120500.1,Cor0153260.1,Cor0175190.1,Cor0178640.1,Cor0202530.1,Cor0211420.1,Cor0222180.1	Cor0022740.1,Cor0047740.1,Cor0075380.1,Cor0085970.1,Cor0110050.1,Cor0120500.1,Cor0153260.1,Cor0175190.1,Cor0178640.1,Cor0202530.1,Cor0211420.1,Cor0222180.1
GO:0035556	intracellular signal transduction	biological_process	45/1153	466/15074	1.26248376133915	0.0620036277687451	0.40959914973342	45	Cor0003520.1,Cor0029700.1,Cor0035140.1,Cor0054880.1,Cor0060610.1,Cor0060940.1,Cor0061080.1,Cor0070580.1,Cor0071250.1,Cor0086200.1,Cor0093340.1,Cor0097330.1,Cor0097390.1,Cor0103440.1,Cor0103450.1,Cor0103460.1,Cor0103630.1,Cor0103820.1,Cor0107670.1,Cor0110410.1,Cor0113470.1,Cor0115550.1,Cor0115970.1,Cor0123360.1,Cor0131760.1,Cor0135640.1,Cor0138040.1,Cor0146530.1,Cor0146590.1,Cor0152670.1,Cor015268…	Cor0003520.1,Cor0029700.1,Cor0035140.1,Cor0054880.1,Cor0060610.1,Cor0060940.1,Cor0061080.1,Cor0070580.1,Cor0071250.1,Cor0086200.1,Cor0093340.1,Cor0097330.1,Cor0097390.1,Cor0103440.1,Cor0103450.1,Cor0103460.1,Cor0103630.1,Cor0103820.1,Cor0107670.1,Cor0110410.1,Cor0113470.1,Cor0115550.1,Cor0115970.1,Cor0123360.1,Cor0131760.1,Cor0135640.1,Cor0138040.1,Cor0146530.1,Cor0146590.1,Cor0152670.1,Cor015268…
GO:1901615	organic hydroxy compound metabolic process	biological_process	27/1153	259/15074	1.36289752768504	0.0620681725047647	0.40959914973342	27	Cor0014270.1,Cor0016900.1,Cor0029250.1,Cor0042460.1,Cor0049220.1,Cor0049230.1,Cor0050680.1,Cor0071570.1,Cor0071580.1,Cor0076160.1,Cor0084440.1,Cor0089580.1,Cor0093220.1,Cor0098760.1,Cor0114980.1,Cor0124940.1,Cor0130860.1,Cor0135440.1,Cor0144800.1,Cor0147960.1,Cor0149410.1,Cor0151580.1,Cor0163970.1,Cor0179240.1,Cor0199320.1,Cor0200310.1,Cor0204460.1	Cor0014270.1,Cor0016900.1,Cor0029250.1,Cor0042460.1,Cor0049220.1,Cor0049230.1,Cor0050680.1,Cor0071570.1,Cor0071580.1,Cor0076160.1,Cor0084440.1,Cor0089580.1,Cor0093220.1,Cor0098760.1,Cor0114980.1,Cor0124940.1,Cor0130860.1,Cor0135440.1,Cor0144800.1,Cor0147960.1,Cor0149410.1,Cor0151580.1,Cor0163970.1,Cor0179240.1,Cor0199320.1,Cor0200310.1,Cor0204460.1
GO:0044275	cellular carbohydrate catabolic process	biological_process	9/1153	66/15074	1.78278009934558	0.063019488564333	0.40959914973342	9	Cor0022030.1,Cor0037500.1,Cor0082760.1,Cor0098760.1,Cor0109160.1,Cor0135000.1,Cor0170560.1,Cor0194020.1,Cor0206800.1	Cor0022030.1,Cor0037500.1,Cor0082760.1,Cor0098760.1,Cor0109160.1,Cor0135000.1,Cor0170560.1,Cor0194020.1,Cor0206800.1
GO:0050832	defense response to fungus	biological_process	23/1153	215/15074	1.39858407793622	0.0639022143987383	0.40959914973342	23	Cor0000190.1,Cor0002360.1,Cor0005970.1,Cor0041020.1,Cor0054880.1,Cor0061080.1,Cor0100680.1,Cor0103630.1,Cor0103820.1,Cor0109090.1,Cor0110050.1,Cor0113470.1,Cor0123590.1,Cor0131670.1,Cor0134500.1,Cor0152670.1,Cor0152680.1,Cor0165930.1,Cor0170110.1,Cor0173250.1,Cor0173280.1,Cor0219490.1,Cor0219560.1	Cor0000190.1,Cor0002360.1,Cor0005970.1,Cor0041020.1,Cor0054880.1,Cor0061080.1,Cor0100680.1,Cor0103630.1,Cor0103820.1,Cor0109090.1,Cor0110050.1,Cor0113470.1,Cor0123590.1,Cor0131670.1,Cor0134500.1,Cor0152670.1,Cor0152680.1,Cor0165930.1,Cor0170110.1,Cor0173250.1,Cor0173280.1,Cor0219490.1,Cor0219560.1
GO:0055085	transmembrane transport	biological_process	42/1153	433/15074	1.26812071731741	0.0656970477357318	0.40959914973342	42	Cor0001400.1,Cor0025360.1,Cor0026810.1,Cor0035470.1,Cor0039000.1,Cor0047780.1,Cor0051610.1,Cor0062210.1,Cor0066370.1,Cor0077390.1,Cor0078070.1,Cor0079290.1,Cor0086760.1,Cor0092700.1,Cor0098770.1,Cor0100540.1,Cor0102210.1,Cor0102220.1,Cor0103430.1,Cor0116320.1,Cor0117090.1,Cor0117360.1,Cor0122820.1,Cor0123210.1,Cor0123220.1,Cor0129440.1,Cor0137450.1,Cor0137480.1,Cor0138640.1,Cor0144930.1,Cor014776…	Cor0001400.1,Cor0025360.1,Cor0026810.1,Cor0035470.1,Cor0039000.1,Cor0047780.1,Cor0051610.1,Cor0062210.1,Cor0066370.1,Cor0077390.1,Cor0078070.1,Cor0079290.1,Cor0086760.1,Cor0092700.1,Cor0098770.1,Cor0100540.1,Cor0102210.1,Cor0102220.1,Cor0103430.1,Cor0116320.1,Cor0117090.1,Cor0117360.1,Cor0122820.1,Cor0123210.1,Cor0123220.1,Cor0129440.1,Cor0137450.1,Cor0137480.1,Cor0138640.1,Cor0144930.1,Cor014776…
GO:0005911	cell-cell junction	cellular_component	58/1153	622/15074	1.2190929296704	0.0661244669338711	0.40959914973342	58	Cor0001240.1,Cor0002360.1,Cor0018080.1,Cor0027050.1,Cor0027120.1,Cor0028010.1,Cor0038760.1,Cor0041020.1,Cor0049390.1,Cor0053300.1,Cor0054880.1,Cor0058950.1,Cor0060940.1,Cor0062210.1,Cor0066840.1,Cor0069260.1,Cor0079000.1,Cor0080830.1,Cor0083700.1,Cor0087290.1,Cor0090210.1,Cor0103940.1,Cor0110550.1,Cor0111420.1,Cor0120130.1,Cor0123210.1,Cor0123220.1,Cor0130860.1,Cor0135640.1,Cor0140250.1,Cor014026…	Cor0001240.1,Cor0002360.1,Cor0018080.1,Cor0027050.1,Cor0027120.1,Cor0028010.1,Cor0038760.1,Cor0041020.1,Cor0049390.1,Cor0053300.1,Cor0054880.1,Cor0058950.1,Cor0060940.1,Cor0062210.1,Cor0066840.1,Cor0069260.1,Cor0079000.1,Cor0080830.1,Cor0083700.1,Cor0087290.1,Cor0090210.1,Cor0103940.1,Cor0110550.1,Cor0111420.1,Cor0120130.1,Cor0123210.1,Cor0123220.1,Cor0130860.1,Cor0135640.1,Cor0140250.1,Cor014026…
GO:0098573	intrinsic component of mitochondrial membrane	cellular_component	5/1153	29/15074	2.25408978078177	0.0664409104107027	0.40959914973342	5	Cor0060040.1,Cor0116320.1,Cor0146300.1,Cor0150020.1,Cor0150160.1	Cor0060040.1,Cor0116320.1,Cor0146300.1,Cor0150020.1,Cor0150160.1
GO:0016998	cell wall macromolecule catabolic process	biological_process	6/1153	38/15074	2.06427169397909	0.0666451481104892	0.40959914973342	6	Cor0005970.1,Cor0109160.1,Cor0145140.1,Cor0188370.1,Cor0221240.1,Cor0221250.1	Cor0005970.1,Cor0109160.1,Cor0145140.1,Cor0188370.1,Cor0221240.1,Cor0221250.1
GO:0042537	benzene-containing compound metabolic process	biological_process	6/1153	38/15074	2.06427169397909	0.0666451481104892	0.40959914973342	6	Cor0049220.1,Cor0049230.1,Cor0113900.1,Cor0135440.1,Cor0151580.1,Cor0200310.1	Cor0049220.1,Cor0049230.1,Cor0113900.1,Cor0135440.1,Cor0151580.1,Cor0200310.1
GO:0051701	interaction with host	biological_process	6/1153	38/15074	2.06427169397909	0.0666451481104892	0.40959914973342	6	Cor0043020.1,Cor0066840.1,Cor0111890.1,Cor0138490.1,Cor0158890.1,Cor0180270.1	Cor0043020.1,Cor0066840.1,Cor0111890.1,Cor0138490.1,Cor0158890.1,Cor0180270.1
GO:0007165	signal transduction	biological_process	121/1153	1389/15074	1.13889143855482	0.0673180578370525	0.40959914973342	121	Cor0003520.1,Cor0011270.1,Cor0013480.1,Cor0014130.1,Cor0014140.1,Cor0017170.1,Cor0017310.1,Cor0019470.1,Cor0021780.1,Cor0023570.1,Cor0023580.1,Cor0029700.1,Cor0035140.1,Cor0038670.1,Cor0038730.1,Cor0038750.1,Cor0038980.1,Cor0053200.1,Cor0053740.1,Cor0054650.1,Cor0054880.1,Cor0058110.1,Cor0058380.1,Cor0060610.1,Cor0060940.1,Cor0061080.1,Cor0064160.1,Cor0064180.1,Cor0066050.1,Cor0066060.1,Cor006911…	Cor0003520.1,Cor0011270.1,Cor0013480.1,Cor0014130.1,Cor0014140.1,Cor0017170.1,Cor0017310.1,Cor0019470.1,Cor0021780.1,Cor0023570.1,Cor0023580.1,Cor0029700.1,Cor0035140.1,Cor0038670.1,Cor0038730.1,Cor0038750.1,Cor0038980.1,Cor0053200.1,Cor0053740.1,Cor0054650.1,Cor0054880.1,Cor0058110.1,Cor0058380.1,Cor0060610.1,Cor0060940.1,Cor0061080.1,Cor0064160.1,Cor0064180.1,Cor0066050.1,Cor0066060.1,Cor006911…
GO:0009064	glutamine family amino acid metabolic process	biological_process	9/1153	67/15074	1.75617144114639	0.0680985339542585	0.40959914973342	9	Cor0001360.1,Cor0085970.1,Cor0096180.1,Cor0099030.1,Cor0099640.1,Cor0160220.1,Cor0184900.1,Cor0192200.1,Cor0203720.1	Cor0001360.1,Cor0085970.1,Cor0096180.1,Cor0099030.1,Cor0099640.1,Cor0160220.1,Cor0184900.1,Cor0192200.1,Cor0203720.1
GO:0031667	response to nutrient levels	biological_process	16/1153	140/15074	1.49413951183249	0.0688682272605863	0.40959914973342	16	Cor0022740.1,Cor0032170.1,Cor0047740.1,Cor0075380.1,Cor0085970.1,Cor0110050.1,Cor0120500.1,Cor0120590.1,Cor0122720.1,Cor0153260.1,Cor0173280.1,Cor0175190.1,Cor0178640.1,Cor0202530.1,Cor0211420.1,Cor0222180.1	Cor0022740.1,Cor0032170.1,Cor0047740.1,Cor0075380.1,Cor0085970.1,Cor0110050.1,Cor0120500.1,Cor0120590.1,Cor0122720.1,Cor0153260.1,Cor0173280.1,Cor0175190.1,Cor0178640.1,Cor0202530.1,Cor0211420.1,Cor0222180.1
GO:0047484	regulation of response to osmotic stress	biological_process	7/1153	48/15074	1.90658427291125	0.0709630538442831	0.40959914973342	7	Cor0053200.1,Cor0087290.1,Cor0103630.1,Cor0103820.1,Cor0137340.1,Cor0170720.1,Cor0199770.1	Cor0053200.1,Cor0087290.1,Cor0103630.1,Cor0103820.1,Cor0137340.1,Cor0170720.1,Cor0199770.1
GO:0006880	intracellular sequestering of iron ion	biological_process	2/1153	6/15074	4.35790690951142	0.0713031505303373	0.40959914973342	2	Cor0078070.1,Cor0196600.1	Cor0078070.1,Cor0196600.1
GO:0007349	cellularization	biological_process	2/1153	6/15074	4.35790690951142	0.0713031505303373	0.40959914973342	2	Cor0124510.1,Cor0196420.1	Cor0124510.1,Cor0196420.1
GO:0008195	phosphatidate phosphatase activity	molecular_function	2/1153	6/15074	4.35790690951142	0.0713031505303373	0.40959914973342	2	Cor0052610.1,Cor0075720.1	Cor0052610.1,Cor0075720.1
GO:0009044	xylan 1,4-beta-xylosidase activity	molecular_function	2/1153	6/15074	4.35790690951142	0.0713031505303373	0.40959914973342	2	Cor0145140.1,Cor0188370.1	Cor0145140.1,Cor0188370.1
GO:0009969	xyloglucan biosynthetic process	biological_process	2/1153	6/15074	4.35790690951142	0.0713031505303373	0.40959914973342	2	Cor0069110.1,Cor0180170.1	Cor0069110.1,Cor0180170.1
GO:0010231	maintenance of seed dormancy	biological_process	2/1153	6/15074	4.35790690951142	0.0713031505303373	0.40959914973342	2	Cor0149190.1,Cor0199400.1	Cor0149190.1,Cor0199400.1
GO:0016210	naringenin-chalcone synthase activity	molecular_function	2/1153	6/15074	4.35790690951142	0.0713031505303373	0.40959914973342	2	Cor0122460.1,Cor0202120.1	Cor0122460.1,Cor0202120.1
GO:0019139	cytokinin dehydrogenase activity	molecular_function	2/1153	6/15074	4.35790690951142	0.0713031505303373	0.40959914973342	2	Cor0073790.1,Cor0132830.1	Cor0073790.1,Cor0132830.1
GO:0042597	periplasmic space	cellular_component	2/1153	6/15074	4.35790690951142	0.0713031505303373	0.40959914973342	2	Cor0221240.1,Cor0221250.1	Cor0221240.1,Cor0221250.1
GO:0043090	amino acid import	biological_process	2/1153	6/15074	4.35790690951142	0.0713031505303373	0.40959914973342	2	Cor0001400.1,Cor0129440.1	Cor0001400.1,Cor0129440.1
GO:0045493	xylan catabolic process	biological_process	2/1153	6/15074	4.35790690951142	0.0713031505303373	0.40959914973342	2	Cor0145140.1,Cor0188370.1	Cor0145140.1,Cor0188370.1
GO:0046524	sucrose-phosphate synthase activity	molecular_function	2/1153	6/15074	4.35790690951142	0.0713031505303373	0.40959914973342	2	Cor0121750.1,Cor0147110.1	Cor0121750.1,Cor0147110.1
GO:0047213	anthocyanidin 3-O-glucosyltransferase activity	molecular_function	2/1153	6/15074	4.35790690951142	0.0713031505303373	0.40959914973342	2	Cor0071860.1,Cor0076430.1	Cor0071860.1,Cor0076430.1
GO:0050636	vinorine synthase activity	molecular_function	2/1153	6/15074	4.35790690951142	0.0713031505303373	0.40959914973342	2	Cor0009160.1,Cor0032600.1	Cor0009160.1,Cor0032600.1
GO:0097437	maintenance of dormancy	biological_process	2/1153	6/15074	4.35790690951142	0.0713031505303373	0.40959914973342	2	Cor0149190.1,Cor0199400.1	Cor0149190.1,Cor0199400.1
GO:0097501	stress response to metal ion	biological_process	2/1153	6/15074	4.35790690951142	0.0713031505303373	0.40959914973342	2	Cor0170080.1,Cor0170090.1	Cor0170080.1,Cor0170090.1
GO:0097577	sequestering of iron ion	biological_process	2/1153	6/15074	4.35790690951142	0.0713031505303373	0.40959914973342	2	Cor0078070.1,Cor0196600.1	Cor0078070.1,Cor0196600.1
GO:0120014	phospholipid transfer activity	molecular_function	2/1153	6/15074	4.35790690951142	0.0713031505303373	0.40959914973342	2	Cor0029250.1,Cor0085990.1	Cor0029250.1,Cor0085990.1
GO:1901475	pyruvate transmembrane transport	biological_process	2/1153	6/15074	4.35790690951142	0.0713031505303373	0.40959914973342	2	Cor0116320.1,Cor0150020.1	Cor0116320.1,Cor0150020.1
GO:2000067	regulation of root morphogenesis	biological_process	2/1153	6/15074	4.35790690951142	0.0713031505303373	0.40959914973342	2	Cor0096010.1,Cor0155310.1	Cor0096010.1,Cor0155310.1
GO:0005544	calcium-dependent phospholipid binding	molecular_function	3/1153	13/15074	3.0170124758156	0.0716292702109687	0.40959914973342	3	Cor0124980.1,Cor0125020.1,Cor0166090.1	Cor0124980.1,Cor0125020.1,Cor0166090.1
GO:0005986	sucrose biosynthetic process	biological_process	3/1153	13/15074	3.0170124758156	0.0716292702109687	0.40959914973342	3	Cor0020060.1,Cor0121750.1,Cor0147110.1	Cor0020060.1,Cor0121750.1,Cor0147110.1
GO:0009313	oligosaccharide catabolic process	biological_process	3/1153	13/15074	3.0170124758156	0.0716292702109687	0.40959914973342	3	Cor0022030.1,Cor0216910.1,Cor0219170.1	Cor0022030.1,Cor0216910.1,Cor0219170.1
GO:0009688	abscisic acid biosynthetic process	biological_process	3/1153	13/15074	3.0170124758156	0.0716292702109687	0.40959914973342	3	Cor0014270.1,Cor0042460.1,Cor0204460.1	Cor0014270.1,Cor0042460.1,Cor0204460.1
GO:0016884	carbon-nitrogen ligase activity, with glutamine as amido-N-donor	molecular_function	3/1153	13/15074	3.0170124758156	0.0716292702109687	0.40959914973342	3	Cor0082320.1,Cor0085970.1,Cor0160220.1	Cor0082320.1,Cor0085970.1,Cor0160220.1
GO:0043289	apocarotenoid biosynthetic process	biological_process	3/1153	13/15074	3.0170124758156	0.0716292702109687	0.40959914973342	3	Cor0014270.1,Cor0042460.1,Cor0204460.1	Cor0014270.1,Cor0042460.1,Cor0204460.1
GO:0045335	phagocytic vesicle	cellular_component	3/1153	13/15074	3.0170124758156	0.0716292702109687	0.40959914973342	3	Cor0001620.1,Cor0001640.1,Cor0086600.1	Cor0001620.1,Cor0001640.1,Cor0086600.1
GO:1902290	positive regulation of defense response to oomycetes	biological_process	3/1153	13/15074	3.0170124758156	0.0716292702109687	0.40959914973342	3	Cor0093720.1,Cor0175430.1,Cor0175450.1	Cor0093720.1,Cor0175430.1,Cor0175450.1
GO:1902645	tertiary alcohol biosynthetic process	biological_process	3/1153	13/15074	3.0170124758156	0.0716292702109687	0.40959914973342	3	Cor0014270.1,Cor0042460.1,Cor0204460.1	Cor0014270.1,Cor0042460.1,Cor0204460.1
GO:0005315	inorganic phosphate transmembrane transporter activity	molecular_function	4/1153	21/15074	2.49023251972081	0.0717183285154492	0.40959914973342	4	Cor0079290.1,Cor0153250.1,Cor0153260.1,Cor0161660.1	Cor0079290.1,Cor0153250.1,Cor0153260.1,Cor0161660.1
GO:0005991	trehalose metabolic process	biological_process	4/1153	21/15074	2.49023251972081	0.0717183285154492	0.40959914973342	4	Cor0035790.1,Cor0136770.1,Cor0156530.1,Cor0198590.1	Cor0035790.1,Cor0136770.1,Cor0156530.1,Cor0198590.1
GO:0044003	modification by symbiont of host morphology or physiology	biological_process	4/1153	21/15074	2.49023251972081	0.0717183285154492	0.40959914973342	4	Cor0043020.1,Cor0111890.1,Cor0138490.1,Cor0158890.1	Cor0043020.1,Cor0111890.1,Cor0138490.1,Cor0158890.1
GO:0051275	beta-glucan catabolic process	biological_process	4/1153	21/15074	2.49023251972081	0.0717183285154492	0.40959914973342	4	Cor0082760.1,Cor0135000.1,Cor0194020.1,Cor0206800.1	Cor0082760.1,Cor0135000.1,Cor0194020.1,Cor0206800.1
GO:0048527	lateral root development	biological_process	10/1153	78/15074	1.67611804211978	0.0729410596018452	0.40959914973342	10	Cor0057310.1,Cor0068110.1,Cor0092930.1,Cor0096230.1,Cor0140460.1,Cor0164880.1,Cor0164890.1,Cor0178640.1,Cor0202940.1,Cor0213790.1	Cor0057310.1,Cor0068110.1,Cor0092930.1,Cor0096230.1,Cor0140460.1,Cor0164880.1,Cor0164890.1,Cor0178640.1,Cor0202940.1,Cor0213790.1
GO:0046777	protein autophosphorylation	biological_process	17/1153	152/15074	1.46219244990186	0.0730271016116969	0.40959914973342	17	Cor0011270.1,Cor0014130.1,Cor0024720.1,Cor0042900.1,Cor0054880.1,Cor0069060.1,Cor0071250.1,Cor0082000.1,Cor0094380.1,Cor0102010.1,Cor0103630.1,Cor0103820.1,Cor0110410.1,Cor0160810.1,Cor0189510.1,Cor0206910.1,Cor0216540.1	Cor0011270.1,Cor0014130.1,Cor0024720.1,Cor0042900.1,Cor0054880.1,Cor0069060.1,Cor0071250.1,Cor0082000.1,Cor0094380.1,Cor0102010.1,Cor0103630.1,Cor0103820.1,Cor0110410.1,Cor0160810.1,Cor0189510.1,Cor0206910.1,Cor0216540.1
GO:0010166	wax metabolic process	biological_process	6/1153	39/15074	2.01134165054373	0.0739072931429515	0.40959914973342	6	Cor0091880.1,Cor0102860.1,Cor0118240.1,Cor0118280.1,Cor0118310.1,Cor0118340.1	Cor0091880.1,Cor0102860.1,Cor0118240.1,Cor0118280.1,Cor0118310.1,Cor0118340.1
GO:0000025	maltose catabolic process	biological_process	1/1153	1/15074	13.0737207285343	0.0764893193578347	0.40959914973342	1	Cor0022030.1	Cor0022030.1
GO:0000821	regulation of arginine metabolic process	biological_process	1/1153	1/15074	13.0737207285343	0.0764893193578347	0.40959914973342	1	Cor0096900.1	Cor0096900.1
GO:0000828	inositol hexakisphosphate kinase activity	molecular_function	1/1153	1/15074	13.0737207285343	0.0764893193578347	0.40959914973342	1	Cor0093220.1	Cor0093220.1
GO:0000829	inositol heptakisphosphate kinase activity	molecular_function	1/1153	1/15074	13.0737207285343	0.0764893193578347	0.40959914973342	1	Cor0093220.1	Cor0093220.1
GO:0000832	inositol hexakisphosphate 5-kinase activity	molecular_function	1/1153	1/15074	13.0737207285343	0.0764893193578347	0.40959914973342	1	Cor0093220.1	Cor0093220.1
GO:0001764	neuron migration	biological_process	1/1153	1/15074	13.0737207285343	0.0764893193578347	0.40959914973342	1	Cor0079420.1	Cor0079420.1
GO:0002052	positive regulation of neuroblast proliferation	biological_process	1/1153	1/15074	13.0737207285343	0.0764893193578347	0.40959914973342	1	Cor0079420.1	Cor0079420.1
GO:0003914	DNA (6-4) photolyase activity	molecular_function	1/1153	1/15074	13.0737207285343	0.0764893193578347	0.40959914973342	1	Cor0028470.1	Cor0028470.1
GO:0003952	NAD+ synthase (glutamine-hydrolyzing) activity	molecular_function	1/1153	1/15074	13.0737207285343	0.0764893193578347	0.40959914973342	1	Cor0082320.1	Cor0082320.1
GO:0004067	asparaginase activity	molecular_function	1/1153	1/15074	13.0737207285343	0.0764893193578347	0.40959914973342	1	Cor0030240.1	Cor0030240.1
GO:0004087	carbamoyl-phosphate synthase (ammonia) activity	molecular_function	1/1153	1/15074	13.0737207285343	0.0764893193578347	0.40959914973342	1	Cor0085970.1	Cor0085970.1
GO:0004320	oleoyl-[acyl-carrier-protein] hydrolase activity	molecular_function	1/1153	1/15074	13.0737207285343	0.0764893193578347	0.40959914973342	1	Cor0075400.1	Cor0075400.1
GO:0004358	glutamate N-acetyltransferase activity	molecular_function	1/1153	1/15074	13.0737207285343	0.0764893193578347	0.40959914973342	1	Cor0001360.1	Cor0001360.1
GO:0004452	isopentenyl-diphosphate delta-isomerase activity	molecular_function	1/1153	1/15074	13.0737207285343	0.0764893193578347	0.40959914973342	1	Cor0186210.1	Cor0186210.1
GO:0004657	proline dehydrogenase activity	molecular_function	1/1153	1/15074	13.0737207285343	0.0764893193578347	0.40959914973342	1	Cor0192200.1	Cor0192200.1
GO:0004852	uroporphyrinogen-III synthase activity	molecular_function	1/1153	1/15074	13.0737207285343	0.0764893193578347	0.40959914973342	1	Cor0071160.1	Cor0071160.1
GO:0005275	amine transmembrane transporter activity	molecular_function	1/1153	1/15074	13.0737207285343	0.0764893193578347	0.40959914973342	1	Cor0027120.1	Cor0027120.1
GO:0005363	maltose transmembrane transporter activity	molecular_function	1/1153	1/15074	13.0737207285343	0.0764893193578347	0.40959914973342	1	Cor0037500.1	Cor0037500.1
GO:0006592	ornithine biosynthetic process	biological_process	1/1153	1/15074	13.0737207285343	0.0764893193578347	0.40959914973342	1	Cor0001360.1	Cor0001360.1
GO:0006780	uroporphyrinogen III biosynthetic process	biological_process	1/1153	1/15074	13.0737207285343	0.0764893193578347	0.40959914973342	1	Cor0071160.1	Cor0071160.1
GO:0006799	polyphosphate biosynthetic process	biological_process	1/1153	1/15074	13.0737207285343	0.0764893193578347	0.40959914973342	1	Cor0175190.1	Cor0175190.1
GO:0006824	cobalt ion transport	biological_process	1/1153	1/15074	13.0737207285343	0.0764893193578347	0.40959914973342	1	Cor0202530.1	Cor0202530.1
GO:0007142	male meiosis II	biological_process	1/1153	1/15074	13.0737207285343	0.0764893193578347	0.40959914973342	1	Cor0105480.1	Cor0105480.1
GO:0007638	mechanosensory behavior	biological_process	1/1153	1/15074	13.0737207285343	0.0764893193578347	0.40959914973342	1	Cor0200770.1	Cor0200770.1
GO:0008843	endochitinase activity	molecular_function	1/1153	1/15074	13.0737207285343	0.0764893193578347	0.40959914973342	1	Cor0005970.1	Cor0005970.1
GO:0009039	urease activity	molecular_function	1/1153	1/15074	13.0737207285343	0.0764893193578347	0.40959914973342	1	Cor0008810.1	Cor0008810.1
GO:0009341	beta-galactosidase complex	cellular_component	1/1153	1/15074	13.0737207285343	0.0764893193578347	0.40959914973342	1	Cor0192510.1	Cor0192510.1
GO:0009865	pollen tube adhesion	biological_process	1/1153	1/15074	13.0737207285343	0.0764893193578347	0.40959914973342	1	Cor0090450.1	Cor0090450.1
GO:0010012	steroid 22-alpha hydroxylase activity	molecular_function	1/1153	1/15074	13.0737207285343	0.0764893193578347	0.40959914973342	1	Cor0076160.1	Cor0076160.1
GO:0010248	establishment or maintenance of transmembrane electrochemical gradient	biological_process	1/1153	1/15074	13.0737207285343	0.0764893193578347	0.40959914973342	1	Cor0098770.1	Cor0098770.1
GO:0010307	acetylglutamate kinase regulator activity	molecular_function	1/1153	1/15074	13.0737207285343	0.0764893193578347	0.40959914973342	1	Cor0096900.1	Cor0096900.1
GO:0010488	UDP-galactose:N-glycan beta-1,3-galactosyltransferase activity	molecular_function	1/1153	1/15074	13.0737207285343	0.0764893193578347	0.40959914973342	1	Cor0012480.1	Cor0012480.1
GO:0015087	cobalt ion transmembrane transporter activity	molecular_function	1/1153	1/15074	13.0737207285343	0.0764893193578347	0.40959914973342	1	Cor0202530.1	Cor0202530.1
GO:0015200	methylammonium transmembrane transporter activity	molecular_function	1/1153	1/15074	13.0737207285343	0.0764893193578347	0.40959914973342	1	Cor0027120.1	Cor0027120.1
GO:0015675	nickel cation transport	biological_process	1/1153	1/15074	13.0737207285343	0.0764893193578347	0.40959914973342	1	Cor0202530.1	Cor0202530.1
GO:0016231	beta-N-acetylglucosaminidase activity	molecular_function	1/1153	1/15074	13.0737207285343	0.0764893193578347	0.40959914973342	1	Cor0005970.1	Cor0005970.1
GO:0016664	oxidoreductase activity, acting on other nitrogenous compounds as donors, iron-sulfur protein as acceptor	molecular_function	1/1153	1/15074	13.0737207285343	0.0764893193578347	0.40959914973342	1	Cor0152620.1	Cor0152620.1
GO:0018488	aryl-aldehyde oxidase activity	molecular_function	1/1153	1/15074	13.0737207285343	0.0764893193578347	0.40959914973342	1	Cor0204460.1	Cor0204460.1
GO:0019894	kinesin binding	molecular_function	1/1153	1/15074	13.0737207285343	0.0764893193578347	0.40959914973342	1	Cor0124510.1	Cor0124510.1
GO:0021872	forebrain generation of neurons	biological_process	1/1153	1/15074	13.0737207285343	0.0764893193578347	0.40959914973342	1	Cor0079420.1	Cor0079420.1
GO:0021873	forebrain neuroblast division	biological_process	1/1153	1/15074	13.0737207285343	0.0764893193578347	0.40959914973342	1	Cor0079420.1	Cor0079420.1
GO:0030177	positive regulation of Wnt signaling pathway	biological_process	1/1153	1/15074	13.0737207285343	0.0764893193578347	0.40959914973342	1	Cor0079420.1	Cor0079420.1
GO:0030332	cyclin binding	molecular_function	1/1153	1/15074	13.0737207285343	0.0764893193578347	0.40959914973342	1	Cor0102010.1	Cor0102010.1
GO:0030410	nicotianamine synthase activity	molecular_function	1/1153	1/15074	13.0737207285343	0.0764893193578347	0.40959914973342	1	Cor0205830.1	Cor0205830.1
GO:0030417	nicotianamine metabolic process	biological_process	1/1153	1/15074	13.0737207285343	0.0764893193578347	0.40959914973342	1	Cor0205830.1	Cor0205830.1
GO:0030418	nicotianamine biosynthetic process	biological_process	1/1153	1/15074	13.0737207285343	0.0764893193578347	0.40959914973342	1	Cor0205830.1	Cor0205830.1
GO:0030604	1-deoxy-D-xylulose-5-phosphate reductoisomerase activity	molecular_function	1/1153	1/15074	13.0737207285343	0.0764893193578347	0.40959914973342	1	Cor0133440.1	Cor0133440.1
GO:0032943	mononuclear cell proliferation	biological_process	1/1153	1/15074	13.0737207285343	0.0764893193578347	0.40959914973342	1	Cor0096180.1	Cor0096180.1
GO:0033857	diphosphoinositol-pentakisphosphate kinase activity	molecular_function	1/1153	1/15074	13.0737207285343	0.0764893193578347	0.40959914973342	1	Cor0093220.1	Cor0093220.1
GO:0033925	mannosyl-glycoprotein endo-beta-N-acetylglucosaminidase activity	molecular_function	1/1153	1/15074	13.0737207285343	0.0764893193578347	0.40959914973342	1	Cor0020980.1	Cor0020980.1
GO:0035444	nickel cation transmembrane transport	biological_process	1/1153	1/15074	13.0737207285343	0.0764893193578347	0.40959914973342	1	Cor0202530.1	Cor0202530.1
GO:0036204	abieta-7,13-dien-18-ol hydroxylase activity	molecular_function	1/1153	1/15074	13.0737207285343	0.0764893193578347	0.40959914973342	1	Cor0097890.1	Cor0097890.1
GO:0036445	neuronal stem cell division	biological_process	1/1153	1/15074	13.0737207285343	0.0764893193578347	0.40959914973342	1	Cor0079420.1	Cor0079420.1
GO:0042098	T cell proliferation	biological_process	1/1153	1/15074	13.0737207285343	0.0764893193578347	0.40959914973342	1	Cor0096180.1	Cor0096180.1
GO:0042100	B cell proliferation	biological_process	1/1153	1/15074	13.0737207285343	0.0764893193578347	0.40959914973342	1	Cor0096180.1	Cor0096180.1
GO:0042110	T cell activation	biological_process	1/1153	1/15074	13.0737207285343	0.0764893193578347	0.40959914973342	1	Cor0096180.1	Cor0096180.1
GO:0042113	B cell activation	biological_process	1/1153	1/15074	13.0737207285343	0.0764893193578347	0.40959914973342	1	Cor0096180.1	Cor0096180.1
GO:0042353	fucose biosynthetic process	biological_process	1/1153	1/15074	13.0737207285343	0.0764893193578347	0.40959914973342	1	Cor0069110.1	Cor0069110.1
GO:0042754	negative regulation of circadian rhythm	biological_process	1/1153	1/15074	13.0737207285343	0.0764893193578347	0.40959914973342	1	Cor0046400.1	Cor0046400.1
GO:0042834	peptidoglycan binding	molecular_function	1/1153	1/15074	13.0737207285343	0.0764893193578347	0.40959914973342	1	Cor0212680.1	Cor0212680.1
GO:0043419	urea catabolic process	biological_process	1/1153	1/15074	13.0737207285343	0.0764893193578347	0.40959914973342	1	Cor0008810.1	Cor0008810.1
GO:0045769	negative regulation of asymmetric cell division	biological_process	1/1153	1/15074	13.0737207285343	0.0764893193578347	0.40959914973342	1	Cor0079420.1	Cor0079420.1
GO:0046502	uroporphyrinogen III metabolic process	biological_process	1/1153	1/15074	13.0737207285343	0.0764893193578347	0.40959914973342	1	Cor0071160.1	Cor0071160.1
GO:0046649	lymphocyte activation	biological_process	1/1153	1/15074	13.0737207285343	0.0764893193578347	0.40959914973342	1	Cor0096180.1	Cor0096180.1
GO:0046651	lymphocyte proliferation	biological_process	1/1153	1/15074	13.0737207285343	0.0764893193578347	0.40959914973342	1	Cor0096180.1	Cor0096180.1
GO:0047251	thiohydroximate beta-D-glucosyltransferase activity	molecular_function	1/1153	1/15074	13.0737207285343	0.0764893193578347	0.40959914973342	1	Cor0011110.1	Cor0011110.1
GO:0048016	inositol phosphate-mediated signaling	biological_process	1/1153	1/15074	13.0737207285343	0.0764893193578347	0.40959914973342	1	Cor0175190.1	Cor0175190.1
GO:0048307	ferredoxin-nitrite reductase activity	molecular_function	1/1153	1/15074	13.0737207285343	0.0764893193578347	0.40959914973342	1	Cor0152620.1	Cor0152620.1
GO:0048477	oogenesis	biological_process	1/1153	1/15074	13.0737207285343	0.0764893193578347	0.40959914973342	1	Cor0079420.1	Cor0079420.1
GO:0050278	sedoheptulose-bisphosphatase activity	molecular_function	1/1153	1/15074	13.0737207285343	0.0764893193578347	0.40959914973342	1	Cor0020060.1	Cor0020060.1
GO:0050302	indole-3-acetaldehyde oxidase activity	molecular_function	1/1153	1/15074	13.0737207285343	0.0764893193578347	0.40959914973342	1	Cor0204460.1	Cor0204460.1
GO:0050589	leucocyanidin oxygenase activity	molecular_function	1/1153	1/15074	13.0737207285343	0.0764893193578347	0.40959914973342	1	Cor0081280.1	Cor0081280.1
GO:0051483	terpenoid biosynthetic process, mevalonate-independent	biological_process	1/1153	1/15074	13.0737207285343	0.0764893193578347	0.40959914973342	1	Cor0133440.1	Cor0133440.1
GO:0051484	isopentenyl diphosphate biosynthetic process, methylerythritol 4-phosphate pathway involved in terpenoid biosynthetic process	biological_process	1/1153	1/15074	13.0737207285343	0.0764893193578347	0.40959914973342	1	Cor0133440.1	Cor0133440.1
GO:0051653	spindle localization	biological_process	1/1153	1/15074	13.0737207285343	0.0764893193578347	0.40959914973342	1	Cor0079420.1	Cor0079420.1
GO:0051777	ent-kaurenoate oxidase activity	molecular_function	1/1153	1/15074	13.0737207285343	0.0764893193578347	0.40959914973342	1	Cor0114980.1	Cor0114980.1
GO:0052581	(-)-isopiperitenone reductase activity	molecular_function	1/1153	1/15074	13.0737207285343	0.0764893193578347	0.40959914973342	1	Cor0084440.1	Cor0084440.1
GO:0052631	sphingolipid delta-8 desaturase activity	molecular_function	1/1153	1/15074	13.0737207285343	0.0764893193578347	0.40959914973342	1	Cor0062820.1	Cor0062820.1
GO:0052723	inositol hexakisphosphate 1-kinase activity	molecular_function	1/1153	1/15074	13.0737207285343	0.0764893193578347	0.40959914973342	1	Cor0093220.1	Cor0093220.1
GO:0052724	inositol hexakisphosphate 3-kinase activity	molecular_function	1/1153	1/15074	13.0737207285343	0.0764893193578347	0.40959914973342	1	Cor0093220.1	Cor0093220.1
GO:0052731	phosphocholine phosphatase activity	molecular_function	1/1153	1/15074	13.0737207285343	0.0764893193578347	0.40959914973342	1	Cor0047730.1	Cor0047730.1
GO:0052732	phosphoethanolamine phosphatase activity	molecular_function	1/1153	1/15074	13.0737207285343	0.0764893193578347	0.40959914973342	1	Cor0047730.1	Cor0047730.1
GO:0055057	neuroblast division	biological_process	1/1153	1/15074	13.0737207285343	0.0764893193578347	0.40959914973342	1	Cor0079420.1	Cor0079420.1
GO:0055068	cobalt ion homeostasis	biological_process	1/1153	1/15074	13.0737207285343	0.0764893193578347	0.40959914973342	1	Cor0202530.1	Cor0202530.1
GO:0061634	alpha-D-xyloside xylohydrolase	molecular_function	1/1153	1/15074	13.0737207285343	0.0764893193578347	0.40959914973342	1	Cor0145140.1	Cor0145140.1
GO:0070661	leukocyte proliferation	biological_process	1/1153	1/15074	13.0737207285343	0.0764893193578347	0.40959914973342	1	Cor0096180.1	Cor0096180.1
GO:0071073	positive regulation of phospholipid biosynthetic process	biological_process	1/1153	1/15074	13.0737207285343	0.0764893193578347	0.40959914973342	1	Cor0029250.1	Cor0029250.1
GO:0072351	tricarboxylic acid biosynthetic process	biological_process	1/1153	1/15074	13.0737207285343	0.0764893193578347	0.40959914973342	1	Cor0205830.1	Cor0205830.1
GO:0072687	meiotic spindle	cellular_component	1/1153	1/15074	13.0737207285343	0.0764893193578347	0.40959914973342	1	Cor0079420.1	Cor0079420.1
GO:0080045	quercetin 3'-O-glucosyltransferase activity	molecular_function	1/1153	1/15074	13.0737207285343	0.0764893193578347	0.40959914973342	1	Cor0200610.1	Cor0200610.1
GO:0080132	fatty acid alpha-hydroxylase activity	molecular_function	1/1153	1/15074	13.0737207285343	0.0764893193578347	0.40959914973342	1	Cor0076160.1	Cor0076160.1
GO:0080176	xyloglucan 1,6-alpha-xylosidase activity	molecular_function	1/1153	1/15074	13.0737207285343	0.0764893193578347	0.40959914973342	1	Cor0145140.1	Cor0145140.1
GO:0090263	positive regulation of canonical Wnt signaling pathway	biological_process	1/1153	1/15074	13.0737207285343	0.0764893193578347	0.40959914973342	1	Cor0079420.1	Cor0079420.1
GO:0090368	regulation of ornithine metabolic process	biological_process	1/1153	1/15074	13.0737207285343	0.0764893193578347	0.40959914973342	1	Cor0096900.1	Cor0096900.1
GO:0090708	specification of plant organ axis polarity	biological_process	1/1153	1/15074	13.0737207285343	0.0764893193578347	0.40959914973342	1	Cor0096010.1	Cor0096010.1
GO:0097150	neuronal stem cell population maintenance	biological_process	1/1153	1/15074	13.0737207285343	0.0764893193578347	0.40959914973342	1	Cor0079420.1	Cor0079420.1
GO:0097431	mitotic spindle pole	cellular_component	1/1153	1/15074	13.0737207285343	0.0764893193578347	0.40959914973342	1	Cor0079420.1	Cor0079420.1
GO:0098609	cell-cell adhesion	biological_process	1/1153	1/15074	13.0737207285343	0.0764893193578347	0.40959914973342	1	Cor0090450.1	Cor0090450.1
GO:0098740	multi organism cell adhesion	biological_process	1/1153	1/15074	13.0737207285343	0.0764893193578347	0.40959914973342	1	Cor0090450.1	Cor0090450.1
GO:0098809	nitrite reductase activity	molecular_function	1/1153	1/15074	13.0737207285343	0.0764893193578347	0.40959914973342	1	Cor0152620.1	Cor0152620.1
GO:0102659	UDP-glucose: 4-methylthiobutylhydroximate S-glucosyltransferase activity	molecular_function	1/1153	1/15074	13.0737207285343	0.0764893193578347	0.40959914973342	1	Cor0011110.1	Cor0011110.1
GO:0103099	UDP-glucose:5-methylthiopentylhydroximate S-glucosyltransferase activity	molecular_function	1/1153	1/15074	13.0737207285343	0.0764893193578347	0.40959914973342	1	Cor0011110.1	Cor0011110.1
GO:0103100	UDP-glucose: 6-methylthiohexylhydroximate S-glucosyltransferase activity	molecular_function	1/1153	1/15074	13.0737207285343	0.0764893193578347	0.40959914973342	1	Cor0011110.1	Cor0011110.1
GO:0103101	UDP-glucose:7-methylthioheptylhydroximate S-glucosyltransferase activity	molecular_function	1/1153	1/15074	13.0737207285343	0.0764893193578347	0.40959914973342	1	Cor0011110.1	Cor0011110.1
GO:0103102	UDP-glucose:8-methylthiooctylhydroximate S-glucosyltransferase activity	molecular_function	1/1153	1/15074	13.0737207285343	0.0764893193578347	0.40959914973342	1	Cor0011110.1	Cor0011110.1
GO:0103103	UDP-glucose: 9-methylthiononylhydroximate S-glucosyltransferase activity	molecular_function	1/1153	1/15074	13.0737207285343	0.0764893193578347	0.40959914973342	1	Cor0011110.1	Cor0011110.1
GO:1900079	regulation of arginine biosynthetic process	biological_process	1/1153	1/15074	13.0737207285343	0.0764893193578347	0.40959914973342	1	Cor0096900.1	Cor0096900.1
GO:1901351	regulation of phosphatidylglycerol biosynthetic process	biological_process	1/1153	1/15074	13.0737207285343	0.0764893193578347	0.40959914973342	1	Cor0029250.1	Cor0029250.1
GO:1901352	negative regulation of phosphatidylglycerol biosynthetic process	biological_process	1/1153	1/15074	13.0737207285343	0.0764893193578347	0.40959914973342	1	Cor0029250.1	Cor0029250.1
GO:1902358	sulfate transmembrane transport	biological_process	1/1153	1/15074	13.0737207285343	0.0764893193578347	0.40959914973342	1	Cor0166440.1	Cor0166440.1
GO:1902692	regulation of neuroblast proliferation	biological_process	1/1153	1/15074	13.0737207285343	0.0764893193578347	0.40959914973342	1	Cor0079420.1	Cor0079420.1
GO:1903727	positive regulation of phospholipid metabolic process	biological_process	1/1153	1/15074	13.0737207285343	0.0764893193578347	0.40959914973342	1	Cor0029250.1	Cor0029250.1
GO:2000013	regulation of arginine biosynthetic process via ornithine	biological_process	1/1153	1/15074	13.0737207285343	0.0764893193578347	0.40959914973342	1	Cor0096900.1	Cor0096900.1
GO:2000177	regulation of neural precursor cell proliferation	biological_process	1/1153	1/15074	13.0737207285343	0.0764893193578347	0.40959914973342	1	Cor0079420.1	Cor0079420.1
GO:2000179	positive regulation of neural precursor cell proliferation	biological_process	1/1153	1/15074	13.0737207285343	0.0764893193578347	0.40959914973342	1	Cor0079420.1	Cor0079420.1
GO:2001245	regulation of phosphatidylcholine biosynthetic process	biological_process	1/1153	1/15074	13.0737207285343	0.0764893193578347	0.40959914973342	1	Cor0029250.1	Cor0029250.1
GO:2001247	positive regulation of phosphatidylcholine biosynthetic process	biological_process	1/1153	1/15074	13.0737207285343	0.0764893193578347	0.40959914973342	1	Cor0029250.1	Cor0029250.1
GO:0016628	oxidoreductase activity, acting on the CH-CH group of donors, NAD or NADP as acceptor	molecular_function	7/1153	49/15074	1.86767438979061	0.0775969711387258	0.414903865289265	7	Cor0024380.1,Cor0049220.1,Cor0049230.1,Cor0084440.1,Cor0102340.1,Cor0185610.1,Cor0218530.1	Cor0024380.1,Cor0049220.1,Cor0049230.1,Cor0084440.1,Cor0102340.1,Cor0185610.1,Cor0218530.1
GO:0030054	cell junction	cellular_component	58/1153	629/15074	1.20552591773448	0.0778098281562529	0.415415422912525	58	Cor0001240.1,Cor0002360.1,Cor0018080.1,Cor0027050.1,Cor0027120.1,Cor0028010.1,Cor0038760.1,Cor0041020.1,Cor0049390.1,Cor0053300.1,Cor0054880.1,Cor0058950.1,Cor0060940.1,Cor0062210.1,Cor0066840.1,Cor0069260.1,Cor0079000.1,Cor0080830.1,Cor0083700.1,Cor0087290.1,Cor0090210.1,Cor0103940.1,Cor0110550.1,Cor0111420.1,Cor0120130.1,Cor0123210.1,Cor0123220.1,Cor0130860.1,Cor0135640.1,Cor0140250.1,Cor014026…	Cor0001240.1,Cor0002360.1,Cor0018080.1,Cor0027050.1,Cor0027120.1,Cor0028010.1,Cor0038760.1,Cor0041020.1,Cor0049390.1,Cor0053300.1,Cor0054880.1,Cor0058950.1,Cor0060940.1,Cor0062210.1,Cor0066840.1,Cor0069260.1,Cor0079000.1,Cor0080830.1,Cor0083700.1,Cor0087290.1,Cor0090210.1,Cor0103940.1,Cor0110550.1,Cor0111420.1,Cor0120130.1,Cor0123210.1,Cor0123220.1,Cor0130860.1,Cor0135640.1,Cor0140250.1,Cor014026…
GO:0044448	cell cortex part	cellular_component	9/1153	69/15074	1.70526792111316	0.0790046901420706	0.421160340682166	9	Cor0001620.1,Cor0001640.1,Cor0086600.1,Cor0139410.1,Cor0142670.1,Cor0164880.1,Cor0164890.1,Cor0180270.1,Cor0202940.1	Cor0001620.1,Cor0001640.1,Cor0086600.1,Cor0139410.1,Cor0142670.1,Cor0164880.1,Cor0164890.1,Cor0180270.1,Cor0202940.1
GO:0045786	negative regulation of cell cycle	biological_process	6/1153	40/15074	1.96105810928014	0.0816019079401684	0.434352497969815	6	Cor0009060.1,Cor0077890.1,Cor0108960.1,Cor0120860.1,Cor0129750.1,Cor0149210.1	Cor0009060.1,Cor0077890.1,Cor0108960.1,Cor0120860.1,Cor0129750.1,Cor0149210.1
GO:0007584	response to nutrient	biological_process	4/1153	22/15074	2.37704013246077	0.0825783445871974	0.436925718748679	4	Cor0032170.1,Cor0120590.1,Cor0122720.1,Cor0173280.1	Cor0032170.1,Cor0120590.1,Cor0122720.1,Cor0173280.1
GO:0045930	negative regulation of mitotic cell cycle	biological_process	4/1153	22/15074	2.37704013246077	0.0825783445871974	0.436925718748679	4	Cor0009060.1,Cor0077890.1,Cor0108960.1,Cor0129750.1	Cor0009060.1,Cor0077890.1,Cor0108960.1,Cor0129750.1
GO:0051817	modification of morphology or physiology of other organism involved in symbiotic interaction	biological_process	4/1153	22/15074	2.37704013246077	0.0825783445871974	0.436925718748679	4	Cor0043020.1,Cor0111890.1,Cor0138490.1,Cor0158890.1	Cor0043020.1,Cor0111890.1,Cor0138490.1,Cor0158890.1
GO:0055028	cortical microtubule	cellular_component	4/1153	22/15074	2.37704013246077	0.0825783445871974	0.436925718748679	4	Cor0164880.1,Cor0164890.1,Cor0180270.1,Cor0202940.1	Cor0164880.1,Cor0164890.1,Cor0180270.1,Cor0202940.1
GO:0019725	cellular homeostasis	biological_process	27/1153	267/15074	1.32206164670571	0.0828932445480655	0.437938229393282	27	Cor0001250.1,Cor0020880.1,Cor0022740.1,Cor0025110.1,Cor0031130.1,Cor0035000.1,Cor0046260.1,Cor0060040.1,Cor0062440.1,Cor0072200.1,Cor0078070.1,Cor0095440.1,Cor0096850.1,Cor0120500.1,Cor0130370.1,Cor0133540.1,Cor0135780.1,Cor0138640.1,Cor0149410.1,Cor0153850.1,Cor0155980.1,Cor0155990.1,Cor0169720.1,Cor0171310.1,Cor0196600.1,Cor0202530.1,Cor0222180.1	Cor0001250.1,Cor0020880.1,Cor0022740.1,Cor0025110.1,Cor0031130.1,Cor0035000.1,Cor0046260.1,Cor0060040.1,Cor0062440.1,Cor0072200.1,Cor0078070.1,Cor0095440.1,Cor0096850.1,Cor0120500.1,Cor0130370.1,Cor0133540.1,Cor0135780.1,Cor0138640.1,Cor0149410.1,Cor0153850.1,Cor0155980.1,Cor0155990.1,Cor0169720.1,Cor0171310.1,Cor0196600.1,Cor0202530.1,Cor0222180.1
GO:0070838	divalent metal ion transport	biological_process	10/1153	80/15074	1.63421509106678	0.0834420031360826	0.440181400472341	10	Cor0026810.1,Cor0029700.1,Cor0031270.1,Cor0046260.1,Cor0059890.1,Cor0097390.1,Cor0157060.1,Cor0158490.1,Cor0158510.1,Cor0200770.1	Cor0026810.1,Cor0029700.1,Cor0031270.1,Cor0046260.1,Cor0059890.1,Cor0097390.1,Cor0157060.1,Cor0158490.1,Cor0158510.1,Cor0200770.1
GO:0019252	starch biosynthetic process	biological_process	5/1153	31/15074	2.10866463363456	0.0839888549349015	0.44114669416036	5	Cor0020060.1,Cor0053160.1,Cor0109870.1,Cor0154690.1,Cor0213770.1	Cor0020060.1,Cor0053160.1,Cor0109870.1,Cor0154690.1,Cor0213770.1
GO:0034614	cellular response to reactive oxygen species	biological_process	5/1153	31/15074	2.10866463363456	0.0839888549349015	0.44114669416036	5	Cor0030720.1,Cor0097330.1,Cor0132350.1,Cor0143750.1,Cor0206800.1	Cor0030720.1,Cor0097330.1,Cor0132350.1,Cor0143750.1,Cor0206800.1
GO:0009832	plant-type cell wall biogenesis	biological_process	12/1153	101/15074	1.55331335388526	0.0839983127103647	0.44114669416036	12	Cor0002450.1,Cor0054710.1,Cor0057550.1,Cor0082170.1,Cor0089100.1,Cor0163910.1,Cor0184000.1,Cor0184010.1,Cor0185710.1,Cor0199180.1,Cor0211140.1,Cor0216840.1	Cor0002450.1,Cor0054710.1,Cor0057550.1,Cor0082170.1,Cor0089100.1,Cor0163910.1,Cor0184000.1,Cor0184010.1,Cor0185710.1,Cor0199180.1,Cor0211140.1,Cor0216840.1
GO:0006631	fatty acid metabolic process	biological_process	23/1153	222/15074	1.35448457998328	0.0843224346653804	0.442027300616997	23	Cor0006010.1,Cor0016900.1,Cor0024380.1,Cor0028180.1,Cor0028500.1,Cor0050680.1,Cor0053160.1,Cor0064940.1,Cor0071570.1,Cor0071580.1,Cor0075400.1,Cor0076540.1,Cor0085050.1,Cor0102340.1,Cor0122780.1,Cor0138700.1,Cor0149970.1,Cor0163970.1,Cor0173280.1,Cor0184720.1,Cor0188500.1,Cor0190950.1,Cor0206940.1	Cor0006010.1,Cor0016900.1,Cor0024380.1,Cor0028180.1,Cor0028500.1,Cor0050680.1,Cor0053160.1,Cor0064940.1,Cor0071570.1,Cor0071580.1,Cor0075400.1,Cor0076540.1,Cor0085050.1,Cor0102340.1,Cor0122780.1,Cor0138700.1,Cor0149970.1,Cor0163970.1,Cor0173280.1,Cor0184720.1,Cor0188500.1,Cor0190950.1,Cor0206940.1
GO:0010038	response to metal ion	biological_process	30/1153	302/15074	1.29871397965572	0.0844153688343321	0.442027300616997	30	Cor0001380.1,Cor0001470.1,Cor0003520.1,Cor0021050.1,Cor0041020.1,Cor0046260.1,Cor0046400.1,Cor0057740.1,Cor0074650.1,Cor0078070.1,Cor0086820.1,Cor0087290.1,Cor0089910.1,Cor0110050.1,Cor0110410.1,Cor0133440.1,Cor0143750.1,Cor0145140.1,Cor0155310.1,Cor0163630.1,Cor0165880.1,Cor0170080.1,Cor0170090.1,Cor0170110.1,Cor0173250.1,Cor0173280.1,Cor0196600.1,Cor0203720.1,Cor0205520.1,Cor0206800.1	Cor0001380.1,Cor0001470.1,Cor0003520.1,Cor0021050.1,Cor0041020.1,Cor0046260.1,Cor0046400.1,Cor0057740.1,Cor0074650.1,Cor0078070.1,Cor0086820.1,Cor0087290.1,Cor0089910.1,Cor0110050.1,Cor0110410.1,Cor0133440.1,Cor0143750.1,Cor0145140.1,Cor0155310.1,Cor0163630.1,Cor0165880.1,Cor0170080.1,Cor0170090.1,Cor0170110.1,Cor0173250.1,Cor0173280.1,Cor0196600.1,Cor0203720.1,Cor0205520.1,Cor0206800.1
GO:0009926	auxin polar transport	biological_process	7/1153	50/15074	1.8303209019948	0.0845799603712373	0.442235928489729	7	Cor0030700.1,Cor0083700.1,Cor0092930.1,Cor0093340.1,Cor0098770.1,Cor0138040.1,Cor0182120.1	Cor0030700.1,Cor0083700.1,Cor0092930.1,Cor0093340.1,Cor0098770.1,Cor0138040.1,Cor0182120.1
GO:0005507	copper ion binding	molecular_function	13/1153	112/15074	1.51748544170487	0.0857474534111355	0.44768000344989	13	Cor0000640.1,Cor0000660.1,Cor0021050.1,Cor0028520.1,Cor0040640.1,Cor0061520.1,Cor0084990.1,Cor0089910.1,Cor0124220.1,Cor0166480.1,Cor0170080.1,Cor0170090.1,Cor0172100.1	Cor0000640.1,Cor0000660.1,Cor0021050.1,Cor0028520.1,Cor0040640.1,Cor0061520.1,Cor0084990.1,Cor0089910.1,Cor0124220.1,Cor0166480.1,Cor0170080.1,Cor0170090.1,Cor0172100.1
GO:0048609	multicellular organismal reproductive process	biological_process	14/1153	123/15074	1.48806577397951	0.086914998574789	0.453108338158275	14	Cor0000060.1,Cor0066050.1,Cor0066060.1,Cor0079420.1,Cor0091880.1,Cor0093320.1,Cor0105480.1,Cor0120570.1,Cor0120580.1,Cor0124510.1,Cor0131130.1,Cor0149190.1,Cor0186020.1,Cor0199400.1	Cor0000060.1,Cor0066050.1,Cor0066060.1,Cor0079420.1,Cor0091880.1,Cor0093320.1,Cor0105480.1,Cor0120570.1,Cor0120580.1,Cor0124510.1,Cor0131130.1,Cor0149190.1,Cor0186020.1,Cor0199400.1
GO:0032504	multicellular organism reproduction	biological_process	15/1153	134/15074	1.46347620095533	0.0876189990140017	0.456107711460552	15	Cor0000060.1,Cor0066050.1,Cor0066060.1,Cor0071740.1,Cor0079420.1,Cor0091880.1,Cor0093320.1,Cor0105480.1,Cor0120570.1,Cor0120580.1,Cor0124510.1,Cor0131130.1,Cor0149190.1,Cor0186020.1,Cor0199400.1	Cor0000060.1,Cor0066050.1,Cor0066060.1,Cor0071740.1,Cor0079420.1,Cor0091880.1,Cor0093320.1,Cor0105480.1,Cor0120570.1,Cor0120580.1,Cor0124510.1,Cor0131130.1,Cor0149190.1,Cor0186020.1,Cor0199400.1
GO:0042592	homeostatic process	biological_process	46/1153	491/15074	1.22482923322317	0.0878785217065384	0.45678791708164	46	Cor0001250.1,Cor0001400.1,Cor0020880.1,Cor0022740.1,Cor0025110.1,Cor0031130.1,Cor0031270.1,Cor0035000.1,Cor0040780.1,Cor0046260.1,Cor0053690.1,Cor0060040.1,Cor0062440.1,Cor0072200.1,Cor0076160.1,Cor0077890.1,Cor0078070.1,Cor0082950.1,Cor0095440.1,Cor0096850.1,Cor0114980.1,Cor0120500.1,Cor0129440.1,Cor0130370.1,Cor0133540.1,Cor0135780.1,Cor0138640.1,Cor0144890.1,Cor0145110.1,Cor0145560.1,Cor014839…	Cor0001250.1,Cor0001400.1,Cor0020880.1,Cor0022740.1,Cor0025110.1,Cor0031130.1,Cor0031270.1,Cor0035000.1,Cor0040780.1,Cor0046260.1,Cor0053690.1,Cor0060040.1,Cor0062440.1,Cor0072200.1,Cor0076160.1,Cor0077890.1,Cor0078070.1,Cor0082950.1,Cor0095440.1,Cor0096850.1,Cor0114980.1,Cor0120500.1,Cor0129440.1,Cor0130370.1,Cor0133540.1,Cor0135780.1,Cor0138640.1,Cor0144890.1,Cor0145110.1,Cor0145560.1,Cor014839…
GO:0023052	signaling	biological_process	121/1153	1407/15074	1.12432139882917	0.0889257195259041	0.460890267581658	121	Cor0003520.1,Cor0011270.1,Cor0013480.1,Cor0014130.1,Cor0014140.1,Cor0017170.1,Cor0017310.1,Cor0019470.1,Cor0021780.1,Cor0023570.1,Cor0023580.1,Cor0029700.1,Cor0035140.1,Cor0038670.1,Cor0038730.1,Cor0038750.1,Cor0038980.1,Cor0053200.1,Cor0053740.1,Cor0054650.1,Cor0054880.1,Cor0058110.1,Cor0058380.1,Cor0060610.1,Cor0060940.1,Cor0061080.1,Cor0064160.1,Cor0064180.1,Cor0066050.1,Cor0066060.1,Cor006911…	Cor0003520.1,Cor0011270.1,Cor0013480.1,Cor0014130.1,Cor0014140.1,Cor0017170.1,Cor0017310.1,Cor0019470.1,Cor0021780.1,Cor0023570.1,Cor0023580.1,Cor0029700.1,Cor0035140.1,Cor0038670.1,Cor0038730.1,Cor0038750.1,Cor0038980.1,Cor0053200.1,Cor0053740.1,Cor0054650.1,Cor0054880.1,Cor0058110.1,Cor0058380.1,Cor0060610.1,Cor0060940.1,Cor0061080.1,Cor0064160.1,Cor0064180.1,Cor0066050.1,Cor0066060.1,Cor006911…
GO:0015926	glucosidase activity	molecular_function	12/1153	102/15074	1.53808479159227	0.0889277695418489	0.460890267581658	12	Cor0102420.1,Cor0102430.1,Cor0104800.1,Cor0118570.1,Cor0164250.1,Cor0179820.1,Cor0181220.1,Cor0186650.1,Cor0189810.1,Cor0206800.1,Cor0221240.1,Cor0221250.1	Cor0102420.1,Cor0102430.1,Cor0104800.1,Cor0118570.1,Cor0164250.1,Cor0179820.1,Cor0181220.1,Cor0186650.1,Cor0189810.1,Cor0206800.1,Cor0221240.1,Cor0221250.1
GO:0016773	phosphotransferase activity, alcohol group as acceptor	molecular_function	102/1153	1172/15074	1.13781528524786	0.08912150738184	0.461220063749814	102	Cor0011270.1,Cor0014130.1,Cor0014140.1,Cor0017170.1,Cor0019360.1,Cor0024230.1,Cor0024240.1,Cor0024720.1,Cor0042900.1,Cor0044120.1,Cor0044270.1,Cor0047340.1,Cor0049720.1,Cor0051150.1,Cor0053160.1,Cor0053740.1,Cor0054880.1,Cor0060040.1,Cor0062080.1,Cor0062150.1,Cor0062160.1,Cor0064160.1,Cor0064180.1,Cor0064320.1,Cor0066050.1,Cor0066060.1,Cor0067520.1,Cor0069060.1,Cor0070220.1,Cor0070580.1,Cor007125…	Cor0011270.1,Cor0014130.1,Cor0014140.1,Cor0017170.1,Cor0019360.1,Cor0024230.1,Cor0024240.1,Cor0024720.1,Cor0042900.1,Cor0044120.1,Cor0044270.1,Cor0047340.1,Cor0049720.1,Cor0051150.1,Cor0053160.1,Cor0053740.1,Cor0054880.1,Cor0060040.1,Cor0062080.1,Cor0062150.1,Cor0062160.1,Cor0064160.1,Cor0064180.1,Cor0064320.1,Cor0066050.1,Cor0066060.1,Cor0067520.1,Cor0069060.1,Cor0070220.1,Cor0070580.1,Cor007125…
GO:0009627	systemic acquired resistance	biological_process	6/1153	41/15074	1.91322742368794	0.0897248381128024	0.463665526399249	6	Cor0032170.1,Cor0113470.1,Cor0130190.1,Cor0131670.1,Cor0135440.1,Cor0219560.1	Cor0032170.1,Cor0113470.1,Cor0130190.1,Cor0131670.1,Cor0135440.1,Cor0219560.1
GO:0032993	protein-DNA complex	cellular_component	7/1153	51/15074	1.79443225685764	0.0919098934304567	0.471075975498184	7	Cor0001240.1,Cor0018080.1,Cor0060880.1,Cor0131600.1,Cor0143160.1,Cor0211870.1,Cor0219870.1	Cor0001240.1,Cor0018080.1,Cor0060880.1,Cor0131600.1,Cor0143160.1,Cor0211870.1,Cor0219870.1
GO:0005342	organic acid transmembrane transporter activity	molecular_function	15/1153	135/15074	1.45263563650381	0.0919741570114307	0.471075975498184	15	Cor0001400.1,Cor0019970.1,Cor0074650.1,Cor0075230.1,Cor0079290.1,Cor0092700.1,Cor0116320.1,Cor0129440.1,Cor0134520.1,Cor0144930.1,Cor0147760.1,Cor0150020.1,Cor0159870.1,Cor0185700.1,Cor0208530.1	Cor0001400.1,Cor0019970.1,Cor0074650.1,Cor0075230.1,Cor0079290.1,Cor0092700.1,Cor0116320.1,Cor0129440.1,Cor0134520.1,Cor0144930.1,Cor0147760.1,Cor0150020.1,Cor0159870.1,Cor0185700.1,Cor0208530.1
GO:0046943	carboxylic acid transmembrane transporter activity	molecular_function	15/1153	135/15074	1.45263563650381	0.0919741570114307	0.471075975498184	15	Cor0001400.1,Cor0019970.1,Cor0074650.1,Cor0075230.1,Cor0079290.1,Cor0092700.1,Cor0116320.1,Cor0129440.1,Cor0134520.1,Cor0144930.1,Cor0147760.1,Cor0150020.1,Cor0159870.1,Cor0185700.1,Cor0208530.1	Cor0001400.1,Cor0019970.1,Cor0074650.1,Cor0075230.1,Cor0079290.1,Cor0092700.1,Cor0116320.1,Cor0129440.1,Cor0134520.1,Cor0144930.1,Cor0147760.1,Cor0150020.1,Cor0159870.1,Cor0185700.1,Cor0208530.1
GO:0000075	cell cycle checkpoint	biological_process	4/1153	23/15074	2.27369056148422	0.0941932014197006	0.471075975498184	4	Cor0009060.1,Cor0108960.1,Cor0129750.1,Cor0149210.1	Cor0009060.1,Cor0108960.1,Cor0129750.1,Cor0149210.1
GO:0005881	cytoplasmic microtubule	cellular_component	4/1153	23/15074	2.27369056148422	0.0941932014197006	0.471075975498184	4	Cor0164880.1,Cor0164890.1,Cor0180270.1,Cor0202940.1	Cor0164880.1,Cor0164890.1,Cor0180270.1,Cor0202940.1
GO:0010143	cutin biosynthetic process	biological_process	4/1153	23/15074	2.27369056148422	0.0941932014197006	0.471075975498184	4	Cor0019280.1,Cor0040500.1,Cor0087060.1,Cor0131130.1	Cor0019280.1,Cor0040500.1,Cor0087060.1,Cor0131130.1
GO:0016762	xyloglucan:xyloglucosyl transferase activity	molecular_function	4/1153	23/15074	2.27369056148422	0.0941932014197006	0.471075975498184	4	Cor0091340.1,Cor0091800.1,Cor0121210.1,Cor0193700.1	Cor0091340.1,Cor0091800.1,Cor0121210.1,Cor0193700.1
GO:0030981	cortical microtubule cytoskeleton	cellular_component	4/1153	23/15074	2.27369056148422	0.0941932014197006	0.471075975498184	4	Cor0164880.1,Cor0164890.1,Cor0180270.1,Cor0202940.1	Cor0164880.1,Cor0164890.1,Cor0180270.1,Cor0202940.1
GO:0072348	sulfur compound transport	biological_process	4/1153	23/15074	2.27369056148422	0.0941932014197006	0.471075975498184	4	Cor0141060.1,Cor0141070.1,Cor0159870.1,Cor0166440.1	Cor0141060.1,Cor0141070.1,Cor0159870.1,Cor0166440.1
GO:0000822	inositol hexakisphosphate binding	molecular_function	2/1153	7/15074	3.73534877958122	0.0948796181962492	0.471075975498184	2	Cor0175190.1,Cor0178640.1	Cor0175190.1,Cor0178640.1
GO:0006072	glycerol-3-phosphate metabolic process	biological_process	2/1153	7/15074	3.73534877958122	0.0948796181962492	0.471075975498184	2	Cor0098760.1,Cor0149480.1	Cor0098760.1,Cor0149480.1
GO:0006848	pyruvate transport	biological_process	2/1153	7/15074	3.73534877958122	0.0948796181962492	0.471075975498184	2	Cor0116320.1,Cor0150020.1	Cor0116320.1,Cor0150020.1
GO:0009866	induced systemic resistance, ethylene mediated signaling pathway	biological_process	2/1153	7/15074	3.73534877958122	0.0948796181962492	0.471075975498184	2	Cor0113470.1,Cor0219560.1	Cor0113470.1,Cor0219560.1
GO:0009871	jasmonic acid and ethylene-dependent systemic resistance, ethylene mediated signaling pathway	biological_process	2/1153	7/15074	3.73534877958122	0.0948796181962492	0.471075975498184	2	Cor0113470.1,Cor0219560.1	Cor0113470.1,Cor0219560.1
GO:0009927	histidine phosphotransfer kinase activity	molecular_function	2/1153	7/15074	3.73534877958122	0.0948796181962492	0.471075975498184	2	Cor0066050.1,Cor0066060.1	Cor0066050.1,Cor0066060.1
GO:0009975	cyclase activity	molecular_function	2/1153	7/15074	3.73534877958122	0.0948796181962492	0.471075975498184	2	Cor0050680.1,Cor0173280.1	Cor0050680.1,Cor0173280.1
GO:0015976	carbon utilization	biological_process	2/1153	7/15074	3.73534877958122	0.0948796181962492	0.471075975498184	2	Cor0010630.1,Cor0210860.1	Cor0010630.1,Cor0210860.1
GO:0016661	oxidoreductase activity, acting on other nitrogenous compounds as donors	molecular_function	2/1153	7/15074	3.73534877958122	0.0948796181962492	0.471075975498184	2	Cor0129890.1,Cor0152620.1	Cor0129890.1,Cor0152620.1
GO:0019627	urea metabolic process	biological_process	2/1153	7/15074	3.73534877958122	0.0948796181962492	0.471075975498184	2	Cor0008810.1,Cor0085970.1	Cor0008810.1,Cor0085970.1
GO:0046339	diacylglycerol metabolic process	biological_process	2/1153	7/15074	3.73534877958122	0.0948796181962492	0.471075975498184	2	Cor0075720.1,Cor0079260.1	Cor0075720.1,Cor0079260.1
GO:0050833	pyruvate transmembrane transporter activity	molecular_function	2/1153	7/15074	3.73534877958122	0.0948796181962492	0.471075975498184	2	Cor0116320.1,Cor0150020.1	Cor0116320.1,Cor0150020.1
GO:0051445	regulation of meiotic cell cycle	biological_process	2/1153	7/15074	3.73534877958122	0.0948796181962492	0.471075975498184	2	Cor0079420.1,Cor0149210.1	Cor0079420.1,Cor0149210.1
GO:0052646	alditol phosphate metabolic process	biological_process	2/1153	7/15074	3.73534877958122	0.0948796181962492	0.471075975498184	2	Cor0098760.1,Cor0149480.1	Cor0098760.1,Cor0149480.1
GO:0070402	NADPH binding	molecular_function	2/1153	7/15074	3.73534877958122	0.0948796181962492	0.471075975498184	2	Cor0084440.1,Cor0133440.1	Cor0084440.1,Cor0133440.1
GO:0071421	manganese ion transmembrane transport	biological_process	2/1153	7/15074	3.73534877958122	0.0948796181962492	0.471075975498184	2	Cor0078070.1,Cor0196600.1	Cor0078070.1,Cor0196600.1
GO:0102797	geranial:oxygen oxidoreductase activity	molecular_function	2/1153	7/15074	3.73534877958122	0.0948796181962492	0.471075975498184	2	Cor0000190.1,Cor0134500.1	Cor0000190.1,Cor0134500.1
GO:0102798	heptaldehyde:oxygen oxidoreductase activity	molecular_function	2/1153	7/15074	3.73534877958122	0.0948796181962492	0.471075975498184	2	Cor0000190.1,Cor0134500.1	Cor0000190.1,Cor0134500.1
GO:1900459	positive regulation of brassinosteroid mediated signaling pathway	biological_process	2/1153	7/15074	3.73534877958122	0.0948796181962492	0.471075975498184	2	Cor0169020.1,Cor0199750.1	Cor0169020.1,Cor0199750.1
GO:0009626	plant-type hypersensitive response	biological_process	17/1153	158/15074	1.40666615433596	0.0961456742762542	0.476028513001845	17	Cor0038670.1,Cor0038730.1,Cor0038750.1,Cor0058110.1,Cor0058380.1,Cor0105440.1,Cor0122270.1,Cor0123070.1,Cor0123500.1,Cor0130190.1,Cor0131670.1,Cor0135440.1,Cor0149610.1,Cor0168190.1,Cor0177580.1,Cor0186470.1,Cor0191170.1	Cor0038670.1,Cor0038730.1,Cor0038750.1,Cor0058110.1,Cor0058380.1,Cor0105440.1,Cor0122270.1,Cor0123070.1,Cor0123500.1,Cor0130190.1,Cor0131670.1,Cor0135440.1,Cor0149610.1,Cor0168190.1,Cor0177580.1,Cor0186470.1,Cor0191170.1
GO:0034050	host programmed cell death induced by symbiont	biological_process	17/1153	158/15074	1.40666615433596	0.0961456742762542	0.476028513001845	17	Cor0038670.1,Cor0038730.1,Cor0038750.1,Cor0058110.1,Cor0058380.1,Cor0105440.1,Cor0122270.1,Cor0123070.1,Cor0123500.1,Cor0130190.1,Cor0131670.1,Cor0135440.1,Cor0149610.1,Cor0168190.1,Cor0177580.1,Cor0186470.1,Cor0191170.1	Cor0038670.1,Cor0038730.1,Cor0038750.1,Cor0058110.1,Cor0058380.1,Cor0105440.1,Cor0122270.1,Cor0123070.1,Cor0123500.1,Cor0130190.1,Cor0131670.1,Cor0135440.1,Cor0149610.1,Cor0168190.1,Cor0177580.1,Cor0186470.1,Cor0191170.1
GO:0099568	cytoplasmic region	cellular_component	11/1153	93/15074	1.54635406466534	0.0975196175892721	0.482157662976248	11	Cor0001620.1,Cor0001640.1,Cor0086600.1,Cor0090450.1,Cor0139410.1,Cor0142670.1,Cor0163040.1,Cor0164880.1,Cor0164890.1,Cor0180270.1,Cor0202940.1	Cor0001620.1,Cor0001640.1,Cor0086600.1,Cor0090450.1,Cor0139410.1,Cor0142670.1,Cor0163040.1,Cor0164880.1,Cor0164890.1,Cor0180270.1,Cor0202940.1
GO:0051235	maintenance of location	biological_process	6/1153	42/15074	1.86767438979061	0.0982701039788116	0.48451671572307	6	Cor0068610.1,Cor0078070.1,Cor0079260.1,Cor0079420.1,Cor0196600.1,Cor0217160.1	Cor0068610.1,Cor0078070.1,Cor0079260.1,Cor0079420.1,Cor0196600.1,Cor0217160.1
GO:1901570	fatty acid derivative biosynthetic process	biological_process	6/1153	42/15074	1.86767438979061	0.0982701039788116	0.48451671572307	6	Cor0091880.1,Cor0102860.1,Cor0118240.1,Cor0118280.1,Cor0118310.1,Cor0118340.1	Cor0091880.1,Cor0102860.1,Cor0118240.1,Cor0118280.1,Cor0118310.1,Cor0118340.1
GO:0060918	auxin transport	biological_process	8/1153	62/15074	1.68693170690765	0.0989797723852048	0.487337907091043	8	Cor0030700.1,Cor0083700.1,Cor0092930.1,Cor0093340.1,Cor0098770.1,Cor0130860.1,Cor0138040.1,Cor0182120.1	Cor0030700.1,Cor0083700.1,Cor0092930.1,Cor0093340.1,Cor0098770.1,Cor0130860.1,Cor0138040.1,Cor0182120.1
GO:0009630	gravitropism	biological_process	7/1153	52/15074	1.75992394422577	0.0995834481047743	0.489630129724584	7	Cor0024680.1,Cor0068610.1,Cor0092930.1,Cor0096370.1,Cor0138040.1,Cor0148400.1,Cor0217160.1	Cor0024680.1,Cor0068610.1,Cor0092930.1,Cor0096370.1,Cor0138040.1,Cor0148400.1,Cor0217160.1
GO:0006526	arginine biosynthetic process	biological_process	3/1153	15/15074	2.61474414570685	0.101835121764721	0.493176921661115	3	Cor0001360.1,Cor0085970.1,Cor0099030.1	Cor0001360.1,Cor0085970.1,Cor0099030.1
GO:0009616	virus induced gene silencing	biological_process	3/1153	15/15074	2.61474414570685	0.101835121764721	0.493176921661115	3	Cor0043020.1,Cor0111890.1,Cor0158890.1	Cor0043020.1,Cor0111890.1,Cor0158890.1
GO:0010965	regulation of mitotic sister chromatid separation	biological_process	3/1153	15/15074	2.61474414570685	0.101835121764721	0.493176921661115	3	Cor0009060.1,Cor0060070.1,Cor0108960.1	Cor0009060.1,Cor0060070.1,Cor0108960.1
GO:0030071	regulation of mitotic metaphase/anaphase transition	biological_process	3/1153	15/15074	2.61474414570685	0.101835121764721	0.493176921661115	3	Cor0009060.1,Cor0060070.1,Cor0108960.1	Cor0009060.1,Cor0060070.1,Cor0108960.1
GO:0030545	receptor regulator activity	molecular_function	3/1153	15/15074	2.61474414570685	0.101835121764721	0.493176921661115	3	Cor0060940.1,Cor0135640.1,Cor0155310.1	Cor0060940.1,Cor0135640.1,Cor0155310.1
GO:0030546	signaling receptor activator activity	molecular_function	3/1153	15/15074	2.61474414570685	0.101835121764721	0.493176921661115	3	Cor0060940.1,Cor0135640.1,Cor0155310.1	Cor0060940.1,Cor0135640.1,Cor0155310.1
GO:0048018	receptor ligand activity	molecular_function	3/1153	15/15074	2.61474414570685	0.101835121764721	0.493176921661115	3	Cor0060940.1,Cor0135640.1,Cor0155310.1	Cor0060940.1,Cor0135640.1,Cor0155310.1
GO:0052018	modulation by symbiont of RNA levels in host	biological_process	3/1153	15/15074	2.61474414570685	0.101835121764721	0.493176921661115	3	Cor0043020.1,Cor0111890.1,Cor0158890.1	Cor0043020.1,Cor0111890.1,Cor0158890.1
GO:0052249	modulation of RNA levels in other organism involved in symbiotic interaction	biological_process	3/1153	15/15074	2.61474414570685	0.101835121764721	0.493176921661115	3	Cor0043020.1,Cor0111890.1,Cor0158890.1	Cor0043020.1,Cor0111890.1,Cor0158890.1
GO:1902099	regulation of metaphase/anaphase transition of cell cycle	biological_process	3/1153	15/15074	2.61474414570685	0.101835121764721	0.493176921661115	3	Cor0009060.1,Cor0060070.1,Cor0108960.1	Cor0009060.1,Cor0060070.1,Cor0108960.1
GO:1905818	regulation of chromosome separation	biological_process	3/1153	15/15074	2.61474414570685	0.101835121764721	0.493176921661115	3	Cor0009060.1,Cor0060070.1,Cor0108960.1	Cor0009060.1,Cor0060070.1,Cor0108960.1
GO:0048528	post-embryonic root development	biological_process	11/1153	94/15074	1.52990348950933	0.103243730291912	0.499316540088442	11	Cor0003520.1,Cor0057310.1,Cor0068110.1,Cor0092930.1,Cor0096230.1,Cor0140460.1,Cor0164880.1,Cor0164890.1,Cor0178640.1,Cor0202940.1,Cor0213790.1	Cor0003520.1,Cor0057310.1,Cor0068110.1,Cor0092930.1,Cor0096230.1,Cor0140460.1,Cor0164880.1,Cor0164890.1,Cor0178640.1,Cor0202940.1,Cor0213790.1
GO:0005267	potassium channel activity	molecular_function	5/1153	33/15074	1.98086677705064	0.103725849327593	0.50004400140916	5	Cor0002690.1,Cor0045390.1,Cor0053690.1,Cor0117360.1,Cor0156570.1	Cor0002690.1,Cor0045390.1,Cor0053690.1,Cor0117360.1,Cor0156570.1
GO:1901616	organic hydroxy compound catabolic process	biological_process	5/1153	33/15074	1.98086677705064	0.103725849327593	0.50004400140916	5	Cor0049220.1,Cor0049230.1,Cor0098760.1,Cor0151580.1,Cor0200310.1	Cor0049220.1,Cor0049230.1,Cor0098760.1,Cor0151580.1,Cor0200310.1
GO:0010029	regulation of seed germination	biological_process	9/1153	73/15074	1.61182858296998	0.103817315948418	0.50004400140916	9	Cor0010790.1,Cor0017770.1,Cor0054650.1,Cor0079260.1,Cor0090890.1,Cor0149190.1,Cor0170110.1,Cor0199400.1,Cor0219440.1	Cor0010790.1,Cor0017770.1,Cor0054650.1,Cor0079260.1,Cor0090890.1,Cor0149190.1,Cor0170110.1,Cor0199400.1,Cor0219440.1
GO:0035821	modification of morphology or physiology of other organism	biological_process	4/1153	24/15074	2.17895345475571	0.106530600970406	0.511722195718278	4	Cor0043020.1,Cor0111890.1,Cor0138490.1,Cor0158890.1	Cor0043020.1,Cor0111890.1,Cor0138490.1,Cor0158890.1
GO:0060147	regulation of posttranscriptional gene silencing	biological_process	4/1153	24/15074	2.17895345475571	0.106530600970406	0.511722195718278	4	Cor0118240.1,Cor0118280.1,Cor0118310.1,Cor0118340.1	Cor0118240.1,Cor0118280.1,Cor0118310.1,Cor0118340.1
GO:1901000	regulation of response to salt stress	biological_process	6/1153	43/15074	1.82424010165594	0.107229985412069	0.514384706746664	6	Cor0053200.1,Cor0087290.1,Cor0103630.1,Cor0103820.1,Cor0170720.1,Cor0199770.1	Cor0053200.1,Cor0087290.1,Cor0103630.1,Cor0103820.1,Cor0170720.1,Cor0199770.1
GO:0009629	response to gravity	biological_process	7/1153	53/15074	1.72671783207056	0.107596143574985	0.514748082285185	7	Cor0024680.1,Cor0068610.1,Cor0092930.1,Cor0096370.1,Cor0138040.1,Cor0148400.1,Cor0217160.1	Cor0024680.1,Cor0068610.1,Cor0092930.1,Cor0096370.1,Cor0138040.1,Cor0148400.1,Cor0217160.1
GO:0048232	male gamete generation	biological_process	7/1153	53/15074	1.72671783207056	0.107596143574985	0.514748082285185	7	Cor0000060.1,Cor0079420.1,Cor0091880.1,Cor0105480.1,Cor0124510.1,Cor0131130.1,Cor0186020.1	Cor0000060.1,Cor0079420.1,Cor0091880.1,Cor0105480.1,Cor0124510.1,Cor0131130.1,Cor0186020.1
GO:0071369	cellular response to ethylene stimulus	biological_process	18/1153	173/15074	1.36027152088796	0.112631442511236	0.532773701778318	18	Cor0003520.1,Cor0054880.1,Cor0061080.1,Cor0086200.1,Cor0097330.1,Cor0107670.1,Cor0110410.1,Cor0113470.1,Cor0115970.1,Cor0131760.1,Cor0143750.1,Cor0146530.1,Cor0146590.1,Cor0152670.1,Cor0152680.1,Cor0178640.1,Cor0206800.1,Cor0219560.1	Cor0003520.1,Cor0054880.1,Cor0061080.1,Cor0086200.1,Cor0097330.1,Cor0107670.1,Cor0110410.1,Cor0113470.1,Cor0115970.1,Cor0131760.1,Cor0143750.1,Cor0146530.1,Cor0146590.1,Cor0152670.1,Cor0152680.1,Cor0178640.1,Cor0206800.1,Cor0219560.1
GO:0000981	DNA-binding transcription factor activity, RNA polymerase II-specific	molecular_function	17/1153	162/15074	1.37193365669804	0.11386349232379	0.532773701778318	17	Cor0003200.1,Cor0007180.1,Cor0037910.1,Cor0054630.1,Cor0063830.1,Cor0091010.1,Cor0108320.1,Cor0118770.1,Cor0134090.1,Cor0156930.1,Cor0165880.1,Cor0165930.1,Cor0170720.1,Cor0173250.1,Cor0178760.1,Cor0178860.1,Cor0193930.1	Cor0003200.1,Cor0007180.1,Cor0037910.1,Cor0054630.1,Cor0063830.1,Cor0091010.1,Cor0108320.1,Cor0118770.1,Cor0134090.1,Cor0156930.1,Cor0165880.1,Cor0165930.1,Cor0170720.1,Cor0173250.1,Cor0178760.1,Cor0178860.1,Cor0193930.1
GO:0006006	glucose metabolic process	biological_process	5/1153	34/15074	1.92260598949033	0.114379145509306	0.532773701778318	5	Cor0008060.1,Cor0020060.1,Cor0092990.1,Cor0110050.1,Cor0205770.1	Cor0008060.1,Cor0020060.1,Cor0092990.1,Cor0110050.1,Cor0205770.1
GO:0008134	transcription factor binding	molecular_function	16/1153	151/15074	1.38529491163277	0.114921521547347	0.532773701778318	16	Cor0003200.1,Cor0037910.1,Cor0054630.1,Cor0063830.1,Cor0091010.1,Cor0108320.1,Cor0118770.1,Cor0134090.1,Cor0152090.1,Cor0156930.1,Cor0165880.1,Cor0170720.1,Cor0173250.1,Cor0178760.1,Cor0178860.1,Cor0193930.1	Cor0003200.1,Cor0037910.1,Cor0054630.1,Cor0063830.1,Cor0091010.1,Cor0108320.1,Cor0118770.1,Cor0134090.1,Cor0152090.1,Cor0156930.1,Cor0165880.1,Cor0170720.1,Cor0173250.1,Cor0178760.1,Cor0178860.1,Cor0193930.1
GO:0022412	cellular process involved in reproduction in multicellular organism	biological_process	7/1153	54/15074	1.69474157592111	0.115942382148108	0.532773701778318	7	Cor0000060.1,Cor0079420.1,Cor0091880.1,Cor0105480.1,Cor0124510.1,Cor0131130.1,Cor0186020.1	Cor0000060.1,Cor0079420.1,Cor0091880.1,Cor0105480.1,Cor0124510.1,Cor0131130.1,Cor0186020.1
GO:0030244	cellulose biosynthetic process	biological_process	7/1153	54/15074	1.69474157592111	0.115942382148108	0.532773701778318	7	Cor0082170.1,Cor0120410.1,Cor0134760.1,Cor0163910.1,Cor0184000.1,Cor0184010.1,Cor0216840.1	Cor0082170.1,Cor0120410.1,Cor0134760.1,Cor0163910.1,Cor0184000.1,Cor0184010.1,Cor0216840.1
GO:0009850	auxin metabolic process	biological_process	6/1153	44/15074	1.78278009934558	0.116595116306916	0.532773701778318	6	Cor0069300.1,Cor0091470.1,Cor0116580.1,Cor0175840.1,Cor0184180.1,Cor0204460.1	Cor0069300.1,Cor0091470.1,Cor0116580.1,Cor0175840.1,Cor0184180.1,Cor0204460.1
GO:0006829	zinc ion transport	biological_process	3/1153	16/15074	2.45132263660017	0.118531806777409	0.532773701778318	3	Cor0026810.1,Cor0031270.1,Cor0046260.1	Cor0026810.1,Cor0031270.1,Cor0046260.1
GO:0007093	mitotic cell cycle checkpoint	biological_process	3/1153	16/15074	2.45132263660017	0.118531806777409	0.532773701778318	3	Cor0009060.1,Cor0108960.1,Cor0129750.1	Cor0009060.1,Cor0108960.1,Cor0129750.1
GO:0007140	male meiotic nuclear division	biological_process	3/1153	16/15074	2.45132263660017	0.118531806777409	0.532773701778318	3	Cor0105480.1,Cor0124510.1,Cor0186020.1	Cor0105480.1,Cor0124510.1,Cor0186020.1
GO:0019319	hexose biosynthetic process	biological_process	3/1153	16/15074	2.45132263660017	0.118531806777409	0.532773701778318	3	Cor0020060.1,Cor0069110.1,Cor0110050.1	Cor0020060.1,Cor0069110.1,Cor0110050.1
GO:0033047	regulation of mitotic sister chromatid segregation	biological_process	3/1153	16/15074	2.45132263660017	0.118531806777409	0.532773701778318	3	Cor0009060.1,Cor0060070.1,Cor0108960.1	Cor0009060.1,Cor0060070.1,Cor0108960.1
GO:0050688	regulation of defense response to virus	biological_process	3/1153	16/15074	2.45132263660017	0.118531806777409	0.532773701778318	3	Cor0093720.1,Cor0175430.1,Cor0175450.1	Cor0093720.1,Cor0175430.1,Cor0175450.1
GO:0009863	salicylic acid mediated signaling pathway	biological_process	4/1153	25/15074	2.09179531656548	0.119554023174914	0.532773701778318	4	Cor0021780.1,Cor0069110.1,Cor0130190.1,Cor0171310.1	Cor0021780.1,Cor0069110.1,Cor0130190.1,Cor0171310.1
GO:0009958	positive gravitropism	biological_process	4/1153	25/15074	2.09179531656548	0.119554023174914	0.532773701778318	4	Cor0024680.1,Cor0092930.1,Cor0138040.1,Cor0148400.1	Cor0024680.1,Cor0092930.1,Cor0138040.1,Cor0148400.1
GO:0016790	thiolester hydrolase activity	molecular_function	4/1153	25/15074	2.09179531656548	0.119554023174914	0.532773701778318	4	Cor0028180.1,Cor0028500.1,Cor0075400.1,Cor0105840.1	Cor0028180.1,Cor0028500.1,Cor0075400.1,Cor0105840.1
GO:1901617	organic hydroxy compound biosynthetic process	biological_process	16/1153	152/15074	1.3761811293194	0.119850276833649	0.532773701778318	16	Cor0014270.1,Cor0029250.1,Cor0042460.1,Cor0049220.1,Cor0049230.1,Cor0050680.1,Cor0076160.1,Cor0084440.1,Cor0089580.1,Cor0093220.1,Cor0114980.1,Cor0130860.1,Cor0135440.1,Cor0144800.1,Cor0149410.1,Cor0204460.1	Cor0014270.1,Cor0029250.1,Cor0042460.1,Cor0049220.1,Cor0049230.1,Cor0050680.1,Cor0076160.1,Cor0084440.1,Cor0089580.1,Cor0093220.1,Cor0114980.1,Cor0130860.1,Cor0135440.1,Cor0144800.1,Cor0149410.1,Cor0204460.1
GO:0042545	cell wall modification	biological_process	10/1153	86/15074	1.52020008471329	0.12017939079341	0.532773701778318	10	Cor0011110.1,Cor0014860.1,Cor0015390.1,Cor0029030.1,Cor0071740.1,Cor0076960.1,Cor0096230.1,Cor0147830.1,Cor0189250.1,Cor0198520.1	Cor0011110.1,Cor0014860.1,Cor0015390.1,Cor0029030.1,Cor0071740.1,Cor0076960.1,Cor0096230.1,Cor0147830.1,Cor0189250.1,Cor0198520.1
GO:0000326	protein storage vacuole	cellular_component	2/1153	8/15074	3.26843018213356	0.120284264866375	0.532773701778318	2	Cor0027120.1,Cor0066030.1	Cor0027120.1,Cor0066030.1
GO:0001678	cellular glucose homeostasis	biological_process	2/1153	8/15074	3.26843018213356	0.120284264866375	0.532773701778318	2	Cor0060040.1,Cor0095440.1	Cor0060040.1,Cor0095440.1
GO:0004557	alpha-galactosidase activity	molecular_function	2/1153	8/15074	3.26843018213356	0.120284264866375	0.532773701778318	2	Cor0216910.1,Cor0219170.1	Cor0216910.1,Cor0219170.1
GO:0005548	phospholipid transporter activity	molecular_function	2/1153	8/15074	3.26843018213356	0.120284264866375	0.532773701778318	2	Cor0029250.1,Cor0085990.1	Cor0029250.1,Cor0085990.1
GO:0006949	syncytium formation	biological_process	2/1153	8/15074	3.26843018213356	0.120284264866375	0.532773701778318	2	Cor0021580.1,Cor0189900.1	Cor0021580.1,Cor0189900.1
GO:0007094	mitotic spindle assembly checkpoint	biological_process	2/1153	8/15074	3.26843018213356	0.120284264866375	0.532773701778318	2	Cor0009060.1,Cor0108960.1	Cor0009060.1,Cor0108960.1
GO:0009647	skotomorphogenesis	biological_process	2/1153	8/15074	3.26843018213356	0.120284264866375	0.532773701778318	2	Cor0143680.1,Cor0149410.1	Cor0143680.1,Cor0149410.1
GO:0019632	shikimate metabolic process	biological_process	2/1153	8/15074	3.26843018213356	0.120284264866375	0.532773701778318	2	Cor0124940.1,Cor0179240.1	Cor0124940.1,Cor0179240.1
GO:0031577	spindle checkpoint	biological_process	2/1153	8/15074	3.26843018213356	0.120284264866375	0.532773701778318	2	Cor0009060.1,Cor0108960.1	Cor0009060.1,Cor0108960.1
GO:0050982	detection of mechanical stimulus	biological_process	2/1153	8/15074	3.26843018213356	0.120284264866375	0.532773701778318	2	Cor0030720.1,Cor0132350.1	Cor0030720.1,Cor0132350.1
GO:0051238	sequestering of metal ion	biological_process	2/1153	8/15074	3.26843018213356	0.120284264866375	0.532773701778318	2	Cor0078070.1,Cor0196600.1	Cor0078070.1,Cor0196600.1
GO:0051554	flavonol metabolic process	biological_process	2/1153	8/15074	3.26843018213356	0.120284264866375	0.532773701778318	2	Cor0089580.1,Cor0130860.1	Cor0089580.1,Cor0130860.1
GO:0051555	flavonol biosynthetic process	biological_process	2/1153	8/15074	3.26843018213356	0.120284264866375	0.532773701778318	2	Cor0089580.1,Cor0130860.1	Cor0089580.1,Cor0130860.1
GO:0051648	vesicle localization	biological_process	2/1153	8/15074	3.26843018213356	0.120284264866375	0.532773701778318	2	Cor0175240.1,Cor0185710.1	Cor0175240.1,Cor0185710.1
GO:0051650	establishment of vesicle localization	biological_process	2/1153	8/15074	3.26843018213356	0.120284264866375	0.532773701778318	2	Cor0175240.1,Cor0185710.1	Cor0175240.1,Cor0185710.1
GO:0052692	raffinose alpha-galactosidase activity	molecular_function	2/1153	8/15074	3.26843018213356	0.120284264866375	0.532773701778318	2	Cor0216910.1,Cor0219170.1	Cor0216910.1,Cor0219170.1
GO:0071173	spindle assembly checkpoint	biological_process	2/1153	8/15074	3.26843018213356	0.120284264866375	0.532773701778318	2	Cor0009060.1,Cor0108960.1	Cor0009060.1,Cor0108960.1
GO:0071174	mitotic spindle checkpoint	biological_process	2/1153	8/15074	3.26843018213356	0.120284264866375	0.532773701778318	2	Cor0009060.1,Cor0108960.1	Cor0009060.1,Cor0108960.1
GO:0080144	amino acid homeostasis	biological_process	2/1153	8/15074	3.26843018213356	0.120284264866375	0.532773701778318	2	Cor0001400.1,Cor0129440.1	Cor0001400.1,Cor0129440.1
GO:0097027	ubiquitin-protein transferase activator activity	molecular_function	2/1153	8/15074	3.26843018213356	0.120284264866375	0.532773701778318	2	Cor0019190.1,Cor0130700.1	Cor0019190.1,Cor0130700.1
GO:0009914	hormone transport	biological_process	8/1153	65/15074	1.60907332043499	0.121523209171556	0.532773701778318	8	Cor0030700.1,Cor0083700.1,Cor0092930.1,Cor0093340.1,Cor0098770.1,Cor0130860.1,Cor0138040.1,Cor0182120.1	Cor0030700.1,Cor0083700.1,Cor0092930.1,Cor0093340.1,Cor0098770.1,Cor0130860.1,Cor0138040.1,Cor0182120.1
GO:0042578	phosphoric ester hydrolase activity	molecular_function	31/1153	327/15074	1.23940471738398	0.125663098347093	0.532773701778318	31	Cor0000940.1,Cor0001870.1,Cor0009820.1,Cor0019280.1,Cor0019470.1,Cor0020060.1,Cor0031520.1,Cor0035790.1,Cor0035940.1,Cor0046550.1,Cor0047730.1,Cor0047740.1,Cor0052610.1,Cor0075720.1,Cor0093220.1,Cor0123360.1,Cor0123590.1,Cor0131130.1,Cor0136770.1,Cor0137000.1,Cor0142630.1,Cor0156530.1,Cor0161700.1,Cor0180090.1,Cor0190670.1,Cor0197900.1,Cor0198590.1,Cor0200010.1,Cor0211420.1,Cor0221390.1,Cor022280…	Cor0000940.1,Cor0001870.1,Cor0009820.1,Cor0019280.1,Cor0019470.1,Cor0020060.1,Cor0031520.1,Cor0035790.1,Cor0035940.1,Cor0046550.1,Cor0047730.1,Cor0047740.1,Cor0052610.1,Cor0075720.1,Cor0093220.1,Cor0123360.1,Cor0123590.1,Cor0131130.1,Cor0136770.1,Cor0137000.1,Cor0142630.1,Cor0156530.1,Cor0161700.1,Cor0180090.1,Cor0190670.1,Cor0197900.1,Cor0198590.1,Cor0200010.1,Cor0211420.1,Cor0221390.1,Cor022280…
GO:2000280	regulation of root development	biological_process	6/1153	45/15074	1.74316276380457	0.126354587002028	0.532773701778318	6	Cor0001470.1,Cor0086820.1,Cor0096010.1,Cor0110410.1,Cor0148390.1,Cor0155310.1	Cor0001470.1,Cor0086820.1,Cor0096010.1,Cor0110410.1,Cor0148390.1,Cor0155310.1
GO:0005773	vacuole	cellular_component	66/1153	750/15074	1.15048742411101	0.126833321206998	0.532773701778318	66	Cor0001240.1,Cor0010250.1,Cor0017550.1,Cor0017560.1,Cor0018080.1,Cor0020980.1,Cor0027120.1,Cor0031270.1,Cor0035400.1,Cor0035470.1,Cor0038070.1,Cor0041020.1,Cor0042250.1,Cor0045970.1,Cor0046260.1,Cor0047780.1,Cor0051610.1,Cor0054710.1,Cor0057310.1,Cor0062210.1,Cor0063800.1,Cor0066030.1,Cor0078000.1,Cor0078070.1,Cor0079290.1,Cor0086760.1,Cor0092700.1,Cor0096850.1,Cor0097330.1,Cor0098770.1,Cor010957…	Cor0001240.1,Cor0010250.1,Cor0017550.1,Cor0017560.1,Cor0018080.1,Cor0020980.1,Cor0027120.1,Cor0031270.1,Cor0035400.1,Cor0035470.1,Cor0038070.1,Cor0041020.1,Cor0042250.1,Cor0045970.1,Cor0046260.1,Cor0047780.1,Cor0051610.1,Cor0054710.1,Cor0057310.1,Cor0062210.1,Cor0063800.1,Cor0066030.1,Cor0078000.1,Cor0078070.1,Cor0079290.1,Cor0086760.1,Cor0092700.1,Cor0096850.1,Cor0097330.1,Cor0098770.1,Cor010957…
GO:0005819	spindle	cellular_component	10/1153	87/15074	1.50272652052118	0.127053230210175	0.532773701778318	10	Cor0008500.1,Cor0009060.1,Cor0051150.1,Cor0079420.1,Cor0086440.1,Cor0108930.1,Cor0163040.1,Cor0166880.1,Cor0196420.1,Cor0214580.1	Cor0008500.1,Cor0009060.1,Cor0051150.1,Cor0079420.1,Cor0086440.1,Cor0108930.1,Cor0163040.1,Cor0166880.1,Cor0196420.1,Cor0214580.1
GO:0042594	response to starvation	biological_process	12/1153	109/15074	1.43930870405882	0.128306343058229	0.532773701778318	12	Cor0022740.1,Cor0047740.1,Cor0075380.1,Cor0085970.1,Cor0110050.1,Cor0120500.1,Cor0153260.1,Cor0175190.1,Cor0178640.1,Cor0202530.1,Cor0211420.1,Cor0222180.1	Cor0022740.1,Cor0047740.1,Cor0075380.1,Cor0085970.1,Cor0110050.1,Cor0120500.1,Cor0153260.1,Cor0175190.1,Cor0178640.1,Cor0202530.1,Cor0211420.1,Cor0222180.1
GO:0010564	regulation of cell cycle process	biological_process	9/1153	77/15074	1.5280972280105	0.13255673318968	0.532773701778318	9	Cor0009060.1,Cor0051150.1,Cor0060070.1,Cor0102010.1,Cor0108930.1,Cor0108960.1,Cor0120860.1,Cor0149210.1,Cor0193930.1	Cor0009060.1,Cor0051150.1,Cor0060070.1,Cor0102010.1,Cor0108930.1,Cor0108960.1,Cor0120860.1,Cor0149210.1,Cor0193930.1
GO:1900140	regulation of seedling development	biological_process	9/1153	77/15074	1.5280972280105	0.13255673318968	0.532773701778318	9	Cor0010790.1,Cor0017770.1,Cor0054650.1,Cor0079260.1,Cor0090890.1,Cor0149190.1,Cor0170110.1,Cor0199400.1,Cor0219440.1	Cor0010790.1,Cor0017770.1,Cor0054650.1,Cor0079260.1,Cor0090890.1,Cor0149190.1,Cor0170110.1,Cor0199400.1,Cor0219440.1
GO:0006638	neutral lipid metabolic process	biological_process	4/1153	26/15074	2.01134165054373	0.133223428016181	0.532773701778318	4	Cor0075720.1,Cor0079260.1,Cor0098760.1,Cor0199320.1	Cor0075720.1,Cor0079260.1,Cor0098760.1,Cor0199320.1
GO:0006639	acylglycerol metabolic process	biological_process	4/1153	26/15074	2.01134165054373	0.133223428016181	0.532773701778318	4	Cor0075720.1,Cor0079260.1,Cor0098760.1,Cor0199320.1	Cor0075720.1,Cor0079260.1,Cor0098760.1,Cor0199320.1
GO:0051783	regulation of nuclear division	biological_process	4/1153	26/15074	2.01134165054373	0.133223428016181	0.532773701778318	4	Cor0009060.1,Cor0060070.1,Cor0108960.1,Cor0149210.1	Cor0009060.1,Cor0060070.1,Cor0108960.1,Cor0149210.1
GO:0008610	lipid biosynthetic process	biological_process	46/1153	509/15074	1.18151503637048	0.133516483749824	0.532773701778318	46	Cor0014270.1,Cor0016900.1,Cor0019280.1,Cor0024380.1,Cor0028180.1,Cor0029250.1,Cor0038440.1,Cor0038450.1,Cor0038540.1,Cor0038550.1,Cor0038560.1,Cor0042460.1,Cor0053160.1,Cor0062820.1,Cor0064940.1,Cor0071570.1,Cor0071580.1,Cor0075400.1,Cor0075720.1,Cor0076160.1,Cor0076540.1,Cor0084440.1,Cor0085050.1,Cor0091880.1,Cor0102340.1,Cor0110410.1,Cor0114980.1,Cor0131130.1,Cor0133440.1,Cor0138700.1,Cor014577…	Cor0014270.1,Cor0016900.1,Cor0019280.1,Cor0024380.1,Cor0028180.1,Cor0029250.1,Cor0038440.1,Cor0038450.1,Cor0038540.1,Cor0038550.1,Cor0038560.1,Cor0042460.1,Cor0053160.1,Cor0062820.1,Cor0064940.1,Cor0071570.1,Cor0071580.1,Cor0075400.1,Cor0075720.1,Cor0076160.1,Cor0076540.1,Cor0084440.1,Cor0085050.1,Cor0091880.1,Cor0102340.1,Cor0110410.1,Cor0114980.1,Cor0131130.1,Cor0133440.1,Cor0138700.1,Cor014577…
GO:0007276	gamete generation	biological_process	7/1153	56/15074	1.63421509106678	0.133607802043946	0.532773701778318	7	Cor0000060.1,Cor0079420.1,Cor0091880.1,Cor0105480.1,Cor0124510.1,Cor0131130.1,Cor0186020.1	Cor0000060.1,Cor0079420.1,Cor0091880.1,Cor0105480.1,Cor0124510.1,Cor0131130.1,Cor0186020.1
GO:0046165	alcohol biosynthetic process	biological_process	7/1153	56/15074	1.63421509106678	0.133607802043946	0.532773701778318	7	Cor0014270.1,Cor0042460.1,Cor0049220.1,Cor0049230.1,Cor0084440.1,Cor0093220.1,Cor0204460.1	Cor0014270.1,Cor0042460.1,Cor0049220.1,Cor0049230.1,Cor0084440.1,Cor0093220.1,Cor0204460.1
GO:0005509	calcium ion binding	molecular_function	21/1153	212/15074	1.29503837405292	0.133680684749629	0.532773701778318	21	Cor0037220.1,Cor0038070.1,Cor0072200.1,Cor0076580.1,Cor0082030.1,Cor0082940.1,Cor0095880.1,Cor0103630.1,Cor0103820.1,Cor0119840.1,Cor0142630.1,Cor0150160.1,Cor0152660.1,Cor0166090.1,Cor0174480.1,Cor0175660.1,Cor0178630.1,Cor0191170.1,Cor0206680.1,Cor0206910.1,Cor0216540.1	Cor0037220.1,Cor0038070.1,Cor0072200.1,Cor0076580.1,Cor0082030.1,Cor0082940.1,Cor0095880.1,Cor0103630.1,Cor0103820.1,Cor0119840.1,Cor0142630.1,Cor0150160.1,Cor0152660.1,Cor0166090.1,Cor0174480.1,Cor0175660.1,Cor0178630.1,Cor0191170.1,Cor0206680.1,Cor0206910.1,Cor0216540.1
GO:0019318	hexose metabolic process	biological_process	10/1153	88/15074	1.48565008278798	0.134135474703415	0.532773701778318	10	Cor0008060.1,Cor0020060.1,Cor0066030.1,Cor0069110.1,Cor0084270.1,Cor0092990.1,Cor0110050.1,Cor0205770.1,Cor0205900.1,Cor0205910.1	Cor0008060.1,Cor0020060.1,Cor0066030.1,Cor0069110.1,Cor0084270.1,Cor0092990.1,Cor0110050.1,Cor0205770.1,Cor0205900.1,Cor0205910.1
GO:0007154	cell communication	biological_process	138/1153	1651/15074	1.09277617234266	0.135968570821959	0.532773701778318	138	Cor0003520.1,Cor0011270.1,Cor0013480.1,Cor0014130.1,Cor0014140.1,Cor0017170.1,Cor0017310.1,Cor0019470.1,Cor0021780.1,Cor0022740.1,Cor0023570.1,Cor0023580.1,Cor0029700.1,Cor0035140.1,Cor0038670.1,Cor0038730.1,Cor0038750.1,Cor0038980.1,Cor0047740.1,Cor0053200.1,Cor0053740.1,Cor0054650.1,Cor0054880.1,Cor0058110.1,Cor0058380.1,Cor0060610.1,Cor0060940.1,Cor0061080.1,Cor0064160.1,Cor0064180.1,Cor006605…	Cor0003520.1,Cor0011270.1,Cor0013480.1,Cor0014130.1,Cor0014140.1,Cor0017170.1,Cor0017310.1,Cor0019470.1,Cor0021780.1,Cor0022740.1,Cor0023570.1,Cor0023580.1,Cor0029700.1,Cor0035140.1,Cor0038670.1,Cor0038730.1,Cor0038750.1,Cor0038980.1,Cor0047740.1,Cor0053200.1,Cor0053740.1,Cor0054650.1,Cor0054880.1,Cor0058110.1,Cor0058380.1,Cor0060610.1,Cor0060940.1,Cor0061080.1,Cor0064160.1,Cor0064180.1,Cor006605…
GO:0000777	condensed chromosome kinetochore	cellular_component	3/1153	17/15074	2.3071271873884	0.136156419809473	0.532773701778318	3	Cor0009060.1,Cor0108960.1,Cor0129750.1	Cor0009060.1,Cor0108960.1,Cor0129750.1
GO:0002697	regulation of immune effector process	biological_process	3/1153	17/15074	2.3071271873884	0.136156419809473	0.532773701778318	3	Cor0093720.1,Cor0175430.1,Cor0175450.1	Cor0093720.1,Cor0175430.1,Cor0175450.1
GO:0004029	aldehyde dehydrogenase (NAD) activity	molecular_function	3/1153	17/15074	2.3071271873884	0.136156419809473	0.532773701778318	3	Cor0116750.1,Cor0116760.1,Cor0116770.1	Cor0116750.1,Cor0116760.1,Cor0116770.1
GO:0004499	N,N-dimethylaniline monooxygenase activity	molecular_function	3/1153	17/15074	2.3071271873884	0.136156419809473	0.532773701778318	3	Cor0069300.1,Cor0116580.1,Cor0131670.1	Cor0069300.1,Cor0116580.1,Cor0131670.1
GO:0010192	mucilage biosynthetic process	biological_process	3/1153	17/15074	2.3071271873884	0.136156419809473	0.532773701778318	3	Cor0147830.1,Cor0156930.1,Cor0159190.1	Cor0147830.1,Cor0156930.1,Cor0159190.1
GO:0033045	regulation of sister chromatid segregation	biological_process	3/1153	17/15074	2.3071271873884	0.136156419809473	0.532773701778318	3	Cor0009060.1,Cor0060070.1,Cor0108960.1	Cor0009060.1,Cor0060070.1,Cor0108960.1
GO:0047763	caffeate O-methyltransferase activity	molecular_function	3/1153	17/15074	2.3071271873884	0.136156419809473	0.532773701778318	3	Cor0027010.1,Cor0037090.1,Cor0200300.1	Cor0027010.1,Cor0037090.1,Cor0200300.1
GO:0051983	regulation of chromosome segregation	biological_process	3/1153	17/15074	2.3071271873884	0.136156419809473	0.532773701778318	3	Cor0009060.1,Cor0060070.1,Cor0108960.1	Cor0009060.1,Cor0060070.1,Cor0108960.1
GO:0098586	cellular response to virus	biological_process	3/1153	17/15074	2.3071271873884	0.136156419809473	0.532773701778318	3	Cor0043020.1,Cor0111890.1,Cor0158890.1	Cor0043020.1,Cor0111890.1,Cor0158890.1
GO:1900425	negative regulation of defense response to bacterium	biological_process	3/1153	17/15074	2.3071271873884	0.136156419809473	0.532773701778318	3	Cor0001870.1,Cor0093440.1,Cor0103990.1	Cor0001870.1,Cor0093440.1,Cor0103990.1
GO:0009734	auxin-activated signaling pathway	biological_process	19/1153	190/15074	1.30737207285343	0.138832221488603	0.532773701778318	19	Cor0017310.1,Cor0038980.1,Cor0082950.1,Cor0086990.1,Cor0092930.1,Cor0093340.1,Cor0096370.1,Cor0100160.1,Cor0110070.1,Cor0132190.1,Cor0138040.1,Cor0140460.1,Cor0140470.1,Cor0156840.1,Cor0173280.1,Cor0178640.1,Cor0182120.1,Cor0194170.1,Cor0204690.1	Cor0017310.1,Cor0038980.1,Cor0082950.1,Cor0086990.1,Cor0092930.1,Cor0093340.1,Cor0096370.1,Cor0100160.1,Cor0110070.1,Cor0132190.1,Cor0138040.1,Cor0140460.1,Cor0140470.1,Cor0156840.1,Cor0173280.1,Cor0178640.1,Cor0182120.1,Cor0194170.1,Cor0204690.1
GO:0031669	cellular response to nutrient levels	biological_process	12/1153	111/15074	1.4133752138956	0.1410946272974	0.532773701778318	12	Cor0022740.1,Cor0047740.1,Cor0075380.1,Cor0085970.1,Cor0110050.1,Cor0120500.1,Cor0153260.1,Cor0175190.1,Cor0178640.1,Cor0202530.1,Cor0211420.1,Cor0222180.1	Cor0022740.1,Cor0047740.1,Cor0075380.1,Cor0085970.1,Cor0110050.1,Cor0120500.1,Cor0153260.1,Cor0175190.1,Cor0178640.1,Cor0202530.1,Cor0211420.1,Cor0222180.1
GO:0051274	beta-glucan biosynthetic process	biological_process	8/1153	68/15074	1.53808479159227	0.146531450917386	0.532773701778318	8	Cor0034470.1,Cor0082170.1,Cor0120410.1,Cor0134760.1,Cor0163910.1,Cor0184000.1,Cor0184010.1,Cor0216840.1	Cor0034470.1,Cor0082170.1,Cor0120410.1,Cor0134760.1,Cor0163910.1,Cor0184000.1,Cor0184010.1,Cor0216840.1
GO:0009268	response to pH	biological_process	2/1153	9/15074	2.90527127300761	0.14710003990684	0.532773701778318	2	Cor0057740.1,Cor0155310.1	Cor0057740.1,Cor0155310.1
GO:0010447	response to acidic pH	biological_process	2/1153	9/15074	2.90527127300761	0.14710003990684	0.532773701778318	2	Cor0057740.1,Cor0155310.1	Cor0057740.1,Cor0155310.1
GO:0010997	anaphase-promoting complex binding	molecular_function	2/1153	9/15074	2.90527127300761	0.14710003990684	0.532773701778318	2	Cor0019190.1,Cor0130700.1	Cor0019190.1,Cor0130700.1
GO:0016872	intramolecular lyase activity	molecular_function	2/1153	9/15074	2.90527127300761	0.14710003990684	0.532773701778318	2	Cor0018140.1,Cor0021620.1	Cor0018140.1,Cor0021620.1
GO:0019755	one-carbon compound transport	biological_process	2/1153	9/15074	2.90527127300761	0.14710003990684	0.532773701778318	2	Cor0066370.1,Cor0086760.1	Cor0066370.1,Cor0086760.1
GO:0030026	cellular manganese ion homeostasis	biological_process	2/1153	9/15074	2.90527127300761	0.14710003990684	0.532773701778318	2	Cor0078070.1,Cor0196600.1	Cor0078070.1,Cor0196600.1
GO:0031305	integral component of mitochondrial inner membrane	cellular_component	2/1153	9/15074	2.90527127300761	0.14710003990684	0.532773701778318	2	Cor0116320.1,Cor0150020.1	Cor0116320.1,Cor0150020.1
GO:0032432	actin filament bundle	cellular_component	2/1153	9/15074	2.90527127300761	0.14710003990684	0.532773701778318	2	Cor0162260.1,Cor0186670.1	Cor0162260.1,Cor0186670.1
GO:0032454	histone demethylase activity (H3-K9 specific)	molecular_function	2/1153	9/15074	2.90527127300761	0.14710003990684	0.532773701778318	2	Cor0036260.1,Cor0184690.1	Cor0036260.1,Cor0184690.1
GO:0032586	protein storage vacuole membrane	cellular_component	2/1153	9/15074	2.90527127300761	0.14710003990684	0.532773701778318	2	Cor0194990.1,Cor0195020.1	Cor0194990.1,Cor0195020.1
GO:0033046	negative regulation of sister chromatid segregation	biological_process	2/1153	9/15074	2.90527127300761	0.14710003990684	0.532773701778318	2	Cor0009060.1,Cor0108960.1	Cor0009060.1,Cor0108960.1
GO:0033048	negative regulation of mitotic sister chromatid segregation	biological_process	2/1153	9/15074	2.90527127300761	0.14710003990684	0.532773701778318	2	Cor0009060.1,Cor0108960.1	Cor0009060.1,Cor0108960.1
GO:0034311	diol metabolic process	biological_process	2/1153	9/15074	2.90527127300761	0.14710003990684	0.532773701778318	2	Cor0049220.1,Cor0049230.1	Cor0049220.1,Cor0049230.1
GO:0034312	diol biosynthetic process	biological_process	2/1153	9/15074	2.90527127300761	0.14710003990684	0.532773701778318	2	Cor0049220.1,Cor0049230.1	Cor0049220.1,Cor0049230.1
GO:0045839	negative regulation of mitotic nuclear division	biological_process	2/1153	9/15074	2.90527127300761	0.14710003990684	0.532773701778318	2	Cor0009060.1,Cor0108960.1	Cor0009060.1,Cor0108960.1
GO:0045841	negative regulation of mitotic metaphase/anaphase transition	biological_process	2/1153	9/15074	2.90527127300761	0.14710003990684	0.532773701778318	2	Cor0009060.1,Cor0108960.1	Cor0009060.1,Cor0108960.1
GO:0046244	salicylic acid catabolic process	biological_process	2/1153	9/15074	2.90527127300761	0.14710003990684	0.532773701778318	2	Cor0151580.1,Cor0200310.1	Cor0151580.1,Cor0200310.1
GO:0051639	actin filament network formation	biological_process	2/1153	9/15074	2.90527127300761	0.14710003990684	0.532773701778318	2	Cor0162260.1,Cor0186670.1	Cor0162260.1,Cor0186670.1
GO:0051764	actin crosslink formation	biological_process	2/1153	9/15074	2.90527127300761	0.14710003990684	0.532773701778318	2	Cor0162260.1,Cor0186670.1	Cor0162260.1,Cor0186670.1
GO:0051985	negative regulation of chromosome segregation	biological_process	2/1153	9/15074	2.90527127300761	0.14710003990684	0.532773701778318	2	Cor0009060.1,Cor0108960.1	Cor0009060.1,Cor0108960.1
GO:0055106	ubiquitin-protein transferase regulator activity	molecular_function	2/1153	9/15074	2.90527127300761	0.14710003990684	0.532773701778318	2	Cor0019190.1,Cor0130700.1	Cor0019190.1,Cor0130700.1
GO:0080110	sporopollenin biosynthetic process	biological_process	2/1153	9/15074	2.90527127300761	0.14710003990684	0.532773701778318	2	Cor0050150.1,Cor0074200.1	Cor0050150.1,Cor0074200.1
GO:0097599	xylanase activity	molecular_function	2/1153	9/15074	2.90527127300761	0.14710003990684	0.532773701778318	2	Cor0145140.1,Cor0188370.1	Cor0145140.1,Cor0188370.1
GO:0103075	indole-3-pyruvate monooxygenase activity	molecular_function	2/1153	9/15074	2.90527127300761	0.14710003990684	0.532773701778318	2	Cor0069300.1,Cor0116580.1	Cor0069300.1,Cor0116580.1
GO:1900367	positive regulation of defense response to insect	biological_process	2/1153	9/15074	2.90527127300761	0.14710003990684	0.532773701778318	2	Cor0165930.1,Cor0173280.1	Cor0165930.1,Cor0173280.1
GO:1902100	negative regulation of metaphase/anaphase transition of cell cycle	biological_process	2/1153	9/15074	2.90527127300761	0.14710003990684	0.532773701778318	2	Cor0009060.1,Cor0108960.1	Cor0009060.1,Cor0108960.1
GO:1904668	positive regulation of ubiquitin protein ligase activity	biological_process	2/1153	9/15074	2.90527127300761	0.14710003990684	0.532773701778318	2	Cor0019190.1,Cor0130700.1	Cor0019190.1,Cor0130700.1
GO:1905819	negative regulation of chromosome separation	biological_process	2/1153	9/15074	2.90527127300761	0.14710003990684	0.532773701778318	2	Cor0009060.1,Cor0108960.1	Cor0009060.1,Cor0108960.1
GO:2000816	negative regulation of mitotic sister chromatid separation	biological_process	2/1153	9/15074	2.90527127300761	0.14710003990684	0.532773701778318	2	Cor0009060.1,Cor0108960.1	Cor0009060.1,Cor0108960.1
GO:0002155	regulation of thyroid hormone mediated signaling pathway	biological_process	1/1153	2/15074	6.53686036426713	0.1471327091794	0.532773701778318	1	Cor0201610.1	Cor0201610.1
GO:0002254	kinin cascade	biological_process	1/1153	2/15074	6.53686036426713	0.1471327091794	0.532773701778318	1	Cor0201610.1	Cor0201610.1
GO:0002353	plasma kallikrein-kinin cascade	biological_process	1/1153	2/15074	6.53686036426713	0.1471327091794	0.532773701778318	1	Cor0201610.1	Cor0201610.1
GO:0002526	acute inflammatory response	biological_process	1/1153	2/15074	6.53686036426713	0.1471327091794	0.532773701778318	1	Cor0201610.1	Cor0201610.1
GO:0003013	circulatory system process	biological_process	1/1153	2/15074	6.53686036426713	0.1471327091794	0.532773701778318	1	Cor0201610.1	Cor0201610.1
GO:0003073	regulation of systemic arterial blood pressure	biological_process	1/1153	2/15074	6.53686036426713	0.1471327091794	0.532773701778318	1	Cor0201610.1	Cor0201610.1
GO:0003085	negative regulation of systemic arterial blood pressure	biological_process	1/1153	2/15074	6.53686036426713	0.1471327091794	0.532773701778318	1	Cor0201610.1	Cor0201610.1
GO:0003796	lysozyme activity	molecular_function	1/1153	2/15074	6.53686036426713	0.1471327091794	0.532773701778318	1	Cor0035400.1	Cor0035400.1
GO:0003959	NADPH dehydrogenase activity	molecular_function	1/1153	2/15074	6.53686036426713	0.1471327091794	0.532773701778318	1	Cor0146300.1	Cor0146300.1
GO:0003992	N2-acetyl-L-ornithine:2-oxoglutarate 5-aminotransferase activity	molecular_function	1/1153	2/15074	6.53686036426713	0.1471327091794	0.532773701778318	1	Cor0099030.1	Cor0099030.1
GO:0004034	aldose 1-epimerase activity	molecular_function	1/1153	2/15074	6.53686036426713	0.1471327091794	0.532773701778318	1	Cor0092990.1	Cor0092990.1
GO:0004042	acetyl-CoA:L-glutamate N-acetyltransferase activity	molecular_function	1/1153	2/15074	6.53686036426713	0.1471327091794	0.532773701778318	1	Cor0001360.1	Cor0001360.1
GO:0004088	carbamoyl-phosphate synthase (glutamine-hydrolyzing) activity	molecular_function	1/1153	2/15074	6.53686036426713	0.1471327091794	0.532773701778318	1	Cor0085970.1	Cor0085970.1
GO:0004134	4-alpha-glucanotransferase activity	molecular_function	1/1153	2/15074	6.53686036426713	0.1471327091794	0.532773701778318	1	Cor0022030.1	Cor0022030.1
GO:0004318	enoyl-[acyl-carrier-protein] reductase (NADH) activity	molecular_function	1/1153	2/15074	6.53686036426713	0.1471327091794	0.532773701778318	1	Cor0024380.1	Cor0024380.1
GO:0004359	glutaminase activity	molecular_function	1/1153	2/15074	6.53686036426713	0.1471327091794	0.532773701778318	1	Cor0082320.1	Cor0082320.1
GO:0004370	glycerol kinase activity	molecular_function	1/1153	2/15074	6.53686036426713	0.1471327091794	0.532773701778318	1	Cor0098760.1	Cor0098760.1
GO:0004561	alpha-N-acetylglucosaminidase activity	molecular_function	1/1153	2/15074	6.53686036426713	0.1471327091794	0.532773701778318	1	Cor0120900.1	Cor0120900.1
GO:0004612	phosphoenolpyruvate carboxykinase (ATP) activity	molecular_function	1/1153	2/15074	6.53686036426713	0.1471327091794	0.532773701778318	1	Cor0110050.1	Cor0110050.1
GO:0004638	phosphoribosylaminoimidazole carboxylase activity	molecular_function	1/1153	2/15074	6.53686036426713	0.1471327091794	0.532773701778318	1	Cor0168530.1	Cor0168530.1
GO:0005539	glycosaminoglycan binding	molecular_function	1/1153	2/15074	6.53686036426713	0.1471327091794	0.532773701778318	1	Cor0212680.1	Cor0212680.1
GO:0005951	carbamoyl-phosphate synthase complex	cellular_component	1/1153	2/15074	6.53686036426713	0.1471327091794	0.532773701778318	1	Cor0085970.1	Cor0085970.1
GO:0006562	proline catabolic process	biological_process	1/1153	2/15074	6.53686036426713	0.1471327091794	0.532773701778318	1	Cor0192200.1	Cor0192200.1
GO:0006723	cuticle hydrocarbon biosynthetic process	biological_process	1/1153	2/15074	6.53686036426713	0.1471327091794	0.532773701778318	1	Cor0091880.1	Cor0091880.1
GO:0006808	regulation of nitrogen utilization	biological_process	1/1153	2/15074	6.53686036426713	0.1471327091794	0.532773701778318	1	Cor0096900.1	Cor0096900.1
GO:0007019	microtubule depolymerization	biological_process	1/1153	2/15074	6.53686036426713	0.1471327091794	0.532773701778318	1	Cor0064060.1	Cor0064060.1
GO:0008015	blood circulation	biological_process	1/1153	2/15074	6.53686036426713	0.1471327091794	0.532773701778318	1	Cor0201610.1	Cor0201610.1
GO:0008153	para-aminobenzoic acid biosynthetic process	biological_process	1/1153	2/15074	6.53686036426713	0.1471327091794	0.532773701778318	1	Cor0113900.1	Cor0113900.1
GO:0008217	regulation of blood pressure	biological_process	1/1153	2/15074	6.53686036426713	0.1471327091794	0.532773701778318	1	Cor0201610.1	Cor0201610.1
GO:0008310	single-stranded DNA 3'-5' exodeoxyribonuclease activity	molecular_function	1/1153	2/15074	6.53686036426713	0.1471327091794	0.532773701778318	1	Cor0191830.1	Cor0191830.1
GO:0008373	sialyltransferase activity	molecular_function	1/1153	2/15074	6.53686036426713	0.1471327091794	0.532773701778318	1	Cor0058280.1	Cor0058280.1
GO:0008696	4-amino-4-deoxychorismate lyase activity	molecular_function	1/1153	2/15074	6.53686036426713	0.1471327091794	0.532773701778318	1	Cor0113900.1	Cor0113900.1
GO:0008798	beta-aspartyl-peptidase activity	molecular_function	1/1153	2/15074	6.53686036426713	0.1471327091794	0.532773701778318	1	Cor0030240.1	Cor0030240.1
GO:0009821	alkaloid biosynthetic process	biological_process	1/1153	2/15074	6.53686036426713	0.1471327091794	0.532773701778318	1	Cor0170370.1	Cor0170370.1
GO:0009852	auxin catabolic process	biological_process	1/1153	2/15074	6.53686036426713	0.1471327091794	0.532773701778318	1	Cor0175840.1	Cor0175840.1
GO:0009976	tocopherol cyclase activity	molecular_function	1/1153	2/15074	6.53686036426713	0.1471327091794	0.532773701778318	1	Cor0050680.1	Cor0050680.1
GO:0010133	proline catabolic process to glutamate	biological_process	1/1153	2/15074	6.53686036426713	0.1471327091794	0.532773701778318	1	Cor0192200.1	Cor0192200.1
GO:0010280	UDP-L-rhamnose synthase activity	molecular_function	1/1153	2/15074	6.53686036426713	0.1471327091794	0.532773701778318	1	Cor0130860.1	Cor0130860.1
GO:0010297	heteropolysaccharide binding	molecular_function	1/1153	2/15074	6.53686036426713	0.1471327091794	0.532773701778318	1	Cor0022030.1	Cor0022030.1
GO:0010426	DNA methylation on cytosine within a CHH sequence	biological_process	1/1153	2/15074	6.53686036426713	0.1471327091794	0.532773701778318	1	Cor0049290.1	Cor0049290.1
GO:0010487	thermospermine synthase activity	molecular_function	1/1153	2/15074	6.53686036426713	0.1471327091794	0.532773701778318	1	Cor0030700.1	Cor0030700.1
GO:0010493	Lewis a epitope biosynthetic process	biological_process	1/1153	2/15074	6.53686036426713	0.1471327091794	0.532773701778318	1	Cor0012480.1	Cor0012480.1
GO:0010594	regulation of endothelial cell migration	biological_process	1/1153	2/15074	6.53686036426713	0.1471327091794	0.532773701778318	1	Cor0201610.1	Cor0201610.1
GO:0010599	production of lsiRNA involved in RNA interference	biological_process	1/1153	2/15074	6.53686036426713	0.1471327091794	0.532773701778318	1	Cor0111890.1	Cor0111890.1
GO:0015152	glucose-6-phosphate transmembrane transporter activity	molecular_function	1/1153	2/15074	6.53686036426713	0.1471327091794	0.532773701778318	1	Cor0079290.1	Cor0079290.1
GO:0015712	hexose phosphate transport	biological_process	1/1153	2/15074	6.53686036426713	0.1471327091794	0.532773701778318	1	Cor0079290.1	Cor0079290.1
GO:0015760	glucose-6-phosphate transport	biological_process	1/1153	2/15074	6.53686036426713	0.1471327091794	0.532773701778318	1	Cor0079290.1	Cor0079290.1
GO:0015774	polysaccharide transport	biological_process	1/1153	2/15074	6.53686036426713	0.1471327091794	0.532773701778318	1	Cor0166090.1	Cor0166090.1
GO:0015802	basic amino acid transport	biological_process	1/1153	2/15074	6.53686036426713	0.1471327091794	0.532773701778318	1	Cor0147760.1	Cor0147760.1
GO:0015837	amine transport	biological_process	1/1153	2/15074	6.53686036426713	0.1471327091794	0.532773701778318	1	Cor0066370.1	Cor0066370.1
GO:0015843	methylammonium transport	biological_process	1/1153	2/15074	6.53686036426713	0.1471327091794	0.532773701778318	1	Cor0066370.1	Cor0066370.1
GO:0016145	S-glycoside catabolic process	biological_process	1/1153	2/15074	6.53686036426713	0.1471327091794	0.532773701778318	1	Cor0205760.1	Cor0205760.1
GO:0016295	myristoyl-[acyl-carrier-protein] hydrolase activity	molecular_function	1/1153	2/15074	6.53686036426713	0.1471327091794	0.532773701778318	1	Cor0075400.1	Cor0075400.1
GO:0016296	palmitoyl-[acyl-carrier-protein] hydrolase activity	molecular_function	1/1153	2/15074	6.53686036426713	0.1471327091794	0.532773701778318	1	Cor0075400.1	Cor0075400.1
GO:0016672	oxidoreductase activity, acting on a sulfur group of donors, quinone or similar compound as acceptor	molecular_function	1/1153	2/15074	6.53686036426713	0.1471327091794	0.532773701778318	1	Cor0018280.1	Cor0018280.1
GO:0017145	stem cell division	biological_process	1/1153	2/15074	6.53686036426713	0.1471327091794	0.532773701778318	1	Cor0079420.1	Cor0079420.1
GO:0019158	mannokinase activity	molecular_function	1/1153	2/15074	6.53686036426713	0.1471327091794	0.532773701778318	1	Cor0060040.1	Cor0060040.1
GO:0019171	3-hydroxyacyl-[acyl-carrier-protein] dehydratase activity	molecular_function	1/1153	2/15074	6.53686036426713	0.1471327091794	0.532773701778318	1	Cor0188500.1	Cor0188500.1
GO:0019367	fatty acid elongation, saturated fatty acid	biological_process	1/1153	2/15074	6.53686036426713	0.1471327091794	0.532773701778318	1	Cor0076540.1	Cor0076540.1
GO:0019368	fatty acid elongation, unsaturated fatty acid	biological_process	1/1153	2/15074	6.53686036426713	0.1471327091794	0.532773701778318	1	Cor0076540.1	Cor0076540.1
GO:0019544	arginine catabolic process to glutamate	biological_process	1/1153	2/15074	6.53686036426713	0.1471327091794	0.532773701778318	1	Cor0203720.1	Cor0203720.1
GO:0019759	glycosinolate catabolic process	biological_process	1/1153	2/15074	6.53686036426713	0.1471327091794	0.532773701778318	1	Cor0205760.1	Cor0205760.1
GO:0019762	glucosinolate catabolic process	biological_process	1/1153	2/15074	6.53686036426713	0.1471327091794	0.532773701778318	1	Cor0205760.1	Cor0205760.1
GO:0021537	telencephalon development	biological_process	1/1153	2/15074	6.53686036426713	0.1471327091794	0.532773701778318	1	Cor0079420.1	Cor0079420.1
GO:0021543	pallium development	biological_process	1/1153	2/15074	6.53686036426713	0.1471327091794	0.532773701778318	1	Cor0079420.1	Cor0079420.1
GO:0021987	cerebral cortex development	biological_process	1/1153	2/15074	6.53686036426713	0.1471327091794	0.532773701778318	1	Cor0079420.1	Cor0079420.1
GO:0030795	jasmonate O-methyltransferase activity	molecular_function	1/1153	2/15074	6.53686036426713	0.1471327091794	0.532773701778318	1	Cor0064940.1	Cor0064940.1
GO:0030900	forebrain development	biological_process	1/1153	2/15074	6.53686036426713	0.1471327091794	0.532773701778318	1	Cor0079420.1	Cor0079420.1
GO:0032133	chromosome passenger complex	cellular_component	1/1153	2/15074	6.53686036426713	0.1471327091794	0.532773701778318	1	Cor0051150.1	Cor0051150.1
GO:0033075	isoquinoline alkaloid biosynthetic process	biological_process	1/1153	2/15074	6.53686036426713	0.1471327091794	0.532773701778318	1	Cor0170370.1	Cor0170370.1
GO:0033212	iron import into cell	biological_process	1/1153	2/15074	6.53686036426713	0.1471327091794	0.532773701778318	1	Cor0062440.1	Cor0062440.1
GO:0033214	siderophore-dependent iron import into cell	biological_process	1/1153	2/15074	6.53686036426713	0.1471327091794	0.532773701778318	1	Cor0062440.1	Cor0062440.1
GO:0033788	leucoanthocyanidin reductase activity	molecular_function	1/1153	2/15074	6.53686036426713	0.1471327091794	0.532773701778318	1	Cor0144800.1	Cor0144800.1
GO:0034432	bis(5'-adenosyl)-pentaphosphatase activity	molecular_function	1/1153	2/15074	6.53686036426713	0.1471327091794	0.532773701778318	1	Cor0202050.1	Cor0202050.1
GO:0034625	fatty acid elongation, monounsaturated fatty acid	biological_process	1/1153	2/15074	6.53686036426713	0.1471327091794	0.532773701778318	1	Cor0076540.1	Cor0076540.1
GO:0034626	fatty acid elongation, polyunsaturated fatty acid	biological_process	1/1153	2/15074	6.53686036426713	0.1471327091794	0.532773701778318	1	Cor0076540.1	Cor0076540.1
GO:0035173	histone kinase activity	molecular_function	1/1153	2/15074	6.53686036426713	0.1471327091794	0.532773701778318	1	Cor0051150.1	Cor0051150.1
GO:0035174	histone serine kinase activity	molecular_function	1/1153	2/15074	6.53686036426713	0.1471327091794	0.532773701778318	1	Cor0051150.1	Cor0051150.1
GO:0035175	histone kinase activity (H3-S10 specific)	molecular_function	1/1153	2/15074	6.53686036426713	0.1471327091794	0.532773701778318	1	Cor0051150.1	Cor0051150.1
GO:0036449	microtubule minus-end	cellular_component	1/1153	2/15074	6.53686036426713	0.1471327091794	0.532773701778318	1	Cor0079420.1	Cor0079420.1
GO:0038198	auxin receptor activity	molecular_function	1/1153	2/15074	6.53686036426713	0.1471327091794	0.532773701778318	1	Cor0178640.1	Cor0178640.1
GO:0043535	regulation of blood vessel endothelial cell migration	biological_process	1/1153	2/15074	6.53686036426713	0.1471327091794	0.532773701778318	1	Cor0201610.1	Cor0201610.1
GO:0043692	monoterpene metabolic process	biological_process	1/1153	2/15074	6.53686036426713	0.1471327091794	0.532773701778318	1	Cor0212480.1	Cor0212480.1
GO:0043693	monoterpene biosynthetic process	biological_process	1/1153	2/15074	6.53686036426713	0.1471327091794	0.532773701778318	1	Cor0212480.1	Cor0212480.1
GO:0045174	glutathione dehydrogenase (ascorbate) activity	molecular_function	1/1153	2/15074	6.53686036426713	0.1471327091794	0.532773701778318	1	Cor0018280.1	Cor0018280.1
GO:0045665	negative regulation of neuron differentiation	biological_process	1/1153	2/15074	6.53686036426713	0.1471327091794	0.532773701778318	1	Cor0079420.1	Cor0079420.1
GO:0045776	negative regulation of blood pressure	biological_process	1/1153	2/15074	6.53686036426713	0.1471327091794	0.532773701778318	1	Cor0201610.1	Cor0201610.1
GO:0046167	glycerol-3-phosphate biosynthetic process	biological_process	1/1153	2/15074	6.53686036426713	0.1471327091794	0.532773701778318	1	Cor0098760.1	Cor0098760.1
GO:0046445	benzyl isoquinoline alkaloid metabolic process	biological_process	1/1153	2/15074	6.53686036426713	0.1471327091794	0.532773701778318	1	Cor0037930.1	Cor0037930.1
GO:0047183	anthocyanin 5-aromatic acyltransferase activity	molecular_function	1/1153	2/15074	6.53686036426713	0.1471327091794	0.532773701778318	1	Cor0074840.1	Cor0074840.1
GO:0047412	N-(long-chain-acyl)ethanolamine deacylase activity	molecular_function	1/1153	2/15074	6.53686036426713	0.1471327091794	0.532773701778318	1	Cor0147960.1	Cor0147960.1
GO:0047451	3-hydroxyoctanoyl-[acyl-carrier-protein] dehydratase activity	molecular_function	1/1153	2/15074	6.53686036426713	0.1471327091794	0.532773701778318	1	Cor0188500.1	Cor0188500.1
GO:0047496	vesicle transport along microtubule	biological_process	1/1153	2/15074	6.53686036426713	0.1471327091794	0.532773701778318	1	Cor0175240.1	Cor0175240.1
GO:0047810	D-alanine:2-oxoglutarate aminotransferase activity	molecular_function	1/1153	2/15074	6.53686036426713	0.1471327091794	0.532773701778318	1	Cor0113900.1	Cor0113900.1
GO:0048103	somatic stem cell division	biological_process	1/1153	2/15074	6.53686036426713	0.1471327091794	0.532773701778318	1	Cor0079420.1	Cor0079420.1
GO:0050377	UDP-glucose 4,6-dehydratase activity	molecular_function	1/1153	2/15074	6.53686036426713	0.1471327091794	0.532773701778318	1	Cor0130860.1	Cor0130860.1
GO:0050463	nitrate reductase [NAD(P)H] activity	molecular_function	1/1153	2/15074	6.53686036426713	0.1471327091794	0.532773701778318	1	Cor0129890.1	Cor0129890.1
GO:0050898	nitrile metabolic process	biological_process	1/1153	2/15074	6.53686036426713	0.1471327091794	0.532773701778318	1	Cor0205760.1	Cor0205760.1
GO:0050992	dimethylallyl diphosphate biosynthetic process	biological_process	1/1153	2/15074	6.53686036426713	0.1471327091794	0.532773701778318	1	Cor0186210.1	Cor0186210.1
GO:0050993	dimethylallyl diphosphate metabolic process	biological_process	1/1153	2/15074	6.53686036426713	0.1471327091794	0.532773701778318	1	Cor0186210.1	Cor0186210.1
GO:0051513	regulation of monopolar cell growth	biological_process	1/1153	2/15074	6.53686036426713	0.1471327091794	0.532773701778318	1	Cor0055000.1	Cor0055000.1
GO:0051642	centrosome localization	biological_process	1/1153	2/15074	6.53686036426713	0.1471327091794	0.532773701778318	1	Cor0079420.1	Cor0079420.1
GO:0051657	maintenance of organelle location	biological_process	1/1153	2/15074	6.53686036426713	0.1471327091794	0.532773701778318	1	Cor0079420.1	Cor0079420.1
GO:0051661	maintenance of centrosome location	biological_process	1/1153	2/15074	6.53686036426713	0.1471327091794	0.532773701778318	1	Cor0079420.1	Cor0079420.1
GO:0060055	angiogenesis involved in wound healing	biological_process	1/1153	2/15074	6.53686036426713	0.1471327091794	0.532773701778318	1	Cor0201610.1	Cor0201610.1
GO:0061783	peptidoglycan muralytic activity	molecular_function	1/1153	2/15074	6.53686036426713	0.1471327091794	0.532773701778318	1	Cor0035400.1	Cor0035400.1
GO:0061842	microtubule organizing center localization	biological_process	1/1153	2/15074	6.53686036426713	0.1471327091794	0.532773701778318	1	Cor0079420.1	Cor0079420.1
GO:0070291	N-acylethanolamine metabolic process	biological_process	1/1153	2/15074	6.53686036426713	0.1471327091794	0.532773701778318	1	Cor0147960.1	Cor0147960.1
GO:0071272	morphine metabolic process	biological_process	1/1153	2/15074	6.53686036426713	0.1471327091794	0.532773701778318	1	Cor0170370.1	Cor0170370.1
GO:0071629	cytoplasm protein quality control by the ubiquitin-proteasome system	biological_process	1/1153	2/15074	6.53686036426713	0.1471327091794	0.532773701778318	1	Cor0119080.1	Cor0119080.1
GO:0072091	regulation of stem cell proliferation	biological_process	1/1153	2/15074	6.53686036426713	0.1471327091794	0.532773701778318	1	Cor0079420.1	Cor0079420.1
GO:0072376	protein activation cascade	biological_process	1/1153	2/15074	6.53686036426713	0.1471327091794	0.532773701778318	1	Cor0201610.1	Cor0201610.1
GO:0080021	response to benzoic acid	biological_process	1/1153	2/15074	6.53686036426713	0.1471327091794	0.532773701778318	1	Cor0135440.1	Cor0135440.1
GO:0080028	nitrile biosynthetic process	biological_process	1/1153	2/15074	6.53686036426713	0.1471327091794	0.532773701778318	1	Cor0205760.1	Cor0205760.1
GO:0080032	methyl jasmonate esterase activity	molecular_function	1/1153	2/15074	6.53686036426713	0.1471327091794	0.532773701778318	1	Cor0077030.1	Cor0077030.1
GO:0080175	phragmoplast microtubule organization	biological_process	1/1153	2/15074	6.53686036426713	0.1471327091794	0.532773701778318	1	Cor0186020.1	Cor0186020.1
GO:0090440	abscisic acid transmembrane transporter activity	molecular_function	1/1153	2/15074	6.53686036426713	0.1471327091794	0.532773701778318	1	Cor0075230.1	Cor0075230.1
GO:0097295	morphine biosynthetic process	biological_process	1/1153	2/15074	6.53686036426713	0.1471327091794	0.532773701778318	1	Cor0170370.1	Cor0170370.1
GO:0099518	vesicle cytoskeletal trafficking	biological_process	1/1153	2/15074	6.53686036426713	0.1471327091794	0.532773701778318	1	Cor0175240.1	Cor0175240.1
GO:0102077	oleamide hydrolase activity	molecular_function	1/1153	2/15074	6.53686036426713	0.1471327091794	0.532773701778318	1	Cor0147960.1	Cor0147960.1
GO:0102078	methyl jasmonate methylesterase activity	molecular_function	1/1153	2/15074	6.53686036426713	0.1471327091794	0.532773701778318	1	Cor0064940.1	Cor0064940.1
GO:0102500	beta-maltose 4-alpha-glucanotransferase activity	molecular_function	1/1153	2/15074	6.53686036426713	0.1471327091794	0.532773701778318	1	Cor0022030.1	Cor0022030.1
GO:0102777	caffeoyl-CoA:pelargonidin-3,5-diglucoside 5-O-glucoside-6-O-hydroxycinnamoyltransferase activity	molecular_function	1/1153	2/15074	6.53686036426713	0.1471327091794	0.532773701778318	1	Cor0074840.1	Cor0074840.1
GO:0102815	caffeoyl-CoA:delphinidin-3,5-diglucoside 5-O-glucoside-6-O-hydroxycinnamoyltransferase activity	molecular_function	1/1153	2/15074	6.53686036426713	0.1471327091794	0.532773701778318	1	Cor0074840.1	Cor0074840.1
GO:0103045	methione N-acyltransferase activity	molecular_function	1/1153	2/15074	6.53686036426713	0.1471327091794	0.532773701778318	1	Cor0001360.1	Cor0001360.1
GO:0103073	anandamide amidohydrolase activity	molecular_function	1/1153	2/15074	6.53686036426713	0.1471327091794	0.532773701778318	1	Cor0147960.1	Cor0147960.1
GO:1901010	(S)-reticuline metabolic process	biological_process	1/1153	2/15074	6.53686036426713	0.1471327091794	0.532773701778318	1	Cor0037930.1	Cor0037930.1
GO:1901181	negative regulation of cellular response to caffeine	biological_process	1/1153	2/15074	6.53686036426713	0.1471327091794	0.532773701778318	1	Cor0193930.1	Cor0193930.1
GO:1901376	organic heteropentacyclic compound metabolic process	biological_process	1/1153	2/15074	6.53686036426713	0.1471327091794	0.532773701778318	1	Cor0170370.1	Cor0170370.1
GO:1901378	organic heteropentacyclic compound biosynthetic process	biological_process	1/1153	2/15074	6.53686036426713	0.1471327091794	0.532773701778318	1	Cor0170370.1	Cor0170370.1
GO:1901678	iron coordination entity transport	biological_process	1/1153	2/15074	6.53686036426713	0.1471327091794	0.532773701778318	1	Cor0062440.1	Cor0062440.1
GO:1902479	positive regulation of defense response to bacterium, incompatible interaction	biological_process	1/1153	2/15074	6.53686036426713	0.1471327091794	0.532773701778318	1	Cor0053200.1	Cor0053200.1
GO:1903551	regulation of extracellular exosome assembly	biological_process	1/1153	2/15074	6.53686036426713	0.1471327091794	0.532773701778318	1	Cor0142670.1	Cor0142670.1
GO:1903553	positive regulation of extracellular exosome assembly	biological_process	1/1153	2/15074	6.53686036426713	0.1471327091794	0.532773701778318	1	Cor0142670.1	Cor0142670.1
GO:1990570	GDP-mannose transmembrane transport	biological_process	1/1153	2/15074	6.53686036426713	0.1471327091794	0.532773701778318	1	Cor0122820.1	Cor0122820.1
GO:1990752	microtubule end	cellular_component	1/1153	2/15074	6.53686036426713	0.1471327091794	0.532773701778318	1	Cor0079420.1	Cor0079420.1
GO:2000282	regulation of cellular amino acid biosynthetic process	biological_process	1/1153	2/15074	6.53686036426713	0.1471327091794	0.532773701778318	1	Cor0096900.1	Cor0096900.1
GO:2000648	positive regulation of stem cell proliferation	biological_process	1/1153	2/15074	6.53686036426713	0.1471327091794	0.532773701778318	1	Cor0079420.1	Cor0079420.1
GO:2000693	positive regulation of seed maturation	biological_process	1/1153	2/15074	6.53686036426713	0.1471327091794	0.532773701778318	1	Cor0075380.1	Cor0075380.1
GO:2001024	negative regulation of response to drug	biological_process	1/1153	2/15074	6.53686036426713	0.1471327091794	0.532773701778318	1	Cor0193930.1	Cor0193930.1
GO:2001039	negative regulation of cellular response to drug	biological_process	1/1153	2/15074	6.53686036426713	0.1471327091794	0.532773701778318	1	Cor0193930.1	Cor0193930.1
GO:0032592	integral component of mitochondrial membrane	cellular_component	4/1153	27/15074	1.93684751533841	0.147495922714661	0.533543924513748	4	Cor0060040.1,Cor0116320.1,Cor0150020.1,Cor0150160.1	Cor0060040.1,Cor0116320.1,Cor0150020.1,Cor0150160.1
GO:0001067	regulatory region nucleic acid binding	molecular_function	34/1153	369/15074	1.20462467417389	0.148027700270054	0.534376983154116	34	Cor0003200.1,Cor0007180.1,Cor0022740.1,Cor0032970.1,Cor0035140.1,Cor0036260.1,Cor0037190.1,Cor0037910.1,Cor0046400.1,Cor0046470.1,Cor0054630.1,Cor0063830.1,Cor0071440.1,Cor0076960.1,Cor0083640.1,Cor0091010.1,Cor0108320.1,Cor0109090.1,Cor0118770.1,Cor0134090.1,Cor0148390.1,Cor0152090.1,Cor0156930.1,Cor0165880.1,Cor0170720.1,Cor0173250.1,Cor0174600.1,Cor0178760.1,Cor0178860.1,Cor0184690.1,Cor019393…	Cor0003200.1,Cor0007180.1,Cor0022740.1,Cor0032970.1,Cor0035140.1,Cor0036260.1,Cor0037190.1,Cor0037910.1,Cor0046400.1,Cor0046470.1,Cor0054630.1,Cor0063830.1,Cor0071440.1,Cor0076960.1,Cor0083640.1,Cor0091010.1,Cor0108320.1,Cor0109090.1,Cor0118770.1,Cor0134090.1,Cor0148390.1,Cor0152090.1,Cor0156930.1,Cor0165880.1,Cor0170720.1,Cor0173250.1,Cor0174600.1,Cor0178760.1,Cor0178860.1,Cor0184690.1,Cor019393…
GO:0044212	transcription regulatory region DNA binding	molecular_function	34/1153	369/15074	1.20462467417389	0.148027700270054	0.534376983154116	34	Cor0003200.1,Cor0007180.1,Cor0022740.1,Cor0032970.1,Cor0035140.1,Cor0036260.1,Cor0037190.1,Cor0037910.1,Cor0046400.1,Cor0046470.1,Cor0054630.1,Cor0063830.1,Cor0071440.1,Cor0076960.1,Cor0083640.1,Cor0091010.1,Cor0108320.1,Cor0109090.1,Cor0118770.1,Cor0134090.1,Cor0148390.1,Cor0152090.1,Cor0156930.1,Cor0165880.1,Cor0170720.1,Cor0173250.1,Cor0174600.1,Cor0178760.1,Cor0178860.1,Cor0184690.1,Cor019393…	Cor0003200.1,Cor0007180.1,Cor0022740.1,Cor0032970.1,Cor0035140.1,Cor0036260.1,Cor0037190.1,Cor0037910.1,Cor0046400.1,Cor0046470.1,Cor0054630.1,Cor0063830.1,Cor0071440.1,Cor0076960.1,Cor0083640.1,Cor0091010.1,Cor0108320.1,Cor0109090.1,Cor0118770.1,Cor0134090.1,Cor0148390.1,Cor0152090.1,Cor0156930.1,Cor0165880.1,Cor0170720.1,Cor0173250.1,Cor0174600.1,Cor0178760.1,Cor0178860.1,Cor0184690.1,Cor019393…
GO:0022839	ion gated channel activity	molecular_function	10/1153	90/15074	1.45263563650381	0.148911662531753	0.537021204145539	10	Cor0002690.1,Cor0029700.1,Cor0045390.1,Cor0053690.1,Cor0097390.1,Cor0117360.1,Cor0156570.1,Cor0158490.1,Cor0158510.1,Cor0160780.1	Cor0002690.1,Cor0029700.1,Cor0045390.1,Cor0053690.1,Cor0097390.1,Cor0117360.1,Cor0156570.1,Cor0158490.1,Cor0158510.1,Cor0160780.1
GO:0016301	kinase activity	molecular_function	105/1153	1244/15074	1.10348928978786	0.149116669575676	0.537214017932695	105	Cor0011270.1,Cor0014130.1,Cor0014140.1,Cor0017170.1,Cor0019360.1,Cor0024230.1,Cor0024240.1,Cor0024720.1,Cor0042900.1,Cor0044120.1,Cor0044270.1,Cor0047340.1,Cor0049720.1,Cor0051150.1,Cor0053160.1,Cor0053740.1,Cor0054880.1,Cor0060040.1,Cor0062080.1,Cor0062150.1,Cor0062160.1,Cor0064160.1,Cor0064180.1,Cor0064320.1,Cor0066050.1,Cor0066060.1,Cor0067520.1,Cor0069060.1,Cor0070220.1,Cor0070580.1,Cor007125…	Cor0011270.1,Cor0014130.1,Cor0014140.1,Cor0017170.1,Cor0019360.1,Cor0024230.1,Cor0024240.1,Cor0024720.1,Cor0042900.1,Cor0044120.1,Cor0044270.1,Cor0047340.1,Cor0049720.1,Cor0051150.1,Cor0053160.1,Cor0053740.1,Cor0054880.1,Cor0060040.1,Cor0062080.1,Cor0062150.1,Cor0062160.1,Cor0064160.1,Cor0064180.1,Cor0064320.1,Cor0066050.1,Cor0066060.1,Cor0067520.1,Cor0069060.1,Cor0070220.1,Cor0070580.1,Cor007125…
GO:0008810	cellulase activity	molecular_function	3/1153	18/15074	2.17895345475571	0.154605395428429	0.554732921856053	3	Cor0082760.1,Cor0135000.1,Cor0194020.1	Cor0082760.1,Cor0135000.1,Cor0194020.1
GO:0019706	protein-cysteine S-palmitoyltransferase activity	molecular_function	3/1153	18/15074	2.17895345475571	0.154605395428429	0.554732921856053	3	Cor0007330.1,Cor0096400.1,Cor0102370.1	Cor0007330.1,Cor0096400.1,Cor0102370.1
GO:0019707	protein-cysteine S-acyltransferase activity	molecular_function	3/1153	18/15074	2.17895345475571	0.154605395428429	0.554732921856053	3	Cor0007330.1,Cor0096400.1,Cor0102370.1	Cor0007330.1,Cor0096400.1,Cor0102370.1
GO:0046164	alcohol catabolic process	biological_process	3/1153	18/15074	2.17895345475571	0.154605395428429	0.554732921856053	3	Cor0049220.1,Cor0049230.1,Cor0098760.1	Cor0049220.1,Cor0049230.1,Cor0098760.1
GO:0012501	programmed cell death	biological_process	20/1153	205/15074	1.27548494912529	0.155795990572438	0.558439622425979	20	Cor0000630.1,Cor0030720.1,Cor0038670.1,Cor0038730.1,Cor0038750.1,Cor0058110.1,Cor0058380.1,Cor0105440.1,Cor0122270.1,Cor0123070.1,Cor0123500.1,Cor0130190.1,Cor0131670.1,Cor0132350.1,Cor0135440.1,Cor0149610.1,Cor0168190.1,Cor0177580.1,Cor0186470.1,Cor0191170.1	Cor0000630.1,Cor0030720.1,Cor0038670.1,Cor0038730.1,Cor0038750.1,Cor0058110.1,Cor0058380.1,Cor0105440.1,Cor0122270.1,Cor0123070.1,Cor0123500.1,Cor0130190.1,Cor0131670.1,Cor0132350.1,Cor0135440.1,Cor0149610.1,Cor0168190.1,Cor0177580.1,Cor0186470.1,Cor0191170.1
GO:0044437	vacuolar part	cellular_component	41/1153	456/15074	1.17548804796032	0.157138793446461	0.562683861381519	41	Cor0001240.1,Cor0010250.1,Cor0018080.1,Cor0027120.1,Cor0031270.1,Cor0035470.1,Cor0041020.1,Cor0046260.1,Cor0047780.1,Cor0051610.1,Cor0054710.1,Cor0057310.1,Cor0063800.1,Cor0078000.1,Cor0078070.1,Cor0079290.1,Cor0086760.1,Cor0092700.1,Cor0098770.1,Cor0116320.1,Cor0136270.1,Cor0137450.1,Cor0137480.1,Cor0141460.1,Cor0147960.1,Cor0150020.1,Cor0159870.1,Cor0160810.1,Cor0163420.1,Cor0174480.1,Cor018248…	Cor0001240.1,Cor0010250.1,Cor0018080.1,Cor0027120.1,Cor0031270.1,Cor0035470.1,Cor0041020.1,Cor0046260.1,Cor0047780.1,Cor0051610.1,Cor0054710.1,Cor0057310.1,Cor0063800.1,Cor0078000.1,Cor0078070.1,Cor0079290.1,Cor0086760.1,Cor0092700.1,Cor0098770.1,Cor0116320.1,Cor0136270.1,Cor0137450.1,Cor0137480.1,Cor0141460.1,Cor0147960.1,Cor0150020.1,Cor0159870.1,Cor0160810.1,Cor0163420.1,Cor0174480.1,Cor018248…
GO:0071236	cellular response to antibiotic	biological_process	5/1153	38/15074	1.72022641164924	0.161761535486223	0.578332790167648	5	Cor0021780.1,Cor0069110.1,Cor0097330.1,Cor0130190.1,Cor0171310.1	Cor0021780.1,Cor0069110.1,Cor0097330.1,Cor0130190.1,Cor0171310.1
GO:0050662	coenzyme binding	molecular_function	38/1153	421/15074	1.18005080210048	0.161835296994727	0.578332790167648	38	Cor0008060.1,Cor0029570.1,Cor0050150.1,Cor0062630.1,Cor0069300.1,Cor0073790.1,Cor0074150.1,Cor0074200.1,Cor0078550.1,Cor0081280.1,Cor0084440.1,Cor0099030.1,Cor0100680.1,Cor0102080.1,Cor0102340.1,Cor0109890.1,Cor0109900.1,Cor0116580.1,Cor0124940.1,Cor0129890.1,Cor0130290.1,Cor0131670.1,Cor0132830.1,Cor0133440.1,Cor0149480.1,Cor0157320.1,Cor0170370.1,Cor0179240.1,Cor0183910.1,Cor0185610.1,Cor018866…	Cor0008060.1,Cor0029570.1,Cor0050150.1,Cor0062630.1,Cor0069300.1,Cor0073790.1,Cor0074150.1,Cor0074200.1,Cor0078550.1,Cor0081280.1,Cor0084440.1,Cor0099030.1,Cor0100680.1,Cor0102080.1,Cor0102340.1,Cor0109890.1,Cor0109900.1,Cor0116580.1,Cor0124940.1,Cor0129890.1,Cor0130290.1,Cor0131670.1,Cor0132830.1,Cor0133440.1,Cor0149480.1,Cor0157320.1,Cor0170370.1,Cor0179240.1,Cor0183910.1,Cor0185610.1,Cor018866…
GO:0030863	cortical cytoskeleton	cellular_component	4/1153	28/15074	1.86767438979061	0.162326388769939	0.578920571619149	4	Cor0164880.1,Cor0164890.1,Cor0180270.1,Cor0202940.1	Cor0164880.1,Cor0164890.1,Cor0180270.1,Cor0202940.1
GO:0071446	cellular response to salicylic acid stimulus	biological_process	4/1153	28/15074	1.86767438979061	0.162326388769939	0.578920571619149	4	Cor0021780.1,Cor0069110.1,Cor0130190.1,Cor0171310.1	Cor0021780.1,Cor0069110.1,Cor0130190.1,Cor0171310.1
GO:0050660	flavin adenine dinucleotide binding	molecular_function	12/1153	115/15074	1.36421433689053	0.168619939103123	0.600761491578463	12	Cor0069300.1,Cor0073790.1,Cor0100680.1,Cor0116580.1,Cor0131670.1,Cor0132830.1,Cor0157320.1,Cor0185610.1,Cor0192200.1,Cor0204460.1,Cor0213080.1,Cor0218530.1	Cor0069300.1,Cor0073790.1,Cor0100680.1,Cor0116580.1,Cor0131670.1,Cor0132830.1,Cor0157320.1,Cor0185610.1,Cor0192200.1,Cor0204460.1,Cor0213080.1,Cor0218530.1
GO:0046982	protein heterodimerization activity	molecular_function	10/1153	93/15074	1.40577642242304	0.172544055382061	0.608081853628018	10	Cor0001240.1,Cor0018080.1,Cor0075380.1,Cor0095440.1,Cor0131600.1,Cor0135970.1,Cor0143160.1,Cor0208120.1,Cor0211870.1,Cor0219870.1	Cor0001240.1,Cor0018080.1,Cor0075380.1,Cor0095440.1,Cor0131600.1,Cor0135970.1,Cor0143160.1,Cor0208120.1,Cor0211870.1,Cor0219870.1
GO:0140352	export from cell	biological_process	10/1153	93/15074	1.40577642242304	0.172544055382061	0.608081853628018	10	Cor0001400.1,Cor0001620.1,Cor0001640.1,Cor0086600.1,Cor0090210.1,Cor0113150.1,Cor0129440.1,Cor0142670.1,Cor0154740.1,Cor0165260.1	Cor0001400.1,Cor0001620.1,Cor0001640.1,Cor0086600.1,Cor0090210.1,Cor0113150.1,Cor0129440.1,Cor0142670.1,Cor0154740.1,Cor0165260.1
GO:0000155	phosphorelay sensor kinase activity	molecular_function	3/1153	19/15074	2.06427169397909	0.173775187327136	0.608081853628018	3	Cor0066050.1,Cor0066060.1,Cor0097330.1	Cor0066050.1,Cor0066060.1,Cor0097330.1
GO:0009827	plant-type cell wall modification	biological_process	3/1153	19/15074	2.06427169397909	0.173775187327136	0.608081853628018	3	Cor0014860.1,Cor0096230.1,Cor0147830.1	Cor0014860.1,Cor0096230.1,Cor0147830.1
GO:0010345	suberin biosynthetic process	biological_process	3/1153	19/15074	2.06427169397909	0.173775187327136	0.608081853628018	3	Cor0122780.1,Cor0184720.1,Cor0199180.1	Cor0122780.1,Cor0184720.1,Cor0199180.1
GO:0016106	sesquiterpenoid biosynthetic process	biological_process	3/1153	19/15074	2.06427169397909	0.173775187327136	0.608081853628018	3	Cor0014270.1,Cor0042460.1,Cor0204460.1	Cor0014270.1,Cor0042460.1,Cor0204460.1
GO:0017048	Rho GTPase binding	molecular_function	3/1153	19/15074	2.06427169397909	0.173775187327136	0.608081853628018	3	Cor0019780.1,Cor0027360.1,Cor0090450.1	Cor0019780.1,Cor0027360.1,Cor0090450.1
GO:0030139	endocytic vesicle	cellular_component	3/1153	19/15074	2.06427169397909	0.173775187327136	0.608081853628018	3	Cor0001620.1,Cor0001640.1,Cor0086600.1	Cor0001620.1,Cor0001640.1,Cor0086600.1
GO:0042335	cuticle development	biological_process	3/1153	19/15074	2.06427169397909	0.173775187327136	0.608081853628018	3	Cor0091880.1,Cor0117090.1,Cor0165880.1	Cor0091880.1,Cor0117090.1,Cor0165880.1
GO:0140299	small molecule sensor activity	molecular_function	3/1153	19/15074	2.06427169397909	0.173775187327136	0.608081853628018	3	Cor0066050.1,Cor0066060.1,Cor0097330.1	Cor0066050.1,Cor0066060.1,Cor0097330.1
GO:0052689	carboxylic ester hydrolase activity	molecular_function	18/1153	185/15074	1.27203769250604	0.173895132003175	0.608081853628018	18	Cor0015390.1,Cor0029030.1,Cor0048740.1,Cor0060960.1,Cor0077030.1,Cor0079260.1,Cor0091470.1,Cor0093720.1,Cor0115880.1,Cor0127650.1,Cor0147070.1,Cor0152190.1,Cor0157850.1,Cor0167550.1,Cor0175430.1,Cor0175450.1,Cor0189250.1,Cor0198520.1	Cor0015390.1,Cor0029030.1,Cor0048740.1,Cor0060960.1,Cor0077030.1,Cor0079260.1,Cor0091470.1,Cor0093720.1,Cor0115880.1,Cor0127650.1,Cor0147070.1,Cor0152190.1,Cor0157850.1,Cor0167550.1,Cor0175430.1,Cor0175450.1,Cor0189250.1,Cor0198520.1
GO:0005384	manganese ion transmembrane transporter activity	molecular_function	2/1153	10/15074	2.61474414570685	0.174962902877455	0.608081853628018	2	Cor0078070.1,Cor0196600.1	Cor0078070.1,Cor0196600.1
GO:0006828	manganese ion transport	biological_process	2/1153	10/15074	2.61474414570685	0.174962902877455	0.608081853628018	2	Cor0078070.1,Cor0196600.1	Cor0078070.1,Cor0196600.1
GO:0008131	primary amine oxidase activity	molecular_function	2/1153	10/15074	2.61474414570685	0.174962902877455	0.608081853628018	2	Cor0084990.1,Cor0132830.1	Cor0084990.1,Cor0132830.1
GO:0015804	neutral amino acid transport	biological_process	2/1153	10/15074	2.61474414570685	0.174962902877455	0.608081853628018	2	Cor0019970.1,Cor0134520.1	Cor0019970.1,Cor0134520.1
GO:0016713	oxidoreductase activity, acting on paired donors, with incorporation or reduction of molecular oxygen, reduced iron-sulfur protein as one donor, and incorporation of one atom of oxygen	molecular_function	2/1153	10/15074	2.61474414570685	0.174962902877455	0.608081853628018	2	Cor0102860.1,Cor0122780.1	Cor0102860.1,Cor0122780.1
GO:0030261	chromosome condensation	biological_process	2/1153	10/15074	2.61474414570685	0.174962902877455	0.608081853628018	2	Cor0092720.1,Cor0188650.1	Cor0092720.1,Cor0188650.1
GO:0031930	mitochondria-nucleus signaling pathway	biological_process	2/1153	10/15074	2.61474414570685	0.174962902877455	0.608081853628018	2	Cor0023570.1,Cor0023580.1	Cor0023570.1,Cor0023580.1
GO:0032452	histone demethylase activity	molecular_function	2/1153	10/15074	2.61474414570685	0.174962902877455	0.608081853628018	2	Cor0036260.1,Cor0184690.1	Cor0036260.1,Cor0184690.1
GO:0042299	lupeol synthase activity	molecular_function	2/1153	10/15074	2.61474414570685	0.174962902877455	0.608081853628018	2	Cor0038440.1,Cor0038450.1	Cor0038440.1,Cor0038450.1
GO:0046500	S-adenosylmethionine metabolic process	biological_process	2/1153	10/15074	2.61474414570685	0.174962902877455	0.608081853628018	2	Cor0003230.1,Cor0083970.1	Cor0003230.1,Cor0083970.1
GO:0051552	flavone metabolic process	biological_process	2/1153	10/15074	2.61474414570685	0.174962902877455	0.608081853628018	2	Cor0089580.1,Cor0130860.1	Cor0089580.1,Cor0130860.1
GO:0051553	flavone biosynthetic process	biological_process	2/1153	10/15074	2.61474414570685	0.174962902877455	0.608081853628018	2	Cor0089580.1,Cor0130860.1	Cor0089580.1,Cor0130860.1
GO:0051784	negative regulation of nuclear division	biological_process	2/1153	10/15074	2.61474414570685	0.174962902877455	0.608081853628018	2	Cor0009060.1,Cor0108960.1	Cor0009060.1,Cor0108960.1
GO:0090447	glycerol-3-phosphate 2-O-acyltransferase activity	molecular_function	2/1153	10/15074	2.61474414570685	0.174962902877455	0.608081853628018	2	Cor0019280.1,Cor0131130.1	Cor0019280.1,Cor0131130.1
GO:0008514	organic anion transmembrane transporter activity	molecular_function	16/1153	162/15074	1.29123167689227	0.175745441886047	0.610203321729713	16	Cor0001400.1,Cor0019970.1,Cor0074650.1,Cor0075230.1,Cor0077390.1,Cor0079290.1,Cor0092700.1,Cor0116320.1,Cor0129440.1,Cor0134520.1,Cor0144930.1,Cor0147760.1,Cor0150020.1,Cor0159870.1,Cor0185700.1,Cor0208530.1	Cor0001400.1,Cor0019970.1,Cor0074650.1,Cor0075230.1,Cor0077390.1,Cor0079290.1,Cor0092700.1,Cor0116320.1,Cor0129440.1,Cor0134520.1,Cor0144930.1,Cor0147760.1,Cor0150020.1,Cor0159870.1,Cor0185700.1,Cor0208530.1
GO:0005774	vacuolar membrane	cellular_component	40/1153	450/15074	1.16210850920305	0.17899389917313	0.620874141456699	40	Cor0001240.1,Cor0010250.1,Cor0018080.1,Cor0027120.1,Cor0031270.1,Cor0035470.1,Cor0041020.1,Cor0046260.1,Cor0047780.1,Cor0051610.1,Cor0054710.1,Cor0057310.1,Cor0063800.1,Cor0078000.1,Cor0078070.1,Cor0079290.1,Cor0086760.1,Cor0092700.1,Cor0098770.1,Cor0116320.1,Cor0136270.1,Cor0137450.1,Cor0137480.1,Cor0141460.1,Cor0147960.1,Cor0150020.1,Cor0159870.1,Cor0163420.1,Cor0174480.1,Cor0182480.1,Cor019499…	Cor0001240.1,Cor0010250.1,Cor0018080.1,Cor0027120.1,Cor0031270.1,Cor0035470.1,Cor0041020.1,Cor0046260.1,Cor0047780.1,Cor0051610.1,Cor0054710.1,Cor0057310.1,Cor0063800.1,Cor0078000.1,Cor0078070.1,Cor0079290.1,Cor0086760.1,Cor0092700.1,Cor0098770.1,Cor0116320.1,Cor0136270.1,Cor0137450.1,Cor0137480.1,Cor0141460.1,Cor0147960.1,Cor0150020.1,Cor0159870.1,Cor0163420.1,Cor0174480.1,Cor0182480.1,Cor019499…
GO:0006972	hyperosmotic response	biological_process	6/1153	50/15074	1.56884648742411	0.180591219553205	0.624581339820597	6	Cor0051740.1,Cor0086830.1,Cor0094380.1,Cor0141350.1,Cor0179330.1,Cor0196300.1	Cor0051740.1,Cor0086830.1,Cor0094380.1,Cor0141350.1,Cor0179330.1,Cor0196300.1
GO:0042973	glucan endo-1,3-beta-D-glucosidase activity	molecular_function	6/1153	50/15074	1.56884648742411	0.180591219553205	0.624581339820597	6	Cor0102420.1,Cor0102430.1,Cor0104800.1,Cor0164250.1,Cor0179820.1,Cor0189810.1	Cor0102420.1,Cor0102430.1,Cor0104800.1,Cor0164250.1,Cor0179820.1,Cor0189810.1
GO:0045735	nutrient reservoir activity	molecular_function	6/1153	50/15074	1.56884648742411	0.180591219553205	0.624581339820597	6	Cor0004970.1,Cor0075380.1,Cor0085410.1,Cor0088380.1,Cor0120650.1,Cor0132190.1	Cor0004970.1,Cor0075380.1,Cor0085410.1,Cor0088380.1,Cor0120650.1,Cor0132190.1
GO:0006629	lipid metabolic process	biological_process	75/1153	883/15074	1.1104519305097	0.181054829905349	0.625574436661269	75	Cor0006010.1,Cor0014270.1,Cor0016900.1,Cor0019280.1,Cor0024380.1,Cor0028180.1,Cor0028500.1,Cor0029250.1,Cor0038440.1,Cor0038450.1,Cor0038540.1,Cor0038550.1,Cor0038560.1,Cor0042460.1,Cor0050680.1,Cor0050800.1,Cor0052610.1,Cor0053160.1,Cor0053400.1,Cor0060960.1,Cor0062820.1,Cor0064940.1,Cor0071570.1,Cor0071580.1,Cor0075400.1,Cor0075720.1,Cor0076160.1,Cor0076540.1,Cor0076950.1,Cor0079260.1,Cor008200…	Cor0006010.1,Cor0014270.1,Cor0016900.1,Cor0019280.1,Cor0024380.1,Cor0028180.1,Cor0028500.1,Cor0029250.1,Cor0038440.1,Cor0038450.1,Cor0038540.1,Cor0038550.1,Cor0038560.1,Cor0042460.1,Cor0050680.1,Cor0050800.1,Cor0052610.1,Cor0053160.1,Cor0053400.1,Cor0060960.1,Cor0062820.1,Cor0064940.1,Cor0071570.1,Cor0071580.1,Cor0075400.1,Cor0075720.1,Cor0076160.1,Cor0076540.1,Cor0076950.1,Cor0079260.1,Cor008200…
GO:0009873	ethylene-activated signaling pathway	biological_process	16/1153	163/15074	1.28331001016287	0.181967332160716	0.625831306751488	16	Cor0003520.1,Cor0054880.1,Cor0061080.1,Cor0086200.1,Cor0097330.1,Cor0107670.1,Cor0110410.1,Cor0113470.1,Cor0115970.1,Cor0131760.1,Cor0146530.1,Cor0146590.1,Cor0152670.1,Cor0152680.1,Cor0178640.1,Cor0219560.1	Cor0003520.1,Cor0054880.1,Cor0061080.1,Cor0086200.1,Cor0097330.1,Cor0107670.1,Cor0110410.1,Cor0113470.1,Cor0115970.1,Cor0131760.1,Cor0146530.1,Cor0146590.1,Cor0152670.1,Cor0152680.1,Cor0178640.1,Cor0219560.1
GO:0006468	protein phosphorylation	biological_process	45/1153	512/15074	1.14905748590633	0.182057818700014	0.625831306751488	45	Cor0011270.1,Cor0014130.1,Cor0014140.1,Cor0017170.1,Cor0024720.1,Cor0042900.1,Cor0051150.1,Cor0054880.1,Cor0069060.1,Cor0070580.1,Cor0071250.1,Cor0078500.1,Cor0078810.1,Cor0082000.1,Cor0086330.1,Cor0093340.1,Cor0093440.1,Cor0094380.1,Cor0099100.1,Cor0099180.1,Cor0100400.1,Cor0101550.1,Cor0102010.1,Cor0103630.1,Cor0103820.1,Cor0108200.1,Cor0108530.1,Cor0110410.1,Cor0117430.1,Cor0123820.1,Cor014961…	Cor0011270.1,Cor0014130.1,Cor0014140.1,Cor0017170.1,Cor0024720.1,Cor0042900.1,Cor0051150.1,Cor0054880.1,Cor0069060.1,Cor0070580.1,Cor0071250.1,Cor0078500.1,Cor0078810.1,Cor0082000.1,Cor0086330.1,Cor0093340.1,Cor0093440.1,Cor0094380.1,Cor0099100.1,Cor0099180.1,Cor0100400.1,Cor0101550.1,Cor0102010.1,Cor0103630.1,Cor0103820.1,Cor0108200.1,Cor0108530.1,Cor0110410.1,Cor0117430.1,Cor0123820.1,Cor014961…
GO:0015171	amino acid transmembrane transporter activity	molecular_function	9/1153	83/15074	1.41763236815432	0.182515087455591	0.625831306751488	9	Cor0001400.1,Cor0019970.1,Cor0092700.1,Cor0129440.1,Cor0134520.1,Cor0144930.1,Cor0147760.1,Cor0185700.1,Cor0208530.1	Cor0001400.1,Cor0019970.1,Cor0092700.1,Cor0129440.1,Cor0134520.1,Cor0144930.1,Cor0147760.1,Cor0185700.1,Cor0208530.1
GO:0009308	amine metabolic process	biological_process	8/1153	72/15074	1.45263563650381	0.18340876629548	0.625831306751488	8	Cor0030700.1,Cor0073790.1,Cor0084990.1,Cor0099640.1,Cor0132830.1,Cor0147960.1,Cor0184180.1,Cor0205830.1	Cor0030700.1,Cor0073790.1,Cor0084990.1,Cor0099640.1,Cor0132830.1,Cor0147960.1,Cor0184180.1,Cor0205830.1
GO:0016125	sterol metabolic process	biological_process	8/1153	72/15074	1.45263563650381	0.18340876629548	0.625831306751488	8	Cor0016900.1,Cor0029250.1,Cor0071570.1,Cor0071580.1,Cor0076160.1,Cor0114980.1,Cor0149410.1,Cor0163970.1	Cor0016900.1,Cor0029250.1,Cor0071570.1,Cor0071580.1,Cor0076160.1,Cor0114980.1,Cor0149410.1,Cor0163970.1
GO:0016903	oxidoreductase activity, acting on the aldehyde or oxo group of donors	molecular_function	8/1153	72/15074	1.45263563650381	0.18340876629548	0.625831306751488	8	Cor0000190.1,Cor0074150.1,Cor0102080.1,Cor0116750.1,Cor0116760.1,Cor0116770.1,Cor0134500.1,Cor0204460.1	Cor0000190.1,Cor0074150.1,Cor0102080.1,Cor0116750.1,Cor0116760.1,Cor0116770.1,Cor0134500.1,Cor0204460.1
GO:0009266	response to temperature stimulus	biological_process	37/1153	415/15074	1.16560883603799	0.184961593125421	0.625831306751488	37	Cor0019470.1,Cor0023570.1,Cor0023580.1,Cor0037220.1,Cor0046400.1,Cor0049290.1,Cor0050680.1,Cor0051740.1,Cor0053300.1,Cor0060040.1,Cor0062820.1,Cor0074150.1,Cor0080940.1,Cor0084270.1,Cor0086830.1,Cor0088880.1,Cor0092070.1,Cor0093320.1,Cor0099640.1,Cor0100270.1,Cor0102080.1,Cor0120570.1,Cor0120580.1,Cor0138700.1,Cor0141350.1,Cor0142560.1,Cor0152090.1,Cor0154740.1,Cor0165930.1,Cor0166090.1,Cor017072…	Cor0019470.1,Cor0023570.1,Cor0023580.1,Cor0037220.1,Cor0046400.1,Cor0049290.1,Cor0050680.1,Cor0051740.1,Cor0053300.1,Cor0060040.1,Cor0062820.1,Cor0074150.1,Cor0080940.1,Cor0084270.1,Cor0086830.1,Cor0088880.1,Cor0092070.1,Cor0093320.1,Cor0099640.1,Cor0100270.1,Cor0102080.1,Cor0120570.1,Cor0120580.1,Cor0138700.1,Cor0141350.1,Cor0142560.1,Cor0152090.1,Cor0154740.1,Cor0165930.1,Cor0166090.1,Cor017072…
GO:0071365	cellular response to auxin stimulus	biological_process	19/1153	199/15074	1.24824469267413	0.186806889245306	0.625831306751488	19	Cor0017310.1,Cor0038980.1,Cor0082950.1,Cor0086990.1,Cor0092930.1,Cor0093340.1,Cor0096370.1,Cor0100160.1,Cor0110070.1,Cor0132190.1,Cor0138040.1,Cor0140460.1,Cor0140470.1,Cor0156840.1,Cor0173280.1,Cor0178640.1,Cor0182120.1,Cor0194170.1,Cor0204690.1	Cor0017310.1,Cor0038980.1,Cor0082950.1,Cor0086990.1,Cor0092930.1,Cor0093340.1,Cor0096370.1,Cor0100160.1,Cor0110070.1,Cor0132190.1,Cor0138040.1,Cor0140460.1,Cor0140470.1,Cor0156840.1,Cor0173280.1,Cor0178640.1,Cor0182120.1,Cor0194170.1,Cor0204690.1
GO:0055081	anion homeostasis	biological_process	5/1153	40/15074	1.63421509106678	0.187978329731216	0.625831306751488	5	Cor0001400.1,Cor0129440.1,Cor0144890.1,Cor0145110.1,Cor0148390.1	Cor0001400.1,Cor0129440.1,Cor0144890.1,Cor0145110.1,Cor0148390.1
GO:0009991	response to extracellular stimulus	biological_process	17/1153	176/15074	1.26280257036979	0.190073970685059	0.625831306751488	17	Cor0022740.1,Cor0032170.1,Cor0047740.1,Cor0075380.1,Cor0085970.1,Cor0110050.1,Cor0120500.1,Cor0120590.1,Cor0122720.1,Cor0142150.1,Cor0153260.1,Cor0173280.1,Cor0175190.1,Cor0178640.1,Cor0202530.1,Cor0211420.1,Cor0222180.1	Cor0022740.1,Cor0032170.1,Cor0047740.1,Cor0075380.1,Cor0085970.1,Cor0110050.1,Cor0120500.1,Cor0120590.1,Cor0122720.1,Cor0142150.1,Cor0153260.1,Cor0173280.1,Cor0175190.1,Cor0178640.1,Cor0202530.1,Cor0211420.1,Cor0222180.1
GO:0000226	microtubule cytoskeleton organization	biological_process	9/1153	84/15074	1.40075579234296	0.191568748082163	0.625831306751488	9	Cor0008500.1,Cor0051150.1,Cor0064060.1,Cor0079420.1,Cor0108930.1,Cor0163040.1,Cor0180270.1,Cor0186020.1,Cor0196420.1	Cor0008500.1,Cor0051150.1,Cor0064060.1,Cor0079420.1,Cor0108930.1,Cor0163040.1,Cor0180270.1,Cor0186020.1,Cor0196420.1
GO:0003993	acid phosphatase activity	molecular_function	6/1153	51/15074	1.53808479159227	0.192415396369572	0.625831306751488	6	Cor0046550.1,Cor0093220.1,Cor0190670.1,Cor0211420.1,Cor0221390.1,Cor0222800.1	Cor0046550.1,Cor0093220.1,Cor0190670.1,Cor0211420.1,Cor0221390.1,Cor0222800.1
GO:0006816	calcium ion transport	biological_process	6/1153	51/15074	1.53808479159227	0.192415396369572	0.625831306751488	6	Cor0029700.1,Cor0097390.1,Cor0157060.1,Cor0158490.1,Cor0158510.1,Cor0200770.1	Cor0029700.1,Cor0097390.1,Cor0157060.1,Cor0158490.1,Cor0158510.1,Cor0200770.1
GO:0019722	calcium-mediated signaling	biological_process	6/1153	51/15074	1.53808479159227	0.192415396369572	0.625831306751488	6	Cor0029700.1,Cor0060940.1,Cor0097390.1,Cor0135640.1,Cor0158490.1,Cor0158510.1	Cor0029700.1,Cor0060940.1,Cor0097390.1,Cor0135640.1,Cor0158490.1,Cor0158510.1
GO:0004683	calmodulin-dependent protein kinase activity	molecular_function	4/1153	30/15074	1.74316276380457	0.193473086596871	0.625831306751488	4	Cor0103630.1,Cor0103820.1,Cor0206910.1,Cor0216540.1	Cor0103630.1,Cor0103820.1,Cor0206910.1,Cor0216540.1
GO:0009084	glutamine family amino acid biosynthetic process	biological_process	4/1153	30/15074	1.74316276380457	0.193473086596871	0.625831306751488	4	Cor0001360.1,Cor0085970.1,Cor0099030.1,Cor0184900.1	Cor0001360.1,Cor0085970.1,Cor0099030.1,Cor0184900.1
GO:0004673	protein histidine kinase activity	molecular_function	3/1153	20/15074	1.96105810928014	0.19356366162987	0.625831306751488	3	Cor0066050.1,Cor0066060.1,Cor0097330.1	Cor0066050.1,Cor0066060.1,Cor0097330.1
GO:0005983	starch catabolic process	biological_process	3/1153	20/15074	1.96105810928014	0.19356366162987	0.625831306751488	3	Cor0022030.1,Cor0037500.1,Cor0170560.1	Cor0022030.1,Cor0037500.1,Cor0170560.1
GO:0007088	regulation of mitotic nuclear division	biological_process	3/1153	20/15074	1.96105810928014	0.19356366162987	0.625831306751488	3	Cor0009060.1,Cor0060070.1,Cor0108960.1	Cor0009060.1,Cor0060070.1,Cor0108960.1
GO:0009612	response to mechanical stimulus	biological_process	3/1153	20/15074	1.96105810928014	0.19356366162987	0.625831306751488	3	Cor0030720.1,Cor0132350.1,Cor0200770.1	Cor0030720.1,Cor0132350.1,Cor0200770.1
GO:0009687	abscisic acid metabolic process	biological_process	3/1153	20/15074	1.96105810928014	0.19356366162987	0.625831306751488	3	Cor0014270.1,Cor0042460.1,Cor0204460.1	Cor0014270.1,Cor0042460.1,Cor0204460.1
GO:0009696	salicylic acid metabolic process	biological_process	3/1153	20/15074	1.96105810928014	0.19356366162987	0.625831306751488	3	Cor0135440.1,Cor0151580.1,Cor0200310.1	Cor0135440.1,Cor0151580.1,Cor0200310.1
GO:0016775	phosphotransferase activity, nitrogenous group as acceptor	molecular_function	3/1153	20/15074	1.96105810928014	0.19356366162987	0.625831306751488	3	Cor0066050.1,Cor0066060.1,Cor0097330.1	Cor0066050.1,Cor0066060.1,Cor0097330.1
GO:0017000	antibiotic biosynthetic process	biological_process	3/1153	20/15074	1.96105810928014	0.19356366162987	0.625831306751488	3	Cor0049220.1,Cor0049230.1,Cor0135440.1	Cor0049220.1,Cor0049230.1,Cor0135440.1
GO:0031012	extracellular matrix	cellular_component	3/1153	20/15074	1.96105810928014	0.19356366162987	0.625831306751488	3	Cor0072460.1,Cor0148280.1,Cor0188370.1	Cor0072460.1,Cor0148280.1,Cor0188370.1
GO:0043288	apocarotenoid metabolic process	biological_process	3/1153	20/15074	1.96105810928014	0.19356366162987	0.625831306751488	3	Cor0014270.1,Cor0042460.1,Cor0204460.1	Cor0014270.1,Cor0042460.1,Cor0204460.1
GO:0044426	cell wall part	cellular_component	3/1153	20/15074	1.96105810928014	0.19356366162987	0.625831306751488	3	Cor0054880.1,Cor0096010.1,Cor0155310.1	Cor0054880.1,Cor0096010.1,Cor0155310.1
GO:0044462	external encapsulating structure part	cellular_component	3/1153	20/15074	1.96105810928014	0.19356366162987	0.625831306751488	3	Cor0054880.1,Cor0096010.1,Cor0155310.1	Cor0054880.1,Cor0096010.1,Cor0155310.1
[truncated: 2,491 more rows]
