# Supplementary material for: The ectomycorrhizal fungus Scleroderma bovista improves growth of hazelnut seedlings and plays a role in auxin signaling and transport
Source: Front Microbiol. 2024 Aug 7;15:1431120. doi: 10.3389/fmicb.2024.1431120 (PMC11335501; doi:10.3389/fmicb.2024.1431120)
Supplement: Supplementary file 7 [file Table_6.XLS]

TermID	Description	Category	GeneRatio	BgRatio	Enrich_factor	P_value	P_adjust	GeneCount	GeneIDs	GeneNames
GO:0044436	thylakoid part	cellular_component	45/905	300/15074	2.49845303867403	1.13070405260984e-08	1.49989751745127e-05	45	Cor0000540.1,Cor0002700.1,Cor0016330.1,Cor0017500.1,Cor0036510.1,Cor0036700.1,Cor0040570.1,Cor0055360.1,Cor0058780.1,Cor0067300.1,Cor0067480.1,Cor0071420.1,Cor0073870.1,Cor0074710.1,Cor0076820.1,Cor0078600.1,Cor0094020.1,Cor0102140.1,Cor0105640.1,Cor0105660.1,Cor0107270.1,Cor0122710.1,Cor0127220.1,Cor0131250.1,Cor0143340.1,Cor0145410.1,Cor0146030.1,Cor0147500.1,Cor0159980.1,Cor0161590.1,Cor016890…	Cor0000540.1,Cor0002700.1,Cor0016330.1,Cor0017500.1,Cor0036510.1,Cor0036700.1,Cor0040570.1,Cor0055360.1,Cor0058780.1,Cor0067300.1,Cor0067480.1,Cor0071420.1,Cor0073870.1,Cor0074710.1,Cor0076820.1,Cor0078600.1,Cor0094020.1,Cor0102140.1,Cor0105640.1,Cor0105660.1,Cor0107270.1,Cor0122710.1,Cor0127220.1,Cor0131250.1,Cor0143340.1,Cor0145410.1,Cor0146030.1,Cor0147500.1,Cor0159980.1,Cor0161590.1,Cor016890…
GO:0046906	tetrapyrrole binding	molecular_function	48/905	334/15074	2.39372746220267	1.49402523685893e-08	1.49989751745127e-05	48	Cor0000540.1,Cor0005320.1,Cor0009240.1,Cor0009690.1,Cor0015670.1,Cor0015700.1,Cor0016330.1,Cor0017500.1,Cor0021380.1,Cor0036700.1,Cor0037560.1,Cor0038780.1,Cor0041670.1,Cor0050370.1,Cor0056770.1,Cor0063450.1,Cor0065270.1,Cor0065450.1,Cor0069990.1,Cor0071470.1,Cor0071510.1,Cor0071520.1,Cor0076900.1,Cor0081390.1,Cor0094780.1,Cor0102710.1,Cor0102790.1,Cor0106060.1,Cor0107240.1,Cor0131250.1,Cor014541…	Cor0000540.1,Cor0005320.1,Cor0009240.1,Cor0009690.1,Cor0015670.1,Cor0015700.1,Cor0016330.1,Cor0017500.1,Cor0021380.1,Cor0036700.1,Cor0037560.1,Cor0038780.1,Cor0041670.1,Cor0050370.1,Cor0056770.1,Cor0063450.1,Cor0065270.1,Cor0065450.1,Cor0069990.1,Cor0071470.1,Cor0071510.1,Cor0071520.1,Cor0076900.1,Cor0081390.1,Cor0094780.1,Cor0102710.1,Cor0102790.1,Cor0106060.1,Cor0107240.1,Cor0131250.1,Cor014541…
GO:0034357	photosynthetic membrane	cellular_component	42/905	273/15074	2.56251593710157	1.65597296986064e-08	1.49989751745127e-05	42	Cor0000540.1,Cor0002700.1,Cor0016330.1,Cor0017500.1,Cor0036700.1,Cor0040570.1,Cor0055360.1,Cor0058780.1,Cor0067300.1,Cor0067480.1,Cor0071420.1,Cor0073870.1,Cor0074710.1,Cor0076820.1,Cor0078600.1,Cor0102140.1,Cor0105640.1,Cor0105660.1,Cor0107270.1,Cor0122710.1,Cor0127220.1,Cor0131250.1,Cor0143340.1,Cor0145410.1,Cor0147500.1,Cor0159980.1,Cor0161590.1,Cor0168900.1,Cor0171840.1,Cor0176380.1,Cor017693…	Cor0000540.1,Cor0002700.1,Cor0016330.1,Cor0017500.1,Cor0036700.1,Cor0040570.1,Cor0055360.1,Cor0058780.1,Cor0067300.1,Cor0067480.1,Cor0071420.1,Cor0073870.1,Cor0074710.1,Cor0076820.1,Cor0078600.1,Cor0102140.1,Cor0105640.1,Cor0105660.1,Cor0107270.1,Cor0122710.1,Cor0127220.1,Cor0131250.1,Cor0143340.1,Cor0145410.1,Cor0147500.1,Cor0159980.1,Cor0161590.1,Cor0168900.1,Cor0171840.1,Cor0176380.1,Cor017693…
GO:0042651	thylakoid membrane	cellular_component	42/905	273/15074	2.56251593710157	1.65597296986064e-08	1.49989751745127e-05	42	Cor0000540.1,Cor0002700.1,Cor0016330.1,Cor0017500.1,Cor0036700.1,Cor0040570.1,Cor0055360.1,Cor0058780.1,Cor0067300.1,Cor0067480.1,Cor0071420.1,Cor0073870.1,Cor0074710.1,Cor0076820.1,Cor0078600.1,Cor0102140.1,Cor0105640.1,Cor0105660.1,Cor0107270.1,Cor0122710.1,Cor0127220.1,Cor0131250.1,Cor0143340.1,Cor0145410.1,Cor0147500.1,Cor0159980.1,Cor0161590.1,Cor0168900.1,Cor0171840.1,Cor0176380.1,Cor017693…	Cor0000540.1,Cor0002700.1,Cor0016330.1,Cor0017500.1,Cor0036700.1,Cor0040570.1,Cor0055360.1,Cor0058780.1,Cor0067300.1,Cor0067480.1,Cor0071420.1,Cor0073870.1,Cor0074710.1,Cor0076820.1,Cor0078600.1,Cor0102140.1,Cor0105640.1,Cor0105660.1,Cor0107270.1,Cor0122710.1,Cor0127220.1,Cor0131250.1,Cor0143340.1,Cor0145410.1,Cor0147500.1,Cor0159980.1,Cor0161590.1,Cor0168900.1,Cor0171840.1,Cor0176380.1,Cor017693…
GO:0009535	chloroplast thylakoid membrane	cellular_component	39/905	260/15074	2.49845303867403	1.07510440550129e-07	6.49183876855196e-05	39	Cor0000540.1,Cor0002700.1,Cor0016330.1,Cor0017500.1,Cor0036700.1,Cor0040570.1,Cor0055360.1,Cor0058780.1,Cor0067300.1,Cor0067480.1,Cor0071420.1,Cor0073870.1,Cor0076820.1,Cor0078600.1,Cor0102140.1,Cor0105640.1,Cor0105660.1,Cor0107270.1,Cor0122710.1,Cor0127220.1,Cor0131250.1,Cor0143340.1,Cor0145410.1,Cor0147500.1,Cor0159980.1,Cor0161590.1,Cor0168900.1,Cor0171840.1,Cor0176380.1,Cor0176930.1,Cor017921…	Cor0000540.1,Cor0002700.1,Cor0016330.1,Cor0017500.1,Cor0036700.1,Cor0040570.1,Cor0055360.1,Cor0058780.1,Cor0067300.1,Cor0067480.1,Cor0071420.1,Cor0073870.1,Cor0076820.1,Cor0078600.1,Cor0102140.1,Cor0105640.1,Cor0105660.1,Cor0107270.1,Cor0122710.1,Cor0127220.1,Cor0131250.1,Cor0143340.1,Cor0145410.1,Cor0147500.1,Cor0159980.1,Cor0161590.1,Cor0168900.1,Cor0171840.1,Cor0176380.1,Cor0176930.1,Cor017921…
GO:0055035	plastid thylakoid membrane	cellular_component	39/905	260/15074	2.49845303867403	1.07510440550129e-07	6.49183876855196e-05	39	Cor0000540.1,Cor0002700.1,Cor0016330.1,Cor0017500.1,Cor0036700.1,Cor0040570.1,Cor0055360.1,Cor0058780.1,Cor0067300.1,Cor0067480.1,Cor0071420.1,Cor0073870.1,Cor0076820.1,Cor0078600.1,Cor0102140.1,Cor0105640.1,Cor0105660.1,Cor0107270.1,Cor0122710.1,Cor0127220.1,Cor0131250.1,Cor0143340.1,Cor0145410.1,Cor0147500.1,Cor0159980.1,Cor0161590.1,Cor0168900.1,Cor0171840.1,Cor0176380.1,Cor0176930.1,Cor017921…	Cor0000540.1,Cor0002700.1,Cor0016330.1,Cor0017500.1,Cor0036700.1,Cor0040570.1,Cor0055360.1,Cor0058780.1,Cor0067300.1,Cor0067480.1,Cor0071420.1,Cor0073870.1,Cor0076820.1,Cor0078600.1,Cor0102140.1,Cor0105640.1,Cor0105660.1,Cor0107270.1,Cor0122710.1,Cor0127220.1,Cor0131250.1,Cor0143340.1,Cor0145410.1,Cor0147500.1,Cor0159980.1,Cor0161590.1,Cor0168900.1,Cor0171840.1,Cor0176380.1,Cor0176930.1,Cor017921…
GO:0009579	thylakoid	cellular_component	50/905	384/15074	2.16879604051565	1.84129826719115e-07	9.5300337457622e-05	50	Cor0000540.1,Cor0002700.1,Cor0016330.1,Cor0017500.1,Cor0036510.1,Cor0036700.1,Cor0040570.1,Cor0041470.1,Cor0055360.1,Cor0058780.1,Cor0067300.1,Cor0067480.1,Cor0071420.1,Cor0073870.1,Cor0074710.1,Cor0076820.1,Cor0078600.1,Cor0094020.1,Cor0095780.1,Cor0102140.1,Cor0105640.1,Cor0105660.1,Cor0107270.1,Cor0122710.1,Cor0127220.1,Cor0131250.1,Cor0143340.1,Cor0145410.1,Cor0146030.1,Cor0147500.1,Cor015998…	Cor0000540.1,Cor0002700.1,Cor0016330.1,Cor0017500.1,Cor0036510.1,Cor0036700.1,Cor0040570.1,Cor0041470.1,Cor0055360.1,Cor0058780.1,Cor0067300.1,Cor0067480.1,Cor0071420.1,Cor0073870.1,Cor0074710.1,Cor0076820.1,Cor0078600.1,Cor0094020.1,Cor0095780.1,Cor0102140.1,Cor0105640.1,Cor0105660.1,Cor0107270.1,Cor0122710.1,Cor0127220.1,Cor0131250.1,Cor0143340.1,Cor0145410.1,Cor0146030.1,Cor0147500.1,Cor015998…
GO:0009534	chloroplast thylakoid	cellular_component	46/905	344/15074	2.22730309649236	2.63548520673673e-07	0.000100859256016043	46	Cor0000540.1,Cor0002700.1,Cor0016330.1,Cor0017500.1,Cor0036510.1,Cor0036700.1,Cor0040570.1,Cor0041470.1,Cor0055360.1,Cor0058780.1,Cor0067300.1,Cor0067480.1,Cor0071420.1,Cor0073870.1,Cor0074710.1,Cor0076820.1,Cor0078600.1,Cor0094020.1,Cor0095780.1,Cor0102140.1,Cor0105640.1,Cor0105660.1,Cor0107270.1,Cor0122710.1,Cor0127220.1,Cor0131250.1,Cor0143340.1,Cor0145410.1,Cor0146030.1,Cor0147500.1,Cor015998…	Cor0000540.1,Cor0002700.1,Cor0016330.1,Cor0017500.1,Cor0036510.1,Cor0036700.1,Cor0040570.1,Cor0041470.1,Cor0055360.1,Cor0058780.1,Cor0067300.1,Cor0067480.1,Cor0071420.1,Cor0073870.1,Cor0074710.1,Cor0076820.1,Cor0078600.1,Cor0094020.1,Cor0095780.1,Cor0102140.1,Cor0105640.1,Cor0105660.1,Cor0107270.1,Cor0122710.1,Cor0127220.1,Cor0131250.1,Cor0143340.1,Cor0145410.1,Cor0146030.1,Cor0147500.1,Cor015998…
GO:0031976	plastid thylakoid	cellular_component	46/905	344/15074	2.22730309649236	2.63548520673673e-07	0.000100859256016043	46	Cor0000540.1,Cor0002700.1,Cor0016330.1,Cor0017500.1,Cor0036510.1,Cor0036700.1,Cor0040570.1,Cor0041470.1,Cor0055360.1,Cor0058780.1,Cor0067300.1,Cor0067480.1,Cor0071420.1,Cor0073870.1,Cor0074710.1,Cor0076820.1,Cor0078600.1,Cor0094020.1,Cor0095780.1,Cor0102140.1,Cor0105640.1,Cor0105660.1,Cor0107270.1,Cor0122710.1,Cor0127220.1,Cor0131250.1,Cor0143340.1,Cor0145410.1,Cor0146030.1,Cor0147500.1,Cor015998…	Cor0000540.1,Cor0002700.1,Cor0016330.1,Cor0017500.1,Cor0036510.1,Cor0036700.1,Cor0040570.1,Cor0041470.1,Cor0055360.1,Cor0058780.1,Cor0067300.1,Cor0067480.1,Cor0071420.1,Cor0073870.1,Cor0074710.1,Cor0076820.1,Cor0078600.1,Cor0094020.1,Cor0095780.1,Cor0102140.1,Cor0105640.1,Cor0105660.1,Cor0107270.1,Cor0122710.1,Cor0127220.1,Cor0131250.1,Cor0143340.1,Cor0145410.1,Cor0146030.1,Cor0147500.1,Cor015998…
GO:0009800	cinnamic acid biosynthetic process	biological_process	6/905	7/15074	14.2768745067088	3.06224624945205e-07	0.000100859256016043	6	Cor0002740.1,Cor0017200.1,Cor0017220.1,Cor0053040.1,Cor0132440.1,Cor0132450.1	Cor0002740.1,Cor0017200.1,Cor0017220.1,Cor0053040.1,Cor0132440.1,Cor0132450.1
GO:0009803	cinnamic acid metabolic process	biological_process	6/905	7/15074	14.2768745067088	3.06224624945205e-07	0.000100859256016043	6	Cor0002740.1,Cor0017200.1,Cor0017220.1,Cor0053040.1,Cor0132440.1,Cor0132450.1	Cor0002740.1,Cor0017200.1,Cor0017220.1,Cor0053040.1,Cor0132440.1,Cor0132450.1
GO:0009072	aromatic amino acid family metabolic process	biological_process	18/905	80/15074	3.74767955801105	8.95546912516032e-07	0.000270380538670465	18	Cor0002740.1,Cor0017200.1,Cor0017220.1,Cor0017460.1,Cor0041470.1,Cor0079680.1,Cor0090820.1,Cor0092230.1,Cor0108830.1,Cor0124930.1,Cor0132440.1,Cor0132450.1,Cor0133690.1,Cor0143360.1,Cor0159290.1,Cor0166460.1,Cor0200670.1,Cor0222230.1	Cor0002740.1,Cor0017200.1,Cor0017220.1,Cor0017460.1,Cor0041470.1,Cor0079680.1,Cor0090820.1,Cor0092230.1,Cor0108830.1,Cor0124930.1,Cor0132440.1,Cor0132450.1,Cor0133690.1,Cor0143360.1,Cor0159290.1,Cor0166460.1,Cor0200670.1,Cor0222230.1
GO:0006865	amino acid transport	biological_process	16/905	65/15074	4.10002549936252	1.00044390227705e-06	0.000278816019842289	16	Cor0004540.1,Cor0015630.1,Cor0015640.1,Cor0021280.1,Cor0029580.1,Cor0100280.1,Cor0103140.1,Cor0129700.1,Cor0149630.1,Cor0149890.1,Cor0159140.1,Cor0159170.1,Cor0168450.1,Cor0181810.1,Cor0197470.1,Cor0215290.1	Cor0004540.1,Cor0015630.1,Cor0015640.1,Cor0021280.1,Cor0029580.1,Cor0100280.1,Cor0103140.1,Cor0129700.1,Cor0149630.1,Cor0149890.1,Cor0159140.1,Cor0159170.1,Cor0168450.1,Cor0181810.1,Cor0197470.1,Cor0215290.1
GO:0005886	plasma membrane	cellular_component	202/905	2477/15074	1.358330006223	1.26794602173241e-06	0.000328126316909752	202	Cor0000520.1,Cor0000770.1,Cor0002520.1,Cor0004290.1,Cor0004900.1,Cor0006760.1,Cor0007520.1,Cor0011400.1,Cor0011830.1,Cor0012460.1,Cor0013340.1,Cor0015630.1,Cor0015640.1,Cor0018750.1,Cor0019530.1,Cor0021020.1,Cor0022500.1,Cor0024570.1,Cor0025410.1,Cor0026090.1,Cor0027810.1,Cor0028680.1,Cor0029580.1,Cor0030730.1,Cor0030900.1,Cor0031690.1,Cor0032950.1,Cor0033120.1,Cor0034250.1,Cor0034840.1,Cor003669…	Cor0000520.1,Cor0000770.1,Cor0002520.1,Cor0004290.1,Cor0004900.1,Cor0006760.1,Cor0007520.1,Cor0011400.1,Cor0011830.1,Cor0012460.1,Cor0013340.1,Cor0015630.1,Cor0015640.1,Cor0018750.1,Cor0019530.1,Cor0021020.1,Cor0022500.1,Cor0024570.1,Cor0025410.1,Cor0026090.1,Cor0027810.1,Cor0028680.1,Cor0029580.1,Cor0030730.1,Cor0030900.1,Cor0031690.1,Cor0032950.1,Cor0033120.1,Cor0034250.1,Cor0034840.1,Cor003669…
GO:0020037	heme binding	molecular_function	41/905	309/15074	2.21006633410216	1.43945262265355e-06	0.000347675790124921	41	Cor0005320.1,Cor0009240.1,Cor0009690.1,Cor0015670.1,Cor0015700.1,Cor0016330.1,Cor0021380.1,Cor0036700.1,Cor0037560.1,Cor0038780.1,Cor0041670.1,Cor0050370.1,Cor0063450.1,Cor0065270.1,Cor0065450.1,Cor0069990.1,Cor0071470.1,Cor0071510.1,Cor0071520.1,Cor0076900.1,Cor0081390.1,Cor0094780.1,Cor0102710.1,Cor0102790.1,Cor0106060.1,Cor0107240.1,Cor0145410.1,Cor0145640.1,Cor0149120.1,Cor0152260.1,Cor015227…	Cor0005320.1,Cor0009240.1,Cor0009690.1,Cor0015670.1,Cor0015700.1,Cor0016330.1,Cor0021380.1,Cor0036700.1,Cor0037560.1,Cor0038780.1,Cor0041670.1,Cor0050370.1,Cor0063450.1,Cor0065270.1,Cor0065450.1,Cor0069990.1,Cor0071470.1,Cor0071510.1,Cor0071520.1,Cor0076900.1,Cor0081390.1,Cor0094780.1,Cor0102710.1,Cor0102790.1,Cor0106060.1,Cor0107240.1,Cor0145410.1,Cor0145640.1,Cor0149120.1,Cor0152260.1,Cor015227…
GO:0015171	amino acid transmembrane transporter activity	molecular_function	18/905	83/15074	3.61222126073354	1.58803387728668e-06	0.000359590421088103	18	Cor0004540.1,Cor0015630.1,Cor0015640.1,Cor0021280.1,Cor0029580.1,Cor0045100.1,Cor0103140.1,Cor0149630.1,Cor0149890.1,Cor0159140.1,Cor0159170.1,Cor0164840.1,Cor0164920.1,Cor0164930.1,Cor0164950.1,Cor0181810.1,Cor0197470.1,Cor0215290.1	Cor0004540.1,Cor0015630.1,Cor0015640.1,Cor0021280.1,Cor0029580.1,Cor0045100.1,Cor0103140.1,Cor0149630.1,Cor0149890.1,Cor0159140.1,Cor0159170.1,Cor0164840.1,Cor0164920.1,Cor0164930.1,Cor0164950.1,Cor0181810.1,Cor0197470.1,Cor0215290.1
GO:0044550	secondary metabolite biosynthetic process	biological_process	30/905	202/15074	2.47371587987528	3.84313733270414e-06	0.000819040385669829	30	Cor0002740.1,Cor0005320.1,Cor0009240.1,Cor0009690.1,Cor0017200.1,Cor0017220.1,Cor0020760.1,Cor0021380.1,Cor0037560.1,Cor0046320.1,Cor0053040.1,Cor0065450.1,Cor0071470.1,Cor0071510.1,Cor0071520.1,Cor0072440.1,Cor0076900.1,Cor0100650.1,Cor0105400.1,Cor0116780.1,Cor0116790.1,Cor0132440.1,Cor0132450.1,Cor0136580.1,Cor0172280.1,Cor0180810.1,Cor0181390.1,Cor0185250.1,Cor0205980.1,Cor0214450.1	Cor0002740.1,Cor0005320.1,Cor0009240.1,Cor0009690.1,Cor0017200.1,Cor0017220.1,Cor0020760.1,Cor0021380.1,Cor0037560.1,Cor0046320.1,Cor0053040.1,Cor0065450.1,Cor0071470.1,Cor0071510.1,Cor0071520.1,Cor0072440.1,Cor0076900.1,Cor0100650.1,Cor0105400.1,Cor0116780.1,Cor0116790.1,Cor0132440.1,Cor0132450.1,Cor0136580.1,Cor0172280.1,Cor0180810.1,Cor0181390.1,Cor0185250.1,Cor0205980.1,Cor0214450.1
GO:0045548	phenylalanine ammonia-lyase activity	molecular_function	5/905	6/15074	13.8802946593002	4.40109940091571e-06	0.000860695325626217	5	Cor0002740.1,Cor0017200.1,Cor0017220.1,Cor0132440.1,Cor0132450.1	Cor0002740.1,Cor0017200.1,Cor0017220.1,Cor0132440.1,Cor0132450.1
GO:0071944	cell periphery	cellular_component	230/905	2942/15074	1.30216224540002	4.51372100107594e-06	0.000860695325626217	230	Cor0000520.1,Cor0000770.1,Cor0002520.1,Cor0004290.1,Cor0004900.1,Cor0005880.1,Cor0006760.1,Cor0007520.1,Cor0010670.1,Cor0011400.1,Cor0011830.1,Cor0012460.1,Cor0013340.1,Cor0015630.1,Cor0015640.1,Cor0018750.1,Cor0019150.1,Cor0019530.1,Cor0021020.1,Cor0021380.1,Cor0022500.1,Cor0024570.1,Cor0025410.1,Cor0025690.1,Cor0025720.1,Cor0025890.1,Cor0025920.1,Cor0026090.1,Cor0027810.1,Cor0028680.1,Cor002958…	Cor0000520.1,Cor0000770.1,Cor0002520.1,Cor0004290.1,Cor0004900.1,Cor0005880.1,Cor0006760.1,Cor0007520.1,Cor0010670.1,Cor0011400.1,Cor0011830.1,Cor0012460.1,Cor0013340.1,Cor0015630.1,Cor0015640.1,Cor0018750.1,Cor0019150.1,Cor0019530.1,Cor0021020.1,Cor0021380.1,Cor0022500.1,Cor0024570.1,Cor0025410.1,Cor0025690.1,Cor0025720.1,Cor0025890.1,Cor0025920.1,Cor0026090.1,Cor0027810.1,Cor0028680.1,Cor002958…
GO:0006558	L-phenylalanine metabolic process	biological_process	9/905	24/15074	6.24613259668508	5.60947732852757e-06	0.000967768398155018	9	Cor0002740.1,Cor0017200.1,Cor0017220.1,Cor0079680.1,Cor0132440.1,Cor0132450.1,Cor0159290.1,Cor0166460.1,Cor0222230.1	Cor0002740.1,Cor0017200.1,Cor0017220.1,Cor0079680.1,Cor0132440.1,Cor0132450.1,Cor0159290.1,Cor0166460.1,Cor0222230.1
GO:1902221	erythrose 4-phosphate/phosphoenolpyruvate family amino acid metabolic process	biological_process	9/905	24/15074	6.24613259668508	5.60947732852757e-06	0.000967768398155018	9	Cor0002740.1,Cor0017200.1,Cor0017220.1,Cor0079680.1,Cor0132440.1,Cor0132450.1,Cor0159290.1,Cor0166460.1,Cor0222230.1	Cor0002740.1,Cor0017200.1,Cor0017220.1,Cor0079680.1,Cor0132440.1,Cor0132450.1,Cor0159290.1,Cor0166460.1,Cor0222230.1
GO:0009521	photosystem	cellular_component	14/905	58/15074	4.02049914269385	6.06407121983565e-06	0.000998642274066571	14	Cor0000540.1,Cor0017500.1,Cor0055360.1,Cor0058780.1,Cor0074710.1,Cor0078600.1,Cor0102140.1,Cor0105660.1,Cor0131250.1,Cor0147500.1,Cor0176380.1,Cor0188490.1,Cor0194260.1,Cor0202740.1	Cor0000540.1,Cor0017500.1,Cor0055360.1,Cor0058780.1,Cor0074710.1,Cor0078600.1,Cor0102140.1,Cor0105660.1,Cor0131250.1,Cor0147500.1,Cor0176380.1,Cor0188490.1,Cor0194260.1,Cor0202740.1
GO:0019748	secondary metabolic process	biological_process	36/905	274/15074	2.18842601927653	7.81327008236854e-06	0.00123075989167049	36	Cor0002740.1,Cor0005320.1,Cor0007580.1,Cor0009240.1,Cor0009690.1,Cor0017200.1,Cor0017220.1,Cor0020760.1,Cor0021380.1,Cor0029870.1,Cor0037560.1,Cor0046320.1,Cor0047130.1,Cor0053040.1,Cor0065450.1,Cor0071470.1,Cor0071510.1,Cor0071520.1,Cor0072440.1,Cor0076900.1,Cor0077560.1,Cor0100650.1,Cor0105400.1,Cor0116780.1,Cor0116790.1,Cor0132440.1,Cor0132450.1,Cor0136580.1,Cor0153140.1,Cor0161870.1,Cor017228…	Cor0002740.1,Cor0005320.1,Cor0007580.1,Cor0009240.1,Cor0009690.1,Cor0017200.1,Cor0017220.1,Cor0020760.1,Cor0021380.1,Cor0029870.1,Cor0037560.1,Cor0046320.1,Cor0047130.1,Cor0053040.1,Cor0065450.1,Cor0071470.1,Cor0071510.1,Cor0071520.1,Cor0072440.1,Cor0076900.1,Cor0077560.1,Cor0100650.1,Cor0105400.1,Cor0116780.1,Cor0116790.1,Cor0132440.1,Cor0132450.1,Cor0136580.1,Cor0153140.1,Cor0161870.1,Cor017228…
GO:0050896	response to stimulus	biological_process	324/905	4423/15074	1.22013532976168	8.8658913088846e-06	0.0013383801755037	324	Cor0000350.1,Cor0000520.1,Cor0000540.1,Cor0002040.1,Cor0002520.1,Cor0002700.1,Cor0002720.1,Cor0004570.1,Cor0005130.1,Cor0005940.1,Cor0005980.1,Cor0007580.1,Cor0007900.1,Cor0008130.1,Cor0008200.1,Cor0009050.1,Cor0009720.1,Cor0010510.1,Cor0011830.1,Cor0012460.1,Cor0013340.1,Cor0015050.1,Cor0015850.1,Cor0016330.1,Cor0016660.1,Cor0017500.1,Cor0019400.1,Cor0019530.1,Cor0021020.1,Cor0021380.1,Cor002152…	Cor0000350.1,Cor0000520.1,Cor0000540.1,Cor0002040.1,Cor0002520.1,Cor0002700.1,Cor0002720.1,Cor0004570.1,Cor0005130.1,Cor0005940.1,Cor0005980.1,Cor0007580.1,Cor0007900.1,Cor0008130.1,Cor0008200.1,Cor0009050.1,Cor0009720.1,Cor0010510.1,Cor0011830.1,Cor0012460.1,Cor0013340.1,Cor0015050.1,Cor0015850.1,Cor0016330.1,Cor0016660.1,Cor0017500.1,Cor0019400.1,Cor0019530.1,Cor0021020.1,Cor0021380.1,Cor002152…
GO:0009628	response to abiotic stimulus	biological_process	127/905	1463/15074	1.44590355849443	1.02606714170728e-05	0.00147013882535414	127	Cor0000350.1,Cor0000540.1,Cor0002700.1,Cor0002720.1,Cor0004570.1,Cor0005130.1,Cor0007580.1,Cor0007900.1,Cor0008200.1,Cor0009720.1,Cor0010510.1,Cor0013340.1,Cor0017500.1,Cor0021520.1,Cor0022460.1,Cor0022990.1,Cor0024570.1,Cor0024710.1,Cor0025180.1,Cor0030730.1,Cor0031950.1,Cor0032160.1,Cor0032950.1,Cor0033120.1,Cor0036790.1,Cor0039440.1,Cor0039920.1,Cor0041240.1,Cor0043740.1,Cor0046660.1,Cor005045…	Cor0000350.1,Cor0000540.1,Cor0002700.1,Cor0002720.1,Cor0004570.1,Cor0005130.1,Cor0007580.1,Cor0007900.1,Cor0008200.1,Cor0009720.1,Cor0010510.1,Cor0013340.1,Cor0017500.1,Cor0021520.1,Cor0022460.1,Cor0022990.1,Cor0024570.1,Cor0024710.1,Cor0025180.1,Cor0030730.1,Cor0031950.1,Cor0032160.1,Cor0032950.1,Cor0033120.1,Cor0036790.1,Cor0039440.1,Cor0039920.1,Cor0041240.1,Cor0043740.1,Cor0046660.1,Cor005045…
GO:0016773	phosphotransferase activity, alcohol group as acceptor	molecular_function	106/905	1172/15074	1.50646201421756	1.08189022723915e-05	0.00147013882535414	106	Cor0000520.1,Cor0004900.1,Cor0005130.1,Cor0011400.1,Cor0011850.1,Cor0019530.1,Cor0025410.1,Cor0027810.1,Cor0028680.1,Cor0029560.1,Cor0034100.1,Cor0034840.1,Cor0037790.1,Cor0039180.1,Cor0041740.1,Cor0042140.1,Cor0042150.1,Cor0044100.1,Cor0044110.1,Cor0044150.1,Cor0044220.1,Cor0044290.1,Cor0044310.1,Cor0044320.1,Cor0047440.1,Cor0049750.1,Cor0049760.1,Cor0051140.1,Cor0051200.1,Cor0051410.1,Cor005253…	Cor0000520.1,Cor0004900.1,Cor0005130.1,Cor0011400.1,Cor0011850.1,Cor0019530.1,Cor0025410.1,Cor0027810.1,Cor0028680.1,Cor0029560.1,Cor0034100.1,Cor0034840.1,Cor0037790.1,Cor0039180.1,Cor0041740.1,Cor0042140.1,Cor0042150.1,Cor0044100.1,Cor0044110.1,Cor0044150.1,Cor0044220.1,Cor0044290.1,Cor0044310.1,Cor0044320.1,Cor0047440.1,Cor0049750.1,Cor0049760.1,Cor0051140.1,Cor0051200.1,Cor0051410.1,Cor005253…
GO:0043436	oxoacid metabolic process	biological_process	85/905	888/15074	1.59435817032502	1.09560442408396e-05	0.00147013882535414	85	Cor0002740.1,Cor0005130.1,Cor0007580.1,Cor0009020.1,Cor0011830.1,Cor0013830.1,Cor0016330.1,Cor0017110.1,Cor0017200.1,Cor0017220.1,Cor0017460.1,Cor0024330.1,Cor0027240.1,Cor0031750.1,Cor0037080.1,Cor0039920.1,Cor0039930.1,Cor0041470.1,Cor0041670.1,Cor0045090.1,Cor0046390.1,Cor0047130.1,Cor0051140.1,Cor0053040.1,Cor0054280.1,Cor0056080.1,Cor0057470.1,Cor0059940.1,Cor0062290.1,Cor0063440.1,Cor006384…	Cor0002740.1,Cor0005130.1,Cor0007580.1,Cor0009020.1,Cor0011830.1,Cor0013830.1,Cor0016330.1,Cor0017110.1,Cor0017200.1,Cor0017220.1,Cor0017460.1,Cor0024330.1,Cor0027240.1,Cor0031750.1,Cor0037080.1,Cor0039920.1,Cor0039930.1,Cor0041470.1,Cor0041670.1,Cor0045090.1,Cor0046390.1,Cor0047130.1,Cor0051140.1,Cor0053040.1,Cor0054280.1,Cor0056080.1,Cor0057470.1,Cor0059940.1,Cor0062290.1,Cor0063440.1,Cor006384…
GO:0009607	response to biotic stimulus	biological_process	91/905	970/15074	1.56260636783049	1.17612532002376e-05	0.00148325511897811	91	Cor0002700.1,Cor0002720.1,Cor0005130.1,Cor0005940.1,Cor0005980.1,Cor0009050.1,Cor0011830.1,Cor0016660.1,Cor0019400.1,Cor0021520.1,Cor0022990.1,Cor0032160.1,Cor0036690.1,Cor0037080.1,Cor0037920.1,Cor0039920.1,Cor0043740.1,Cor0044110.1,Cor0044150.1,Cor0046020.1,Cor0046390.1,Cor0047130.1,Cor0047440.1,Cor0051300.1,Cor0054850.1,Cor0054870.1,Cor0055250.1,Cor0064100.1,Cor0067240.1,Cor0067480.1,Cor007105…	Cor0002700.1,Cor0002720.1,Cor0005130.1,Cor0005940.1,Cor0005980.1,Cor0009050.1,Cor0011830.1,Cor0016660.1,Cor0019400.1,Cor0021520.1,Cor0022990.1,Cor0032160.1,Cor0036690.1,Cor0037080.1,Cor0037920.1,Cor0039920.1,Cor0043740.1,Cor0044110.1,Cor0044150.1,Cor0046020.1,Cor0046390.1,Cor0047130.1,Cor0047440.1,Cor0051300.1,Cor0054850.1,Cor0054870.1,Cor0055250.1,Cor0064100.1,Cor0067240.1,Cor0067480.1,Cor007105…
GO:0009523	photosystem II	cellular_component	12/905	46/15074	4.3451357194331	1.18725913470508e-05	0.00148325511897811	12	Cor0000540.1,Cor0017500.1,Cor0055360.1,Cor0074710.1,Cor0078600.1,Cor0102140.1,Cor0105660.1,Cor0131250.1,Cor0147500.1,Cor0176380.1,Cor0188490.1,Cor0194260.1	Cor0000540.1,Cor0017500.1,Cor0055360.1,Cor0074710.1,Cor0078600.1,Cor0102140.1,Cor0105660.1,Cor0131250.1,Cor0147500.1,Cor0176380.1,Cor0188490.1,Cor0194260.1
GO:0006082	organic acid metabolic process	biological_process	85/905	891/15074	1.58898996099733	1.24451902460132e-05	0.00150296414204353	85	Cor0002740.1,Cor0005130.1,Cor0007580.1,Cor0009020.1,Cor0011830.1,Cor0013830.1,Cor0016330.1,Cor0017110.1,Cor0017200.1,Cor0017220.1,Cor0017460.1,Cor0024330.1,Cor0027240.1,Cor0031750.1,Cor0037080.1,Cor0039920.1,Cor0039930.1,Cor0041470.1,Cor0041670.1,Cor0045090.1,Cor0046390.1,Cor0047130.1,Cor0051140.1,Cor0053040.1,Cor0054280.1,Cor0056080.1,Cor0057470.1,Cor0059940.1,Cor0062290.1,Cor0063440.1,Cor006384…	Cor0002740.1,Cor0005130.1,Cor0007580.1,Cor0009020.1,Cor0011830.1,Cor0013830.1,Cor0016330.1,Cor0017110.1,Cor0017200.1,Cor0017220.1,Cor0017460.1,Cor0024330.1,Cor0027240.1,Cor0031750.1,Cor0037080.1,Cor0039920.1,Cor0039930.1,Cor0041470.1,Cor0041670.1,Cor0045090.1,Cor0046390.1,Cor0047130.1,Cor0051140.1,Cor0053040.1,Cor0054280.1,Cor0056080.1,Cor0057470.1,Cor0059940.1,Cor0062290.1,Cor0063440.1,Cor006384…
GO:0006952	defense response	biological_process	107/905	1193/15074	1.49390598009568	1.40897433391629e-05	0.00164668193928346	107	Cor0002700.1,Cor0002720.1,Cor0005130.1,Cor0005940.1,Cor0005980.1,Cor0009720.1,Cor0016330.1,Cor0016660.1,Cor0019400.1,Cor0021520.1,Cor0023020.1,Cor0032160.1,Cor0034100.1,Cor0037080.1,Cor0037920.1,Cor0039920.1,Cor0043740.1,Cor0044110.1,Cor0044150.1,Cor0046020.1,Cor0046390.1,Cor0047130.1,Cor0047440.1,Cor0051300.1,Cor0054850.1,Cor0054870.1,Cor0055250.1,Cor0056070.1,Cor0064100.1,Cor0067240.1,Cor006748…	Cor0002700.1,Cor0002720.1,Cor0005130.1,Cor0005940.1,Cor0005980.1,Cor0009720.1,Cor0016330.1,Cor0016660.1,Cor0019400.1,Cor0021520.1,Cor0023020.1,Cor0032160.1,Cor0034100.1,Cor0037080.1,Cor0037920.1,Cor0039920.1,Cor0043740.1,Cor0044110.1,Cor0044150.1,Cor0046020.1,Cor0046390.1,Cor0047130.1,Cor0047440.1,Cor0051300.1,Cor0054850.1,Cor0054870.1,Cor0055250.1,Cor0056070.1,Cor0064100.1,Cor0067240.1,Cor006748…
GO:0004672	protein kinase activity	molecular_function	96/905	1045/15074	1.53015305717836	1.56961930551924e-05	0.00177710335746756	96	Cor0000520.1,Cor0004900.1,Cor0005130.1,Cor0011400.1,Cor0011850.1,Cor0019530.1,Cor0025410.1,Cor0027810.1,Cor0028680.1,Cor0034100.1,Cor0034840.1,Cor0039180.1,Cor0041740.1,Cor0042140.1,Cor0042150.1,Cor0044100.1,Cor0044110.1,Cor0044150.1,Cor0044220.1,Cor0044290.1,Cor0044310.1,Cor0044320.1,Cor0047440.1,Cor0049750.1,Cor0049760.1,Cor0051200.1,Cor0051410.1,Cor0052530.1,Cor0054850.1,Cor0054870.1,Cor005525…	Cor0000520.1,Cor0004900.1,Cor0005130.1,Cor0011400.1,Cor0011850.1,Cor0019530.1,Cor0025410.1,Cor0027810.1,Cor0028680.1,Cor0034100.1,Cor0034840.1,Cor0039180.1,Cor0041740.1,Cor0042140.1,Cor0042150.1,Cor0044100.1,Cor0044110.1,Cor0044150.1,Cor0044220.1,Cor0044290.1,Cor0044310.1,Cor0044320.1,Cor0047440.1,Cor0049750.1,Cor0049760.1,Cor0051200.1,Cor0051410.1,Cor0052530.1,Cor0054850.1,Cor0054870.1,Cor005525…
GO:0016301	kinase activity	molecular_function	110/905	1244/15074	1.47282869375211	1.96676118920935e-05	0.0021592653904562	110	Cor0000520.1,Cor0004900.1,Cor0005130.1,Cor0011400.1,Cor0011850.1,Cor0019530.1,Cor0025410.1,Cor0027810.1,Cor0028680.1,Cor0029560.1,Cor0034100.1,Cor0034840.1,Cor0037790.1,Cor0039180.1,Cor0040830.1,Cor0041740.1,Cor0042140.1,Cor0042150.1,Cor0044100.1,Cor0044110.1,Cor0044150.1,Cor0044220.1,Cor0044290.1,Cor0044310.1,Cor0044320.1,Cor0047440.1,Cor0049750.1,Cor0049760.1,Cor0051140.1,Cor0051200.1,Cor005141…	Cor0000520.1,Cor0004900.1,Cor0005130.1,Cor0011400.1,Cor0011850.1,Cor0019530.1,Cor0025410.1,Cor0027810.1,Cor0028680.1,Cor0029560.1,Cor0034100.1,Cor0034840.1,Cor0037790.1,Cor0039180.1,Cor0040830.1,Cor0041740.1,Cor0042140.1,Cor0042150.1,Cor0044100.1,Cor0044110.1,Cor0044150.1,Cor0044220.1,Cor0044290.1,Cor0044310.1,Cor0044320.1,Cor0047440.1,Cor0049750.1,Cor0049760.1,Cor0051140.1,Cor0051200.1,Cor005141…
GO:0016491	oxidoreductase activity	molecular_function	121/905	1406/15074	1.43344152527055	2.54212812341725e-05	0.00263370443908076	121	Cor0000350.1,Cor0001270.1,Cor0004290.1,Cor0005320.1,Cor0005880.1,Cor0006760.1,Cor0009020.1,Cor0009240.1,Cor0009690.1,Cor0010810.1,Cor0015670.1,Cor0015700.1,Cor0016330.1,Cor0021380.1,Cor0021520.1,Cor0024330.1,Cor0025260.1,Cor0027370.1,Cor0029870.1,Cor0031600.1,Cor0037080.1,Cor0037560.1,Cor0038780.1,Cor0041670.1,Cor0045090.1,Cor0046020.1,Cor0046390.1,Cor0050370.1,Cor0052510.1,Cor0054280.1,Cor006345…	Cor0000350.1,Cor0001270.1,Cor0004290.1,Cor0005320.1,Cor0005880.1,Cor0006760.1,Cor0009020.1,Cor0009240.1,Cor0009690.1,Cor0010810.1,Cor0015670.1,Cor0015700.1,Cor0016330.1,Cor0021380.1,Cor0021520.1,Cor0024330.1,Cor0025260.1,Cor0027370.1,Cor0029870.1,Cor0031600.1,Cor0037080.1,Cor0037560.1,Cor0038780.1,Cor0041670.1,Cor0045090.1,Cor0046020.1,Cor0046390.1,Cor0050370.1,Cor0052510.1,Cor0054280.1,Cor006345…
GO:0019752	carboxylic acid metabolic process	biological_process	79/905	828/15074	1.58919315664451	2.54429079127316e-05	0.00263370443908076	79	Cor0002740.1,Cor0005130.1,Cor0009020.1,Cor0013830.1,Cor0016330.1,Cor0017110.1,Cor0017200.1,Cor0017220.1,Cor0017460.1,Cor0024330.1,Cor0027240.1,Cor0031750.1,Cor0037080.1,Cor0039920.1,Cor0039930.1,Cor0041470.1,Cor0041670.1,Cor0046390.1,Cor0051140.1,Cor0053040.1,Cor0054280.1,Cor0056080.1,Cor0057470.1,Cor0059940.1,Cor0062290.1,Cor0063440.1,Cor0063840.1,Cor0064230.1,Cor0069790.1,Cor0071050.1,Cor007106…	Cor0002740.1,Cor0005130.1,Cor0009020.1,Cor0013830.1,Cor0016330.1,Cor0017110.1,Cor0017200.1,Cor0017220.1,Cor0017460.1,Cor0024330.1,Cor0027240.1,Cor0031750.1,Cor0037080.1,Cor0039920.1,Cor0039930.1,Cor0041470.1,Cor0041670.1,Cor0046390.1,Cor0051140.1,Cor0053040.1,Cor0054280.1,Cor0056080.1,Cor0057470.1,Cor0059940.1,Cor0062290.1,Cor0063440.1,Cor0063840.1,Cor0064230.1,Cor0069790.1,Cor0071050.1,Cor007106…
GO:0016054	organic acid catabolic process	biological_process	20/905	122/15074	2.73054976904266	3.70177119900506e-05	0.00362473433891766	20	Cor0002740.1,Cor0013830.1,Cor0017200.1,Cor0017220.1,Cor0027240.1,Cor0037080.1,Cor0041670.1,Cor0046390.1,Cor0064230.1,Cor0078640.1,Cor0108830.1,Cor0130710.1,Cor0132440.1,Cor0132450.1,Cor0143280.1,Cor0145640.1,Cor0166300.1,Cor0183990.1,Cor0189240.1,Cor0222230.1	Cor0002740.1,Cor0013830.1,Cor0017200.1,Cor0017220.1,Cor0027240.1,Cor0037080.1,Cor0041670.1,Cor0046390.1,Cor0064230.1,Cor0078640.1,Cor0108830.1,Cor0130710.1,Cor0132440.1,Cor0132450.1,Cor0143280.1,Cor0145640.1,Cor0166300.1,Cor0183990.1,Cor0189240.1,Cor0222230.1
GO:0046395	carboxylic acid catabolic process	biological_process	20/905	122/15074	2.73054976904266	3.70177119900506e-05	0.00362473433891766	20	Cor0002740.1,Cor0013830.1,Cor0017200.1,Cor0017220.1,Cor0027240.1,Cor0037080.1,Cor0041670.1,Cor0046390.1,Cor0064230.1,Cor0078640.1,Cor0108830.1,Cor0130710.1,Cor0132440.1,Cor0132450.1,Cor0143280.1,Cor0145640.1,Cor0166300.1,Cor0183990.1,Cor0189240.1,Cor0222230.1	Cor0002740.1,Cor0013830.1,Cor0017200.1,Cor0017220.1,Cor0027240.1,Cor0037080.1,Cor0041670.1,Cor0046390.1,Cor0064230.1,Cor0078640.1,Cor0108830.1,Cor0130710.1,Cor0132440.1,Cor0132450.1,Cor0143280.1,Cor0145640.1,Cor0166300.1,Cor0183990.1,Cor0189240.1,Cor0222230.1
GO:0051704	multi-organism process	biological_process	118/905	1378/15074	1.4263060404622	4.03842436983437e-05	0.00385031881366051	118	Cor0002700.1,Cor0002720.1,Cor0003600.1,Cor0005130.1,Cor0005940.1,Cor0005980.1,Cor0006760.1,Cor0007900.1,Cor0009050.1,Cor0011830.1,Cor0016660.1,Cor0019400.1,Cor0021520.1,Cor0022990.1,Cor0028680.1,Cor0032160.1,Cor0036690.1,Cor0037080.1,Cor0037920.1,Cor0039920.1,Cor0043740.1,Cor0044110.1,Cor0044150.1,Cor0045010.1,Cor0046020.1,Cor0046390.1,Cor0047130.1,Cor0047440.1,Cor0051300.1,Cor0054280.1,Cor005485…	Cor0002700.1,Cor0002720.1,Cor0003600.1,Cor0005130.1,Cor0005940.1,Cor0005980.1,Cor0006760.1,Cor0007900.1,Cor0009050.1,Cor0011830.1,Cor0016660.1,Cor0019400.1,Cor0021520.1,Cor0022990.1,Cor0028680.1,Cor0032160.1,Cor0036690.1,Cor0037080.1,Cor0037920.1,Cor0039920.1,Cor0043740.1,Cor0044110.1,Cor0044150.1,Cor0045010.1,Cor0046020.1,Cor0046390.1,Cor0047130.1,Cor0047440.1,Cor0051300.1,Cor0054280.1,Cor005485…
GO:0048037	cofactor binding	molecular_function	83/905	895/15074	1.54466742800704	4.38052429990732e-05	0.00404093035419765	83	Cor0000350.1,Cor0000540.1,Cor0005320.1,Cor0005880.1,Cor0009020.1,Cor0009240.1,Cor0009690.1,Cor0015670.1,Cor0015700.1,Cor0016330.1,Cor0017460.1,Cor0017500.1,Cor0021380.1,Cor0024850.1,Cor0027370.1,Cor0036700.1,Cor0037560.1,Cor0038780.1,Cor0041670.1,Cor0045090.1,Cor0050370.1,Cor0063450.1,Cor0065260.1,Cor0065270.1,Cor0065450.1,Cor0068740.1,Cor0069990.1,Cor0071470.1,Cor0071510.1,Cor0071520.1,Cor007690…	Cor0000350.1,Cor0000540.1,Cor0005320.1,Cor0005880.1,Cor0009020.1,Cor0009240.1,Cor0009690.1,Cor0015670.1,Cor0015700.1,Cor0016330.1,Cor0017460.1,Cor0017500.1,Cor0021380.1,Cor0024850.1,Cor0027370.1,Cor0036700.1,Cor0037560.1,Cor0038780.1,Cor0041670.1,Cor0045090.1,Cor0050370.1,Cor0063450.1,Cor0065260.1,Cor0065270.1,Cor0065450.1,Cor0068740.1,Cor0069990.1,Cor0071470.1,Cor0071510.1,Cor0071520.1,Cor007690…
GO:0004674	protein serine/threonine kinase activity	molecular_function	88/905	964/15074	1.52049700832168	4.56888881303907e-05	0.00404093035419765	88	Cor0000520.1,Cor0004900.1,Cor0005130.1,Cor0019530.1,Cor0025410.1,Cor0027810.1,Cor0028680.1,Cor0034100.1,Cor0034840.1,Cor0039180.1,Cor0042140.1,Cor0042150.1,Cor0044100.1,Cor0044110.1,Cor0044150.1,Cor0044220.1,Cor0044290.1,Cor0044310.1,Cor0044320.1,Cor0047440.1,Cor0049750.1,Cor0049760.1,Cor0051200.1,Cor0052530.1,Cor0054850.1,Cor0054870.1,Cor0055250.1,Cor0056070.1,Cor0060470.1,Cor0060480.1,Cor006234…	Cor0000520.1,Cor0004900.1,Cor0005130.1,Cor0019530.1,Cor0025410.1,Cor0027810.1,Cor0028680.1,Cor0034100.1,Cor0034840.1,Cor0039180.1,Cor0042140.1,Cor0042150.1,Cor0044100.1,Cor0044110.1,Cor0044150.1,Cor0044220.1,Cor0044290.1,Cor0044310.1,Cor0044320.1,Cor0047440.1,Cor0049750.1,Cor0049760.1,Cor0051200.1,Cor0052530.1,Cor0054850.1,Cor0054870.1,Cor0055250.1,Cor0056070.1,Cor0060470.1,Cor0060480.1,Cor006234…
GO:0015979	photosynthesis	biological_process	23/905	154/15074	2.4876372246538	4.6153754105549e-05	0.00404093035419765	23	Cor0000540.1,Cor0017500.1,Cor0033450.1,Cor0055360.1,Cor0058780.1,Cor0067480.1,Cor0071420.1,Cor0074710.1,Cor0078600.1,Cor0101950.1,Cor0102140.1,Cor0105660.1,Cor0107270.1,Cor0127970.1,Cor0131250.1,Cor0143340.1,Cor0147500.1,Cor0160950.1,Cor0176380.1,Cor0179210.1,Cor0188490.1,Cor0194260.1,Cor0202740.1	Cor0000540.1,Cor0017500.1,Cor0033450.1,Cor0055360.1,Cor0058780.1,Cor0067480.1,Cor0071420.1,Cor0074710.1,Cor0078600.1,Cor0101950.1,Cor0102140.1,Cor0105660.1,Cor0107270.1,Cor0127970.1,Cor0131250.1,Cor0143340.1,Cor0147500.1,Cor0160950.1,Cor0176380.1,Cor0179210.1,Cor0188490.1,Cor0194260.1,Cor0202740.1
GO:0009861	jasmonic acid and ethylene-dependent systemic resistance	biological_process	7/905	18/15074	6.47747084100675	4.86896788964852e-05	0.00404093035419765	7	Cor0002720.1,Cor0044110.1,Cor0044150.1,Cor0133220.1,Cor0189120.1,Cor0190820.1,Cor0190830.1	Cor0002720.1,Cor0044110.1,Cor0044150.1,Cor0133220.1,Cor0189120.1,Cor0190820.1,Cor0190830.1
GO:0046417	chorismate metabolic process	biological_process	7/905	18/15074	6.47747084100675	4.86896788964852e-05	0.00404093035419765	7	Cor0017460.1,Cor0041470.1,Cor0090820.1,Cor0092230.1,Cor0124930.1,Cor0143360.1,Cor0200670.1	Cor0017460.1,Cor0041470.1,Cor0090820.1,Cor0092230.1,Cor0124930.1,Cor0143360.1,Cor0200670.1
GO:0009605	response to external stimulus	biological_process	108/905	1243/15074	1.44721334500829	4.90756101531042e-05	0.00404093035419765	108	Cor0002700.1,Cor0002720.1,Cor0005130.1,Cor0005940.1,Cor0005980.1,Cor0009050.1,Cor0011830.1,Cor0012460.1,Cor0016660.1,Cor0019400.1,Cor0021520.1,Cor0022990.1,Cor0030730.1,Cor0032160.1,Cor0036690.1,Cor0037080.1,Cor0037920.1,Cor0039920.1,Cor0043740.1,Cor0044110.1,Cor0044150.1,Cor0046020.1,Cor0046390.1,Cor0047130.1,Cor0047440.1,Cor0051300.1,Cor0054850.1,Cor0054870.1,Cor0055250.1,Cor0064100.1,Cor006724…	Cor0002700.1,Cor0002720.1,Cor0005130.1,Cor0005940.1,Cor0005980.1,Cor0009050.1,Cor0011830.1,Cor0012460.1,Cor0016660.1,Cor0019400.1,Cor0021520.1,Cor0022990.1,Cor0030730.1,Cor0032160.1,Cor0036690.1,Cor0037080.1,Cor0037920.1,Cor0039920.1,Cor0043740.1,Cor0044110.1,Cor0044150.1,Cor0046020.1,Cor0046390.1,Cor0047130.1,Cor0047440.1,Cor0051300.1,Cor0054850.1,Cor0054870.1,Cor0055250.1,Cor0064100.1,Cor006724…
GO:0032787	monocarboxylic acid metabolic process	biological_process	45/905	406/15074	1.84614756552268	5.11241318326139e-05	0.00411606065843467	45	Cor0002740.1,Cor0005130.1,Cor0009020.1,Cor0016330.1,Cor0017200.1,Cor0017220.1,Cor0024330.1,Cor0027240.1,Cor0037080.1,Cor0039920.1,Cor0041670.1,Cor0046390.1,Cor0051140.1,Cor0053040.1,Cor0054280.1,Cor0056080.1,Cor0057470.1,Cor0063440.1,Cor0069790.1,Cor0071050.1,Cor0071060.1,Cor0078640.1,Cor0085110.1,Cor0088830.1,Cor0097220.1,Cor0112500.1,Cor0124930.1,Cor0125860.1,Cor0127390.1,Cor0128390.1,Cor013071…	Cor0002740.1,Cor0005130.1,Cor0009020.1,Cor0016330.1,Cor0017200.1,Cor0017220.1,Cor0024330.1,Cor0027240.1,Cor0037080.1,Cor0039920.1,Cor0041670.1,Cor0046390.1,Cor0051140.1,Cor0053040.1,Cor0054280.1,Cor0056080.1,Cor0057470.1,Cor0063440.1,Cor0069790.1,Cor0071050.1,Cor0071060.1,Cor0078640.1,Cor0085110.1,Cor0088830.1,Cor0097220.1,Cor0112500.1,Cor0124930.1,Cor0125860.1,Cor0127390.1,Cor0128390.1,Cor013071…
GO:0042537	benzene-containing compound metabolic process	biological_process	10/905	38/15074	4.38325094504216	5.85421857194346e-05	0.00461083345351112	10	Cor0002740.1,Cor0017200.1,Cor0017220.1,Cor0037080.1,Cor0039920.1,Cor0046390.1,Cor0053040.1,Cor0132440.1,Cor0132450.1,Cor0222230.1	Cor0002740.1,Cor0017200.1,Cor0017220.1,Cor0037080.1,Cor0039920.1,Cor0046390.1,Cor0053040.1,Cor0132440.1,Cor0132450.1,Cor0222230.1
GO:0051707	response to other organism	biological_process	85/905	931/15074	1.52071971562687	6.1584672753523e-05	0.00474726105076625	85	Cor0002700.1,Cor0002720.1,Cor0005130.1,Cor0005940.1,Cor0005980.1,Cor0009050.1,Cor0011830.1,Cor0016660.1,Cor0019400.1,Cor0021520.1,Cor0022990.1,Cor0032160.1,Cor0036690.1,Cor0037080.1,Cor0037920.1,Cor0039920.1,Cor0043740.1,Cor0044110.1,Cor0044150.1,Cor0046020.1,Cor0046390.1,Cor0047130.1,Cor0047440.1,Cor0051300.1,Cor0054850.1,Cor0054870.1,Cor0055250.1,Cor0064100.1,Cor0067240.1,Cor0067480.1,Cor007105…	Cor0002700.1,Cor0002720.1,Cor0005130.1,Cor0005940.1,Cor0005980.1,Cor0009050.1,Cor0011830.1,Cor0016660.1,Cor0019400.1,Cor0021520.1,Cor0022990.1,Cor0032160.1,Cor0036690.1,Cor0037080.1,Cor0037920.1,Cor0039920.1,Cor0043740.1,Cor0044110.1,Cor0044150.1,Cor0046020.1,Cor0046390.1,Cor0047130.1,Cor0047440.1,Cor0051300.1,Cor0054850.1,Cor0054870.1,Cor0055250.1,Cor0064100.1,Cor0067240.1,Cor0067480.1,Cor007105…
GO:0044434	chloroplast part	cellular_component	90/905	1001/15074	1.49757424895546	6.51666000925921e-05	0.00491872066948878	90	Cor0000540.1,Cor0001270.1,Cor0002700.1,Cor0011940.1,Cor0016330.1,Cor0017500.1,Cor0022460.1,Cor0036510.1,Cor0036700.1,Cor0037010.1,Cor0040570.1,Cor0041240.1,Cor0041470.1,Cor0047130.1,Cor0054280.1,Cor0055360.1,Cor0056770.1,Cor0058780.1,Cor0059940.1,Cor0067300.1,Cor0067480.1,Cor0071420.1,Cor0073870.1,Cor0074710.1,Cor0076820.1,Cor0078600.1,Cor0079680.1,Cor0079900.1,Cor0083490.1,Cor0094020.1,Cor009578…	Cor0000540.1,Cor0001270.1,Cor0002700.1,Cor0011940.1,Cor0016330.1,Cor0017500.1,Cor0022460.1,Cor0036510.1,Cor0036700.1,Cor0037010.1,Cor0040570.1,Cor0041240.1,Cor0041470.1,Cor0047130.1,Cor0054280.1,Cor0055360.1,Cor0056770.1,Cor0058780.1,Cor0059940.1,Cor0067300.1,Cor0067480.1,Cor0071420.1,Cor0073870.1,Cor0074710.1,Cor0076820.1,Cor0078600.1,Cor0079680.1,Cor0079900.1,Cor0083490.1,Cor0094020.1,Cor009578…
GO:0043207	response to external biotic stimulus	biological_process	85/905	934/15074	1.51583517692572	6.89303594951785e-05	0.00509662637655167	85	Cor0002700.1,Cor0002720.1,Cor0005130.1,Cor0005940.1,Cor0005980.1,Cor0009050.1,Cor0011830.1,Cor0016660.1,Cor0019400.1,Cor0021520.1,Cor0022990.1,Cor0032160.1,Cor0036690.1,Cor0037080.1,Cor0037920.1,Cor0039920.1,Cor0043740.1,Cor0044110.1,Cor0044150.1,Cor0046020.1,Cor0046390.1,Cor0047130.1,Cor0047440.1,Cor0051300.1,Cor0054850.1,Cor0054870.1,Cor0055250.1,Cor0064100.1,Cor0067240.1,Cor0067480.1,Cor007105…	Cor0002700.1,Cor0002720.1,Cor0005130.1,Cor0005940.1,Cor0005980.1,Cor0009050.1,Cor0011830.1,Cor0016660.1,Cor0019400.1,Cor0021520.1,Cor0022990.1,Cor0032160.1,Cor0036690.1,Cor0037080.1,Cor0037920.1,Cor0039920.1,Cor0043740.1,Cor0044110.1,Cor0044150.1,Cor0046020.1,Cor0046390.1,Cor0047130.1,Cor0047440.1,Cor0051300.1,Cor0054850.1,Cor0054870.1,Cor0055250.1,Cor0064100.1,Cor0067240.1,Cor0067480.1,Cor007105…
GO:0008037	cell recognition	biological_process	19/905	119/15074	2.65941780026928	8.31177339783995e-05	0.00602271100407483	19	Cor0028680.1,Cor0054280.1,Cor0062340.1,Cor0063620.1,Cor0078200.1,Cor0078260.1,Cor0086610.1,Cor0099420.1,Cor0108450.1,Cor0108470.1,Cor0108480.1,Cor0158760.1,Cor0178950.1,Cor0178960.1,Cor0208940.1,Cor0208960.1,Cor0208990.1,Cor0209020.1,Cor0209030.1	Cor0028680.1,Cor0054280.1,Cor0062340.1,Cor0063620.1,Cor0078200.1,Cor0078260.1,Cor0086610.1,Cor0099420.1,Cor0108450.1,Cor0108470.1,Cor0108480.1,Cor0158760.1,Cor0178950.1,Cor0178960.1,Cor0208940.1,Cor0208960.1,Cor0208990.1,Cor0209020.1,Cor0209030.1
GO:0009423	chorismate biosynthetic process	biological_process	6/905	14/15074	7.13843725335438	9.11227644909696e-05	0.00637797633162665	6	Cor0017460.1,Cor0041470.1,Cor0090820.1,Cor0124930.1,Cor0143360.1,Cor0200670.1	Cor0017460.1,Cor0041470.1,Cor0090820.1,Cor0124930.1,Cor0143360.1,Cor0200670.1
GO:0006950	response to stress	biological_process	205/905	2691/15074	1.26887866450682	9.1541476468282e-05	0.00637797633162665	205	Cor0000350.1,Cor0002700.1,Cor0002720.1,Cor0004570.1,Cor0005130.1,Cor0005940.1,Cor0005980.1,Cor0007580.1,Cor0007900.1,Cor0008130.1,Cor0008200.1,Cor0009720.1,Cor0010510.1,Cor0012460.1,Cor0013340.1,Cor0016330.1,Cor0016660.1,Cor0019400.1,Cor0021380.1,Cor0021520.1,Cor0022460.1,Cor0023020.1,Cor0030730.1,Cor0031690.1,Cor0032160.1,Cor0033770.1,Cor0034100.1,Cor0036790.1,Cor0037080.1,Cor0037920.1,Cor003944…	Cor0000350.1,Cor0002700.1,Cor0002720.1,Cor0004570.1,Cor0005130.1,Cor0005940.1,Cor0005980.1,Cor0007580.1,Cor0007900.1,Cor0008130.1,Cor0008200.1,Cor0009720.1,Cor0010510.1,Cor0012460.1,Cor0013340.1,Cor0016330.1,Cor0016660.1,Cor0019400.1,Cor0021380.1,Cor0021520.1,Cor0022460.1,Cor0023020.1,Cor0030730.1,Cor0031690.1,Cor0032160.1,Cor0033770.1,Cor0034100.1,Cor0036790.1,Cor0037080.1,Cor0037920.1,Cor003944…
GO:0044435	plastid part	cellular_component	90/905	1012/15074	1.48129626798856	9.64845220851052e-05	0.00659553629272332	90	Cor0000540.1,Cor0001270.1,Cor0002700.1,Cor0011940.1,Cor0016330.1,Cor0017500.1,Cor0022460.1,Cor0036510.1,Cor0036700.1,Cor0037010.1,Cor0040570.1,Cor0041240.1,Cor0041470.1,Cor0047130.1,Cor0054280.1,Cor0055360.1,Cor0056770.1,Cor0058780.1,Cor0059940.1,Cor0067300.1,Cor0067480.1,Cor0071420.1,Cor0073870.1,Cor0074710.1,Cor0076820.1,Cor0078600.1,Cor0079680.1,Cor0079900.1,Cor0083490.1,Cor0094020.1,Cor009578…	Cor0000540.1,Cor0001270.1,Cor0002700.1,Cor0011940.1,Cor0016330.1,Cor0017500.1,Cor0022460.1,Cor0036510.1,Cor0036700.1,Cor0037010.1,Cor0040570.1,Cor0041240.1,Cor0041470.1,Cor0047130.1,Cor0054280.1,Cor0055360.1,Cor0056770.1,Cor0058780.1,Cor0059940.1,Cor0067300.1,Cor0067480.1,Cor0071420.1,Cor0073870.1,Cor0074710.1,Cor0076820.1,Cor0078600.1,Cor0079680.1,Cor0079900.1,Cor0083490.1,Cor0094020.1,Cor009578…
GO:0016053	organic acid biosynthetic process	biological_process	46/905	431/15074	1.77770827191037	0.000105321494158095	0.00690125245415116	46	Cor0002740.1,Cor0005130.1,Cor0016330.1,Cor0017200.1,Cor0017220.1,Cor0017460.1,Cor0024330.1,Cor0027240.1,Cor0031750.1,Cor0039920.1,Cor0039930.1,Cor0041470.1,Cor0053040.1,Cor0057470.1,Cor0059940.1,Cor0062290.1,Cor0063440.1,Cor0063840.1,Cor0069790.1,Cor0071050.1,Cor0071060.1,Cor0079680.1,Cor0090820.1,Cor0092230.1,Cor0097220.1,Cor0104920.1,Cor0105400.1,Cor0124930.1,Cor0125860.1,Cor0127110.1,Cor012739…	Cor0002740.1,Cor0005130.1,Cor0016330.1,Cor0017200.1,Cor0017220.1,Cor0017460.1,Cor0024330.1,Cor0027240.1,Cor0031750.1,Cor0039920.1,Cor0039930.1,Cor0041470.1,Cor0053040.1,Cor0057470.1,Cor0059940.1,Cor0062290.1,Cor0063440.1,Cor0063840.1,Cor0069790.1,Cor0071050.1,Cor0071060.1,Cor0079680.1,Cor0090820.1,Cor0092230.1,Cor0097220.1,Cor0104920.1,Cor0105400.1,Cor0124930.1,Cor0125860.1,Cor0127110.1,Cor012739…
GO:0046394	carboxylic acid biosynthetic process	biological_process	46/905	431/15074	1.77770827191037	0.000105321494158095	0.00690125245415116	46	Cor0002740.1,Cor0005130.1,Cor0016330.1,Cor0017200.1,Cor0017220.1,Cor0017460.1,Cor0024330.1,Cor0027240.1,Cor0031750.1,Cor0039920.1,Cor0039930.1,Cor0041470.1,Cor0053040.1,Cor0057470.1,Cor0059940.1,Cor0062290.1,Cor0063440.1,Cor0063840.1,Cor0069790.1,Cor0071050.1,Cor0071060.1,Cor0079680.1,Cor0090820.1,Cor0092230.1,Cor0097220.1,Cor0104920.1,Cor0105400.1,Cor0124930.1,Cor0125860.1,Cor0127110.1,Cor012739…	Cor0002740.1,Cor0005130.1,Cor0016330.1,Cor0017200.1,Cor0017220.1,Cor0017460.1,Cor0024330.1,Cor0027240.1,Cor0031750.1,Cor0039920.1,Cor0039930.1,Cor0041470.1,Cor0053040.1,Cor0057470.1,Cor0059940.1,Cor0062290.1,Cor0063440.1,Cor0063840.1,Cor0069790.1,Cor0071050.1,Cor0071060.1,Cor0079680.1,Cor0090820.1,Cor0092230.1,Cor0097220.1,Cor0104920.1,Cor0105400.1,Cor0124930.1,Cor0125860.1,Cor0127110.1,Cor012739…
GO:0009074	aromatic amino acid family catabolic process	biological_process	7/905	20/15074	5.82972375690608	0.000106671304839212	0.00690125245415116	7	Cor0002740.1,Cor0017200.1,Cor0017220.1,Cor0108830.1,Cor0132440.1,Cor0132450.1,Cor0222230.1	Cor0002740.1,Cor0017200.1,Cor0017220.1,Cor0108830.1,Cor0132440.1,Cor0132450.1,Cor0222230.1
GO:0006559	L-phenylalanine catabolic process	biological_process	6/905	15/15074	6.66254143646409	0.000144173359548638	0.00867326238201669	6	Cor0002740.1,Cor0017200.1,Cor0017220.1,Cor0132440.1,Cor0132450.1,Cor0222230.1	Cor0002740.1,Cor0017200.1,Cor0017220.1,Cor0132440.1,Cor0132450.1,Cor0222230.1
GO:1902222	erythrose 4-phosphate/phosphoenolpyruvate family amino acid catabolic process	biological_process	6/905	15/15074	6.66254143646409	0.000144173359548638	0.00867326238201669	6	Cor0002740.1,Cor0017200.1,Cor0017220.1,Cor0132440.1,Cor0132450.1,Cor0222230.1	Cor0002740.1,Cor0017200.1,Cor0017220.1,Cor0132440.1,Cor0132450.1,Cor0222230.1
GO:0016709	oxidoreductase activity, acting on paired donors, with incorporation or reduction of molecular oxygen, NAD(P)H as one donor, and incorporation of one atom of oxygen	molecular_function	19/905	124/15074	2.55218321154874	0.000145963123641346	0.00867326238201669	19	Cor0005320.1,Cor0009240.1,Cor0009690.1,Cor0037560.1,Cor0041670.1,Cor0065270.1,Cor0065450.1,Cor0071470.1,Cor0071510.1,Cor0071520.1,Cor0076900.1,Cor0081390.1,Cor0145640.1,Cor0152260.1,Cor0152270.1,Cor0154090.1,Cor0181900.1,Cor0205980.1,Cor0222910.1	Cor0005320.1,Cor0009240.1,Cor0009690.1,Cor0037560.1,Cor0041670.1,Cor0065270.1,Cor0065450.1,Cor0071470.1,Cor0071510.1,Cor0071520.1,Cor0076900.1,Cor0081390.1,Cor0145640.1,Cor0152260.1,Cor0152270.1,Cor0154090.1,Cor0181900.1,Cor0205980.1,Cor0222910.1
GO:0098542	defense response to other organism	biological_process	69/905	737/15074	1.55941437963372	0.000147691493574409	0.00867326238201669	69	Cor0002700.1,Cor0002720.1,Cor0005130.1,Cor0005940.1,Cor0005980.1,Cor0016660.1,Cor0019400.1,Cor0021520.1,Cor0032160.1,Cor0037080.1,Cor0039920.1,Cor0043740.1,Cor0044110.1,Cor0044150.1,Cor0046020.1,Cor0046390.1,Cor0047130.1,Cor0047440.1,Cor0051300.1,Cor0054850.1,Cor0054870.1,Cor0055250.1,Cor0064100.1,Cor0067240.1,Cor0067480.1,Cor0071050.1,Cor0071060.1,Cor0073380.1,Cor0073460.1,Cor0073820.1,Cor007392…	Cor0002700.1,Cor0002720.1,Cor0005130.1,Cor0005940.1,Cor0005980.1,Cor0016660.1,Cor0019400.1,Cor0021520.1,Cor0032160.1,Cor0037080.1,Cor0039920.1,Cor0043740.1,Cor0044110.1,Cor0044150.1,Cor0046020.1,Cor0046390.1,Cor0047130.1,Cor0047440.1,Cor0051300.1,Cor0054850.1,Cor0054870.1,Cor0055250.1,Cor0064100.1,Cor0067240.1,Cor0067480.1,Cor0071050.1,Cor0071060.1,Cor0073380.1,Cor0073460.1,Cor0073820.1,Cor007392…
GO:0009768	photosynthesis, light harvesting in photosystem I	biological_process	5/905	10/15074	8.32817679558011	0.000150818528862007	0.00867326238201669	5	Cor0017500.1,Cor0058780.1,Cor0147500.1,Cor0176380.1,Cor0188490.1	Cor0017500.1,Cor0058780.1,Cor0147500.1,Cor0176380.1,Cor0188490.1
GO:0015185	gamma-aminobutyric acid transmembrane transporter activity	molecular_function	5/905	10/15074	8.32817679558011	0.000150818528862007	0.00867326238201669	5	Cor0015630.1,Cor0015640.1,Cor0029580.1,Cor0159140.1,Cor0159170.1	Cor0015630.1,Cor0015640.1,Cor0029580.1,Cor0159140.1,Cor0159170.1
GO:0015812	gamma-aminobutyric acid transport	biological_process	5/905	10/15074	8.32817679558011	0.000150818528862007	0.00867326238201669	5	Cor0015630.1,Cor0015640.1,Cor0029580.1,Cor0159140.1,Cor0159170.1	Cor0015630.1,Cor0015640.1,Cor0029580.1,Cor0159140.1,Cor0159170.1
GO:0005342	organic acid transmembrane transporter activity	molecular_function	20/905	135/15074	2.46760793943114	0.000158324273367927	0.00882475142172307	20	Cor0004540.1,Cor0011830.1,Cor0015630.1,Cor0015640.1,Cor0021280.1,Cor0029580.1,Cor0045100.1,Cor0103140.1,Cor0145000.1,Cor0149630.1,Cor0149890.1,Cor0159140.1,Cor0159170.1,Cor0164840.1,Cor0164920.1,Cor0164930.1,Cor0164950.1,Cor0181810.1,Cor0197470.1,Cor0215290.1	Cor0004540.1,Cor0011830.1,Cor0015630.1,Cor0015640.1,Cor0021280.1,Cor0029580.1,Cor0045100.1,Cor0103140.1,Cor0145000.1,Cor0149630.1,Cor0149890.1,Cor0159140.1,Cor0159170.1,Cor0164840.1,Cor0164920.1,Cor0164930.1,Cor0164950.1,Cor0181810.1,Cor0197470.1,Cor0215290.1
GO:0046943	carboxylic acid transmembrane transporter activity	molecular_function	20/905	135/15074	2.46760793943114	0.000158324273367927	0.00882475142172307	20	Cor0004540.1,Cor0011830.1,Cor0015630.1,Cor0015640.1,Cor0021280.1,Cor0029580.1,Cor0045100.1,Cor0103140.1,Cor0145000.1,Cor0149630.1,Cor0149890.1,Cor0159140.1,Cor0159170.1,Cor0164840.1,Cor0164920.1,Cor0164930.1,Cor0164950.1,Cor0181810.1,Cor0197470.1,Cor0215290.1	Cor0004540.1,Cor0011830.1,Cor0015630.1,Cor0015640.1,Cor0021280.1,Cor0029580.1,Cor0045100.1,Cor0103140.1,Cor0145000.1,Cor0149630.1,Cor0149890.1,Cor0159140.1,Cor0159170.1,Cor0164840.1,Cor0164920.1,Cor0164930.1,Cor0164950.1,Cor0181810.1,Cor0197470.1,Cor0215290.1
GO:0080167	response to karrikin	biological_process	13/905	68/15074	3.18430289242769	0.000173744332415349	0.00953751085364863	13	Cor0032950.1,Cor0033120.1,Cor0083540.1,Cor0097220.1,Cor0104580.1,Cor0104590.1,Cor0120430.1,Cor0149890.1,Cor0159290.1,Cor0189470.1,Cor0196170.1,Cor0204310.1,Cor0206900.1	Cor0032950.1,Cor0033120.1,Cor0083540.1,Cor0097220.1,Cor0104580.1,Cor0104590.1,Cor0120430.1,Cor0149890.1,Cor0159290.1,Cor0189470.1,Cor0196170.1,Cor0204310.1,Cor0206900.1
GO:0003333	amino acid transmembrane transport	biological_process	10/905	43/15074	3.8735706025954	0.000180614680372559	0.00976667144760868	10	Cor0004540.1,Cor0015630.1,Cor0015640.1,Cor0021280.1,Cor0103140.1,Cor0159140.1,Cor0159170.1,Cor0181810.1,Cor0197470.1,Cor0215290.1	Cor0004540.1,Cor0015630.1,Cor0015640.1,Cor0021280.1,Cor0103140.1,Cor0159140.1,Cor0159170.1,Cor0181810.1,Cor0197470.1,Cor0215290.1
GO:0048544	recognition of pollen	biological_process	18/905	117/15074	2.56251593710157	0.000205292377623678	0.0109378571195674	18	Cor0028680.1,Cor0062340.1,Cor0063620.1,Cor0078200.1,Cor0078260.1,Cor0086610.1,Cor0099420.1,Cor0108450.1,Cor0108470.1,Cor0108480.1,Cor0158760.1,Cor0178950.1,Cor0178960.1,Cor0208940.1,Cor0208960.1,Cor0208990.1,Cor0209020.1,Cor0209030.1	Cor0028680.1,Cor0062340.1,Cor0063620.1,Cor0078200.1,Cor0078260.1,Cor0086610.1,Cor0099420.1,Cor0108450.1,Cor0108470.1,Cor0108480.1,Cor0158760.1,Cor0178950.1,Cor0178960.1,Cor0208940.1,Cor0208960.1,Cor0208990.1,Cor0209020.1,Cor0209030.1
GO:0009073	aromatic amino acid family biosynthetic process	biological_process	11/905	52/15074	3.52345941351466	0.000214087329558077	0.0111654429914925	11	Cor0017460.1,Cor0041470.1,Cor0079680.1,Cor0090820.1,Cor0092230.1,Cor0124930.1,Cor0133690.1,Cor0143360.1,Cor0159290.1,Cor0166460.1,Cor0200670.1	Cor0017460.1,Cor0041470.1,Cor0079680.1,Cor0090820.1,Cor0092230.1,Cor0124930.1,Cor0133690.1,Cor0143360.1,Cor0159290.1,Cor0166460.1,Cor0200670.1
GO:0010055	atrichoblast differentiation	biological_process	3/905	3/15074	16.6563535911602	0.000215727576429609	0.0111654429914925	3	Cor0008130.1,Cor0126900.1,Cor0199050.1	Cor0008130.1,Cor0126900.1,Cor0199050.1
GO:0009507	chloroplast	cellular_component	148/905	1874/15074	1.31544307977146	0.000221263363194502	0.0112906642937138	148	Cor0000350.1,Cor0000540.1,Cor0001270.1,Cor0002700.1,Cor0003210.1,Cor0011940.1,Cor0016020.1,Cor0016330.1,Cor0016660.1,Cor0017110.1,Cor0017460.1,Cor0017500.1,Cor0022460.1,Cor0023160.1,Cor0029560.1,Cor0033450.1,Cor0036510.1,Cor0036700.1,Cor0037010.1,Cor0037620.1,Cor0040570.1,Cor0040830.1,Cor0041240.1,Cor0041470.1,Cor0046660.1,Cor0047130.1,Cor0054050.1,Cor0054280.1,Cor0055360.1,Cor0055440.1,Cor005559…	Cor0000350.1,Cor0000540.1,Cor0001270.1,Cor0002700.1,Cor0003210.1,Cor0011940.1,Cor0016020.1,Cor0016330.1,Cor0016660.1,Cor0017110.1,Cor0017460.1,Cor0017500.1,Cor0022460.1,Cor0023160.1,Cor0029560.1,Cor0033450.1,Cor0036510.1,Cor0036700.1,Cor0037010.1,Cor0037620.1,Cor0040570.1,Cor0040830.1,Cor0041240.1,Cor0041470.1,Cor0046660.1,Cor0047130.1,Cor0054050.1,Cor0054280.1,Cor0055360.1,Cor0055440.1,Cor005559…
GO:0009699	phenylpropanoid biosynthetic process	biological_process	18/905	119/15074	2.51944844236037	0.000254926525150689	0.0128277611197354	18	Cor0002740.1,Cor0017200.1,Cor0017220.1,Cor0020760.1,Cor0021380.1,Cor0046320.1,Cor0053040.1,Cor0065450.1,Cor0072440.1,Cor0116780.1,Cor0116790.1,Cor0132440.1,Cor0132450.1,Cor0136580.1,Cor0172280.1,Cor0180810.1,Cor0185250.1,Cor0214450.1	Cor0002740.1,Cor0017200.1,Cor0017220.1,Cor0020760.1,Cor0021380.1,Cor0046320.1,Cor0053040.1,Cor0065450.1,Cor0072440.1,Cor0116780.1,Cor0116790.1,Cor0132440.1,Cor0132450.1,Cor0136580.1,Cor0172280.1,Cor0180810.1,Cor0185250.1,Cor0214450.1
GO:0016841	ammonia-lyase activity	molecular_function	5/905	11/15074	7.57106981416374	0.000262840214551474	0.0130447958536985	5	Cor0002740.1,Cor0017200.1,Cor0017220.1,Cor0132440.1,Cor0132450.1	Cor0002740.1,Cor0017200.1,Cor0017220.1,Cor0132440.1,Cor0132450.1
GO:0009814	defense response, incompatible interaction	biological_process	19/905	130/15074	2.43439014024649	0.00027368226203428	0.0132823554180933	19	Cor0002720.1,Cor0032160.1,Cor0043740.1,Cor0044110.1,Cor0044150.1,Cor0047130.1,Cor0064100.1,Cor0077000.1,Cor0093330.1,Cor0095800.1,Cor0102760.1,Cor0121440.1,Cor0133220.1,Cor0167250.1,Cor0181900.1,Cor0189120.1,Cor0190820.1,Cor0190830.1,Cor0199560.1	Cor0002720.1,Cor0032160.1,Cor0043740.1,Cor0044110.1,Cor0044150.1,Cor0047130.1,Cor0064100.1,Cor0077000.1,Cor0093330.1,Cor0095800.1,Cor0102760.1,Cor0121440.1,Cor0133220.1,Cor0167250.1,Cor0181900.1,Cor0189120.1,Cor0190820.1,Cor0190830.1,Cor0199560.1
GO:0008514	organic anion transmembrane transporter activity	molecular_function	22/905	162/15074	2.26197394447855	0.000274959055025392	0.0132823554180933	22	Cor0004540.1,Cor0011830.1,Cor0015630.1,Cor0015640.1,Cor0021280.1,Cor0029580.1,Cor0045100.1,Cor0103140.1,Cor0120430.1,Cor0145000.1,Cor0149630.1,Cor0149890.1,Cor0159140.1,Cor0159170.1,Cor0164840.1,Cor0164920.1,Cor0164930.1,Cor0164950.1,Cor0181810.1,Cor0190220.1,Cor0197470.1,Cor0215290.1	Cor0004540.1,Cor0011830.1,Cor0015630.1,Cor0015640.1,Cor0021280.1,Cor0029580.1,Cor0045100.1,Cor0103140.1,Cor0120430.1,Cor0145000.1,Cor0149630.1,Cor0149890.1,Cor0159140.1,Cor0159170.1,Cor0164840.1,Cor0164920.1,Cor0164930.1,Cor0164950.1,Cor0181810.1,Cor0190220.1,Cor0197470.1,Cor0215290.1
GO:0009875	pollen-pistil interaction	biological_process	18/905	121/15074	2.47780466645359	0.000314704776751995	0.0150023079759537	18	Cor0028680.1,Cor0062340.1,Cor0063620.1,Cor0078200.1,Cor0078260.1,Cor0086610.1,Cor0099420.1,Cor0108450.1,Cor0108470.1,Cor0108480.1,Cor0158760.1,Cor0178950.1,Cor0178960.1,Cor0208940.1,Cor0208960.1,Cor0208990.1,Cor0209020.1,Cor0209030.1	Cor0028680.1,Cor0062340.1,Cor0063620.1,Cor0078200.1,Cor0078260.1,Cor0086610.1,Cor0099420.1,Cor0108450.1,Cor0108470.1,Cor0108480.1,Cor0158760.1,Cor0178950.1,Cor0178960.1,Cor0208940.1,Cor0208960.1,Cor0208990.1,Cor0209020.1,Cor0209030.1
GO:0030246	carbohydrate binding	molecular_function	41/905	389/15074	1.75555397747447	0.000319946804381188	0.0150541204191304	41	Cor0000520.1,Cor0004900.1,Cor0013340.1,Cor0019530.1,Cor0028680.1,Cor0032860.1,Cor0032910.1,Cor0033180.1,Cor0034100.1,Cor0062340.1,Cor0063550.1,Cor0063620.1,Cor0078200.1,Cor0078260.1,Cor0079630.1,Cor0086610.1,Cor0090060.1,Cor0098380.1,Cor0099420.1,Cor0108450.1,Cor0108470.1,Cor0108480.1,Cor0114400.1,Cor0121700.1,Cor0132940.1,Cor0133250.1,Cor0151540.1,Cor0152910.1,Cor0158760.1,Cor0161100.1,Cor017895…	Cor0000520.1,Cor0004900.1,Cor0013340.1,Cor0019530.1,Cor0028680.1,Cor0032860.1,Cor0032910.1,Cor0033180.1,Cor0034100.1,Cor0062340.1,Cor0063550.1,Cor0063620.1,Cor0078200.1,Cor0078260.1,Cor0079630.1,Cor0086610.1,Cor0090060.1,Cor0098380.1,Cor0099420.1,Cor0108450.1,Cor0108470.1,Cor0108480.1,Cor0114400.1,Cor0121700.1,Cor0132940.1,Cor0133250.1,Cor0151540.1,Cor0152910.1,Cor0158760.1,Cor0161100.1,Cor017895…
GO:0016052	carbohydrate catabolic process	biological_process	28/905	234/15074	1.993067951079	0.000382507908706531	0.017678728790271	28	Cor0003600.1,Cor0005940.1,Cor0005980.1,Cor0009020.1,Cor0011940.1,Cor0016020.1,Cor0041240.1,Cor0051140.1,Cor0051200.1,Cor0062880.1,Cor0080580.1,Cor0082360.1,Cor0088030.1,Cor0088830.1,Cor0092420.1,Cor0111950.1,Cor0112500.1,Cor0130460.1,Cor0130710.1,Cor0136340.1,Cor0152910.1,Cor0153770.1,Cor0156060.1,Cor0166370.1,Cor0180340.1,Cor0191750.1,Cor0199840.1,Cor0219040.1	Cor0003600.1,Cor0005940.1,Cor0005980.1,Cor0009020.1,Cor0011940.1,Cor0016020.1,Cor0041240.1,Cor0051140.1,Cor0051200.1,Cor0062880.1,Cor0080580.1,Cor0082360.1,Cor0088030.1,Cor0088830.1,Cor0092420.1,Cor0111950.1,Cor0112500.1,Cor0130460.1,Cor0130710.1,Cor0136340.1,Cor0152910.1,Cor0153770.1,Cor0156060.1,Cor0166370.1,Cor0180340.1,Cor0191750.1,Cor0199840.1,Cor0219040.1
GO:0008061	chitin binding	molecular_function	7/905	24/15074	4.85810313075506	0.000385487047869559	0.017678728790271	7	Cor0005940.1,Cor0005980.1,Cor0067240.1,Cor0080580.1,Cor0111950.1,Cor0181930.1,Cor0219040.1	Cor0005940.1,Cor0005980.1,Cor0067240.1,Cor0080580.1,Cor0111950.1,Cor0181930.1,Cor0219040.1
GO:0044283	small molecule biosynthetic process	biological_process	58/905	614/15074	1.57340147929527	0.000394428225918508	0.0178626682812844	58	Cor0002740.1,Cor0005130.1,Cor0016330.1,Cor0017200.1,Cor0017220.1,Cor0017460.1,Cor0024330.1,Cor0027240.1,Cor0031750.1,Cor0037620.1,Cor0039920.1,Cor0039930.1,Cor0041470.1,Cor0053040.1,Cor0054050.1,Cor0057470.1,Cor0059940.1,Cor0062290.1,Cor0063440.1,Cor0063840.1,Cor0064100.1,Cor0069790.1,Cor0071050.1,Cor0071060.1,Cor0079150.1,Cor0079680.1,Cor0088830.1,Cor0090820.1,Cor0092230.1,Cor0097220.1,Cor009944…	Cor0002740.1,Cor0005130.1,Cor0016330.1,Cor0017200.1,Cor0017220.1,Cor0017460.1,Cor0024330.1,Cor0027240.1,Cor0031750.1,Cor0037620.1,Cor0039920.1,Cor0039930.1,Cor0041470.1,Cor0053040.1,Cor0054050.1,Cor0057470.1,Cor0059940.1,Cor0062290.1,Cor0063440.1,Cor0063840.1,Cor0064100.1,Cor0069790.1,Cor0071050.1,Cor0071060.1,Cor0079150.1,Cor0079680.1,Cor0088830.1,Cor0090820.1,Cor0092230.1,Cor0097220.1,Cor009944…
GO:0044281	small molecule metabolic process	biological_process	112/905	1371/15074	1.36069409351564	0.000414269780670273	0.0185296224119555	112	Cor0002740.1,Cor0005130.1,Cor0007580.1,Cor0009020.1,Cor0010510.1,Cor0011830.1,Cor0013830.1,Cor0016330.1,Cor0017110.1,Cor0017200.1,Cor0017220.1,Cor0017460.1,Cor0024330.1,Cor0027240.1,Cor0029560.1,Cor0031750.1,Cor0033480.1,Cor0037080.1,Cor0037620.1,Cor0039920.1,Cor0039930.1,Cor0040830.1,Cor0041470.1,Cor0041670.1,Cor0045090.1,Cor0046390.1,Cor0047130.1,Cor0050450.1,Cor0051140.1,Cor0053040.1,Cor005405…	Cor0002740.1,Cor0005130.1,Cor0007580.1,Cor0009020.1,Cor0010510.1,Cor0011830.1,Cor0013830.1,Cor0016330.1,Cor0017110.1,Cor0017200.1,Cor0017220.1,Cor0017460.1,Cor0024330.1,Cor0027240.1,Cor0029560.1,Cor0031750.1,Cor0033480.1,Cor0037080.1,Cor0037620.1,Cor0039920.1,Cor0039930.1,Cor0040830.1,Cor0041470.1,Cor0041670.1,Cor0045090.1,Cor0046390.1,Cor0047130.1,Cor0050450.1,Cor0051140.1,Cor0053040.1,Cor005405…
GO:0009299	mRNA transcription	biological_process	5/905	12/15074	6.94014732965009	0.000428356422422116	0.0189260404687235	5	Cor0025180.1,Cor0068510.1,Cor0153040.1,Cor0174190.1,Cor0192770.1	Cor0025180.1,Cor0068510.1,Cor0153040.1,Cor0174190.1,Cor0192770.1
GO:0009536	plastid	cellular_component	148/905	1909/15074	1.2913254748516	0.000508280243034287	0.0219497062752041	148	Cor0000350.1,Cor0000540.1,Cor0001270.1,Cor0002700.1,Cor0003210.1,Cor0011940.1,Cor0016020.1,Cor0016330.1,Cor0016660.1,Cor0017110.1,Cor0017460.1,Cor0017500.1,Cor0022460.1,Cor0023160.1,Cor0029560.1,Cor0033450.1,Cor0036510.1,Cor0036700.1,Cor0037010.1,Cor0037620.1,Cor0040570.1,Cor0040830.1,Cor0041240.1,Cor0041470.1,Cor0046660.1,Cor0047130.1,Cor0054050.1,Cor0054280.1,Cor0055360.1,Cor0055440.1,Cor005559…	Cor0000350.1,Cor0000540.1,Cor0001270.1,Cor0002700.1,Cor0003210.1,Cor0011940.1,Cor0016020.1,Cor0016330.1,Cor0016660.1,Cor0017110.1,Cor0017460.1,Cor0017500.1,Cor0022460.1,Cor0023160.1,Cor0029560.1,Cor0033450.1,Cor0036510.1,Cor0036700.1,Cor0037010.1,Cor0037620.1,Cor0040570.1,Cor0040830.1,Cor0041240.1,Cor0041470.1,Cor0046660.1,Cor0047130.1,Cor0054050.1,Cor0054280.1,Cor0055360.1,Cor0055440.1,Cor005559…
GO:0009416	response to light stimulus	biological_process	48/905	488/15074	1.6383298614256	0.000508908453523915	0.0219497062752041	48	Cor0000540.1,Cor0009720.1,Cor0017500.1,Cor0022990.1,Cor0024570.1,Cor0024710.1,Cor0025180.1,Cor0031950.1,Cor0039920.1,Cor0046660.1,Cor0065450.1,Cor0068510.1,Cor0071900.1,Cor0072350.1,Cor0073700.1,Cor0075270.1,Cor0079900.1,Cor0083540.1,Cor0093330.1,Cor0095780.1,Cor0097220.1,Cor0102050.1,Cor0104820.1,Cor0112320.1,Cor0115780.1,Cor0133650.1,Cor0136340.1,Cor0136580.1,Cor0143990.1,Cor0147500.1,Cor015304…	Cor0000540.1,Cor0009720.1,Cor0017500.1,Cor0022990.1,Cor0024570.1,Cor0024710.1,Cor0025180.1,Cor0031950.1,Cor0039920.1,Cor0046660.1,Cor0065450.1,Cor0068510.1,Cor0071900.1,Cor0072350.1,Cor0073700.1,Cor0075270.1,Cor0079900.1,Cor0083540.1,Cor0093330.1,Cor0095780.1,Cor0097220.1,Cor0102050.1,Cor0104820.1,Cor0112320.1,Cor0115780.1,Cor0133650.1,Cor0136340.1,Cor0136580.1,Cor0143990.1,Cor0147500.1,Cor015304…
GO:0004497	monooxygenase activity	molecular_function	29/905	251/15074	1.92443925953644	0.000543436393195762	0.022977370286073	29	Cor0005320.1,Cor0009240.1,Cor0009690.1,Cor0015670.1,Cor0015700.1,Cor0016330.1,Cor0037560.1,Cor0038780.1,Cor0041670.1,Cor0050370.1,Cor0065270.1,Cor0065450.1,Cor0071470.1,Cor0071510.1,Cor0071520.1,Cor0076900.1,Cor0081390.1,Cor0100650.1,Cor0127970.1,Cor0145640.1,Cor0149120.1,Cor0152260.1,Cor0152270.1,Cor0154090.1,Cor0173550.1,Cor0181900.1,Cor0205980.1,Cor0211700.1,Cor0222910.1	Cor0005320.1,Cor0009240.1,Cor0009690.1,Cor0015670.1,Cor0015700.1,Cor0016330.1,Cor0037560.1,Cor0038780.1,Cor0041670.1,Cor0050370.1,Cor0065270.1,Cor0065450.1,Cor0071470.1,Cor0071510.1,Cor0071520.1,Cor0076900.1,Cor0081390.1,Cor0100650.1,Cor0127970.1,Cor0145640.1,Cor0149120.1,Cor0152260.1,Cor0152270.1,Cor0154090.1,Cor0173550.1,Cor0181900.1,Cor0205980.1,Cor0211700.1,Cor0222910.1
GO:0009698	phenylpropanoid metabolic process	biological_process	20/905	148/15074	2.25085859340003	0.000546039893576378	0.022977370286073	20	Cor0002740.1,Cor0017200.1,Cor0017220.1,Cor0020760.1,Cor0021380.1,Cor0029870.1,Cor0046320.1,Cor0053040.1,Cor0065450.1,Cor0072440.1,Cor0077560.1,Cor0116780.1,Cor0116790.1,Cor0132440.1,Cor0132450.1,Cor0136580.1,Cor0172280.1,Cor0180810.1,Cor0185250.1,Cor0214450.1	Cor0002740.1,Cor0017200.1,Cor0017220.1,Cor0020760.1,Cor0021380.1,Cor0029870.1,Cor0046320.1,Cor0053040.1,Cor0065450.1,Cor0072440.1,Cor0077560.1,Cor0116780.1,Cor0116790.1,Cor0132440.1,Cor0132450.1,Cor0136580.1,Cor0172280.1,Cor0180810.1,Cor0185250.1,Cor0214450.1
GO:0008483	transaminase activity	molecular_function	10/905	49/15074	3.39925583493066	0.000558103390884468	0.022977370286073	10	Cor0031750.1,Cor0059940.1,Cor0063840.1,Cor0108830.1,Cor0113860.1,Cor0166460.1,Cor0177780.1,Cor0189240.1,Cor0197610.1,Cor0218260.1	Cor0031750.1,Cor0059940.1,Cor0063840.1,Cor0108830.1,Cor0113860.1,Cor0166460.1,Cor0177780.1,Cor0189240.1,Cor0197610.1,Cor0218260.1
GO:0016769	transferase activity, transferring nitrogenous groups	molecular_function	10/905	49/15074	3.39925583493066	0.000558103390884468	0.022977370286073	10	Cor0031750.1,Cor0059940.1,Cor0063840.1,Cor0108830.1,Cor0113860.1,Cor0166460.1,Cor0177780.1,Cor0189240.1,Cor0197610.1,Cor0218260.1	Cor0031750.1,Cor0059940.1,Cor0063840.1,Cor0108830.1,Cor0113860.1,Cor0166460.1,Cor0177780.1,Cor0189240.1,Cor0197610.1,Cor0218260.1
GO:0016310	phosphorylation	biological_process	56/905	597/15074	1.5624050269765	0.000586334426727619	0.0238684227869007	56	Cor0005130.1,Cor0009020.1,Cor0025410.1,Cor0028680.1,Cor0051140.1,Cor0051200.1,Cor0052530.1,Cor0054850.1,Cor0054870.1,Cor0055250.1,Cor0056070.1,Cor0062340.1,Cor0063620.1,Cor0067640.1,Cor0068150.1,Cor0078200.1,Cor0078260.1,Cor0078740.1,Cor0078840.1,Cor0078910.1,Cor0086610.1,Cor0088830.1,Cor0090340.1,Cor0098380.1,Cor0099420.1,Cor0104070.1,Cor0107870.1,Cor0108450.1,Cor0108470.1,Cor0108480.1,Cor011015…	Cor0005130.1,Cor0009020.1,Cor0025410.1,Cor0028680.1,Cor0051140.1,Cor0051200.1,Cor0052530.1,Cor0054850.1,Cor0054870.1,Cor0055250.1,Cor0056070.1,Cor0062340.1,Cor0063620.1,Cor0067640.1,Cor0068150.1,Cor0078200.1,Cor0078260.1,Cor0078740.1,Cor0078840.1,Cor0078910.1,Cor0086610.1,Cor0088830.1,Cor0090340.1,Cor0098380.1,Cor0099420.1,Cor0104070.1,Cor0107870.1,Cor0108450.1,Cor0108470.1,Cor0108480.1,Cor011015…
GO:0000155	phosphorelay sensor kinase activity	molecular_function	6/905	19/15074	5.2599011340506	0.000635147319888785	0.0248991790379316	6	Cor0011850.1,Cor0041740.1,Cor0150900.1,Cor0153600.1,Cor0173070.1,Cor0200210.1	Cor0011850.1,Cor0041740.1,Cor0150900.1,Cor0153600.1,Cor0173070.1,Cor0200210.1
GO:0140299	small molecule sensor activity	molecular_function	6/905	19/15074	5.2599011340506	0.000635147319888785	0.0248991790379316	6	Cor0011850.1,Cor0041740.1,Cor0150900.1,Cor0153600.1,Cor0173070.1,Cor0200210.1	Cor0011850.1,Cor0041740.1,Cor0150900.1,Cor0153600.1,Cor0173070.1,Cor0200210.1
GO:0044282	small molecule catabolic process	biological_process	20/905	150/15074	2.22084714548803	0.000649838255141422	0.0248991790379316	20	Cor0002740.1,Cor0013830.1,Cor0017200.1,Cor0017220.1,Cor0027240.1,Cor0037080.1,Cor0041670.1,Cor0046390.1,Cor0064230.1,Cor0078640.1,Cor0108830.1,Cor0130710.1,Cor0132440.1,Cor0132450.1,Cor0143280.1,Cor0145640.1,Cor0166300.1,Cor0183990.1,Cor0189240.1,Cor0222230.1	Cor0002740.1,Cor0013830.1,Cor0017200.1,Cor0017220.1,Cor0027240.1,Cor0037080.1,Cor0041670.1,Cor0046390.1,Cor0064230.1,Cor0078640.1,Cor0108830.1,Cor0130710.1,Cor0132440.1,Cor0132450.1,Cor0143280.1,Cor0145640.1,Cor0166300.1,Cor0183990.1,Cor0189240.1,Cor0222230.1
GO:0016020	membrane	cellular_component	376/905	5497/15074	1.13931034205498	0.000651073493266097	0.0248991790379316	376	Cor0000180.1,Cor0000520.1,Cor0000540.1,Cor0000770.1,Cor0001270.1,Cor0002520.1,Cor0002700.1,Cor0002720.1,Cor0004290.1,Cor0004540.1,Cor0004900.1,Cor0005320.1,Cor0006760.1,Cor0007520.1,Cor0009000.1,Cor0009050.1,Cor0009240.1,Cor0009690.1,Cor0011400.1,Cor0011830.1,Cor0012460.1,Cor0012740.1,Cor0013340.1,Cor0015050.1,Cor0015270.1,Cor0015630.1,Cor0015640.1,Cor0015670.1,Cor0015700.1,Cor0016330.1,Cor001660…	Cor0000180.1,Cor0000520.1,Cor0000540.1,Cor0000770.1,Cor0001270.1,Cor0002520.1,Cor0002700.1,Cor0002720.1,Cor0004290.1,Cor0004540.1,Cor0004900.1,Cor0005320.1,Cor0006760.1,Cor0007520.1,Cor0009000.1,Cor0009050.1,Cor0009240.1,Cor0009690.1,Cor0011400.1,Cor0011830.1,Cor0012460.1,Cor0012740.1,Cor0013340.1,Cor0015050.1,Cor0015270.1,Cor0015630.1,Cor0015640.1,Cor0015670.1,Cor0015700.1,Cor0016330.1,Cor001660…
GO:0009765	photosynthesis, light harvesting	biological_process	7/905	26/15074	4.48440288992775	0.000659353510486849	0.0248991790379316	7	Cor0017500.1,Cor0058780.1,Cor0131250.1,Cor0147500.1,Cor0176380.1,Cor0179210.1,Cor0188490.1	Cor0017500.1,Cor0058780.1,Cor0131250.1,Cor0147500.1,Cor0176380.1,Cor0179210.1,Cor0188490.1
GO:0005326	neurotransmitter transmembrane transporter activity	molecular_function	5/905	13/15074	6.40628984275393	0.000661795594151582	0.0248991790379316	5	Cor0015630.1,Cor0015640.1,Cor0029580.1,Cor0159140.1,Cor0159170.1	Cor0015630.1,Cor0015640.1,Cor0029580.1,Cor0159140.1,Cor0159170.1
GO:0015849	organic acid transport	biological_process	17/905	118/15074	2.39964416143834	0.00066663548624879	0.0248991790379316	17	Cor0004540.1,Cor0011830.1,Cor0015630.1,Cor0015640.1,Cor0021280.1,Cor0029580.1,Cor0100280.1,Cor0103140.1,Cor0129700.1,Cor0149630.1,Cor0149890.1,Cor0159140.1,Cor0159170.1,Cor0168450.1,Cor0181810.1,Cor0197470.1,Cor0215290.1	Cor0004540.1,Cor0011830.1,Cor0015630.1,Cor0015640.1,Cor0021280.1,Cor0029580.1,Cor0100280.1,Cor0103140.1,Cor0129700.1,Cor0149630.1,Cor0149890.1,Cor0159140.1,Cor0159170.1,Cor0168450.1,Cor0181810.1,Cor0197470.1,Cor0215290.1
GO:0046942	carboxylic acid transport	biological_process	17/905	118/15074	2.39964416143834	0.00066663548624879	0.0248991790379316	17	Cor0004540.1,Cor0011830.1,Cor0015630.1,Cor0015640.1,Cor0021280.1,Cor0029580.1,Cor0100280.1,Cor0103140.1,Cor0129700.1,Cor0149630.1,Cor0149890.1,Cor0159140.1,Cor0159170.1,Cor0168450.1,Cor0181810.1,Cor0197470.1,Cor0215290.1	Cor0004540.1,Cor0011830.1,Cor0015630.1,Cor0015640.1,Cor0021280.1,Cor0029580.1,Cor0100280.1,Cor0103140.1,Cor0129700.1,Cor0149630.1,Cor0149890.1,Cor0159140.1,Cor0159170.1,Cor0168450.1,Cor0181810.1,Cor0197470.1,Cor0215290.1
GO:0004069	L-aspartate:2-oxoglutarate aminotransferase activity	molecular_function	3/905	4/15074	12.4922651933702	0.000824176391458036	0.0304692965944129	3	Cor0113860.1,Cor0166460.1,Cor0177780.1	Cor0113860.1,Cor0166460.1,Cor0177780.1
GO:0015711	organic anion transport	biological_process	19/905	142/15074	2.22866702980313	0.000840337019222925	0.0306050097869781	19	Cor0004540.1,Cor0011830.1,Cor0015630.1,Cor0015640.1,Cor0021280.1,Cor0029580.1,Cor0100280.1,Cor0103140.1,Cor0120430.1,Cor0129700.1,Cor0149630.1,Cor0149890.1,Cor0159140.1,Cor0159170.1,Cor0168450.1,Cor0181810.1,Cor0190220.1,Cor0197470.1,Cor0215290.1	Cor0004540.1,Cor0011830.1,Cor0015630.1,Cor0015640.1,Cor0021280.1,Cor0029580.1,Cor0100280.1,Cor0103140.1,Cor0120430.1,Cor0129700.1,Cor0149630.1,Cor0149890.1,Cor0159140.1,Cor0159170.1,Cor0168450.1,Cor0181810.1,Cor0190220.1,Cor0197470.1,Cor0215290.1
GO:0003700	DNA-binding transcription factor activity	molecular_function	88/905	1052/15074	1.3933071445077	0.000861521566885681	0.0306050097869781	88	Cor0002040.1,Cor0003540.1,Cor0004240.1,Cor0007580.1,Cor0007900.1,Cor0008050.1,Cor0008130.1,Cor0008160.1,Cor0008200.1,Cor0012520.1,Cor0015850.1,Cor0019400.1,Cor0020730.1,Cor0022460.1,Cor0022990.1,Cor0024710.1,Cor0031690.1,Cor0031950.1,Cor0034280.1,Cor0036790.1,Cor0039440.1,Cor0039920.1,Cor0040910.1,Cor0043330.1,Cor0045290.1,Cor0046660.1,Cor0047230.1,Cor0048470.1,Cor0051420.1,Cor0052150.1,Cor005304…	Cor0002040.1,Cor0003540.1,Cor0004240.1,Cor0007580.1,Cor0007900.1,Cor0008050.1,Cor0008130.1,Cor0008160.1,Cor0008200.1,Cor0012520.1,Cor0015850.1,Cor0019400.1,Cor0020730.1,Cor0022460.1,Cor0022990.1,Cor0024710.1,Cor0031690.1,Cor0031950.1,Cor0034280.1,Cor0036790.1,Cor0039440.1,Cor0039920.1,Cor0040910.1,Cor0043330.1,Cor0045290.1,Cor0046660.1,Cor0047230.1,Cor0048470.1,Cor0051420.1,Cor0052150.1,Cor005304…
GO:0004673	protein histidine kinase activity	molecular_function	6/905	20/15074	4.99690607734807	0.000861637040649121	0.0306050097869781	6	Cor0011850.1,Cor0041740.1,Cor0150900.1,Cor0153600.1,Cor0173070.1,Cor0200210.1	Cor0011850.1,Cor0041740.1,Cor0150900.1,Cor0153600.1,Cor0173070.1,Cor0200210.1
GO:0016775	phosphotransferase activity, nitrogenous group as acceptor	molecular_function	6/905	20/15074	4.99690607734807	0.000861637040649121	0.0306050097869781	6	Cor0011850.1,Cor0041740.1,Cor0150900.1,Cor0153600.1,Cor0173070.1,Cor0200210.1	Cor0011850.1,Cor0041740.1,Cor0150900.1,Cor0153600.1,Cor0173070.1,Cor0200210.1
GO:0140110	transcription regulator activity	molecular_function	93/905	1131/15074	1.36962058707153	0.00106275861104321	0.0373822761923257	93	Cor0002040.1,Cor0003540.1,Cor0004240.1,Cor0007580.1,Cor0007900.1,Cor0008050.1,Cor0008130.1,Cor0008160.1,Cor0008200.1,Cor0011350.1,Cor0012520.1,Cor0015850.1,Cor0019400.1,Cor0020730.1,Cor0022460.1,Cor0022990.1,Cor0024710.1,Cor0031690.1,Cor0031950.1,Cor0034280.1,Cor0036790.1,Cor0039440.1,Cor0039920.1,Cor0040910.1,Cor0043330.1,Cor0045290.1,Cor0046660.1,Cor0047230.1,Cor0048470.1,Cor0051420.1,Cor005215…	Cor0002040.1,Cor0003540.1,Cor0004240.1,Cor0007580.1,Cor0007900.1,Cor0008050.1,Cor0008130.1,Cor0008160.1,Cor0008200.1,Cor0011350.1,Cor0012520.1,Cor0015850.1,Cor0019400.1,Cor0020730.1,Cor0022460.1,Cor0022990.1,Cor0024710.1,Cor0031690.1,Cor0031950.1,Cor0034280.1,Cor0036790.1,Cor0039440.1,Cor0039920.1,Cor0040910.1,Cor0043330.1,Cor0045290.1,Cor0046660.1,Cor0047230.1,Cor0048470.1,Cor0051420.1,Cor005215…
GO:1901605	alpha-amino acid metabolic process	biological_process	28/905	251/15074	1.85807928506967	0.00115983949090004	0.0404047930339504	28	Cor0002740.1,Cor0013830.1,Cor0017110.1,Cor0017200.1,Cor0017220.1,Cor0031750.1,Cor0039930.1,Cor0059940.1,Cor0062290.1,Cor0063840.1,Cor0079680.1,Cor0105400.1,Cor0108830.1,Cor0113860.1,Cor0127110.1,Cor0132440.1,Cor0132450.1,Cor0133690.1,Cor0143280.1,Cor0159290.1,Cor0166460.1,Cor0177780.1,Cor0180710.1,Cor0180890.1,Cor0189240.1,Cor0197610.1,Cor0220500.1,Cor0222230.1	Cor0002740.1,Cor0013830.1,Cor0017110.1,Cor0017200.1,Cor0017220.1,Cor0031750.1,Cor0039930.1,Cor0059940.1,Cor0062290.1,Cor0063840.1,Cor0079680.1,Cor0105400.1,Cor0108830.1,Cor0113860.1,Cor0127110.1,Cor0132440.1,Cor0132450.1,Cor0133690.1,Cor0143280.1,Cor0159290.1,Cor0166460.1,Cor0177780.1,Cor0180710.1,Cor0180890.1,Cor0189240.1,Cor0197610.1,Cor0220500.1,Cor0222230.1
GO:0004553	hydrolase activity, hydrolyzing O-glycosyl compounds	molecular_function	33/905	314/15074	1.75050849843404	0.00124233320141443	0.0428664113211855	33	Cor0003600.1,Cor0005940.1,Cor0005980.1,Cor0009000.1,Cor0011940.1,Cor0013340.1,Cor0016020.1,Cor0032860.1,Cor0032910.1,Cor0034900.1,Cor0041240.1,Cor0062880.1,Cor0063550.1,Cor0063920.1,Cor0079760.1,Cor0080580.1,Cor0082360.1,Cor0088030.1,Cor0090060.1,Cor0097810.1,Cor0106860.1,Cor0106870.1,Cor0111950.1,Cor0121700.1,Cor0128400.1,Cor0130460.1,Cor0132940.1,Cor0139710.1,Cor0153770.1,Cor0154380.1,Cor016637…	Cor0003600.1,Cor0005940.1,Cor0005980.1,Cor0009000.1,Cor0011940.1,Cor0013340.1,Cor0016020.1,Cor0032860.1,Cor0032910.1,Cor0034900.1,Cor0041240.1,Cor0062880.1,Cor0063550.1,Cor0063920.1,Cor0079760.1,Cor0080580.1,Cor0082360.1,Cor0088030.1,Cor0090060.1,Cor0097810.1,Cor0106860.1,Cor0106870.1,Cor0111950.1,Cor0121700.1,Cor0128400.1,Cor0130460.1,Cor0132940.1,Cor0139710.1,Cor0153770.1,Cor0154380.1,Cor016637…
GO:0031409	pigment binding	molecular_function	4/905	9/15074	7.40282381829343	0.00127456636887269	0.0435637165511864	4	Cor0017500.1,Cor0147500.1,Cor0176380.1,Cor0188490.1	Cor0017500.1,Cor0147500.1,Cor0176380.1,Cor0188490.1
GO:0006836	neurotransmitter transport	biological_process	5/905	15/15074	5.55211786372007	0.00139616740287507	0.0448270821718414	5	Cor0015630.1,Cor0015640.1,Cor0029580.1,Cor0159140.1,Cor0159170.1	Cor0015630.1,Cor0015640.1,Cor0029580.1,Cor0159140.1,Cor0159170.1
GO:0009314	response to radiation	biological_process	48/905	512/15074	1.56153314917127	0.00142860601049355	0.0448270821718414	48	Cor0000540.1,Cor0009720.1,Cor0017500.1,Cor0022990.1,Cor0024570.1,Cor0024710.1,Cor0025180.1,Cor0031950.1,Cor0039920.1,Cor0046660.1,Cor0065450.1,Cor0068510.1,Cor0071900.1,Cor0072350.1,Cor0073700.1,Cor0075270.1,Cor0079900.1,Cor0083540.1,Cor0093330.1,Cor0095780.1,Cor0097220.1,Cor0102050.1,Cor0104820.1,Cor0112320.1,Cor0115780.1,Cor0133650.1,Cor0136340.1,Cor0136580.1,Cor0143990.1,Cor0147500.1,Cor015304…	Cor0000540.1,Cor0009720.1,Cor0017500.1,Cor0022990.1,Cor0024570.1,Cor0024710.1,Cor0025180.1,Cor0031950.1,Cor0039920.1,Cor0046660.1,Cor0065450.1,Cor0068510.1,Cor0071900.1,Cor0072350.1,Cor0073700.1,Cor0075270.1,Cor0079900.1,Cor0083540.1,Cor0093330.1,Cor0095780.1,Cor0097220.1,Cor0102050.1,Cor0104820.1,Cor0112320.1,Cor0115780.1,Cor0133650.1,Cor0136340.1,Cor0136580.1,Cor0143990.1,Cor0147500.1,Cor015304…
GO:1901606	alpha-amino acid catabolic process	biological_process	10/905	55/15074	3.02842792566549	0.00143382101207934	0.0448270821718414	10	Cor0002740.1,Cor0013830.1,Cor0017200.1,Cor0017220.1,Cor0108830.1,Cor0132440.1,Cor0132450.1,Cor0143280.1,Cor0189240.1,Cor0222230.1	Cor0002740.1,Cor0013830.1,Cor0017200.1,Cor0017220.1,Cor0108830.1,Cor0132440.1,Cor0132450.1,Cor0143280.1,Cor0189240.1,Cor0222230.1
GO:0006096	glycolytic process	biological_process	9/905	46/15074	3.25885178957483	0.00143525849625548	0.0448270821718414	9	Cor0009020.1,Cor0051140.1,Cor0088830.1,Cor0112500.1,Cor0136340.1,Cor0152910.1,Cor0156060.1,Cor0180340.1,Cor0199840.1	Cor0009020.1,Cor0051140.1,Cor0088830.1,Cor0112500.1,Cor0136340.1,Cor0152910.1,Cor0156060.1,Cor0180340.1,Cor0199840.1
GO:0006165	nucleoside diphosphate phosphorylation	biological_process	9/905	46/15074	3.25885178957483	0.00143525849625548	0.0448270821718414	9	Cor0009020.1,Cor0051140.1,Cor0088830.1,Cor0112500.1,Cor0136340.1,Cor0152910.1,Cor0156060.1,Cor0180340.1,Cor0199840.1	Cor0009020.1,Cor0051140.1,Cor0088830.1,Cor0112500.1,Cor0136340.1,Cor0152910.1,Cor0156060.1,Cor0180340.1,Cor0199840.1
GO:0006757	ATP generation from ADP	biological_process	9/905	46/15074	3.25885178957483	0.00143525849625548	0.0448270821718414	9	Cor0009020.1,Cor0051140.1,Cor0088830.1,Cor0112500.1,Cor0136340.1,Cor0152910.1,Cor0156060.1,Cor0180340.1,Cor0199840.1	Cor0009020.1,Cor0051140.1,Cor0088830.1,Cor0112500.1,Cor0136340.1,Cor0152910.1,Cor0156060.1,Cor0180340.1,Cor0199840.1
GO:0009135	purine nucleoside diphosphate metabolic process	biological_process	9/905	46/15074	3.25885178957483	0.00143525849625548	0.0448270821718414	9	Cor0009020.1,Cor0051140.1,Cor0088830.1,Cor0112500.1,Cor0136340.1,Cor0152910.1,Cor0156060.1,Cor0180340.1,Cor0199840.1	Cor0009020.1,Cor0051140.1,Cor0088830.1,Cor0112500.1,Cor0136340.1,Cor0152910.1,Cor0156060.1,Cor0180340.1,Cor0199840.1
GO:0009179	purine ribonucleoside diphosphate metabolic process	biological_process	9/905	46/15074	3.25885178957483	0.00143525849625548	0.0448270821718414	9	Cor0009020.1,Cor0051140.1,Cor0088830.1,Cor0112500.1,Cor0136340.1,Cor0152910.1,Cor0156060.1,Cor0180340.1,Cor0199840.1	Cor0009020.1,Cor0051140.1,Cor0088830.1,Cor0112500.1,Cor0136340.1,Cor0152910.1,Cor0156060.1,Cor0180340.1,Cor0199840.1
GO:0009185	ribonucleoside diphosphate metabolic process	biological_process	9/905	46/15074	3.25885178957483	0.00143525849625548	0.0448270821718414	9	Cor0009020.1,Cor0051140.1,Cor0088830.1,Cor0112500.1,Cor0136340.1,Cor0152910.1,Cor0156060.1,Cor0180340.1,Cor0199840.1	Cor0009020.1,Cor0051140.1,Cor0088830.1,Cor0112500.1,Cor0136340.1,Cor0152910.1,Cor0156060.1,Cor0180340.1,Cor0199840.1
GO:0046031	ADP metabolic process	biological_process	9/905	46/15074	3.25885178957483	0.00143525849625548	0.0448270821718414	9	Cor0009020.1,Cor0051140.1,Cor0088830.1,Cor0112500.1,Cor0136340.1,Cor0152910.1,Cor0156060.1,Cor0180340.1,Cor0199840.1	Cor0009020.1,Cor0051140.1,Cor0088830.1,Cor0112500.1,Cor0136340.1,Cor0152910.1,Cor0156060.1,Cor0180340.1,Cor0199840.1
GO:0006520	cellular amino acid metabolic process	biological_process	36/905	357/15074	1.67963229490691	0.00159437892398928	0.0491532334705773	36	Cor0002740.1,Cor0013830.1,Cor0017110.1,Cor0017200.1,Cor0017220.1,Cor0017460.1,Cor0031750.1,Cor0039930.1,Cor0041470.1,Cor0059940.1,Cor0062290.1,Cor0063840.1,Cor0079680.1,Cor0090820.1,Cor0092230.1,Cor0105400.1,Cor0108830.1,Cor0113860.1,Cor0124930.1,Cor0127110.1,Cor0132440.1,Cor0132450.1,Cor0133690.1,Cor0143280.1,Cor0143360.1,Cor0159290.1,Cor0160930.1,Cor0166460.1,Cor0177780.1,Cor0180710.1,Cor018089…	Cor0002740.1,Cor0013830.1,Cor0017110.1,Cor0017200.1,Cor0017220.1,Cor0017460.1,Cor0031750.1,Cor0039930.1,Cor0041470.1,Cor0059940.1,Cor0062290.1,Cor0063840.1,Cor0079680.1,Cor0090820.1,Cor0092230.1,Cor0105400.1,Cor0108830.1,Cor0113860.1,Cor0124930.1,Cor0127110.1,Cor0132440.1,Cor0132450.1,Cor0133690.1,Cor0143280.1,Cor0143360.1,Cor0159290.1,Cor0160930.1,Cor0166460.1,Cor0177780.1,Cor0180710.1,Cor018089…
GO:0042737	drug catabolic process	biological_process	26/905	232/15074	1.86666031625071	0.00160090575476901	0.0491532334705773	26	Cor0002740.1,Cor0005940.1,Cor0005980.1,Cor0017200.1,Cor0017220.1,Cor0021380.1,Cor0037080.1,Cor0046390.1,Cor0051200.1,Cor0062880.1,Cor0063450.1,Cor0080580.1,Cor0092420.1,Cor0094780.1,Cor0102710.1,Cor0102790.1,Cor0107240.1,Cor0111950.1,Cor0132440.1,Cor0132450.1,Cor0145410.1,Cor0162230.1,Cor0188550.1,Cor0218180.1,Cor0219040.1,Cor0222230.1	Cor0002740.1,Cor0005940.1,Cor0005980.1,Cor0017200.1,Cor0017220.1,Cor0021380.1,Cor0037080.1,Cor0046390.1,Cor0051200.1,Cor0062880.1,Cor0063450.1,Cor0080580.1,Cor0092420.1,Cor0094780.1,Cor0102710.1,Cor0102790.1,Cor0107240.1,Cor0111950.1,Cor0132440.1,Cor0132450.1,Cor0145410.1,Cor0162230.1,Cor0188550.1,Cor0218180.1,Cor0219040.1,Cor0222230.1
GO:0017144	drug metabolic process	biological_process	48/905	518/15074	1.54344589261716	0.00181552337588886	0.0544345465381752	48	Cor0002740.1,Cor0005940.1,Cor0005980.1,Cor0017200.1,Cor0017220.1,Cor0020760.1,Cor0021380.1,Cor0033480.1,Cor0037080.1,Cor0039920.1,Cor0046320.1,Cor0046390.1,Cor0051200.1,Cor0059940.1,Cor0062880.1,Cor0063450.1,Cor0079150.1,Cor0079680.1,Cor0080580.1,Cor0092420.1,Cor0094770.1,Cor0094780.1,Cor0102710.1,Cor0102790.1,Cor0104920.1,Cor0107240.1,Cor0111950.1,Cor0113100.1,Cor0120390.1,Cor0120440.1,Cor012722…	Cor0002740.1,Cor0005940.1,Cor0005980.1,Cor0017200.1,Cor0017220.1,Cor0020760.1,Cor0021380.1,Cor0033480.1,Cor0037080.1,Cor0039920.1,Cor0046320.1,Cor0046390.1,Cor0051200.1,Cor0059940.1,Cor0062880.1,Cor0063450.1,Cor0079150.1,Cor0079680.1,Cor0080580.1,Cor0092420.1,Cor0094770.1,Cor0094780.1,Cor0102710.1,Cor0102790.1,Cor0104920.1,Cor0107240.1,Cor0111950.1,Cor0113100.1,Cor0120390.1,Cor0120440.1,Cor012722…
GO:0006857	oligopeptide transport	biological_process	8/905	39/15074	3.41668791613543	0.0019038869629775	0.0544345465381752	8	Cor0000180.1,Cor0089970.1,Cor0158350.1,Cor0175050.1,Cor0175060.1,Cor0175070.1,Cor0192570.1,Cor0215910.1	Cor0000180.1,Cor0089970.1,Cor0158350.1,Cor0175050.1,Cor0175060.1,Cor0175070.1,Cor0192570.1,Cor0215910.1
GO:0004568	chitinase activity	molecular_function	6/905	23/15074	4.3451357194331	0.00192242998273118	0.0544345465381752	6	Cor0005940.1,Cor0005980.1,Cor0062880.1,Cor0080580.1,Cor0111950.1,Cor0219040.1	Cor0005940.1,Cor0005980.1,Cor0062880.1,Cor0080580.1,Cor0111950.1,Cor0219040.1
GO:0016168	chlorophyll binding	molecular_function	6/905	23/15074	4.3451357194331	0.00192242998273118	0.0544345465381752	6	Cor0000540.1,Cor0017500.1,Cor0131250.1,Cor0147500.1,Cor0176380.1,Cor0188490.1	Cor0000540.1,Cor0017500.1,Cor0131250.1,Cor0147500.1,Cor0176380.1,Cor0188490.1
GO:0035673	oligopeptide transmembrane transporter activity	molecular_function	6/905	23/15074	4.3451357194331	0.00192242998273118	0.0544345465381752	6	Cor0032950.1,Cor0033120.1,Cor0175050.1,Cor0175060.1,Cor0175070.1,Cor0215910.1	Cor0032950.1,Cor0033120.1,Cor0175050.1,Cor0175060.1,Cor0175070.1,Cor0215910.1
GO:0008652	cellular amino acid biosynthetic process	biological_process	22/905	187/15074	1.95957101072473	0.00192508613272191	0.0544345465381752	22	Cor0017460.1,Cor0031750.1,Cor0039930.1,Cor0041470.1,Cor0059940.1,Cor0062290.1,Cor0063840.1,Cor0079680.1,Cor0090820.1,Cor0092230.1,Cor0105400.1,Cor0124930.1,Cor0127110.1,Cor0133690.1,Cor0143360.1,Cor0159290.1,Cor0166460.1,Cor0180710.1,Cor0180890.1,Cor0197610.1,Cor0200670.1,Cor0220500.1	Cor0017460.1,Cor0031750.1,Cor0039930.1,Cor0041470.1,Cor0059940.1,Cor0062290.1,Cor0063840.1,Cor0079680.1,Cor0090820.1,Cor0092230.1,Cor0105400.1,Cor0124930.1,Cor0127110.1,Cor0133690.1,Cor0143360.1,Cor0159290.1,Cor0166460.1,Cor0180710.1,Cor0180890.1,Cor0197610.1,Cor0200670.1,Cor0220500.1
GO:0036294	cellular response to decreased oxygen levels	biological_process	5/905	16/15074	5.20511049723757	0.00193124409093826	0.0544345465381752	5	Cor0071050.1,Cor0071060.1,Cor0076900.1,Cor0101950.1,Cor0181900.1	Cor0071050.1,Cor0071060.1,Cor0076900.1,Cor0101950.1,Cor0181900.1
GO:0071453	cellular response to oxygen levels	biological_process	5/905	16/15074	5.20511049723757	0.00193124409093826	0.0544345465381752	5	Cor0071050.1,Cor0071060.1,Cor0076900.1,Cor0101950.1,Cor0181900.1	Cor0071050.1,Cor0071060.1,Cor0076900.1,Cor0101950.1,Cor0181900.1
GO:0009132	nucleoside diphosphate metabolic process	biological_process	9/905	48/15074	3.12306629834254	0.00196229574936646	0.0544345465381752	9	Cor0009020.1,Cor0051140.1,Cor0088830.1,Cor0112500.1,Cor0136340.1,Cor0152910.1,Cor0156060.1,Cor0180340.1,Cor0199840.1	Cor0009020.1,Cor0051140.1,Cor0088830.1,Cor0112500.1,Cor0136340.1,Cor0152910.1,Cor0156060.1,Cor0180340.1,Cor0199840.1
GO:0046939	nucleotide phosphorylation	biological_process	9/905	48/15074	3.12306629834254	0.00196229574936646	0.0544345465381752	9	Cor0009020.1,Cor0051140.1,Cor0088830.1,Cor0112500.1,Cor0136340.1,Cor0152910.1,Cor0156060.1,Cor0180340.1,Cor0199840.1	Cor0009020.1,Cor0051140.1,Cor0088830.1,Cor0112500.1,Cor0136340.1,Cor0152910.1,Cor0156060.1,Cor0180340.1,Cor0199840.1
GO:0031539	positive regulation of anthocyanin metabolic process	biological_process	3/905	5/15074	9.99381215469613	0.00196823781300054	0.0544345465381752	3	Cor0075270.1,Cor0153960.1,Cor0196170.1	Cor0075270.1,Cor0153960.1,Cor0196170.1
GO:0032104	regulation of response to extracellular stimulus	biological_process	3/905	5/15074	9.99381215469613	0.00196823781300054	0.0544345465381752	3	Cor0008130.1,Cor0126900.1,Cor0199050.1	Cor0008130.1,Cor0126900.1,Cor0199050.1
GO:0032107	regulation of response to nutrient levels	biological_process	3/905	5/15074	9.99381215469613	0.00196823781300054	0.0544345465381752	3	Cor0008130.1,Cor0126900.1,Cor0199050.1	Cor0008130.1,Cor0126900.1,Cor0199050.1
GO:0034614	cellular response to reactive oxygen species	biological_process	7/905	31/15074	3.76111210122973	0.00202710745008661	0.0556379567550287	7	Cor0021520.1,Cor0030730.1,Cor0180890.1,Cor0189470.1,Cor0190150.1,Cor0210780.1,Cor0219530.1	Cor0021520.1,Cor0030730.1,Cor0180890.1,Cor0189470.1,Cor0190150.1,Cor0210780.1,Cor0219530.1
GO:0018298	protein-chromophore linkage	biological_process	8/905	40/15074	3.33127071823204	0.00225681755488127	0.0610182835920511	8	Cor0000540.1,Cor0011850.1,Cor0017500.1,Cor0131250.1,Cor0147500.1,Cor0153210.1,Cor0176380.1,Cor0188490.1	Cor0000540.1,Cor0011850.1,Cor0017500.1,Cor0131250.1,Cor0147500.1,Cor0153210.1,Cor0176380.1,Cor0188490.1
GO:0036293	response to decreased oxygen levels	biological_process	8/905	40/15074	3.33127071823204	0.00225681755488127	0.0610182835920511	8	Cor0071050.1,Cor0071060.1,Cor0072630.1,Cor0076900.1,Cor0101950.1,Cor0181900.1,Cor0189240.1,Cor0216530.1	Cor0071050.1,Cor0071060.1,Cor0072630.1,Cor0076900.1,Cor0101950.1,Cor0181900.1,Cor0189240.1,Cor0216530.1
GO:0009856	pollination	biological_process	28/905	263/15074	1.77330000210071	0.00232713220889458	0.0624533332801857	28	Cor0006760.1,Cor0016660.1,Cor0028680.1,Cor0045010.1,Cor0054850.1,Cor0054870.1,Cor0055250.1,Cor0062340.1,Cor0063620.1,Cor0078200.1,Cor0078260.1,Cor0086610.1,Cor0099420.1,Cor0106400.1,Cor0108450.1,Cor0108470.1,Cor0108480.1,Cor0158760.1,Cor0178950.1,Cor0178960.1,Cor0181750.1,Cor0183990.1,Cor0208940.1,Cor0208960.1,Cor0208990.1,Cor0209020.1,Cor0209030.1,Cor0217690.1	Cor0006760.1,Cor0016660.1,Cor0028680.1,Cor0045010.1,Cor0054850.1,Cor0054870.1,Cor0055250.1,Cor0062340.1,Cor0063620.1,Cor0078200.1,Cor0078260.1,Cor0086610.1,Cor0099420.1,Cor0106400.1,Cor0108450.1,Cor0108470.1,Cor0108480.1,Cor0158760.1,Cor0178950.1,Cor0178960.1,Cor0181750.1,Cor0183990.1,Cor0208940.1,Cor0208960.1,Cor0208990.1,Cor0209020.1,Cor0209030.1,Cor0217690.1
GO:0009835	fruit ripening	biological_process	6/905	24/15074	4.16408839779006	0.00243474429434143	0.0648608718999927	6	Cor0010670.1,Cor0062290.1,Cor0151540.1,Cor0153770.1,Cor0153830.1,Cor0161100.1	Cor0010670.1,Cor0062290.1,Cor0151540.1,Cor0153770.1,Cor0153830.1,Cor0161100.1
GO:0007568	aging	biological_process	17/905	133/15074	2.12900760187762	0.00253605737306239	0.0670666851285039	17	Cor0002720.1,Cor0007900.1,Cor0010670.1,Cor0030730.1,Cor0046020.1,Cor0046390.1,Cor0062290.1,Cor0105400.1,Cor0113860.1,Cor0151540.1,Cor0153770.1,Cor0153830.1,Cor0161100.1,Cor0171210.1,Cor0171230.1,Cor0193090.1,Cor0197380.1	Cor0002720.1,Cor0007900.1,Cor0010670.1,Cor0030730.1,Cor0046020.1,Cor0046390.1,Cor0062290.1,Cor0105400.1,Cor0113860.1,Cor0151540.1,Cor0153770.1,Cor0153830.1,Cor0161100.1,Cor0171210.1,Cor0171230.1,Cor0193090.1,Cor0197380.1
GO:0044706	multi-multicellular organism process	biological_process	28/905	265/15074	1.75991660585844	0.00259691903295656	0.0673370370985649	28	Cor0006760.1,Cor0016660.1,Cor0028680.1,Cor0045010.1,Cor0054850.1,Cor0054870.1,Cor0055250.1,Cor0062340.1,Cor0063620.1,Cor0078200.1,Cor0078260.1,Cor0086610.1,Cor0099420.1,Cor0106400.1,Cor0108450.1,Cor0108470.1,Cor0108480.1,Cor0158760.1,Cor0178950.1,Cor0178960.1,Cor0181750.1,Cor0183990.1,Cor0208940.1,Cor0208960.1,Cor0208990.1,Cor0209020.1,Cor0209030.1,Cor0217690.1	Cor0006760.1,Cor0016660.1,Cor0028680.1,Cor0045010.1,Cor0054850.1,Cor0054870.1,Cor0055250.1,Cor0062340.1,Cor0063620.1,Cor0078200.1,Cor0078260.1,Cor0086610.1,Cor0099420.1,Cor0106400.1,Cor0108450.1,Cor0108470.1,Cor0108480.1,Cor0158760.1,Cor0178950.1,Cor0178960.1,Cor0181750.1,Cor0183990.1,Cor0208940.1,Cor0208960.1,Cor0208990.1,Cor0209020.1,Cor0209030.1,Cor0217690.1
GO:0019253	reductive pentose-phosphate cycle	biological_process	5/905	17/15074	4.89892752681183	0.00260203841948636	0.0673370370985649	5	Cor0033450.1,Cor0067480.1,Cor0101950.1,Cor0127970.1,Cor0143340.1	Cor0033450.1,Cor0067480.1,Cor0101950.1,Cor0127970.1,Cor0143340.1
GO:0019685	photosynthesis, dark reaction	biological_process	5/905	17/15074	4.89892752681183	0.00260203841948636	0.0673370370985649	5	Cor0033450.1,Cor0067480.1,Cor0101950.1,Cor0127970.1,Cor0143340.1	Cor0033450.1,Cor0067480.1,Cor0101950.1,Cor0127970.1,Cor0143340.1
GO:0005984	disaccharide metabolic process	biological_process	9/905	50/15074	2.99814364640884	0.00263331255465327	0.0673697596444478	9	Cor0005130.1,Cor0016020.1,Cor0041240.1,Cor0082360.1,Cor0105400.1,Cor0134990.1,Cor0166270.1,Cor0191750.1,Cor0201990.1	Cor0005130.1,Cor0016020.1,Cor0041240.1,Cor0082360.1,Cor0105400.1,Cor0134990.1,Cor0166270.1,Cor0191750.1,Cor0201990.1
GO:0009627	systemic acquired resistance	biological_process	8/905	41/15074	3.25002021290931	0.00265908794622027	0.0673697596444478	8	Cor0032160.1,Cor0043740.1,Cor0047130.1,Cor0077000.1,Cor0093330.1,Cor0121440.1,Cor0181900.1,Cor0189120.1	Cor0032160.1,Cor0043740.1,Cor0047130.1,Cor0077000.1,Cor0093330.1,Cor0121440.1,Cor0181900.1,Cor0189120.1
GO:0070482	response to oxygen levels	biological_process	8/905	41/15074	3.25002021290931	0.00265908794622027	0.0673697596444478	8	Cor0071050.1,Cor0071060.1,Cor0072630.1,Cor0076900.1,Cor0101950.1,Cor0181900.1,Cor0189240.1,Cor0216530.1	Cor0071050.1,Cor0071060.1,Cor0072630.1,Cor0076900.1,Cor0101950.1,Cor0181900.1,Cor0189240.1,Cor0216530.1
GO:0009063	cellular amino acid catabolic process	biological_process	10/905	60/15074	2.77605893186004	0.00281953527403911	0.0693903829654359	10	Cor0002740.1,Cor0013830.1,Cor0017200.1,Cor0017220.1,Cor0108830.1,Cor0132440.1,Cor0132450.1,Cor0143280.1,Cor0189240.1,Cor0222230.1	Cor0002740.1,Cor0013830.1,Cor0017200.1,Cor0017220.1,Cor0108830.1,Cor0132440.1,Cor0132450.1,Cor0143280.1,Cor0189240.1,Cor0222230.1
GO:0034599	cellular response to oxidative stress	biological_process	11/905	70/15074	2.61742699289661	0.0028643986793695	0.0693903829654359	11	Cor0021520.1,Cor0030730.1,Cor0076820.1,Cor0103540.1,Cor0145410.1,Cor0180890.1,Cor0189470.1,Cor0190150.1,Cor0210780.1,Cor0219360.1,Cor0219530.1	Cor0021520.1,Cor0030730.1,Cor0076820.1,Cor0103540.1,Cor0145410.1,Cor0180890.1,Cor0189470.1,Cor0190150.1,Cor0210780.1,Cor0219360.1,Cor0219530.1
GO:0048441	petal development	biological_process	4/905	11/15074	6.05685585133099	0.00302995524182825	0.0693903829654359	4	Cor0015850.1,Cor0065270.1,Cor0068510.1,Cor0088820.1	Cor0015850.1,Cor0065270.1,Cor0068510.1,Cor0088820.1
GO:0048465	corolla development	biological_process	4/905	11/15074	6.05685585133099	0.00302995524182825	0.0693903829654359	4	Cor0015850.1,Cor0065270.1,Cor0068510.1,Cor0088820.1	Cor0015850.1,Cor0065270.1,Cor0068510.1,Cor0088820.1
GO:0052482	defense response by cell wall thickening	biological_process	4/905	11/15074	6.05685585133099	0.00302995524182825	0.0693903829654359	4	Cor0002720.1,Cor0047130.1,Cor0176320.1,Cor0176330.1	Cor0002720.1,Cor0047130.1,Cor0176320.1,Cor0176330.1
GO:0052544	defense response by callose deposition in cell wall	biological_process	4/905	11/15074	6.05685585133099	0.00302995524182825	0.0693903829654359	4	Cor0002720.1,Cor0047130.1,Cor0176320.1,Cor0176330.1	Cor0002720.1,Cor0047130.1,Cor0176320.1,Cor0176330.1
GO:0009522	photosystem I	cellular_component	6/905	25/15074	3.99752486187845	0.00304322212531483	0.0693903829654359	6	Cor0017500.1,Cor0058780.1,Cor0131250.1,Cor0147500.1,Cor0176380.1,Cor0202740.1	Cor0017500.1,Cor0058780.1,Cor0131250.1,Cor0147500.1,Cor0176380.1,Cor0202740.1
GO:0042562	hormone binding	molecular_function	6/905	25/15074	3.99752486187845	0.00304322212531483	0.0693903829654359	6	Cor0021020.1,Cor0041740.1,Cor0153600.1,Cor0165650.1,Cor0199420.1,Cor0203430.1	Cor0021020.1,Cor0041740.1,Cor0153600.1,Cor0165650.1,Cor0199420.1,Cor0203430.1
GO:0043650	dicarboxylic acid biosynthetic process	biological_process	6/905	25/15074	3.99752486187845	0.00304322212531483	0.0693903829654359	6	Cor0017460.1,Cor0041470.1,Cor0090820.1,Cor0124930.1,Cor0143360.1,Cor0200670.1	Cor0017460.1,Cor0041470.1,Cor0090820.1,Cor0124930.1,Cor0143360.1,Cor0200670.1
GO:0016798	hydrolase activity, acting on glycosyl bonds	molecular_function	33/905	333/15074	1.65062963516002	0.00321929430212153	0.0693903829654359	33	Cor0003600.1,Cor0005940.1,Cor0005980.1,Cor0009000.1,Cor0011940.1,Cor0013340.1,Cor0016020.1,Cor0032860.1,Cor0032910.1,Cor0034900.1,Cor0041240.1,Cor0062880.1,Cor0063550.1,Cor0063920.1,Cor0079760.1,Cor0080580.1,Cor0082360.1,Cor0088030.1,Cor0090060.1,Cor0097810.1,Cor0106860.1,Cor0106870.1,Cor0111950.1,Cor0121700.1,Cor0128400.1,Cor0130460.1,Cor0132940.1,Cor0139710.1,Cor0153770.1,Cor0154380.1,Cor016637…	Cor0003600.1,Cor0005940.1,Cor0005980.1,Cor0009000.1,Cor0011940.1,Cor0013340.1,Cor0016020.1,Cor0032860.1,Cor0032910.1,Cor0034900.1,Cor0041240.1,Cor0062880.1,Cor0063550.1,Cor0063920.1,Cor0079760.1,Cor0080580.1,Cor0082360.1,Cor0088030.1,Cor0090060.1,Cor0097810.1,Cor0106860.1,Cor0106870.1,Cor0111950.1,Cor0121700.1,Cor0128400.1,Cor0130460.1,Cor0132940.1,Cor0139710.1,Cor0153770.1,Cor0154380.1,Cor016637…
GO:0009654	photosystem II oxygen evolving complex	cellular_component	5/905	18/15074	4.62676488643339	0.00342679869070373	0.0693903829654359	5	Cor0055360.1,Cor0074710.1,Cor0078600.1,Cor0102140.1,Cor0105660.1	Cor0055360.1,Cor0074710.1,Cor0078600.1,Cor0102140.1,Cor0105660.1
GO:0070417	cellular response to cold	biological_process	5/905	18/15074	4.62676488643339	0.00342679869070373	0.0693903829654359	5	Cor0007580.1,Cor0010510.1,Cor0172560.1,Cor0179860.1,Cor0200210.1	Cor0007580.1,Cor0010510.1,Cor0172560.1,Cor0179860.1,Cor0200210.1
GO:0016021	integral component of membrane	cellular_component	249/905	3573/15074	1.16077023347296	0.003436550182078	0.0693903829654359	249	Cor0000180.1,Cor0000520.1,Cor0000540.1,Cor0000770.1,Cor0002720.1,Cor0004290.1,Cor0004540.1,Cor0004900.1,Cor0007520.1,Cor0009000.1,Cor0009050.1,Cor0009240.1,Cor0009690.1,Cor0011400.1,Cor0011830.1,Cor0012740.1,Cor0015050.1,Cor0015270.1,Cor0015630.1,Cor0015640.1,Cor0015670.1,Cor0015700.1,Cor0016600.1,Cor0017500.1,Cor0017540.1,Cor0018750.1,Cor0019530.1,Cor0021280.1,Cor0024330.1,Cor0024570.1,Cor002541…	Cor0000180.1,Cor0000520.1,Cor0000540.1,Cor0000770.1,Cor0002720.1,Cor0004290.1,Cor0004540.1,Cor0004900.1,Cor0007520.1,Cor0009000.1,Cor0009050.1,Cor0009240.1,Cor0009690.1,Cor0011400.1,Cor0011830.1,Cor0012740.1,Cor0015050.1,Cor0015270.1,Cor0015630.1,Cor0015640.1,Cor0015670.1,Cor0015700.1,Cor0016600.1,Cor0017500.1,Cor0017540.1,Cor0018750.1,Cor0019530.1,Cor0021280.1,Cor0024330.1,Cor0024570.1,Cor002541…
GO:0031977	thylakoid lumen	cellular_component	9/905	52/15074	2.88283042923927	0.00347414182914851	0.0693903829654359	9	Cor0036510.1,Cor0040570.1,Cor0074710.1,Cor0076820.1,Cor0094020.1,Cor0102140.1,Cor0107270.1,Cor0146030.1,Cor0209130.1	Cor0036510.1,Cor0040570.1,Cor0074710.1,Cor0076820.1,Cor0094020.1,Cor0102140.1,Cor0107270.1,Cor0146030.1,Cor0209130.1
GO:0000747	conjugation with cellular fusion	biological_process	2/905	2/15074	16.6563535911602	0.00360071542851282	0.0693903829654359	2	Cor0130460.1,Cor0166370.1	Cor0130460.1,Cor0166370.1
GO:0000935	division septum	cellular_component	2/905	2/15074	16.6563535911602	0.00360071542851282	0.0693903829654359	2	Cor0130460.1,Cor0166370.1	Cor0130460.1,Cor0166370.1
GO:0004096	catalase activity	molecular_function	2/905	2/15074	16.6563535911602	0.00360071542851282	0.0693903829654359	2	Cor0102710.1,Cor0102790.1	Cor0102710.1,Cor0102790.1
GO:0004338	glucan exo-1,3-beta-glucosidase activity	molecular_function	2/905	2/15074	16.6563535911602	0.00360071542851282	0.0693903829654359	2	Cor0130460.1,Cor0166370.1	Cor0130460.1,Cor0166370.1
GO:0005080	protein kinase C binding	molecular_function	2/905	2/15074	16.6563535911602	0.00360071542851282	0.0693903829654359	2	Cor0028020.1,Cor0028030.1	Cor0028020.1,Cor0028030.1
GO:0005937	mating projection	cellular_component	2/905	2/15074	16.6563535911602	0.00360071542851282	0.0693903829654359	2	Cor0130460.1,Cor0166370.1	Cor0130460.1,Cor0166370.1
GO:0009272	fungal-type cell wall biogenesis	biological_process	2/905	2/15074	16.6563535911602	0.00360071542851282	0.0693903829654359	2	Cor0130460.1,Cor0166370.1	Cor0130460.1,Cor0166370.1
GO:0010325	raffinose family oligosaccharide biosynthetic process	biological_process	2/905	2/15074	16.6563535911602	0.00360071542851282	0.0693903829654359	2	Cor0010510.1,Cor0213860.1	Cor0010510.1,Cor0213860.1
GO:0019418	sulfide oxidation	biological_process	2/905	2/15074	16.6563535911602	0.00360071542851282	0.0693903829654359	2	Cor0106060.1,Cor0214500.1	Cor0106060.1,Cor0214500.1
GO:0019424	sulfide oxidation, using siroheme sulfite reductase	biological_process	2/905	2/15074	16.6563535911602	0.00360071542851282	0.0693903829654359	2	Cor0106060.1,Cor0214500.1	Cor0106060.1,Cor0214500.1
GO:0030428	cell septum	cellular_component	2/905	2/15074	16.6563535911602	0.00360071542851282	0.0693903829654359	2	Cor0130460.1,Cor0166370.1	Cor0130460.1,Cor0166370.1
GO:0031505	fungal-type cell wall organization	biological_process	2/905	2/15074	16.6563535911602	0.00360071542851282	0.0693903829654359	2	Cor0130460.1,Cor0166370.1	Cor0130460.1,Cor0166370.1
GO:0043332	mating projection tip	cellular_component	2/905	2/15074	16.6563535911602	0.00360071542851282	0.0693903829654359	2	Cor0130460.1,Cor0166370.1	Cor0130460.1,Cor0166370.1
GO:0044277	cell wall disassembly	biological_process	2/905	2/15074	16.6563535911602	0.00360071542851282	0.0693903829654359	2	Cor0130460.1,Cor0166370.1	Cor0130460.1,Cor0166370.1
GO:0046557	glucan endo-1,6-beta-glucosidase activity	molecular_function	2/905	2/15074	16.6563535911602	0.00360071542851282	0.0693903829654359	2	Cor0130460.1,Cor0166370.1	Cor0130460.1,Cor0166370.1
GO:0048498	establishment of petal orientation	biological_process	2/905	2/15074	16.6563535911602	0.00360071542851282	0.0693903829654359	2	Cor0015850.1,Cor0088820.1	Cor0015850.1,Cor0088820.1
GO:0048559	establishment of floral organ orientation	biological_process	2/905	2/15074	16.6563535911602	0.00360071542851282	0.0693903829654359	2	Cor0015850.1,Cor0088820.1	Cor0015850.1,Cor0088820.1
GO:0048560	establishment of anatomical structure orientation	biological_process	2/905	2/15074	16.6563535911602	0.00360071542851282	0.0693903829654359	2	Cor0015850.1,Cor0088820.1	Cor0015850.1,Cor0088820.1
GO:0050311	sulfite reductase (ferredoxin) activity	molecular_function	2/905	2/15074	16.6563535911602	0.00360071542851282	0.0693903829654359	2	Cor0106060.1,Cor0214500.1	Cor0106060.1,Cor0214500.1
GO:0070871	cell wall organization involved in conjugation with cellular fusion	biological_process	2/905	2/15074	16.6563535911602	0.00360071542851282	0.0693903829654359	2	Cor0130460.1,Cor0166370.1	Cor0130460.1,Cor0166370.1
GO:0070879	fungal-type cell wall beta-glucan metabolic process	biological_process	2/905	2/15074	16.6563535911602	0.00360071542851282	0.0693903829654359	2	Cor0130460.1,Cor0166370.1	Cor0130460.1,Cor0166370.1
GO:0071852	fungal-type cell wall organization or biogenesis	biological_process	2/905	2/15074	16.6563535911602	0.00360071542851282	0.0693903829654359	2	Cor0130460.1,Cor0166370.1	Cor0130460.1,Cor0166370.1
GO:0071853	fungal-type cell wall disassembly	biological_process	2/905	2/15074	16.6563535911602	0.00360071542851282	0.0693903829654359	2	Cor0130460.1,Cor0166370.1	Cor0130460.1,Cor0166370.1
GO:0071966	fungal-type cell wall polysaccharide metabolic process	biological_process	2/905	2/15074	16.6563535911602	0.00360071542851282	0.0693903829654359	2	Cor0130460.1,Cor0166370.1	Cor0130460.1,Cor0166370.1
GO:0090428	perianth development	biological_process	2/905	2/15074	16.6563535911602	0.00360071542851282	0.0693903829654359	2	Cor0015850.1,Cor0088820.1	Cor0015850.1,Cor0088820.1
GO:0090707	establishment of plant organ orientation	biological_process	2/905	2/15074	16.6563535911602	0.00360071542851282	0.0693903829654359	2	Cor0015850.1,Cor0088820.1	Cor0015850.1,Cor0088820.1
GO:0140253	cell-cell fusion	biological_process	2/905	2/15074	16.6563535911602	0.00360071542851282	0.0693903829654359	2	Cor0130460.1,Cor0166370.1	Cor0130460.1,Cor0166370.1
GO:1901347	negative regulation of secondary cell wall biogenesis	biological_process	2/905	2/15074	16.6563535911602	0.00360071542851282	0.0693903829654359	2	Cor0039440.1,Cor0072470.1	Cor0039440.1,Cor0072470.1
GO:1903339	negative regulation of cell wall organization or biogenesis	biological_process	2/905	2/15074	16.6563535911602	0.00360071542851282	0.0693903829654359	2	Cor0039440.1,Cor0072470.1	Cor0039440.1,Cor0072470.1
GO:1904541	fungal-type cell wall disassembly involved in conjugation with cellular fusion	biological_process	2/905	2/15074	16.6563535911602	0.00360071542851282	0.0693903829654359	2	Cor0130460.1,Cor0166370.1	Cor0130460.1,Cor0166370.1
GO:1990819	actin fusion focus	cellular_component	2/905	2/15074	16.6563535911602	0.00360071542851282	0.0693903829654359	2	Cor0130460.1,Cor0166370.1	Cor0130460.1,Cor0166370.1
GO:0042538	hyperosmotic salinity response	biological_process	8/905	43/15074	3.09885648207632	0.00362994582678178	0.0695835647112719	8	Cor0022460.1,Cor0050450.1,Cor0105400.1,Cor0112320.1,Cor0175050.1,Cor0175060.1,Cor0175070.1,Cor0189470.1	Cor0022460.1,Cor0050450.1,Cor0105400.1,Cor0112320.1,Cor0175050.1,Cor0175060.1,Cor0175070.1,Cor0189470.1
GO:0004558	alpha-1,4-glucosidase activity	molecular_function	3/905	6/15074	8.32817679558011	0.00376087149351079	0.0705991576217077	3	Cor0009000.1,Cor0032860.1,Cor0032910.1	Cor0009000.1,Cor0032860.1,Cor0032910.1
GO:0043201	response to leucine	biological_process	3/905	6/15074	8.32817679558011	0.00376087149351079	0.0705991576217077	3	Cor0175050.1,Cor0175060.1,Cor0175070.1	Cor0175050.1,Cor0175060.1,Cor0175070.1
GO:0080052	response to histidine	biological_process	3/905	6/15074	8.32817679558011	0.00376087149351079	0.0705991576217077	3	Cor0175050.1,Cor0175060.1,Cor0175070.1	Cor0175050.1,Cor0175060.1,Cor0175070.1
GO:0080053	response to phenylalanine	biological_process	3/905	6/15074	8.32817679558011	0.00376087149351079	0.0705991576217077	3	Cor0175050.1,Cor0175060.1,Cor0175070.1	Cor0175050.1,Cor0175060.1,Cor0175070.1
GO:0009941	chloroplast envelope	cellular_component	42/905	457/15074	1.5307808552051	0.00394203700383577	0.0736185570355515	42	Cor0001270.1,Cor0002700.1,Cor0016330.1,Cor0017500.1,Cor0022460.1,Cor0047130.1,Cor0056770.1,Cor0067300.1,Cor0067480.1,Cor0079900.1,Cor0083490.1,Cor0102300.1,Cor0103540.1,Cor0105640.1,Cor0109940.1,Cor0112320.1,Cor0112500.1,Cor0122710.1,Cor0123640.1,Cor0133690.1,Cor0133930.1,Cor0135580.1,Cor0140950.1,Cor0141020.1,Cor0141580.1,Cor0147500.1,Cor0147860.1,Cor0159980.1,Cor0161590.1,Cor0162360.1,Cor016868…	Cor0001270.1,Cor0002700.1,Cor0016330.1,Cor0017500.1,Cor0022460.1,Cor0047130.1,Cor0056770.1,Cor0067300.1,Cor0067480.1,Cor0079900.1,Cor0083490.1,Cor0102300.1,Cor0103540.1,Cor0105640.1,Cor0109940.1,Cor0112320.1,Cor0112500.1,Cor0122710.1,Cor0123640.1,Cor0133690.1,Cor0133930.1,Cor0135580.1,Cor0140950.1,Cor0141020.1,Cor0141580.1,Cor0147500.1,Cor0147860.1,Cor0159980.1,Cor0161590.1,Cor0162360.1,Cor016868…
GO:0006468	protein phosphorylation	biological_process	46/905	512/15074	1.4964692679558	0.00403911139714497	0.0747041756217949	46	Cor0005130.1,Cor0025410.1,Cor0028680.1,Cor0051200.1,Cor0052530.1,Cor0054850.1,Cor0054870.1,Cor0055250.1,Cor0056070.1,Cor0062340.1,Cor0063620.1,Cor0067640.1,Cor0068150.1,Cor0078200.1,Cor0078260.1,Cor0078740.1,Cor0078840.1,Cor0078910.1,Cor0086610.1,Cor0090340.1,Cor0098380.1,Cor0099420.1,Cor0104070.1,Cor0107870.1,Cor0108450.1,Cor0108470.1,Cor0108480.1,Cor0110150.1,Cor0115930.1,Cor0126620.1,Cor013325…	Cor0005130.1,Cor0025410.1,Cor0028680.1,Cor0051200.1,Cor0052530.1,Cor0054850.1,Cor0054870.1,Cor0055250.1,Cor0056070.1,Cor0062340.1,Cor0063620.1,Cor0067640.1,Cor0068150.1,Cor0078200.1,Cor0078260.1,Cor0078740.1,Cor0078840.1,Cor0078910.1,Cor0086610.1,Cor0090340.1,Cor0098380.1,Cor0099420.1,Cor0104070.1,Cor0107870.1,Cor0108450.1,Cor0108470.1,Cor0108480.1,Cor0110150.1,Cor0115930.1,Cor0126620.1,Cor013325…
GO:1903825	organic acid transmembrane transport	biological_process	10/905	63/15074	2.64386564939051	0.00406494739676699	0.0747041756217949	10	Cor0004540.1,Cor0015630.1,Cor0015640.1,Cor0021280.1,Cor0103140.1,Cor0159140.1,Cor0159170.1,Cor0181810.1,Cor0197470.1,Cor0215290.1	Cor0004540.1,Cor0015630.1,Cor0015640.1,Cor0021280.1,Cor0103140.1,Cor0159140.1,Cor0159170.1,Cor0181810.1,Cor0197470.1,Cor0215290.1
GO:1905039	carboxylic acid transmembrane transport	biological_process	10/905	63/15074	2.64386564939051	0.00406494739676699	0.0747041756217949	10	Cor0004540.1,Cor0015630.1,Cor0015640.1,Cor0021280.1,Cor0103140.1,Cor0159140.1,Cor0159170.1,Cor0181810.1,Cor0197470.1,Cor0215290.1	Cor0004540.1,Cor0015630.1,Cor0015640.1,Cor0021280.1,Cor0103140.1,Cor0159140.1,Cor0159170.1,Cor0181810.1,Cor0197470.1,Cor0215290.1
GO:0009737	response to abscisic acid	biological_process	42/905	458/15074	1.52743853892736	0.0040972377597227	0.0747041756217949	42	Cor0002520.1,Cor0002700.1,Cor0004570.1,Cor0005130.1,Cor0007580.1,Cor0007900.1,Cor0021020.1,Cor0022990.1,Cor0025890.1,Cor0025920.1,Cor0033480.1,Cor0036790.1,Cor0039440.1,Cor0043740.1,Cor0047130.1,Cor0047440.1,Cor0053040.1,Cor0054850.1,Cor0054870.1,Cor0055250.1,Cor0061160.1,Cor0071700.1,Cor0072470.1,Cor0072630.1,Cor0078740.1,Cor0084610.1,Cor0108240.1,Cor0117880.1,Cor0121440.1,Cor0147860.1,Cor015314…	Cor0002520.1,Cor0002700.1,Cor0004570.1,Cor0005130.1,Cor0007580.1,Cor0007900.1,Cor0021020.1,Cor0022990.1,Cor0025890.1,Cor0025920.1,Cor0033480.1,Cor0036790.1,Cor0039440.1,Cor0043740.1,Cor0047130.1,Cor0047440.1,Cor0053040.1,Cor0054850.1,Cor0054870.1,Cor0055250.1,Cor0061160.1,Cor0071700.1,Cor0072470.1,Cor0072630.1,Cor0078740.1,Cor0084610.1,Cor0108240.1,Cor0117880.1,Cor0121440.1,Cor0147860.1,Cor015314…
GO:0009617	response to bacterium	biological_process	37/905	391/15074	1.57617668253946	0.00410326551165807	0.0747041756217949	37	Cor0002720.1,Cor0005130.1,Cor0019400.1,Cor0021520.1,Cor0037080.1,Cor0039920.1,Cor0046390.1,Cor0047130.1,Cor0047440.1,Cor0067240.1,Cor0067480.1,Cor0073700.1,Cor0073820.1,Cor0078840.1,Cor0078910.1,Cor0080580.1,Cor0092420.1,Cor0113100.1,Cor0136340.1,Cor0140020.1,Cor0140520.1,Cor0143280.1,Cor0150900.1,Cor0167250.1,Cor0168360.1,Cor0175050.1,Cor0175060.1,Cor0175070.1,Cor0176320.1,Cor0176330.1,Cor018109…	Cor0002720.1,Cor0005130.1,Cor0019400.1,Cor0021520.1,Cor0037080.1,Cor0039920.1,Cor0046390.1,Cor0047130.1,Cor0047440.1,Cor0067240.1,Cor0067480.1,Cor0073700.1,Cor0073820.1,Cor0078840.1,Cor0078910.1,Cor0080580.1,Cor0092420.1,Cor0113100.1,Cor0136340.1,Cor0140020.1,Cor0140520.1,Cor0143280.1,Cor0150900.1,Cor0167250.1,Cor0168360.1,Cor0175050.1,Cor0175060.1,Cor0175070.1,Cor0176320.1,Cor0176330.1,Cor018109…
GO:0042221	response to chemical	biological_process	155/905	2118/15074	1.21894938934364	0.00416572325582643	0.0754620767792958	155	Cor0000350.1,Cor0000520.1,Cor0002040.1,Cor0002520.1,Cor0002700.1,Cor0002720.1,Cor0004570.1,Cor0005130.1,Cor0007580.1,Cor0007900.1,Cor0015050.1,Cor0015850.1,Cor0016660.1,Cor0021020.1,Cor0021520.1,Cor0022990.1,Cor0025890.1,Cor0025920.1,Cor0030730.1,Cor0031770.1,Cor0032160.1,Cor0033480.1,Cor0036690.1,Cor0036790.1,Cor0037080.1,Cor0037920.1,Cor0039440.1,Cor0039920.1,Cor0043740.1,Cor0045090.1,Cor004639…	Cor0000350.1,Cor0000520.1,Cor0002040.1,Cor0002520.1,Cor0002700.1,Cor0002720.1,Cor0004570.1,Cor0005130.1,Cor0007580.1,Cor0007900.1,Cor0015050.1,Cor0015850.1,Cor0016660.1,Cor0021020.1,Cor0021520.1,Cor0022990.1,Cor0025890.1,Cor0025920.1,Cor0030730.1,Cor0031770.1,Cor0032160.1,Cor0033480.1,Cor0036690.1,Cor0036790.1,Cor0037080.1,Cor0037920.1,Cor0039440.1,Cor0039920.1,Cor0043740.1,Cor0045090.1,Cor004639…
GO:0009543	chloroplast thylakoid lumen	cellular_component	8/905	44/15074	3.0284279256655	0.00420805165194227	0.0754741145296378	8	Cor0036510.1,Cor0040570.1,Cor0074710.1,Cor0094020.1,Cor0102140.1,Cor0107270.1,Cor0146030.1,Cor0209130.1	Cor0036510.1,Cor0040570.1,Cor0074710.1,Cor0094020.1,Cor0102140.1,Cor0107270.1,Cor0146030.1,Cor0209130.1
GO:0031978	plastid thylakoid lumen	cellular_component	8/905	44/15074	3.0284279256655	0.00420805165194227	0.0754741145296378	8	Cor0036510.1,Cor0040570.1,Cor0074710.1,Cor0094020.1,Cor0102140.1,Cor0107270.1,Cor0146030.1,Cor0209130.1	Cor0036510.1,Cor0040570.1,Cor0074710.1,Cor0094020.1,Cor0102140.1,Cor0107270.1,Cor0146030.1,Cor0209130.1
GO:0004714	transmembrane receptor protein tyrosine kinase activity	molecular_function	4/905	12/15074	5.55211786372007	0.00433075465148947	0.0772922369573712	4	Cor0051200.1,Cor0134580.1,Cor0155530.1,Cor0165650.1	Cor0051200.1,Cor0134580.1,Cor0155530.1,Cor0165650.1
GO:0016840	carbon-nitrogen lyase activity	molecular_function	5/905	19/15074	4.38325094504216	0.00442381703742811	0.0785661231696179	5	Cor0002740.1,Cor0017200.1,Cor0017220.1,Cor0132440.1,Cor0132450.1	Cor0002740.1,Cor0017200.1,Cor0017220.1,Cor0132440.1,Cor0132450.1
GO:0072329	monocarboxylic acid catabolic process	biological_process	9/905	54/15074	2.77605893186004	0.00451249157444489	0.0797500340205553	9	Cor0037080.1,Cor0041670.1,Cor0046390.1,Cor0078640.1,Cor0130710.1,Cor0145640.1,Cor0166300.1,Cor0183990.1,Cor0222230.1	Cor0037080.1,Cor0041670.1,Cor0046390.1,Cor0078640.1,Cor0130710.1,Cor0145640.1,Cor0166300.1,Cor0183990.1,Cor0222230.1
GO:0004713	protein tyrosine kinase activity	molecular_function	6/905	27/15074	3.70141190914672	0.0045909217114779	0.0806089316823914	6	Cor0051200.1,Cor0134580.1,Cor0140520.1,Cor0154390.1,Cor0155530.1,Cor0165650.1	Cor0051200.1,Cor0134580.1,Cor0140520.1,Cor0154390.1,Cor0155530.1,Cor0165650.1
GO:0005506	iron ion binding	molecular_function	28/905	276/15074	1.68977500200176	0.00460558897550511	0.0806089316823914	28	Cor0005320.1,Cor0009240.1,Cor0009690.1,Cor0015670.1,Cor0015700.1,Cor0016330.1,Cor0037560.1,Cor0038780.1,Cor0041670.1,Cor0050370.1,Cor0065270.1,Cor0065450.1,Cor0071470.1,Cor0071510.1,Cor0071520.1,Cor0076900.1,Cor0079150.1,Cor0081390.1,Cor0136920.1,Cor0145640.1,Cor0149120.1,Cor0152260.1,Cor0152270.1,Cor0154090.1,Cor0173550.1,Cor0204970.1,Cor0205980.1,Cor0222910.1	Cor0005320.1,Cor0009240.1,Cor0009690.1,Cor0015670.1,Cor0015700.1,Cor0016330.1,Cor0037560.1,Cor0038780.1,Cor0041670.1,Cor0050370.1,Cor0065270.1,Cor0065450.1,Cor0071470.1,Cor0071510.1,Cor0071520.1,Cor0076900.1,Cor0079150.1,Cor0081390.1,Cor0136920.1,Cor0145640.1,Cor0149120.1,Cor0152260.1,Cor0152270.1,Cor0154090.1,Cor0173550.1,Cor0204970.1,Cor0205980.1,Cor0222910.1
GO:0003674	molecular_function	molecular_function	807/905	13011/15074	1.03310101822045	0.00475233191604868	0.0827773967877133	807	Cor0000180.1,Cor0000350.1,Cor0000520.1,Cor0000540.1,Cor0000770.1,Cor0001020.1,Cor0001080.1,Cor0001270.1,Cor0002040.1,Cor0002520.1,Cor0002700.1,Cor0002720.1,Cor0002740.1,Cor0003420.1,Cor0003540.1,Cor0003600.1,Cor0004240.1,Cor0004290.1,Cor0004540.1,Cor0004570.1,Cor0004900.1,Cor0005130.1,Cor0005320.1,Cor0005360.1,Cor0005460.1,Cor0005880.1,Cor0005940.1,Cor0005980.1,Cor0006760.1,Cor0007500.1,Cor000752…	Cor0000180.1,Cor0000350.1,Cor0000520.1,Cor0000540.1,Cor0000770.1,Cor0001020.1,Cor0001080.1,Cor0001270.1,Cor0002040.1,Cor0002520.1,Cor0002700.1,Cor0002720.1,Cor0002740.1,Cor0003420.1,Cor0003540.1,Cor0003600.1,Cor0004240.1,Cor0004290.1,Cor0004540.1,Cor0004570.1,Cor0004900.1,Cor0005130.1,Cor0005320.1,Cor0005360.1,Cor0005460.1,Cor0005880.1,Cor0005940.1,Cor0005980.1,Cor0006760.1,Cor0007500.1,Cor000752…
GO:0016705	oxidoreductase activity, acting on paired donors, with incorporation or reduction of molecular oxygen	molecular_function	31/905	316/15074	1.63400937128471	0.00488859462530733	0.084743436973629	31	Cor0005320.1,Cor0009240.1,Cor0009690.1,Cor0015670.1,Cor0015700.1,Cor0016330.1,Cor0024330.1,Cor0037080.1,Cor0037560.1,Cor0038780.1,Cor0041670.1,Cor0050370.1,Cor0065270.1,Cor0065450.1,Cor0071470.1,Cor0071510.1,Cor0071520.1,Cor0076900.1,Cor0081390.1,Cor0098780.1,Cor0145640.1,Cor0149120.1,Cor0152260.1,Cor0152270.1,Cor0154090.1,Cor0166910.1,Cor0173550.1,Cor0181900.1,Cor0183570.1,Cor0205980.1,Cor022291…	Cor0005320.1,Cor0009240.1,Cor0009690.1,Cor0015670.1,Cor0015700.1,Cor0016330.1,Cor0024330.1,Cor0037080.1,Cor0037560.1,Cor0038780.1,Cor0041670.1,Cor0050370.1,Cor0065270.1,Cor0065450.1,Cor0071470.1,Cor0071510.1,Cor0071520.1,Cor0076900.1,Cor0081390.1,Cor0098780.1,Cor0145640.1,Cor0149120.1,Cor0152260.1,Cor0152270.1,Cor0154090.1,Cor0166910.1,Cor0173550.1,Cor0181900.1,Cor0183570.1,Cor0205980.1,Cor022291…
GO:0009150	purine ribonucleotide metabolic process	biological_process	18/905	154/15074	1.9468465236421	0.00509083980934966	0.0878291077584468	18	Cor0009020.1,Cor0050450.1,Cor0051140.1,Cor0063440.1,Cor0088830.1,Cor0094770.1,Cor0112500.1,Cor0115780.1,Cor0120440.1,Cor0127220.1,Cor0130170.1,Cor0136340.1,Cor0152910.1,Cor0154090.1,Cor0156060.1,Cor0180340.1,Cor0199840.1,Cor0212500.1	Cor0009020.1,Cor0050450.1,Cor0051140.1,Cor0063440.1,Cor0088830.1,Cor0094770.1,Cor0112500.1,Cor0115780.1,Cor0120440.1,Cor0127220.1,Cor0130170.1,Cor0136340.1,Cor0152910.1,Cor0154090.1,Cor0156060.1,Cor0180340.1,Cor0199840.1,Cor0212500.1
GO:0045087	innate immune response	biological_process	34/905	357/15074	1.58631938963431	0.00524320069272233	0.0900289863020521	34	Cor0002700.1,Cor0002720.1,Cor0019400.1,Cor0032160.1,Cor0043740.1,Cor0044110.1,Cor0044150.1,Cor0047130.1,Cor0051300.1,Cor0064100.1,Cor0071050.1,Cor0071060.1,Cor0073380.1,Cor0073460.1,Cor0073920.1,Cor0077000.1,Cor0093330.1,Cor0095790.1,Cor0095800.1,Cor0102650.1,Cor0102760.1,Cor0102770.1,Cor0121440.1,Cor0133220.1,Cor0140020.1,Cor0167250.1,Cor0181090.1,Cor0181900.1,Cor0189120.1,Cor0190820.1,Cor019083…	Cor0002700.1,Cor0002720.1,Cor0019400.1,Cor0032160.1,Cor0043740.1,Cor0044110.1,Cor0044150.1,Cor0047130.1,Cor0051300.1,Cor0064100.1,Cor0071050.1,Cor0071060.1,Cor0073380.1,Cor0073460.1,Cor0073920.1,Cor0077000.1,Cor0093330.1,Cor0095790.1,Cor0095800.1,Cor0102650.1,Cor0102760.1,Cor0102770.1,Cor0121440.1,Cor0133220.1,Cor0140020.1,Cor0167250.1,Cor0181090.1,Cor0181900.1,Cor0189120.1,Cor0190820.1,Cor019083…
GO:0009526	plastid envelope	cellular_component	42/905	465/15074	1.50444484049189	0.00533697104597775	0.0912068212244216	42	Cor0001270.1,Cor0002700.1,Cor0016330.1,Cor0017500.1,Cor0022460.1,Cor0047130.1,Cor0056770.1,Cor0067300.1,Cor0067480.1,Cor0079900.1,Cor0083490.1,Cor0102300.1,Cor0103540.1,Cor0105640.1,Cor0109940.1,Cor0112320.1,Cor0112500.1,Cor0122710.1,Cor0123640.1,Cor0133690.1,Cor0133930.1,Cor0135580.1,Cor0140950.1,Cor0141020.1,Cor0141580.1,Cor0147500.1,Cor0147860.1,Cor0159980.1,Cor0161590.1,Cor0162360.1,Cor016868…	Cor0001270.1,Cor0002700.1,Cor0016330.1,Cor0017500.1,Cor0022460.1,Cor0047130.1,Cor0056770.1,Cor0067300.1,Cor0067480.1,Cor0079900.1,Cor0083490.1,Cor0102300.1,Cor0103540.1,Cor0105640.1,Cor0109940.1,Cor0112320.1,Cor0112500.1,Cor0122710.1,Cor0123640.1,Cor0133690.1,Cor0133930.1,Cor0135580.1,Cor0140950.1,Cor0141020.1,Cor0141580.1,Cor0147500.1,Cor0147860.1,Cor0159980.1,Cor0161590.1,Cor0162360.1,Cor016868…
GO:0006026	aminoglycan catabolic process	biological_process	6/905	28/15074	3.56921862667719	0.00555162837149625	0.0926891686171932	6	Cor0005940.1,Cor0005980.1,Cor0062880.1,Cor0080580.1,Cor0111950.1,Cor0219040.1	Cor0005940.1,Cor0005980.1,Cor0062880.1,Cor0080580.1,Cor0111950.1,Cor0219040.1
GO:0006030	chitin metabolic process	biological_process	6/905	28/15074	3.56921862667719	0.00555162837149625	0.0926891686171932	6	Cor0005940.1,Cor0005980.1,Cor0062880.1,Cor0080580.1,Cor0111950.1,Cor0219040.1	Cor0005940.1,Cor0005980.1,Cor0062880.1,Cor0080580.1,Cor0111950.1,Cor0219040.1
GO:0006032	chitin catabolic process	biological_process	6/905	28/15074	3.56921862667719	0.00555162837149625	0.0926891686171932	6	Cor0005940.1,Cor0005980.1,Cor0062880.1,Cor0080580.1,Cor0111950.1,Cor0219040.1	Cor0005940.1,Cor0005980.1,Cor0062880.1,Cor0080580.1,Cor0111950.1,Cor0219040.1
GO:0046348	amino sugar catabolic process	biological_process	6/905	28/15074	3.56921862667719	0.00555162837149625	0.0926891686171932	6	Cor0005940.1,Cor0005980.1,Cor0062880.1,Cor0080580.1,Cor0111950.1,Cor0219040.1	Cor0005940.1,Cor0005980.1,Cor0062880.1,Cor0080580.1,Cor0111950.1,Cor0219040.1
GO:1901072	glucosamine-containing compound catabolic process	biological_process	6/905	28/15074	3.56921862667719	0.00555162837149625	0.0926891686171932	6	Cor0005940.1,Cor0005980.1,Cor0062880.1,Cor0080580.1,Cor0111950.1,Cor0219040.1	Cor0005940.1,Cor0005980.1,Cor0062880.1,Cor0080580.1,Cor0111950.1,Cor0219040.1
GO:0006022	aminoglycan metabolic process	biological_process	7/905	37/15074	3.15120203076004	0.00580246203795409	0.0964326603830627	7	Cor0005940.1,Cor0005980.1,Cor0062880.1,Cor0080580.1,Cor0111950.1,Cor0142390.1,Cor0219040.1	Cor0005940.1,Cor0005980.1,Cor0062880.1,Cor0080580.1,Cor0111950.1,Cor0142390.1,Cor0219040.1
GO:0042937	tripeptide transmembrane transporter activity	molecular_function	4/905	13/15074	5.12503187420315	0.00596140312143656	0.098621751182487	4	Cor0175050.1,Cor0175060.1,Cor0175070.1,Cor0215910.1	Cor0175050.1,Cor0175060.1,Cor0175070.1,Cor0215910.1
GO:0031224	intrinsic component of membrane	cellular_component	256/905	3724/15074	1.14501249176612	0.0060717394013533	0.0999905084141046	256	Cor0000180.1,Cor0000520.1,Cor0000540.1,Cor0000770.1,Cor0002720.1,Cor0004290.1,Cor0004540.1,Cor0004900.1,Cor0006760.1,Cor0007520.1,Cor0009000.1,Cor0009050.1,Cor0009240.1,Cor0009690.1,Cor0011400.1,Cor0011830.1,Cor0012740.1,Cor0013340.1,Cor0015050.1,Cor0015270.1,Cor0015630.1,Cor0015640.1,Cor0015670.1,Cor0015700.1,Cor0016600.1,Cor0017500.1,Cor0017540.1,Cor0018750.1,Cor0019530.1,Cor0021280.1,Cor002433…	Cor0000180.1,Cor0000520.1,Cor0000540.1,Cor0000770.1,Cor0002720.1,Cor0004290.1,Cor0004540.1,Cor0004900.1,Cor0006760.1,Cor0007520.1,Cor0009000.1,Cor0009050.1,Cor0009240.1,Cor0009690.1,Cor0011400.1,Cor0011830.1,Cor0012740.1,Cor0013340.1,Cor0015050.1,Cor0015270.1,Cor0015630.1,Cor0015640.1,Cor0015670.1,Cor0015700.1,Cor0016600.1,Cor0017500.1,Cor0017540.1,Cor0018750.1,Cor0019530.1,Cor0021280.1,Cor002433…
GO:0046034	ATP metabolic process	biological_process	13/905	99/15074	2.18719794631397	0.00618380800496487	0.101375277837049	13	Cor0009020.1,Cor0051140.1,Cor0088830.1,Cor0094770.1,Cor0112500.1,Cor0120440.1,Cor0127220.1,Cor0136340.1,Cor0152910.1,Cor0156060.1,Cor0180340.1,Cor0199840.1,Cor0212500.1	Cor0009020.1,Cor0051140.1,Cor0088830.1,Cor0094770.1,Cor0112500.1,Cor0120440.1,Cor0127220.1,Cor0136340.1,Cor0152910.1,Cor0156060.1,Cor0180340.1,Cor0199840.1,Cor0212500.1
GO:1901141	regulation of lignin biosynthetic process	biological_process	3/905	7/15074	7.13843725335438	0.00628885616812713	0.102632999536597	3	Cor0021380.1,Cor0179860.1,Cor0186980.1	Cor0021380.1,Cor0179860.1,Cor0186980.1
GO:1901564	organonitrogen compound metabolic process	biological_process	215/905	3080/15074	1.16270000717515	0.00657849589713733	0.10687843334228	215	Cor0000540.1,Cor0002740.1,Cor0003420.1,Cor0005130.1,Cor0005940.1,Cor0005980.1,Cor0007580.1,Cor0009020.1,Cor0009190.1,Cor0009890.1,Cor0011350.1,Cor0011850.1,Cor0012510.1,Cor0012740.1,Cor0013830.1,Cor0017110.1,Cor0017200.1,Cor0017220.1,Cor0017460.1,Cor0017500.1,Cor0018430.1,Cor0018760.1,Cor0019250.1,Cor0024630.1,Cor0025410.1,Cor0028680.1,Cor0029560.1,Cor0030900.1,Cor0031750.1,Cor0033480.1,Cor003792…	Cor0000540.1,Cor0002740.1,Cor0003420.1,Cor0005130.1,Cor0005940.1,Cor0005980.1,Cor0007580.1,Cor0009020.1,Cor0009190.1,Cor0009890.1,Cor0011350.1,Cor0011850.1,Cor0012510.1,Cor0012740.1,Cor0013830.1,Cor0017110.1,Cor0017200.1,Cor0017220.1,Cor0017460.1,Cor0017500.1,Cor0018430.1,Cor0018760.1,Cor0019250.1,Cor0024630.1,Cor0025410.1,Cor0028680.1,Cor0029560.1,Cor0030900.1,Cor0031750.1,Cor0033480.1,Cor003792…
GO:0097305	response to alcohol	biological_process	42/905	471/15074	1.48527993806524	0.00664005244366161	0.107100762544437	42	Cor0002520.1,Cor0002700.1,Cor0004570.1,Cor0005130.1,Cor0007580.1,Cor0007900.1,Cor0021020.1,Cor0022990.1,Cor0025890.1,Cor0025920.1,Cor0033480.1,Cor0036790.1,Cor0039440.1,Cor0043740.1,Cor0047130.1,Cor0047440.1,Cor0053040.1,Cor0054850.1,Cor0054870.1,Cor0055250.1,Cor0061160.1,Cor0071700.1,Cor0072470.1,Cor0072630.1,Cor0078740.1,Cor0084610.1,Cor0108240.1,Cor0117880.1,Cor0121440.1,Cor0147860.1,Cor015314…	Cor0002520.1,Cor0002700.1,Cor0004570.1,Cor0005130.1,Cor0007580.1,Cor0007900.1,Cor0021020.1,Cor0022990.1,Cor0025890.1,Cor0025920.1,Cor0033480.1,Cor0036790.1,Cor0039440.1,Cor0043740.1,Cor0047130.1,Cor0047440.1,Cor0053040.1,Cor0054850.1,Cor0054870.1,Cor0055250.1,Cor0061160.1,Cor0071700.1,Cor0072470.1,Cor0072630.1,Cor0078740.1,Cor0084610.1,Cor0108240.1,Cor0117880.1,Cor0121440.1,Cor0147860.1,Cor015314…
GO:1901071	glucosamine-containing compound metabolic process	biological_process	6/905	29/15074	3.44614212230901	0.00665130322177709	0.107100762544437	6	Cor0005940.1,Cor0005980.1,Cor0062880.1,Cor0080580.1,Cor0111950.1,Cor0219040.1	Cor0005940.1,Cor0005980.1,Cor0062880.1,Cor0080580.1,Cor0111950.1,Cor0219040.1
GO:0001666	response to hypoxia	biological_process	7/905	38/15074	3.06827566152951	0.00675232412756721	0.108246328823788	7	Cor0071050.1,Cor0071060.1,Cor0072630.1,Cor0076900.1,Cor0181900.1,Cor0189240.1,Cor0216530.1	Cor0071050.1,Cor0071060.1,Cor0072630.1,Cor0076900.1,Cor0181900.1,Cor0189240.1,Cor0216530.1
GO:0000122	negative regulation of transcription by RNA polymerase II	biological_process	5/905	21/15074	3.96579847408577	0.00700671698132194	0.111339191330392	5	Cor0008130.1,Cor0011350.1,Cor0039920.1,Cor0126900.1,Cor0199050.1	Cor0008130.1,Cor0011350.1,Cor0039920.1,Cor0126900.1,Cor0199050.1
GO:0090599	alpha-glucosidase activity	molecular_function	5/905	21/15074	3.96579847408577	0.00700671698132194	0.111339191330392	5	Cor0009000.1,Cor0016020.1,Cor0032860.1,Cor0032910.1,Cor0191750.1	Cor0009000.1,Cor0016020.1,Cor0032860.1,Cor0032910.1,Cor0191750.1
GO:0009725	response to hormone	biological_process	97/905	1267/15074	1.27519044857343	0.00708596150754159	0.112093458137981	97	Cor0000520.1,Cor0002040.1,Cor0002520.1,Cor0002700.1,Cor0002720.1,Cor0004570.1,Cor0005130.1,Cor0007580.1,Cor0007900.1,Cor0021020.1,Cor0022990.1,Cor0025890.1,Cor0025920.1,Cor0033480.1,Cor0036790.1,Cor0037080.1,Cor0039440.1,Cor0043740.1,Cor0046390.1,Cor0047130.1,Cor0047230.1,Cor0047440.1,Cor0051420.1,Cor0053040.1,Cor0054850.1,Cor0054870.1,Cor0055250.1,Cor0055380.1,Cor0055440.1,Cor0055590.1,Cor006116…	Cor0000520.1,Cor0002040.1,Cor0002520.1,Cor0002700.1,Cor0002720.1,Cor0004570.1,Cor0005130.1,Cor0007580.1,Cor0007900.1,Cor0021020.1,Cor0022990.1,Cor0025890.1,Cor0025920.1,Cor0033480.1,Cor0036790.1,Cor0037080.1,Cor0039440.1,Cor0043740.1,Cor0046390.1,Cor0047130.1,Cor0047230.1,Cor0047440.1,Cor0051420.1,Cor0053040.1,Cor0054850.1,Cor0054870.1,Cor0055250.1,Cor0055380.1,Cor0055440.1,Cor0055590.1,Cor006116…
GO:0006796	phosphate-containing compound metabolic process	biological_process	82/905	1045/15074	1.30700573633985	0.00711606275786247	0.112093458137981	82	Cor0005130.1,Cor0007500.1,Cor0009020.1,Cor0025410.1,Cor0028680.1,Cor0029560.1,Cor0033480.1,Cor0040830.1,Cor0045010.1,Cor0050240.1,Cor0050450.1,Cor0051140.1,Cor0051200.1,Cor0052530.1,Cor0054280.1,Cor0054850.1,Cor0054870.1,Cor0055250.1,Cor0056070.1,Cor0059680.1,Cor0062340.1,Cor0063440.1,Cor0063620.1,Cor0067480.1,Cor0067640.1,Cor0068150.1,Cor0071700.1,Cor0078200.1,Cor0078260.1,Cor0078740.1,Cor007884…	Cor0005130.1,Cor0007500.1,Cor0009020.1,Cor0025410.1,Cor0028680.1,Cor0029560.1,Cor0033480.1,Cor0040830.1,Cor0045010.1,Cor0050240.1,Cor0050450.1,Cor0051140.1,Cor0051200.1,Cor0052530.1,Cor0054280.1,Cor0054850.1,Cor0054870.1,Cor0055250.1,Cor0056070.1,Cor0059680.1,Cor0062340.1,Cor0063440.1,Cor0063620.1,Cor0067480.1,Cor0067640.1,Cor0068150.1,Cor0071700.1,Cor0078200.1,Cor0078260.1,Cor0078740.1,Cor007884…
GO:0038023	signaling receptor activity	molecular_function	26/905	260/15074	1.66563535911602	0.00741734604187583	0.116333526881888	26	Cor0011850.1,Cor0021020.1,Cor0025410.1,Cor0041740.1,Cor0051200.1,Cor0056070.1,Cor0078200.1,Cor0090340.1,Cor0099420.1,Cor0104070.1,Cor0107870.1,Cor0134580.1,Cor0135580.1,Cor0150900.1,Cor0153210.1,Cor0153600.1,Cor0155530.1,Cor0165650.1,Cor0175330.1,Cor0176320.1,Cor0176330.1,Cor0179410.1,Cor0181990.1,Cor0200210.1,Cor0203430.1,Cor0204490.1	Cor0011850.1,Cor0021020.1,Cor0025410.1,Cor0041740.1,Cor0051200.1,Cor0056070.1,Cor0078200.1,Cor0090340.1,Cor0099420.1,Cor0104070.1,Cor0107870.1,Cor0134580.1,Cor0135580.1,Cor0150900.1,Cor0153210.1,Cor0153600.1,Cor0155530.1,Cor0165650.1,Cor0175330.1,Cor0176320.1,Cor0176330.1,Cor0179410.1,Cor0181990.1,Cor0200210.1,Cor0203430.1,Cor0204490.1
GO:0006163	purine nucleotide metabolic process	biological_process	18/905	160/15074	1.87383977900552	0.00754305671347688	0.117795234797098	18	Cor0009020.1,Cor0050450.1,Cor0051140.1,Cor0063440.1,Cor0088830.1,Cor0094770.1,Cor0112500.1,Cor0115780.1,Cor0120440.1,Cor0127220.1,Cor0130170.1,Cor0136340.1,Cor0152910.1,Cor0154090.1,Cor0156060.1,Cor0180340.1,Cor0199840.1,Cor0212500.1	Cor0009020.1,Cor0050450.1,Cor0051140.1,Cor0063440.1,Cor0088830.1,Cor0094770.1,Cor0112500.1,Cor0115780.1,Cor0120440.1,Cor0127220.1,Cor0130170.1,Cor0136340.1,Cor0152910.1,Cor0154090.1,Cor0156060.1,Cor0180340.1,Cor0199840.1,Cor0212500.1
GO:0006955	immune response	biological_process	34/905	366/15074	1.54731153579084	0.00761260963956756	0.118371179073619	34	Cor0002700.1,Cor0002720.1,Cor0019400.1,Cor0032160.1,Cor0043740.1,Cor0044110.1,Cor0044150.1,Cor0047130.1,Cor0051300.1,Cor0064100.1,Cor0071050.1,Cor0071060.1,Cor0073380.1,Cor0073460.1,Cor0073920.1,Cor0077000.1,Cor0093330.1,Cor0095790.1,Cor0095800.1,Cor0102650.1,Cor0102760.1,Cor0102770.1,Cor0121440.1,Cor0133220.1,Cor0140020.1,Cor0167250.1,Cor0181090.1,Cor0181900.1,Cor0189120.1,Cor0190820.1,Cor019083…	Cor0002700.1,Cor0002720.1,Cor0019400.1,Cor0032160.1,Cor0043740.1,Cor0044110.1,Cor0044150.1,Cor0047130.1,Cor0051300.1,Cor0064100.1,Cor0071050.1,Cor0071060.1,Cor0073380.1,Cor0073460.1,Cor0073920.1,Cor0077000.1,Cor0093330.1,Cor0095790.1,Cor0095800.1,Cor0102650.1,Cor0102760.1,Cor0102770.1,Cor0121440.1,Cor0133220.1,Cor0140020.1,Cor0167250.1,Cor0181090.1,Cor0181900.1,Cor0189120.1,Cor0190820.1,Cor019083…
GO:0042742	defense response to bacterium	biological_process	30/905	313/15074	1.59645561576616	0.00769087474818808	0.119077090652502	30	Cor0002720.1,Cor0005130.1,Cor0019400.1,Cor0021520.1,Cor0037080.1,Cor0039920.1,Cor0047130.1,Cor0067240.1,Cor0067480.1,Cor0073820.1,Cor0078840.1,Cor0078910.1,Cor0092420.1,Cor0113100.1,Cor0140020.1,Cor0143280.1,Cor0150900.1,Cor0167250.1,Cor0175050.1,Cor0175060.1,Cor0175070.1,Cor0176320.1,Cor0176330.1,Cor0181090.1,Cor0181900.1,Cor0189120.1,Cor0196790.1,Cor0199560.1,Cor0204490.1,Cor0216530.1	Cor0002720.1,Cor0005130.1,Cor0019400.1,Cor0021520.1,Cor0037080.1,Cor0039920.1,Cor0047130.1,Cor0067240.1,Cor0067480.1,Cor0073820.1,Cor0078840.1,Cor0078910.1,Cor0092420.1,Cor0113100.1,Cor0140020.1,Cor0143280.1,Cor0150900.1,Cor0167250.1,Cor0175050.1,Cor0175060.1,Cor0175070.1,Cor0176320.1,Cor0176330.1,Cor0181090.1,Cor0181900.1,Cor0189120.1,Cor0196790.1,Cor0199560.1,Cor0204490.1,Cor0216530.1
GO:0016999	antibiotic metabolic process	biological_process	15/905	125/15074	1.99876243093923	0.00792078396477425	0.119086362403223	15	Cor0021380.1,Cor0037080.1,Cor0039920.1,Cor0046390.1,Cor0063450.1,Cor0094780.1,Cor0102710.1,Cor0102790.1,Cor0107240.1,Cor0113100.1,Cor0128390.1,Cor0145410.1,Cor0162230.1,Cor0188550.1,Cor0218180.1	Cor0021380.1,Cor0037080.1,Cor0039920.1,Cor0046390.1,Cor0063450.1,Cor0094780.1,Cor0102710.1,Cor0102790.1,Cor0107240.1,Cor0113100.1,Cor0128390.1,Cor0145410.1,Cor0162230.1,Cor0188550.1,Cor0218180.1
GO:0009611	response to wounding	biological_process	19/905	173/15074	1.82931051001182	0.00793005886802201	0.119086362403223	19	Cor0002720.1,Cor0012460.1,Cor0044110.1,Cor0044150.1,Cor0053040.1,Cor0062290.1,Cor0080580.1,Cor0104820.1,Cor0108240.1,Cor0133220.1,Cor0175050.1,Cor0175060.1,Cor0175070.1,Cor0189120.1,Cor0190820.1,Cor0190830.1,Cor0197380.1,Cor0204490.1,Cor0212850.1	Cor0002720.1,Cor0012460.1,Cor0044110.1,Cor0044150.1,Cor0053040.1,Cor0062290.1,Cor0080580.1,Cor0104820.1,Cor0108240.1,Cor0133220.1,Cor0175050.1,Cor0175060.1,Cor0175070.1,Cor0189120.1,Cor0190820.1,Cor0190830.1,Cor0197380.1,Cor0204490.1,Cor0212850.1
GO:0015926	glucosidase activity	molecular_function	13/905	102/15074	2.12286859495179	0.00793267112261087	0.119086362403223	13	Cor0003600.1,Cor0009000.1,Cor0016020.1,Cor0032860.1,Cor0032910.1,Cor0079760.1,Cor0090060.1,Cor0106860.1,Cor0106870.1,Cor0130460.1,Cor0139710.1,Cor0166370.1,Cor0191750.1	Cor0003600.1,Cor0009000.1,Cor0016020.1,Cor0032860.1,Cor0032910.1,Cor0079760.1,Cor0090060.1,Cor0106860.1,Cor0106870.1,Cor0130460.1,Cor0139710.1,Cor0166370.1,Cor0191750.1
GO:0042938	dipeptide transport	biological_process	4/905	14/15074	4.75895816890292	0.00795442994799334	0.119086362403223	4	Cor0175050.1,Cor0175060.1,Cor0175070.1,Cor0215910.1	Cor0175050.1,Cor0175060.1,Cor0175070.1,Cor0215910.1
GO:0043620	regulation of DNA-templated transcription in response to stress	biological_process	4/905	14/15074	4.75895816890292	0.00795442994799334	0.119086362403223	4	Cor0004570.1,Cor0008130.1,Cor0126900.1,Cor0199050.1	Cor0004570.1,Cor0008130.1,Cor0126900.1,Cor0199050.1
GO:0052542	defense response by callose deposition	biological_process	4/905	14/15074	4.75895816890292	0.00795442994799334	0.119086362403223	4	Cor0002720.1,Cor0047130.1,Cor0176320.1,Cor0176330.1	Cor0002720.1,Cor0047130.1,Cor0176320.1,Cor0176330.1
GO:0052543	callose deposition in cell wall	biological_process	4/905	14/15074	4.75895816890292	0.00795442994799334	0.119086362403223	4	Cor0002720.1,Cor0047130.1,Cor0176320.1,Cor0176330.1	Cor0002720.1,Cor0047130.1,Cor0176320.1,Cor0176330.1
GO:0071916	dipeptide transmembrane transporter activity	molecular_function	4/905	14/15074	4.75895816890292	0.00795442994799334	0.119086362403223	4	Cor0175050.1,Cor0175060.1,Cor0175070.1,Cor0215910.1	Cor0175050.1,Cor0175060.1,Cor0175070.1,Cor0215910.1
GO:0072330	monocarboxylic acid biosynthetic process	biological_process	21/905	198/15074	1.76658295663821	0.00803589781042569	0.119810937313466	21	Cor0002740.1,Cor0005130.1,Cor0016330.1,Cor0017200.1,Cor0017220.1,Cor0024330.1,Cor0027240.1,Cor0039920.1,Cor0053040.1,Cor0057470.1,Cor0063440.1,Cor0069790.1,Cor0071050.1,Cor0071060.1,Cor0097220.1,Cor0125860.1,Cor0127390.1,Cor0132440.1,Cor0132450.1,Cor0200670.1,Cor0218270.1	Cor0002740.1,Cor0005130.1,Cor0016330.1,Cor0017200.1,Cor0017220.1,Cor0024330.1,Cor0027240.1,Cor0039920.1,Cor0053040.1,Cor0057470.1,Cor0063440.1,Cor0069790.1,Cor0071050.1,Cor0071060.1,Cor0097220.1,Cor0125860.1,Cor0127390.1,Cor0132440.1,Cor0132450.1,Cor0200670.1,Cor0218270.1
GO:0006090	pyruvate metabolic process	biological_process	9/905	59/15074	2.54079970034647	0.00816785233233297	0.121279217213288	9	Cor0009020.1,Cor0051140.1,Cor0088830.1,Cor0112500.1,Cor0136340.1,Cor0152910.1,Cor0156060.1,Cor0180340.1,Cor0199840.1	Cor0009020.1,Cor0051140.1,Cor0088830.1,Cor0112500.1,Cor0136340.1,Cor0152910.1,Cor0156060.1,Cor0180340.1,Cor0199840.1
GO:0009735	response to cytokinin	biological_process	16/905	138/15074	1.93117143085916	0.00860827861445823	0.127062889779889	16	Cor0002720.1,Cor0055440.1,Cor0055590.1,Cor0067480.1,Cor0088830.1,Cor0112320.1,Cor0128780.1,Cor0141580.1,Cor0150900.1,Cor0153140.1,Cor0160950.1,Cor0173070.1,Cor0197610.1,Cor0200210.1,Cor0200600.1,Cor0204160.1	Cor0002720.1,Cor0055440.1,Cor0055590.1,Cor0067480.1,Cor0088830.1,Cor0112320.1,Cor0128780.1,Cor0141580.1,Cor0150900.1,Cor0153140.1,Cor0160950.1,Cor0173070.1,Cor0197610.1,Cor0200210.1,Cor0200600.1,Cor0204160.1
GO:0015977	carbon fixation	biological_process	5/905	22/15074	3.78553490708187	0.00862751059504629	0.127062889779889	5	Cor0033450.1,Cor0067480.1,Cor0101950.1,Cor0127970.1,Cor0143340.1	Cor0033450.1,Cor0067480.1,Cor0101950.1,Cor0127970.1,Cor0143340.1
GO:0098656	anion transmembrane transport	biological_process	12/905	92/15074	2.17256785971655	0.0087938687449326	0.128988609161501	12	Cor0004540.1,Cor0015630.1,Cor0015640.1,Cor0021280.1,Cor0103140.1,Cor0159140.1,Cor0159170.1,Cor0168680.1,Cor0181810.1,Cor0190220.1,Cor0197470.1,Cor0215290.1	Cor0004540.1,Cor0015630.1,Cor0015640.1,Cor0021280.1,Cor0103140.1,Cor0159140.1,Cor0159170.1,Cor0168680.1,Cor0181810.1,Cor0190220.1,Cor0197470.1,Cor0215290.1
GO:0010033	response to organic substance	biological_process	114/905	1534/15074	1.23782549504059	0.00892209994187532	0.130341806812154	114	Cor0000520.1,Cor0002040.1,Cor0002520.1,Cor0002700.1,Cor0002720.1,Cor0004570.1,Cor0005130.1,Cor0007580.1,Cor0007900.1,Cor0015850.1,Cor0021020.1,Cor0022990.1,Cor0025890.1,Cor0025920.1,Cor0032160.1,Cor0033480.1,Cor0036790.1,Cor0037080.1,Cor0037920.1,Cor0039440.1,Cor0043740.1,Cor0046390.1,Cor0047130.1,Cor0047230.1,Cor0047440.1,Cor0051420.1,Cor0053040.1,Cor0054850.1,Cor0054870.1,Cor0055250.1,Cor005538…	Cor0000520.1,Cor0002040.1,Cor0002520.1,Cor0002700.1,Cor0002720.1,Cor0004570.1,Cor0005130.1,Cor0007580.1,Cor0007900.1,Cor0015850.1,Cor0021020.1,Cor0022990.1,Cor0025890.1,Cor0025920.1,Cor0032160.1,Cor0033480.1,Cor0036790.1,Cor0037080.1,Cor0037920.1,Cor0039440.1,Cor0043740.1,Cor0046390.1,Cor0047130.1,Cor0047230.1,Cor0047440.1,Cor0051420.1,Cor0053040.1,Cor0054850.1,Cor0054870.1,Cor0055250.1,Cor005538…
GO:0008509	anion transmembrane transporter activity	molecular_function	25/905	251/15074	1.65899936166934	0.00896088957757657	0.130382742729156	25	Cor0004540.1,Cor0011830.1,Cor0015630.1,Cor0015640.1,Cor0016600.1,Cor0021280.1,Cor0029580.1,Cor0045100.1,Cor0103140.1,Cor0116840.1,Cor0120430.1,Cor0124810.1,Cor0145000.1,Cor0149630.1,Cor0149890.1,Cor0159140.1,Cor0159170.1,Cor0164840.1,Cor0164920.1,Cor0164930.1,Cor0164950.1,Cor0181810.1,Cor0190220.1,Cor0197470.1,Cor0215290.1	Cor0004540.1,Cor0011830.1,Cor0015630.1,Cor0015640.1,Cor0016600.1,Cor0021280.1,Cor0029580.1,Cor0045100.1,Cor0103140.1,Cor0116840.1,Cor0120430.1,Cor0124810.1,Cor0145000.1,Cor0149630.1,Cor0149890.1,Cor0159140.1,Cor0159170.1,Cor0164840.1,Cor0164920.1,Cor0164930.1,Cor0164950.1,Cor0181810.1,Cor0190220.1,Cor0197470.1,Cor0215290.1
GO:0002376	immune system process	biological_process	37/905	411/15074	1.49947708728206	0.00901671620202482	0.130670251199744	37	Cor0002700.1,Cor0002720.1,Cor0019400.1,Cor0032160.1,Cor0043740.1,Cor0044110.1,Cor0044150.1,Cor0047130.1,Cor0051300.1,Cor0064100.1,Cor0071050.1,Cor0071060.1,Cor0073380.1,Cor0073460.1,Cor0073920.1,Cor0077000.1,Cor0093330.1,Cor0095790.1,Cor0095800.1,Cor0102650.1,Cor0102760.1,Cor0102770.1,Cor0111950.1,Cor0121440.1,Cor0133220.1,Cor0140020.1,Cor0140810.1,Cor0153210.1,Cor0167250.1,Cor0181090.1,Cor018190…	Cor0002700.1,Cor0002720.1,Cor0019400.1,Cor0032160.1,Cor0043740.1,Cor0044110.1,Cor0044150.1,Cor0047130.1,Cor0051300.1,Cor0064100.1,Cor0071050.1,Cor0071060.1,Cor0073380.1,Cor0073460.1,Cor0073920.1,Cor0077000.1,Cor0093330.1,Cor0095790.1,Cor0095800.1,Cor0102650.1,Cor0102760.1,Cor0102770.1,Cor0111950.1,Cor0121440.1,Cor0133220.1,Cor0140020.1,Cor0140810.1,Cor0153210.1,Cor0167250.1,Cor0181090.1,Cor018190…
GO:0006972	hyperosmotic response	biological_process	8/905	50/15074	2.66501657458564	0.0092910589524966	0.133854526060443	8	Cor0022460.1,Cor0050450.1,Cor0105400.1,Cor0112320.1,Cor0175050.1,Cor0175060.1,Cor0175070.1,Cor0189470.1	Cor0022460.1,Cor0050450.1,Cor0105400.1,Cor0112320.1,Cor0175050.1,Cor0175060.1,Cor0175070.1,Cor0189470.1
GO:0010039	response to iron ion	biological_process	6/905	31/15074	3.22381037248262	0.0093103341339309	0.133854526060443	6	Cor0002720.1,Cor0036690.1,Cor0180890.1,Cor0190150.1,Cor0196610.1,Cor0216530.1	Cor0002720.1,Cor0036690.1,Cor0180890.1,Cor0190150.1,Cor0196610.1,Cor0216530.1
GO:0009259	ribonucleotide metabolic process	biological_process	19/905	176/15074	1.79812908086389	0.0094666851159968	0.134670300980993	19	Cor0009020.1,Cor0050450.1,Cor0051140.1,Cor0063440.1,Cor0088830.1,Cor0094770.1,Cor0112500.1,Cor0115780.1,Cor0120440.1,Cor0127220.1,Cor0130170.1,Cor0136340.1,Cor0152910.1,Cor0154090.1,Cor0156060.1,Cor0156070.1,Cor0180340.1,Cor0199840.1,Cor0212500.1	Cor0009020.1,Cor0050450.1,Cor0051140.1,Cor0063440.1,Cor0088830.1,Cor0094770.1,Cor0112500.1,Cor0115780.1,Cor0120440.1,Cor0127220.1,Cor0130170.1,Cor0136340.1,Cor0152910.1,Cor0154090.1,Cor0156060.1,Cor0156070.1,Cor0180340.1,Cor0199840.1,Cor0212500.1
GO:0019693	ribose phosphate metabolic process	biological_process	19/905	176/15074	1.79812908086389	0.0094666851159968	0.134670300980993	19	Cor0009020.1,Cor0050450.1,Cor0051140.1,Cor0063440.1,Cor0088830.1,Cor0094770.1,Cor0112500.1,Cor0115780.1,Cor0120440.1,Cor0127220.1,Cor0130170.1,Cor0136340.1,Cor0152910.1,Cor0154090.1,Cor0156060.1,Cor0156070.1,Cor0180340.1,Cor0199840.1,Cor0212500.1	Cor0009020.1,Cor0050450.1,Cor0051140.1,Cor0063440.1,Cor0088830.1,Cor0094770.1,Cor0112500.1,Cor0115780.1,Cor0120440.1,Cor0127220.1,Cor0130170.1,Cor0136340.1,Cor0152910.1,Cor0154090.1,Cor0156060.1,Cor0156070.1,Cor0180340.1,Cor0199840.1,Cor0212500.1
GO:0009311	oligosaccharide metabolic process	biological_process	12/905	93/15074	2.14920691498842	0.00956229741649428	0.134670300980993	12	Cor0005130.1,Cor0009000.1,Cor0010510.1,Cor0016020.1,Cor0041240.1,Cor0082360.1,Cor0105400.1,Cor0134990.1,Cor0166270.1,Cor0191750.1,Cor0201990.1,Cor0213860.1	Cor0005130.1,Cor0009000.1,Cor0010510.1,Cor0016020.1,Cor0041240.1,Cor0082360.1,Cor0105400.1,Cor0134990.1,Cor0166270.1,Cor0191750.1,Cor0201990.1,Cor0213860.1
GO:0009094	L-phenylalanine biosynthetic process	biological_process	3/905	8/15074	6.24613259668508	0.00961615848992081	0.134670300980993	3	Cor0079680.1,Cor0159290.1,Cor0166460.1	Cor0079680.1,Cor0159290.1,Cor0166460.1
GO:1902223	erythrose 4-phosphate/phosphoenolpyruvate family amino acid biosynthetic process	biological_process	3/905	8/15074	6.24613259668508	0.00961615848992081	0.134670300980993	3	Cor0079680.1,Cor0159290.1,Cor0166460.1	Cor0079680.1,Cor0159290.1,Cor0166460.1
GO:0006820	anion transport	biological_process	23/905	228/15074	1.6802461955995	0.0102627117079139	0.134670300980993	23	Cor0004540.1,Cor0011830.1,Cor0015630.1,Cor0015640.1,Cor0021280.1,Cor0029580.1,Cor0030730.1,Cor0100280.1,Cor0103140.1,Cor0120430.1,Cor0129700.1,Cor0149630.1,Cor0149890.1,Cor0150900.1,Cor0159140.1,Cor0159170.1,Cor0165650.1,Cor0168450.1,Cor0168680.1,Cor0181810.1,Cor0190220.1,Cor0197470.1,Cor0215290.1	Cor0004540.1,Cor0011830.1,Cor0015630.1,Cor0015640.1,Cor0021280.1,Cor0029580.1,Cor0030730.1,Cor0100280.1,Cor0103140.1,Cor0120430.1,Cor0129700.1,Cor0149630.1,Cor0149890.1,Cor0150900.1,Cor0159140.1,Cor0159170.1,Cor0165650.1,Cor0168450.1,Cor0168680.1,Cor0181810.1,Cor0190220.1,Cor0197470.1,Cor0215290.1
GO:0008219	cell death	biological_process	23/905	228/15074	1.6802461955995	0.0102627117079139	0.134670300980993	23	Cor0019250.1,Cor0030730.1,Cor0051300.1,Cor0053580.1,Cor0071050.1,Cor0071060.1,Cor0073380.1,Cor0073460.1,Cor0073920.1,Cor0095790.1,Cor0095800.1,Cor0102240.1,Cor0102650.1,Cor0102760.1,Cor0102770.1,Cor0103510.1,Cor0111950.1,Cor0128780.1,Cor0181900.1,Cor0193090.1,Cor0195310.1,Cor0210780.1,Cor0219530.1	Cor0019250.1,Cor0030730.1,Cor0051300.1,Cor0053580.1,Cor0071050.1,Cor0071060.1,Cor0073380.1,Cor0073460.1,Cor0073920.1,Cor0095790.1,Cor0095800.1,Cor0102240.1,Cor0102650.1,Cor0102760.1,Cor0102770.1,Cor0103510.1,Cor0111950.1,Cor0128780.1,Cor0181900.1,Cor0193090.1,Cor0195310.1,Cor0210780.1,Cor0219530.1
GO:0071941	nitrogen cycle metabolic process	biological_process	7/905	41/15074	2.84376768629565	0.0102952160857015	0.134670300980993	7	Cor0011830.1,Cor0039930.1,Cor0127390.1,Cor0143280.1,Cor0145100.1,Cor0154450.1,Cor0164180.1	Cor0011830.1,Cor0039930.1,Cor0127390.1,Cor0143280.1,Cor0145100.1,Cor0154450.1,Cor0164180.1
GO:0042939	tripeptide transport	biological_process	4/905	15/15074	4.44169429097606	0.0103392526916748	0.134670300980993	4	Cor0175050.1,Cor0175060.1,Cor0175070.1,Cor0215910.1	Cor0175050.1,Cor0175060.1,Cor0175070.1,Cor0215910.1
GO:0071456	cellular response to hypoxia	biological_process	4/905	15/15074	4.44169429097606	0.0103392526916748	0.134670300980993	4	Cor0071050.1,Cor0071060.1,Cor0076900.1,Cor0181900.1	Cor0071050.1,Cor0071060.1,Cor0076900.1,Cor0181900.1
GO:0000746	conjugation	biological_process	2/905	3/15074	11.1042357274401	0.0103706911326793	0.134670300980993	2	Cor0130460.1,Cor0166370.1	Cor0130460.1,Cor0166370.1
GO:0001650	fibrillar center	cellular_component	2/905	3/15074	11.1042357274401	0.0103706911326793	0.134670300980993	2	Cor0192840.1,Cor0202890.1	Cor0192840.1,Cor0202890.1
GO:0004310	farnesyl-diphosphate farnesyltransferase activity	molecular_function	2/905	3/15074	11.1042357274401	0.0103706911326793	0.134670300980993	2	Cor0054050.1,Cor0099440.1	Cor0054050.1,Cor0099440.1
GO:0006103	2-oxoglutarate metabolic process	biological_process	2/905	3/15074	11.1042357274401	0.0103706911326793	0.134670300980993	2	Cor0113860.1,Cor0177780.1	Cor0113860.1,Cor0177780.1
GO:0009399	nitrogen fixation	biological_process	2/905	3/15074	11.1042357274401	0.0103706911326793	0.134670300980993	2	Cor0039930.1,Cor0154450.1	Cor0039930.1,Cor0154450.1
GO:0009884	cytokinin receptor activity	molecular_function	2/905	3/15074	11.1042357274401	0.0103706911326793	0.134670300980993	2	Cor0150900.1,Cor0200210.1	Cor0150900.1,Cor0200210.1
GO:0010201	response to continuous far red light stimulus by the high-irradiance response system	biological_process	2/905	3/15074	11.1042357274401	0.0103706911326793	0.134670300980993	2	Cor0022990.1,Cor0188080.1	Cor0022990.1,Cor0188080.1
GO:0016673	oxidoreductase activity, acting on a sulfur group of donors, iron-sulfur protein as acceptor	molecular_function	2/905	3/15074	11.1042357274401	0.0103706911326793	0.134670300980993	2	Cor0106060.1,Cor0214500.1	Cor0106060.1,Cor0214500.1
GO:0019521	D-gluconate metabolic process	biological_process	2/905	3/15074	11.1042357274401	0.0103706911326793	0.134670300980993	2	Cor0054280.1,Cor0130710.1	Cor0054280.1,Cor0130710.1
GO:0038199	ethylene receptor activity	molecular_function	2/905	3/15074	11.1042357274401	0.0103706911326793	0.134670300980993	2	Cor0041740.1,Cor0153600.1	Cor0041740.1,Cor0153600.1
GO:0050057	linamarin synthase activity	molecular_function	2/905	3/15074	11.1042357274401	0.0103706911326793	0.134670300980993	2	Cor0162370.1,Cor0220300.1	Cor0162370.1,Cor0220300.1
GO:0051740	ethylene binding	molecular_function	2/905	3/15074	11.1042357274401	0.0103706911326793	0.134670300980993	2	Cor0041740.1,Cor0153600.1	Cor0041740.1,Cor0153600.1
GO:0051996	squalene synthase activity	molecular_function	2/905	3/15074	11.1042357274401	0.0103706911326793	0.134670300980993	2	Cor0054050.1,Cor0099440.1	Cor0054050.1,Cor0099440.1
GO:0072328	alkene binding	molecular_function	2/905	3/15074	11.1042357274401	0.0103706911326793	0.134670300980993	2	Cor0041740.1,Cor0153600.1	Cor0041740.1,Cor0153600.1
GO:0080026	response to indolebutyric acid	biological_process	2/905	3/15074	11.1042357274401	0.0103706911326793	0.134670300980993	2	Cor0047130.1,Cor0154390.1	Cor0047130.1,Cor0154390.1
GO:1901998	toxin transport	biological_process	2/905	3/15074	11.1042357274401	0.0103706911326793	0.134670300980993	2	Cor0028020.1,Cor0028030.1	Cor0028020.1,Cor0028030.1
GO:1990058	fruit replum development	biological_process	2/905	3/15074	11.1042357274401	0.0103706911326793	0.134670300980993	2	Cor0106400.1,Cor0217690.1	Cor0106400.1,Cor0217690.1
GO:0016405	CoA-ligase activity	molecular_function	5/905	23/15074	3.62094643286092	0.0104900329873554	0.135733533975674	5	Cor0027240.1,Cor0056080.1,Cor0077560.1,Cor0085110.1,Cor0128390.1	Cor0027240.1,Cor0056080.1,Cor0077560.1,Cor0085110.1,Cor0128390.1
GO:0043648	dicarboxylic acid metabolic process	biological_process	11/905	83/15074	2.20746854822605	0.0105614979190778	0.136171910892594	11	Cor0017460.1,Cor0027240.1,Cor0041470.1,Cor0090820.1,Cor0092230.1,Cor0113860.1,Cor0124930.1,Cor0143110.1,Cor0143360.1,Cor0177780.1,Cor0200670.1	Cor0017460.1,Cor0027240.1,Cor0041470.1,Cor0090820.1,Cor0092230.1,Cor0113860.1,Cor0124930.1,Cor0143110.1,Cor0143360.1,Cor0177780.1,Cor0200670.1
GO:0008028	monocarboxylic acid transmembrane transporter activity	molecular_function	6/905	32/15074	3.12306629834254	0.0108906340671946	0.139577382462848	6	Cor0011830.1,Cor0015630.1,Cor0015640.1,Cor0029580.1,Cor0159140.1,Cor0159170.1	Cor0011830.1,Cor0015630.1,Cor0015640.1,Cor0029580.1,Cor0159140.1,Cor0159170.1
GO:1901362	organic cyclic compound biosynthetic process	biological_process	168/905	2377/15074	1.17722650539121	0.0109026771286188	0.139577382462848	168	Cor0001020.1,Cor0002040.1,Cor0002740.1,Cor0003540.1,Cor0004240.1,Cor0007580.1,Cor0007900.1,Cor0008050.1,Cor0008130.1,Cor0008160.1,Cor0008200.1,Cor0011350.1,Cor0012520.1,Cor0015850.1,Cor0017200.1,Cor0017220.1,Cor0017460.1,Cor0019400.1,Cor0020730.1,Cor0020760.1,Cor0021380.1,Cor0022460.1,Cor0022990.1,Cor0024710.1,Cor0025180.1,Cor0027340.1,Cor0029560.1,Cor0031950.1,Cor0033480.1,Cor0033770.1,Cor003428…	Cor0001020.1,Cor0002040.1,Cor0002740.1,Cor0003540.1,Cor0004240.1,Cor0007580.1,Cor0007900.1,Cor0008050.1,Cor0008130.1,Cor0008160.1,Cor0008200.1,Cor0011350.1,Cor0012520.1,Cor0015850.1,Cor0017200.1,Cor0017220.1,Cor0017460.1,Cor0019400.1,Cor0020730.1,Cor0020760.1,Cor0021380.1,Cor0022460.1,Cor0022990.1,Cor0024710.1,Cor0025180.1,Cor0027340.1,Cor0029560.1,Cor0031950.1,Cor0033480.1,Cor0033770.1,Cor003428…
GO:0017001	antibiotic catabolic process	biological_process	12/905	95/15074	2.10396045362024	0.0112547043157505	0.143576738506916	12	Cor0021380.1,Cor0037080.1,Cor0046390.1,Cor0063450.1,Cor0094780.1,Cor0102710.1,Cor0102790.1,Cor0107240.1,Cor0145410.1,Cor0162230.1,Cor0188550.1,Cor0218180.1	Cor0021380.1,Cor0037080.1,Cor0046390.1,Cor0063450.1,Cor0094780.1,Cor0102710.1,Cor0102790.1,Cor0107240.1,Cor0145410.1,Cor0162230.1,Cor0188550.1,Cor0218180.1
GO:0012501	programmed cell death	biological_process	21/905	205/15074	1.70626061177739	0.0116997412432781	0.148730394822444	21	Cor0019250.1,Cor0030730.1,Cor0051300.1,Cor0053580.1,Cor0071050.1,Cor0071060.1,Cor0073380.1,Cor0073460.1,Cor0073920.1,Cor0095790.1,Cor0095800.1,Cor0102240.1,Cor0102650.1,Cor0102760.1,Cor0102770.1,Cor0103510.1,Cor0111950.1,Cor0181900.1,Cor0195310.1,Cor0210780.1,Cor0219530.1	Cor0019250.1,Cor0030730.1,Cor0051300.1,Cor0053580.1,Cor0071050.1,Cor0071060.1,Cor0073380.1,Cor0073460.1,Cor0073920.1,Cor0095790.1,Cor0095800.1,Cor0102240.1,Cor0102650.1,Cor0102760.1,Cor0102770.1,Cor0103510.1,Cor0111950.1,Cor0181900.1,Cor0195310.1,Cor0210780.1,Cor0219530.1
GO:0009532	plastid stroma	cellular_component	42/905	489/15074	1.43060705690947	0.0122520768030883	0.154342808574659	42	Cor0002700.1,Cor0011940.1,Cor0017500.1,Cor0037010.1,Cor0041240.1,Cor0054280.1,Cor0059940.1,Cor0067480.1,Cor0073870.1,Cor0079680.1,Cor0079900.1,Cor0083490.1,Cor0095780.1,Cor0103540.1,Cor0105640.1,Cor0106060.1,Cor0109940.1,Cor0123640.1,Cor0124930.1,Cor0133690.1,Cor0136340.1,Cor0137140.1,Cor0141580.1,Cor0147500.1,Cor0152410.1,Cor0159290.1,Cor0161590.1,Cor0162360.1,Cor0168900.1,Cor0176380.1,Cor017693…	Cor0002700.1,Cor0011940.1,Cor0017500.1,Cor0037010.1,Cor0041240.1,Cor0054280.1,Cor0059940.1,Cor0067480.1,Cor0073870.1,Cor0079680.1,Cor0079900.1,Cor0083490.1,Cor0095780.1,Cor0103540.1,Cor0105640.1,Cor0106060.1,Cor0109940.1,Cor0123640.1,Cor0124930.1,Cor0133690.1,Cor0136340.1,Cor0137140.1,Cor0141580.1,Cor0147500.1,Cor0152410.1,Cor0159290.1,Cor0161590.1,Cor0162360.1,Cor0168900.1,Cor0176380.1,Cor017693…
GO:0006793	phosphorus metabolic process	biological_process	83/905	1084/15074	1.27534810707223	0.0122991197258451	0.154342808574659	83	Cor0005130.1,Cor0007500.1,Cor0009020.1,Cor0025410.1,Cor0028680.1,Cor0029560.1,Cor0033480.1,Cor0040830.1,Cor0045010.1,Cor0050240.1,Cor0050450.1,Cor0051140.1,Cor0051200.1,Cor0052530.1,Cor0054280.1,Cor0054850.1,Cor0054870.1,Cor0055250.1,Cor0056070.1,Cor0059680.1,Cor0062340.1,Cor0063440.1,Cor0063620.1,Cor0067480.1,Cor0067640.1,Cor0068150.1,Cor0071700.1,Cor0078200.1,Cor0078260.1,Cor0078740.1,Cor007884…	Cor0005130.1,Cor0007500.1,Cor0009020.1,Cor0025410.1,Cor0028680.1,Cor0029560.1,Cor0033480.1,Cor0040830.1,Cor0045010.1,Cor0050240.1,Cor0050450.1,Cor0051140.1,Cor0051200.1,Cor0052530.1,Cor0054280.1,Cor0054850.1,Cor0054870.1,Cor0055250.1,Cor0056070.1,Cor0059680.1,Cor0062340.1,Cor0063440.1,Cor0063620.1,Cor0067480.1,Cor0067640.1,Cor0068150.1,Cor0071700.1,Cor0078200.1,Cor0078260.1,Cor0078740.1,Cor007884…
GO:0051187	cofactor catabolic process	biological_process	13/905	108/15074	2.0049314507878	0.0125836327866841	0.154342808574659	13	Cor0021380.1,Cor0063450.1,Cor0073870.1,Cor0094780.1,Cor0102710.1,Cor0102790.1,Cor0107240.1,Cor0141020.1,Cor0145410.1,Cor0162230.1,Cor0188550.1,Cor0190600.1,Cor0218180.1	Cor0021380.1,Cor0063450.1,Cor0073870.1,Cor0094780.1,Cor0102710.1,Cor0102790.1,Cor0107240.1,Cor0141020.1,Cor0145410.1,Cor0162230.1,Cor0188550.1,Cor0190600.1,Cor0218180.1
GO:0009692	ethylene metabolic process	biological_process	5/905	24/15074	3.47007366482505	0.012609845801297	0.154342808574659	5	Cor0151540.1,Cor0153830.1,Cor0161100.1,Cor0190150.1,Cor0193090.1	Cor0151540.1,Cor0153830.1,Cor0161100.1,Cor0190150.1,Cor0193090.1
GO:0009693	ethylene biosynthetic process	biological_process	5/905	24/15074	3.47007366482505	0.012609845801297	0.154342808574659	5	Cor0151540.1,Cor0153830.1,Cor0161100.1,Cor0190150.1,Cor0193090.1	Cor0151540.1,Cor0153830.1,Cor0161100.1,Cor0190150.1,Cor0193090.1
GO:0016878	acid-thiol ligase activity	molecular_function	5/905	24/15074	3.47007366482505	0.012609845801297	0.154342808574659	5	Cor0027240.1,Cor0056080.1,Cor0077560.1,Cor0085110.1,Cor0128390.1	Cor0027240.1,Cor0056080.1,Cor0077560.1,Cor0085110.1,Cor0128390.1
GO:0043449	cellular alkene metabolic process	biological_process	5/905	24/15074	3.47007366482505	0.012609845801297	0.154342808574659	5	Cor0151540.1,Cor0153830.1,Cor0161100.1,Cor0190150.1,Cor0193090.1	Cor0151540.1,Cor0153830.1,Cor0161100.1,Cor0190150.1,Cor0193090.1
GO:0043450	alkene biosynthetic process	biological_process	5/905	24/15074	3.47007366482505	0.012609845801297	0.154342808574659	5	Cor0151540.1,Cor0153830.1,Cor0161100.1,Cor0190150.1,Cor0193090.1	Cor0151540.1,Cor0153830.1,Cor0161100.1,Cor0190150.1,Cor0193090.1
GO:0071281	cellular response to iron ion	biological_process	5/905	24/15074	3.47007366482505	0.012609845801297	0.154342808574659	5	Cor0002720.1,Cor0180890.1,Cor0190150.1,Cor0196610.1,Cor0216530.1	Cor0002720.1,Cor0180890.1,Cor0190150.1,Cor0196610.1,Cor0216530.1
GO:1900673	olefin metabolic process	biological_process	5/905	24/15074	3.47007366482505	0.012609845801297	0.154342808574659	5	Cor0151540.1,Cor0153830.1,Cor0161100.1,Cor0190150.1,Cor0193090.1	Cor0151540.1,Cor0153830.1,Cor0161100.1,Cor0190150.1,Cor0193090.1
GO:1900674	olefin biosynthetic process	biological_process	5/905	24/15074	3.47007366482505	0.012609845801297	0.154342808574659	5	Cor0151540.1,Cor0153830.1,Cor0161100.1,Cor0190150.1,Cor0193090.1	Cor0151540.1,Cor0153830.1,Cor0161100.1,Cor0190150.1,Cor0193090.1
GO:0009058	biosynthetic process	biological_process	273/905	4055/15074	1.12137719614963	0.0129976896939852	0.158554308960634	273	Cor0001020.1,Cor0002040.1,Cor0002740.1,Cor0003210.1,Cor0003540.1,Cor0004240.1,Cor0005130.1,Cor0005320.1,Cor0007580.1,Cor0007700.1,Cor0007900.1,Cor0008050.1,Cor0008130.1,Cor0008160.1,Cor0008200.1,Cor0009240.1,Cor0009690.1,Cor0010510.1,Cor0011350.1,Cor0012460.1,Cor0012520.1,Cor0012740.1,Cor0015850.1,Cor0016330.1,Cor0017200.1,Cor0017220.1,Cor0017460.1,Cor0018430.1,Cor0019400.1,Cor0020730.1,Cor002076…	Cor0001020.1,Cor0002040.1,Cor0002740.1,Cor0003210.1,Cor0003540.1,Cor0004240.1,Cor0005130.1,Cor0005320.1,Cor0007580.1,Cor0007700.1,Cor0007900.1,Cor0008050.1,Cor0008130.1,Cor0008160.1,Cor0008200.1,Cor0009240.1,Cor0009690.1,Cor0010510.1,Cor0011350.1,Cor0012460.1,Cor0012520.1,Cor0012740.1,Cor0015850.1,Cor0016330.1,Cor0017200.1,Cor0017220.1,Cor0017460.1,Cor0018430.1,Cor0019400.1,Cor0020730.1,Cor002076…
GO:0033993	response to lipid	biological_process	49/905	590/15074	1.38332428129975	0.0130860138204514	0.158710614074	49	Cor0002520.1,Cor0002700.1,Cor0004570.1,Cor0005130.1,Cor0007580.1,Cor0007900.1,Cor0021020.1,Cor0022990.1,Cor0025890.1,Cor0025920.1,Cor0033480.1,Cor0036790.1,Cor0039440.1,Cor0043740.1,Cor0047130.1,Cor0047440.1,Cor0053040.1,Cor0054850.1,Cor0054870.1,Cor0055250.1,Cor0061160.1,Cor0071700.1,Cor0072470.1,Cor0072630.1,Cor0075270.1,Cor0075550.1,Cor0078740.1,Cor0084610.1,Cor0091190.1,Cor0108240.1,Cor011788…	Cor0002520.1,Cor0002700.1,Cor0004570.1,Cor0005130.1,Cor0007580.1,Cor0007900.1,Cor0021020.1,Cor0022990.1,Cor0025890.1,Cor0025920.1,Cor0033480.1,Cor0036790.1,Cor0039440.1,Cor0043740.1,Cor0047130.1,Cor0047440.1,Cor0053040.1,Cor0054850.1,Cor0054870.1,Cor0055250.1,Cor0061160.1,Cor0071700.1,Cor0072470.1,Cor0072630.1,Cor0075270.1,Cor0075550.1,Cor0078740.1,Cor0084610.1,Cor0091190.1,Cor0108240.1,Cor011788…
GO:0016744	transferase activity, transferring aldehyde or ketonic groups	molecular_function	4/905	16/15074	4.16408839779006	0.0131419222252829	0.158710614074	4	Cor0007500.1,Cor0127110.1,Cor0143340.1,Cor0196280.1	Cor0007500.1,Cor0127110.1,Cor0143340.1,Cor0196280.1
GO:0052386	cell wall thickening	biological_process	4/905	16/15074	4.16408839779006	0.0131419222252829	0.158710614074	4	Cor0002720.1,Cor0047130.1,Cor0176320.1,Cor0176330.1	Cor0002720.1,Cor0047130.1,Cor0176320.1,Cor0176330.1
GO:0019199	transmembrane receptor protein kinase activity	molecular_function	17/905	157/15074	1.80355421050779	0.0132483279706246	0.159002553782971	17	Cor0025410.1,Cor0051200.1,Cor0056070.1,Cor0078200.1,Cor0090340.1,Cor0099420.1,Cor0104070.1,Cor0107870.1,Cor0134580.1,Cor0150900.1,Cor0155530.1,Cor0165650.1,Cor0175330.1,Cor0176320.1,Cor0176330.1,Cor0179410.1,Cor0181990.1	Cor0025410.1,Cor0051200.1,Cor0056070.1,Cor0078200.1,Cor0090340.1,Cor0099420.1,Cor0104070.1,Cor0107870.1,Cor0134580.1,Cor0150900.1,Cor0155530.1,Cor0165650.1,Cor0175330.1,Cor0176320.1,Cor0176330.1,Cor0179410.1,Cor0181990.1
GO:0072521	purine-containing compound metabolic process	biological_process	19/905	182/15074	1.73885010017607	0.0132538700641615	0.159002553782971	19	Cor0009020.1,Cor0050450.1,Cor0051140.1,Cor0063440.1,Cor0088830.1,Cor0094770.1,Cor0112500.1,Cor0115780.1,Cor0120440.1,Cor0127220.1,Cor0130170.1,Cor0136340.1,Cor0152910.1,Cor0154090.1,Cor0156060.1,Cor0173550.1,Cor0180340.1,Cor0199840.1,Cor0212500.1	Cor0009020.1,Cor0050450.1,Cor0051140.1,Cor0063440.1,Cor0088830.1,Cor0094770.1,Cor0112500.1,Cor0115780.1,Cor0120440.1,Cor0127220.1,Cor0130170.1,Cor0136340.1,Cor0152910.1,Cor0154090.1,Cor0156060.1,Cor0173550.1,Cor0180340.1,Cor0199840.1,Cor0212500.1
GO:0044425	membrane part	cellular_component	272/905	4041/15074	1.12114035555446	0.0133283868715867	0.159368797477751	272	Cor0000180.1,Cor0000520.1,Cor0000540.1,Cor0000770.1,Cor0002720.1,Cor0004290.1,Cor0004540.1,Cor0004900.1,Cor0006760.1,Cor0007520.1,Cor0009000.1,Cor0009050.1,Cor0009240.1,Cor0009690.1,Cor0011400.1,Cor0011830.1,Cor0012740.1,Cor0013340.1,Cor0015050.1,Cor0015270.1,Cor0015630.1,Cor0015640.1,Cor0015670.1,Cor0015700.1,Cor0016600.1,Cor0017500.1,Cor0017540.1,Cor0018750.1,Cor0019530.1,Cor0021280.1,Cor002433…	Cor0000180.1,Cor0000520.1,Cor0000540.1,Cor0000770.1,Cor0002720.1,Cor0004290.1,Cor0004540.1,Cor0004900.1,Cor0006760.1,Cor0007520.1,Cor0009000.1,Cor0009050.1,Cor0009240.1,Cor0009690.1,Cor0011400.1,Cor0011830.1,Cor0012740.1,Cor0013340.1,Cor0015050.1,Cor0015270.1,Cor0015630.1,Cor0015640.1,Cor0015670.1,Cor0015700.1,Cor0016600.1,Cor0017500.1,Cor0017540.1,Cor0018750.1,Cor0019530.1,Cor0021280.1,Cor002433…
GO:0009570	chloroplast stroma	cellular_component	41/905	478/15074	1.42868304861416	0.0134954998977355	0.160836171478604	41	Cor0002700.1,Cor0011940.1,Cor0017500.1,Cor0037010.1,Cor0041240.1,Cor0054280.1,Cor0059940.1,Cor0067480.1,Cor0073870.1,Cor0079680.1,Cor0079900.1,Cor0083490.1,Cor0103540.1,Cor0105640.1,Cor0106060.1,Cor0109940.1,Cor0123640.1,Cor0124930.1,Cor0133690.1,Cor0136340.1,Cor0137140.1,Cor0141580.1,Cor0147500.1,Cor0152410.1,Cor0159290.1,Cor0161590.1,Cor0162360.1,Cor0168900.1,Cor0176380.1,Cor0176930.1,Cor017921…	Cor0002700.1,Cor0011940.1,Cor0017500.1,Cor0037010.1,Cor0041240.1,Cor0054280.1,Cor0059940.1,Cor0067480.1,Cor0073870.1,Cor0079680.1,Cor0079900.1,Cor0083490.1,Cor0103540.1,Cor0105640.1,Cor0106060.1,Cor0109940.1,Cor0123640.1,Cor0124930.1,Cor0133690.1,Cor0136340.1,Cor0137140.1,Cor0141580.1,Cor0147500.1,Cor0152410.1,Cor0159290.1,Cor0161590.1,Cor0162360.1,Cor0168900.1,Cor0176380.1,Cor0176930.1,Cor017921…
GO:0008793	aromatic-amino-acid:2-oxoglutarate aminotransferase activity	molecular_function	3/905	9/15074	5.55211786372007	0.0137869545504415	0.161650926654529	3	Cor0113860.1,Cor0166460.1,Cor0177780.1	Cor0113860.1,Cor0166460.1,Cor0177780.1
GO:0009635	response to herbicide	biological_process	3/905	9/15074	5.55211786372007	0.0137869545504415	0.161650926654529	3	Cor0112320.1,Cor0127110.1,Cor0143360.1	Cor0112320.1,Cor0127110.1,Cor0143360.1
GO:0009815	1-aminocyclopropane-1-carboxylate oxidase activity	molecular_function	3/905	9/15074	5.55211786372007	0.0137869545504415	0.161650926654529	3	Cor0151540.1,Cor0161100.1,Cor0190150.1	Cor0151540.1,Cor0161100.1,Cor0190150.1
GO:0046352	disaccharide catabolic process	biological_process	3/905	9/15074	5.55211786372007	0.0137869545504415	0.161650926654529	3	Cor0016020.1,Cor0082360.1,Cor0191750.1	Cor0016020.1,Cor0082360.1,Cor0191750.1
GO:0080130	L-phenylalanine:2-oxoglutarate aminotransferase activity	molecular_function	3/905	9/15074	5.55211786372007	0.0137869545504415	0.161650926654529	3	Cor0113860.1,Cor0166460.1,Cor0177780.1	Cor0113860.1,Cor0166460.1,Cor0177780.1
GO:0019438	aromatic compound biosynthetic process	biological_process	158/905	2240/15074	1.17486779794791	0.0145266580741689	0.169031677416261	158	Cor0002040.1,Cor0002740.1,Cor0003540.1,Cor0004240.1,Cor0007580.1,Cor0007900.1,Cor0008050.1,Cor0008130.1,Cor0008160.1,Cor0008200.1,Cor0011350.1,Cor0012520.1,Cor0015850.1,Cor0017200.1,Cor0017220.1,Cor0017460.1,Cor0019400.1,Cor0020730.1,Cor0020760.1,Cor0021380.1,Cor0022460.1,Cor0022990.1,Cor0024710.1,Cor0025180.1,Cor0027340.1,Cor0029560.1,Cor0031950.1,Cor0033480.1,Cor0033770.1,Cor0034280.1,Cor003640…	Cor0002040.1,Cor0002740.1,Cor0003540.1,Cor0004240.1,Cor0007580.1,Cor0007900.1,Cor0008050.1,Cor0008130.1,Cor0008160.1,Cor0008200.1,Cor0011350.1,Cor0012520.1,Cor0015850.1,Cor0017200.1,Cor0017220.1,Cor0017460.1,Cor0019400.1,Cor0020730.1,Cor0020760.1,Cor0021380.1,Cor0022460.1,Cor0022990.1,Cor0024710.1,Cor0025180.1,Cor0027340.1,Cor0029560.1,Cor0031950.1,Cor0033480.1,Cor0033770.1,Cor0034280.1,Cor003640…
GO:0009636	response to toxic substance	biological_process	15/905	134/15074	1.86451719304032	0.0145478761179992	0.169031677416261	15	Cor0000350.1,Cor0021520.1,Cor0039920.1,Cor0045090.1,Cor0065210.1,Cor0072630.1,Cor0112320.1,Cor0127110.1,Cor0143360.1,Cor0153140.1,Cor0161870.1,Cor0189470.1,Cor0190600.1,Cor0200210.1,Cor0206900.1	Cor0000350.1,Cor0021520.1,Cor0039920.1,Cor0045090.1,Cor0065210.1,Cor0072630.1,Cor0112320.1,Cor0127110.1,Cor0143360.1,Cor0153140.1,Cor0161870.1,Cor0189470.1,Cor0190600.1,Cor0200210.1,Cor0206900.1
GO:1901136	carbohydrate derivative catabolic process	biological_process	8/905	54/15074	2.46760793943114	0.0145986407340974	0.169031677416261	8	Cor0005940.1,Cor0005980.1,Cor0047130.1,Cor0062880.1,Cor0080580.1,Cor0111950.1,Cor0185900.1,Cor0219040.1	Cor0005940.1,Cor0005980.1,Cor0047130.1,Cor0062880.1,Cor0080580.1,Cor0111950.1,Cor0185900.1,Cor0219040.1
GO:0003746	translation elongation factor activity	molecular_function	6/905	34/15074	2.9393565160871	0.0146030679081672	0.169031677416261	6	Cor0052740.1,Cor0055440.1,Cor0055590.1,Cor0085770.1,Cor0142090.1,Cor0193730.1	Cor0052740.1,Cor0055440.1,Cor0055590.1,Cor0085770.1,Cor0142090.1,Cor0193730.1
GO:0031668	cellular response to extracellular stimulus	biological_process	16/905	147/15074	1.81293644529635	0.0152323831422894	0.17575453542839	16	Cor0012460.1,Cor0064100.1,Cor0072350.1,Cor0135740.1,Cor0135750.1,Cor0136920.1,Cor0150900.1,Cor0172560.1,Cor0181390.1,Cor0185900.1,Cor0189470.1,Cor0190150.1,Cor0204970.1,Cor0210780.1,Cor0218260.1,Cor0219530.1	Cor0012460.1,Cor0064100.1,Cor0072350.1,Cor0135740.1,Cor0135750.1,Cor0136920.1,Cor0150900.1,Cor0172560.1,Cor0181390.1,Cor0185900.1,Cor0189470.1,Cor0190150.1,Cor0204970.1,Cor0210780.1,Cor0218260.1,Cor0219530.1
GO:0008135	translation factor activity, RNA binding	molecular_function	13/905	111/15074	1.95074411428003	0.0155837132149974	0.179237438025192	13	Cor0052740.1,Cor0052820.1,Cor0055440.1,Cor0055590.1,Cor0060770.1,Cor0085770.1,Cor0095260.1,Cor0112530.1,Cor0142090.1,Cor0191140.1,Cor0193730.1,Cor0198080.1,Cor0221940.1	Cor0052740.1,Cor0052820.1,Cor0055440.1,Cor0055590.1,Cor0060770.1,Cor0085770.1,Cor0095260.1,Cor0112530.1,Cor0142090.1,Cor0191140.1,Cor0193730.1,Cor0198080.1,Cor0221940.1
GO:0016620	oxidoreductase activity, acting on the aldehyde or oxo group of donors, NAD or NADP as acceptor	molecular_function	8/905	55/15074	2.4227423405324	0.0162129046611734	0.185884030339972	8	Cor0009020.1,Cor0010810.1,Cor0094060.1,Cor0116780.1,Cor0116790.1,Cor0147860.1,Cor0185250.1,Cor0214450.1	Cor0009020.1,Cor0010810.1,Cor0094060.1,Cor0116780.1,Cor0116790.1,Cor0147860.1,Cor0185250.1,Cor0214450.1
GO:0004029	aldehyde dehydrogenase (NAD) activity	molecular_function	4/905	17/15074	3.91914202144946	0.0163849633963173	0.186675227625338	4	Cor0010810.1,Cor0116780.1,Cor0116790.1,Cor0147860.1	Cor0010810.1,Cor0116780.1,Cor0116790.1,Cor0147860.1
GO:0009410	response to xenobiotic stimulus	biological_process	4/905	17/15074	3.91914202144946	0.0163849633963173	0.186675227625338	4	Cor0045090.1,Cor0072630.1,Cor0189980.1,Cor0190600.1	Cor0045090.1,Cor0072630.1,Cor0189980.1,Cor0190600.1
GO:0090079	translation regulator activity, nucleic acid binding	molecular_function	13/905	112/15074	1.93332675611681	0.016695988081568	0.189622460249282	13	Cor0052740.1,Cor0052820.1,Cor0055440.1,Cor0055590.1,Cor0060770.1,Cor0085770.1,Cor0095260.1,Cor0112530.1,Cor0142090.1,Cor0191140.1,Cor0193730.1,Cor0198080.1,Cor0221940.1	Cor0052740.1,Cor0052820.1,Cor0055440.1,Cor0055590.1,Cor0060770.1,Cor0085770.1,Cor0095260.1,Cor0112530.1,Cor0142090.1,Cor0191140.1,Cor0193730.1,Cor0198080.1,Cor0221940.1
GO:0009117	nucleotide metabolic process	biological_process	24/905	252/15074	1.58631938963431	0.0170967848876991	0.193567661400418	24	Cor0009020.1,Cor0029560.1,Cor0033480.1,Cor0040830.1,Cor0050450.1,Cor0051140.1,Cor0063440.1,Cor0088830.1,Cor0094770.1,Cor0112500.1,Cor0115780.1,Cor0120440.1,Cor0127220.1,Cor0130170.1,Cor0136340.1,Cor0152910.1,Cor0153210.1,Cor0154090.1,Cor0156060.1,Cor0156070.1,Cor0180340.1,Cor0185900.1,Cor0199840.1,Cor0212500.1	Cor0009020.1,Cor0029560.1,Cor0033480.1,Cor0040830.1,Cor0050450.1,Cor0051140.1,Cor0063440.1,Cor0088830.1,Cor0094770.1,Cor0112500.1,Cor0115780.1,Cor0120440.1,Cor0127220.1,Cor0130170.1,Cor0136340.1,Cor0152910.1,Cor0153210.1,Cor0154090.1,Cor0156060.1,Cor0156070.1,Cor0180340.1,Cor0185900.1,Cor0199840.1,Cor0212500.1
GO:0006753	nucleoside phosphate metabolic process	biological_process	24/905	253/15074	1.58004935252113	0.0178554017339579	0.201526855084516	24	Cor0009020.1,Cor0029560.1,Cor0033480.1,Cor0040830.1,Cor0050450.1,Cor0051140.1,Cor0063440.1,Cor0088830.1,Cor0094770.1,Cor0112500.1,Cor0115780.1,Cor0120440.1,Cor0127220.1,Cor0130170.1,Cor0136340.1,Cor0152910.1,Cor0153210.1,Cor0154090.1,Cor0156060.1,Cor0156070.1,Cor0180340.1,Cor0185900.1,Cor0199840.1,Cor0212500.1	Cor0009020.1,Cor0029560.1,Cor0033480.1,Cor0040830.1,Cor0050450.1,Cor0051140.1,Cor0063440.1,Cor0088830.1,Cor0094770.1,Cor0112500.1,Cor0115780.1,Cor0120440.1,Cor0127220.1,Cor0130170.1,Cor0136340.1,Cor0152910.1,Cor0153210.1,Cor0154090.1,Cor0156060.1,Cor0156070.1,Cor0180340.1,Cor0185900.1,Cor0199840.1,Cor0212500.1
GO:0016772	transferase activity, transferring phosphorus-containing groups	molecular_function	112/905	1542/15074	1.20980000143317	0.017952667604199	0.201995387360289	112	Cor0000520.1,Cor0004900.1,Cor0005130.1,Cor0011400.1,Cor0011850.1,Cor0019530.1,Cor0025410.1,Cor0027810.1,Cor0028680.1,Cor0029560.1,Cor0034100.1,Cor0034840.1,Cor0037790.1,Cor0039180.1,Cor0040830.1,Cor0041740.1,Cor0042140.1,Cor0042150.1,Cor0044100.1,Cor0044110.1,Cor0044150.1,Cor0044220.1,Cor0044290.1,Cor0044310.1,Cor0044320.1,Cor0047440.1,Cor0049750.1,Cor0049760.1,Cor0051140.1,Cor0051200.1,Cor005141…	Cor0000520.1,Cor0004900.1,Cor0005130.1,Cor0011400.1,Cor0011850.1,Cor0019530.1,Cor0025410.1,Cor0027810.1,Cor0028680.1,Cor0029560.1,Cor0034100.1,Cor0034840.1,Cor0037790.1,Cor0039180.1,Cor0040830.1,Cor0041740.1,Cor0042140.1,Cor0042150.1,Cor0044100.1,Cor0044110.1,Cor0044150.1,Cor0044220.1,Cor0044290.1,Cor0044310.1,Cor0044320.1,Cor0047440.1,Cor0049750.1,Cor0049760.1,Cor0051140.1,Cor0051200.1,Cor005141…
GO:0001709	cell fate determination	biological_process	3/905	10/15074	4.99690607734807	0.0188283358168206	0.205000104775974	3	Cor0106400.1,Cor0108940.1,Cor0217690.1	Cor0106400.1,Cor0108940.1,Cor0217690.1
GO:0004030	aldehyde dehydrogenase [NAD(P)+] activity	molecular_function	3/905	10/15074	4.99690607734807	0.0188283358168206	0.205000104775974	3	Cor0116780.1,Cor0116790.1,Cor0147860.1	Cor0116780.1,Cor0116790.1,Cor0147860.1
GO:0015804	neutral amino acid transport	biological_process	3/905	10/15074	4.99690607734807	0.0188283358168206	0.205000104775974	3	Cor0004540.1,Cor0100280.1,Cor0149630.1	Cor0004540.1,Cor0100280.1,Cor0149630.1
GO:0070546	L-phenylalanine aminotransferase activity	molecular_function	3/905	10/15074	4.99690607734807	0.0188283358168206	0.205000104775974	3	Cor0113860.1,Cor0166460.1,Cor0177780.1	Cor0113860.1,Cor0166460.1,Cor0177780.1
GO:1901618	organic hydroxy compound transmembrane transporter activity	molecular_function	3/905	10/15074	4.99690607734807	0.0188283358168206	0.205000104775974	3	Cor0011830.1,Cor0155160.1,Cor0166600.1	Cor0011830.1,Cor0155160.1,Cor0166600.1
GO:0009991	response to extracellular stimulus	biological_process	18/905	176/15074	1.70349070818684	0.0189107749533495	0.205000104775974	18	Cor0012460.1,Cor0032160.1,Cor0064100.1,Cor0072350.1,Cor0135740.1,Cor0135750.1,Cor0136920.1,Cor0150900.1,Cor0165650.1,Cor0172560.1,Cor0181390.1,Cor0185900.1,Cor0189470.1,Cor0190150.1,Cor0204970.1,Cor0210780.1,Cor0218260.1,Cor0219530.1	Cor0012460.1,Cor0032160.1,Cor0064100.1,Cor0072350.1,Cor0135740.1,Cor0135750.1,Cor0136920.1,Cor0150900.1,Cor0165650.1,Cor0172560.1,Cor0181390.1,Cor0185900.1,Cor0189470.1,Cor0190150.1,Cor0204970.1,Cor0210780.1,Cor0218260.1,Cor0219530.1
GO:0045182	translation regulator activity	molecular_function	13/905	114/15074	1.8994087428516	0.0190999881493911	0.205000104775974	13	Cor0052740.1,Cor0052820.1,Cor0055440.1,Cor0055590.1,Cor0060770.1,Cor0085770.1,Cor0095260.1,Cor0112530.1,Cor0142090.1,Cor0191140.1,Cor0193730.1,Cor0198080.1,Cor0221940.1	Cor0052740.1,Cor0052820.1,Cor0055440.1,Cor0055590.1,Cor0060770.1,Cor0085770.1,Cor0095260.1,Cor0112530.1,Cor0142090.1,Cor0191140.1,Cor0193730.1,Cor0198080.1,Cor0221940.1
GO:0072593	reactive oxygen species metabolic process	biological_process	13/905	114/15074	1.8994087428516	0.0190999881493911	0.205000104775974	13	Cor0021380.1,Cor0021520.1,Cor0035280.1,Cor0063450.1,Cor0094780.1,Cor0102710.1,Cor0102790.1,Cor0107240.1,Cor0113100.1,Cor0145410.1,Cor0162230.1,Cor0188550.1,Cor0218180.1	Cor0021380.1,Cor0021520.1,Cor0035280.1,Cor0063450.1,Cor0094780.1,Cor0102710.1,Cor0102790.1,Cor0107240.1,Cor0113100.1,Cor0145410.1,Cor0162230.1,Cor0188550.1,Cor0218180.1
GO:0031407	oxylipin metabolic process	biological_process	6/905	36/15074	2.77605893186004	0.0191138098859231	0.205000104775974	6	Cor0016330.1,Cor0057470.1,Cor0071050.1,Cor0071060.1,Cor0125860.1,Cor0218270.1	Cor0016330.1,Cor0057470.1,Cor0071050.1,Cor0071060.1,Cor0125860.1,Cor0218270.1
GO:0031408	oxylipin biosynthetic process	biological_process	6/905	36/15074	2.77605893186004	0.0191138098859231	0.205000104775974	6	Cor0016330.1,Cor0057470.1,Cor0071050.1,Cor0071060.1,Cor0125860.1,Cor0218270.1	Cor0016330.1,Cor0057470.1,Cor0071050.1,Cor0071060.1,Cor0125860.1,Cor0218270.1
GO:0045926	negative regulation of growth	biological_process	6/905	36/15074	2.77605893186004	0.0191138098859231	0.205000104775974	6	Cor0015850.1,Cor0031950.1,Cor0054850.1,Cor0054870.1,Cor0055250.1,Cor0088820.1	Cor0015850.1,Cor0031950.1,Cor0054850.1,Cor0054870.1,Cor0055250.1,Cor0088820.1
GO:0009719	response to endogenous stimulus	biological_process	97/905	1317/15074	1.22677775120922	0.0192087167496395	0.205000104775974	97	Cor0000520.1,Cor0002040.1,Cor0002520.1,Cor0002700.1,Cor0002720.1,Cor0004570.1,Cor0005130.1,Cor0007580.1,Cor0007900.1,Cor0021020.1,Cor0022990.1,Cor0025890.1,Cor0025920.1,Cor0033480.1,Cor0036790.1,Cor0037080.1,Cor0039440.1,Cor0043740.1,Cor0046390.1,Cor0047130.1,Cor0047230.1,Cor0047440.1,Cor0051420.1,Cor0053040.1,Cor0054850.1,Cor0054870.1,Cor0055250.1,Cor0055380.1,Cor0055440.1,Cor0055590.1,Cor006116…	Cor0000520.1,Cor0002040.1,Cor0002520.1,Cor0002700.1,Cor0002720.1,Cor0004570.1,Cor0005130.1,Cor0007580.1,Cor0007900.1,Cor0021020.1,Cor0022990.1,Cor0025890.1,Cor0025920.1,Cor0033480.1,Cor0036790.1,Cor0037080.1,Cor0039440.1,Cor0043740.1,Cor0046390.1,Cor0047130.1,Cor0047230.1,Cor0047440.1,Cor0051420.1,Cor0053040.1,Cor0054850.1,Cor0054870.1,Cor0055250.1,Cor0055380.1,Cor0055440.1,Cor0055590.1,Cor006116…
GO:0060089	molecular transducer activity	molecular_function	27/905	295/15074	1.52447982020788	0.0192187923439529	0.205000104775974	27	Cor0011850.1,Cor0021020.1,Cor0025410.1,Cor0041740.1,Cor0051200.1,Cor0056070.1,Cor0078200.1,Cor0090340.1,Cor0099420.1,Cor0104070.1,Cor0107870.1,Cor0126620.1,Cor0134580.1,Cor0135580.1,Cor0150900.1,Cor0153210.1,Cor0153600.1,Cor0155530.1,Cor0165650.1,Cor0175330.1,Cor0176320.1,Cor0176330.1,Cor0179410.1,Cor0181990.1,Cor0200210.1,Cor0203430.1,Cor0204490.1	Cor0011850.1,Cor0021020.1,Cor0025410.1,Cor0041740.1,Cor0051200.1,Cor0056070.1,Cor0078200.1,Cor0090340.1,Cor0099420.1,Cor0104070.1,Cor0107870.1,Cor0126620.1,Cor0134580.1,Cor0135580.1,Cor0150900.1,Cor0153210.1,Cor0153600.1,Cor0155530.1,Cor0165650.1,Cor0175330.1,Cor0176320.1,Cor0176330.1,Cor0179410.1,Cor0181990.1,Cor0200210.1,Cor0203430.1,Cor0204490.1
GO:0003849	3-deoxy-7-phosphoheptulonate synthase activity	molecular_function	2/905	4/15074	8.32817679558011	0.0199172058739009	0.205000104775974	2	Cor0041470.1,Cor0090820.1	Cor0041470.1,Cor0090820.1
GO:0004332	fructose-bisphosphate aldolase activity	molecular_function	2/905	4/15074	8.32817679558011	0.0199172058739009	0.205000104775974	2	Cor0088830.1,Cor0156060.1	Cor0088830.1,Cor0156060.1
GO:0006696	ergosterol biosynthetic process	biological_process	2/905	4/15074	8.32817679558011	0.0199172058739009	0.205000104775974	2	Cor0054050.1,Cor0099440.1	Cor0054050.1,Cor0099440.1
GO:0008204	ergosterol metabolic process	biological_process	2/905	4/15074	8.32817679558011	0.0199172058739009	0.205000104775974	2	Cor0054050.1,Cor0099440.1	Cor0054050.1,Cor0099440.1
GO:0019520	aldonic acid metabolic process	biological_process	2/905	4/15074	8.32817679558011	0.0199172058739009	0.205000104775974	2	Cor0054280.1,Cor0130710.1	Cor0054280.1,Cor0130710.1
GO:0032450	maltose alpha-glucosidase activity	molecular_function	2/905	4/15074	8.32817679558011	0.0199172058739009	0.205000104775974	2	Cor0032860.1,Cor0032910.1	Cor0032860.1,Cor0032910.1
GO:0044107	cellular alcohol metabolic process	biological_process	2/905	4/15074	8.32817679558011	0.0199172058739009	0.205000104775974	2	Cor0054050.1,Cor0099440.1	Cor0054050.1,Cor0099440.1
GO:0044108	cellular alcohol biosynthetic process	biological_process	2/905	4/15074	8.32817679558011	0.0199172058739009	0.205000104775974	2	Cor0054050.1,Cor0099440.1	Cor0054050.1,Cor0099440.1
GO:0048446	petal morphogenesis	biological_process	2/905	4/15074	8.32817679558011	0.0199172058739009	0.205000104775974	2	Cor0015850.1,Cor0088820.1	Cor0015850.1,Cor0088820.1
GO:0052654	L-leucine transaminase activity	molecular_function	2/905	4/15074	8.32817679558011	0.0199172058739009	0.205000104775974	2	Cor0031750.1,Cor0063840.1	Cor0031750.1,Cor0063840.1
GO:0052655	L-valine transaminase activity	molecular_function	2/905	4/15074	8.32817679558011	0.0199172058739009	0.205000104775974	2	Cor0031750.1,Cor0063840.1	Cor0031750.1,Cor0063840.1
GO:0052656	L-isoleucine transaminase activity	molecular_function	2/905	4/15074	8.32817679558011	0.0199172058739009	0.205000104775974	2	Cor0031750.1,Cor0063840.1	Cor0031750.1,Cor0063840.1
GO:0060586	multicellular organismal iron ion homeostasis	biological_process	2/905	4/15074	8.32817679558011	0.0199172058739009	0.205000104775974	2	Cor0136920.1,Cor0204970.1	Cor0136920.1,Cor0204970.1
GO:0080117	secondary growth	biological_process	2/905	4/15074	8.32817679558011	0.0199172058739009	0.205000104775974	2	Cor0173070.1,Cor0200210.1	Cor0173070.1,Cor0200210.1
GO:0080190	lateral growth	biological_process	2/905	4/15074	8.32817679558011	0.0199172058739009	0.205000104775974	2	Cor0173070.1,Cor0200210.1	Cor0173070.1,Cor0200210.1
GO:0097384	cellular lipid biosynthetic process	biological_process	2/905	4/15074	8.32817679558011	0.0199172058739009	0.205000104775974	2	Cor0054050.1,Cor0099440.1	Cor0054050.1,Cor0099440.1
GO:1902448	positive regulation of shade avoidance	biological_process	2/905	4/15074	8.32817679558011	0.0199172058739009	0.205000104775974	2	Cor0043330.1,Cor0173640.1	Cor0043330.1,Cor0173640.1
GO:1902074	response to salt	biological_process	4/905	18/15074	3.70141190914672	0.0200872961693155	0.205457567259582	4	Cor0039440.1,Cor0072470.1,Cor0135740.1,Cor0135750.1	Cor0039440.1,Cor0072470.1,Cor0135740.1,Cor0135750.1
GO:2000762	regulation of phenylpropanoid metabolic process	biological_process	4/905	18/15074	3.70141190914672	0.0200872961693155	0.205457567259582	4	Cor0021380.1,Cor0179860.1,Cor0182970.1,Cor0186980.1	Cor0021380.1,Cor0179860.1,Cor0182970.1,Cor0186980.1
GO:0042743	hydrogen peroxide metabolic process	biological_process	11/905	91/15074	2.01340537915124	0.0201317792926171	0.205457567259582	11	Cor0021380.1,Cor0063450.1,Cor0094780.1,Cor0102710.1,Cor0102790.1,Cor0107240.1,Cor0113100.1,Cor0145410.1,Cor0162230.1,Cor0188550.1,Cor0218180.1	Cor0021380.1,Cor0063450.1,Cor0094780.1,Cor0102710.1,Cor0102790.1,Cor0107240.1,Cor0113100.1,Cor0145410.1,Cor0162230.1,Cor0188550.1,Cor0218180.1
GO:0016684	oxidoreductase activity, acting on peroxide as acceptor	molecular_function	13/905	115/15074	1.88289214508768	0.020395375690329	0.207084151884649	13	Cor0021380.1,Cor0063450.1,Cor0092230.1,Cor0094780.1,Cor0102710.1,Cor0102790.1,Cor0107240.1,Cor0117880.1,Cor0145410.1,Cor0162230.1,Cor0176930.1,Cor0188550.1,Cor0218180.1	Cor0021380.1,Cor0063450.1,Cor0092230.1,Cor0094780.1,Cor0102710.1,Cor0102790.1,Cor0107240.1,Cor0117880.1,Cor0145410.1,Cor0162230.1,Cor0176930.1,Cor0188550.1,Cor0218180.1
GO:0009620	response to fungus	biological_process	26/905	283/15074	1.53026570095465	0.0204054767382886	0.207084151884649	26	Cor0002720.1,Cor0005940.1,Cor0005980.1,Cor0016660.1,Cor0022990.1,Cor0037080.1,Cor0037920.1,Cor0046390.1,Cor0047130.1,Cor0047440.1,Cor0054850.1,Cor0054870.1,Cor0055250.1,Cor0064100.1,Cor0067240.1,Cor0100650.1,Cor0123560.1,Cor0125480.1,Cor0126340.1,Cor0179860.1,Cor0181900.1,Cor0188080.1,Cor0189120.1,Cor0199560.1,Cor0205620.1,Cor0221950.1	Cor0002720.1,Cor0005940.1,Cor0005980.1,Cor0016660.1,Cor0022990.1,Cor0037080.1,Cor0037920.1,Cor0046390.1,Cor0047130.1,Cor0047440.1,Cor0054850.1,Cor0054870.1,Cor0055250.1,Cor0064100.1,Cor0067240.1,Cor0100650.1,Cor0123560.1,Cor0125480.1,Cor0126340.1,Cor0179860.1,Cor0181900.1,Cor0188080.1,Cor0189120.1,Cor0199560.1,Cor0205620.1,Cor0221950.1
GO:0016129	phytosteroid biosynthetic process	biological_process	5/905	27/15074	3.08450992428893	0.0206528696149882	0.209009348086878	5	Cor0041670.1,Cor0054050.1,Cor0065270.1,Cor0099440.1,Cor0145640.1	Cor0041670.1,Cor0054050.1,Cor0065270.1,Cor0099440.1,Cor0145640.1
GO:0010287	plastoglobule	cellular_component	7/905	47/15074	2.48073351357705	0.0211333298608278	0.213275916673479	7	Cor0017500.1,Cor0105640.1,Cor0147500.1,Cor0168900.1,Cor0176380.1,Cor0188490.1,Cor0202740.1	Cor0017500.1,Cor0105640.1,Cor0147500.1,Cor0168900.1,Cor0176380.1,Cor0188490.1,Cor0202740.1
GO:0015718	monocarboxylic acid transport	biological_process	6/905	37/15074	2.70103031208004	0.0216901997919944	0.218287760684433	6	Cor0011830.1,Cor0015630.1,Cor0015640.1,Cor0029580.1,Cor0159140.1,Cor0159170.1	Cor0011830.1,Cor0015630.1,Cor0015640.1,Cor0029580.1,Cor0159140.1,Cor0159170.1
GO:0000741	karyogamy	biological_process	5/905	28/15074	2.97434885556433	0.0239357481461931	0.239555844015629	5	Cor0005880.1,Cor0022990.1,Cor0096750.1,Cor0188080.1,Cor0197650.1	Cor0005880.1,Cor0022990.1,Cor0096750.1,Cor0188080.1,Cor0197650.1
GO:0010197	polar nucleus fusion	biological_process	5/905	28/15074	2.97434885556433	0.0239357481461931	0.239555844015629	5	Cor0005880.1,Cor0022990.1,Cor0096750.1,Cor0188080.1,Cor0197650.1	Cor0005880.1,Cor0022990.1,Cor0096750.1,Cor0188080.1,Cor0197650.1
GO:0033500	carbohydrate homeostasis	biological_process	4/905	19/15074	3.50660075603373	0.0242642239378232	0.242174334233425	4	Cor0128310.1,Cor0150900.1,Cor0152910.1,Cor0199840.1	Cor0128310.1,Cor0150900.1,Cor0152910.1,Cor0199840.1
GO:0009095	aromatic amino acid family biosynthetic process, prephenate pathway	biological_process	3/905	11/15074	4.54264188849824	0.0247527285324565	0.242376041819162	3	Cor0079680.1,Cor0159290.1,Cor0166460.1	Cor0079680.1,Cor0159290.1,Cor0166460.1
GO:0009099	valine biosynthetic process	biological_process	3/905	11/15074	4.54264188849824	0.0247527285324565	0.242376041819162	3	Cor0031750.1,Cor0063840.1,Cor0127110.1	Cor0031750.1,Cor0063840.1,Cor0127110.1
GO:0016115	terpenoid catabolic process	biological_process	3/905	11/15074	4.54264188849824	0.0247527285324565	0.242376041819162	3	Cor0041670.1,Cor0064230.1,Cor0145640.1	Cor0041670.1,Cor0064230.1,Cor0145640.1
GO:0036473	cell death in response to oxidative stress	biological_process	3/905	11/15074	4.54264188849824	0.0247527285324565	0.242376041819162	3	Cor0030730.1,Cor0210780.1,Cor0219530.1	Cor0030730.1,Cor0210780.1,Cor0219530.1
GO:0048439	flower morphogenesis	biological_process	3/905	11/15074	4.54264188849824	0.0247527285324565	0.242376041819162	3	Cor0015850.1,Cor0088820.1,Cor0140020.1	Cor0015850.1,Cor0088820.1,Cor0140020.1
GO:0097468	programmed cell death in response to reactive oxygen species	biological_process	3/905	11/15074	4.54264188849824	0.0247527285324565	0.242376041819162	3	Cor0030730.1,Cor0210780.1,Cor0219530.1	Cor0030730.1,Cor0210780.1,Cor0219530.1
GO:0102811	geraniol 10-hydroxylase activity	molecular_function	3/905	11/15074	4.54264188849824	0.0247527285324565	0.242376041819162	3	Cor0081390.1,Cor0152260.1,Cor0152270.1	Cor0081390.1,Cor0152260.1,Cor0152270.1
GO:0016209	antioxidant activity	molecular_function	15/905	143/15074	1.74716995711471	0.024823567435181	0.242414514333317	15	Cor0021380.1,Cor0021520.1,Cor0063450.1,Cor0076820.1,Cor0092230.1,Cor0094780.1,Cor0102710.1,Cor0102790.1,Cor0103540.1,Cor0107240.1,Cor0145410.1,Cor0162230.1,Cor0176930.1,Cor0188550.1,Cor0218180.1	Cor0021380.1,Cor0021520.1,Cor0063450.1,Cor0076820.1,Cor0092230.1,Cor0094780.1,Cor0102710.1,Cor0102790.1,Cor0103540.1,Cor0107240.1,Cor0145410.1,Cor0162230.1,Cor0176930.1,Cor0188550.1,Cor0218180.1
GO:0042744	hydrogen peroxide catabolic process	biological_process	10/905	83/15074	2.00678958929641	0.0265264333784652	0.258347494973601	10	Cor0021380.1,Cor0063450.1,Cor0094780.1,Cor0102710.1,Cor0102790.1,Cor0107240.1,Cor0145410.1,Cor0162230.1,Cor0188550.1,Cor0218180.1	Cor0021380.1,Cor0063450.1,Cor0094780.1,Cor0102710.1,Cor0102790.1,Cor0107240.1,Cor0145410.1,Cor0162230.1,Cor0188550.1,Cor0218180.1
GO:0031984	organelle subcompartment	cellular_component	47/905	588/15074	1.33137520201451	0.0272757816916328	0.264933396967254	47	Cor0000540.1,Cor0002700.1,Cor0012740.1,Cor0016330.1,Cor0017500.1,Cor0036510.1,Cor0036700.1,Cor0040570.1,Cor0041470.1,Cor0055360.1,Cor0058780.1,Cor0067300.1,Cor0067480.1,Cor0071420.1,Cor0073870.1,Cor0074710.1,Cor0076820.1,Cor0078600.1,Cor0094020.1,Cor0095780.1,Cor0102140.1,Cor0105640.1,Cor0105660.1,Cor0107270.1,Cor0122710.1,Cor0127220.1,Cor0131250.1,Cor0143340.1,Cor0145410.1,Cor0146030.1,Cor014750…	Cor0000540.1,Cor0002700.1,Cor0012740.1,Cor0016330.1,Cor0017500.1,Cor0036510.1,Cor0036700.1,Cor0040570.1,Cor0041470.1,Cor0055360.1,Cor0058780.1,Cor0067300.1,Cor0067480.1,Cor0071420.1,Cor0073870.1,Cor0074710.1,Cor0076820.1,Cor0078600.1,Cor0094020.1,Cor0095780.1,Cor0102140.1,Cor0105640.1,Cor0105660.1,Cor0107270.1,Cor0122710.1,Cor0127220.1,Cor0131250.1,Cor0143340.1,Cor0145410.1,Cor0146030.1,Cor014750…
GO:0016903	oxidoreductase activity, acting on the aldehyde or oxo group of donors	molecular_function	9/905	72/15074	2.08204419889503	0.0278209107960984	0.269505774904451	9	Cor0009020.1,Cor0010810.1,Cor0072350.1,Cor0094060.1,Cor0116780.1,Cor0116790.1,Cor0147860.1,Cor0185250.1,Cor0214450.1	Cor0009020.1,Cor0010810.1,Cor0072350.1,Cor0094060.1,Cor0116780.1,Cor0116790.1,Cor0147860.1,Cor0185250.1,Cor0214450.1
GO:0031537	regulation of anthocyanin metabolic process	biological_process	4/905	20/15074	3.33127071823204	0.0289274773298724	0.279478000976341	4	Cor0075270.1,Cor0093330.1,Cor0153960.1,Cor0196170.1	Cor0075270.1,Cor0093330.1,Cor0153960.1,Cor0196170.1
GO:0005777	peroxisome	cellular_component	15/905	146/15074	1.71126920457126	0.0292336964752018	0.280938149415534	15	Cor0038230.1,Cor0054280.1,Cor0057470.1,Cor0059940.1,Cor0078640.1,Cor0085110.1,Cor0102710.1,Cor0102790.1,Cor0113100.1,Cor0113860.1,Cor0120090.1,Cor0128390.1,Cor0140120.1,Cor0166300.1,Cor0183990.1	Cor0038230.1,Cor0054280.1,Cor0057470.1,Cor0059940.1,Cor0078640.1,Cor0085110.1,Cor0102710.1,Cor0102790.1,Cor0113100.1,Cor0113860.1,Cor0120090.1,Cor0128390.1,Cor0140120.1,Cor0166300.1,Cor0183990.1
GO:0042579	microbody	cellular_component	15/905	146/15074	1.71126920457126	0.0292336964752018	0.280938149415534	15	Cor0038230.1,Cor0054280.1,Cor0057470.1,Cor0059940.1,Cor0078640.1,Cor0085110.1,Cor0102710.1,Cor0102790.1,Cor0113100.1,Cor0113860.1,Cor0120090.1,Cor0128390.1,Cor0140120.1,Cor0166300.1,Cor0183990.1	Cor0038230.1,Cor0054280.1,Cor0057470.1,Cor0059940.1,Cor0078640.1,Cor0085110.1,Cor0102710.1,Cor0102790.1,Cor0113100.1,Cor0113860.1,Cor0120090.1,Cor0128390.1,Cor0140120.1,Cor0166300.1,Cor0183990.1
GO:0071496	cellular response to external stimulus	biological_process	16/905	159/15074	1.67611105319851	0.0295117846515178	0.282326174655245	16	Cor0012460.1,Cor0064100.1,Cor0072350.1,Cor0135740.1,Cor0135750.1,Cor0136920.1,Cor0150900.1,Cor0172560.1,Cor0181390.1,Cor0185900.1,Cor0189470.1,Cor0190150.1,Cor0204970.1,Cor0210780.1,Cor0218260.1,Cor0219530.1	Cor0012460.1,Cor0064100.1,Cor0072350.1,Cor0135740.1,Cor0135750.1,Cor0136920.1,Cor0150900.1,Cor0172560.1,Cor0181390.1,Cor0185900.1,Cor0189470.1,Cor0190150.1,Cor0204970.1,Cor0210780.1,Cor0218260.1,Cor0219530.1
GO:1901576	organic substance biosynthetic process	biological_process	258/905	3885/15074	1.1061362230423	0.0295339829407502	0.282326174655245	258	Cor0001020.1,Cor0002040.1,Cor0002740.1,Cor0003210.1,Cor0003540.1,Cor0004240.1,Cor0005130.1,Cor0007580.1,Cor0007700.1,Cor0007900.1,Cor0008050.1,Cor0008130.1,Cor0008160.1,Cor0008200.1,Cor0010510.1,Cor0011350.1,Cor0012460.1,Cor0012520.1,Cor0012740.1,Cor0015850.1,Cor0016330.1,Cor0017200.1,Cor0017220.1,Cor0017460.1,Cor0018430.1,Cor0019400.1,Cor0020730.1,Cor0020760.1,Cor0021380.1,Cor0022460.1,Cor002299…	Cor0001020.1,Cor0002040.1,Cor0002740.1,Cor0003210.1,Cor0003540.1,Cor0004240.1,Cor0005130.1,Cor0007580.1,Cor0007700.1,Cor0007900.1,Cor0008050.1,Cor0008130.1,Cor0008160.1,Cor0008200.1,Cor0010510.1,Cor0011350.1,Cor0012460.1,Cor0012520.1,Cor0012740.1,Cor0015850.1,Cor0016330.1,Cor0017200.1,Cor0017220.1,Cor0017460.1,Cor0018430.1,Cor0019400.1,Cor0020730.1,Cor0020760.1,Cor0021380.1,Cor0022460.1,Cor002299…
GO:0071365	cellular response to auxin stimulus	biological_process	19/905	199/15074	1.59030511674394	0.030633893814996	0.288061789869252	19	Cor0002720.1,Cor0047130.1,Cor0047230.1,Cor0055380.1,Cor0091190.1,Cor0112690.1,Cor0115050.1,Cor0115930.1,Cor0117050.1,Cor0129700.1,Cor0136610.1,Cor0138370.1,Cor0141030.1,Cor0143990.1,Cor0168450.1,Cor0195830.1,Cor0199420.1,Cor0217340.1,Cor0217540.1	Cor0002720.1,Cor0047130.1,Cor0047230.1,Cor0055380.1,Cor0091190.1,Cor0112690.1,Cor0115050.1,Cor0115930.1,Cor0117050.1,Cor0129700.1,Cor0136610.1,Cor0138370.1,Cor0141030.1,Cor0143990.1,Cor0168450.1,Cor0195830.1,Cor0199420.1,Cor0217340.1,Cor0217540.1
GO:0004022	alcohol dehydrogenase (NAD) activity	molecular_function	3/905	12/15074	4.16408839779006	0.0315600531594091	0.288061789869252	3	Cor0046020.1,Cor0066450.1,Cor0072630.1	Cor0046020.1,Cor0066450.1,Cor0072630.1
GO:0009610	response to symbiotic fungus	biological_process	3/905	12/15074	4.16408839779006	0.0315600531594091	0.288061789869252	3	Cor0022990.1,Cor0125480.1,Cor0188080.1	Cor0022990.1,Cor0125480.1,Cor0188080.1
GO:0001872	(1->3)-beta-D-glucan binding	molecular_function	2/905	5/15074	6.66254143646409	0.0318831845811676	0.288061789869252	2	Cor0013340.1,Cor0063550.1	Cor0013340.1,Cor0063550.1
GO:0004084	branched-chain-amino-acid transaminase activity	molecular_function	2/905	5/15074	6.66254143646409	0.0318831845811676	0.288061789869252	2	Cor0031750.1,Cor0063840.1	Cor0031750.1,Cor0063840.1
GO:0005536	glucose binding	molecular_function	2/905	5/15074	6.66254143646409	0.0318831845811676	0.288061789869252	2	Cor0152910.1,Cor0199840.1	Cor0152910.1,Cor0199840.1
GO:0005987	sucrose catabolic process	biological_process	2/905	5/15074	6.66254143646409	0.0318831845811676	0.288061789869252	2	Cor0016020.1,Cor0191750.1	Cor0016020.1,Cor0191750.1
GO:0006531	aspartate metabolic process	biological_process	2/905	5/15074	6.66254143646409	0.0318831845811676	0.288061789869252	2	Cor0113860.1,Cor0177780.1	Cor0113860.1,Cor0177780.1
GO:0006805	xenobiotic metabolic process	biological_process	2/905	5/15074	6.66254143646409	0.0318831845811676	0.288061789869252	2	Cor0045090.1,Cor0190600.1	Cor0045090.1,Cor0190600.1
GO:0008453	alanine-glyoxylate transaminase activity	molecular_function	2/905	5/15074	6.66254143646409	0.0318831845811676	0.288061789869252	2	Cor0059940.1,Cor0218260.1	Cor0059940.1,Cor0218260.1
GO:0010076	maintenance of floral meristem identity	biological_process	2/905	5/15074	6.66254143646409	0.0318831845811676	0.288061789869252	2	Cor0045290.1,Cor0108940.1	Cor0045290.1,Cor0108940.1
GO:0010343	singlet oxygen-mediated programmed cell death	biological_process	2/905	5/15074	6.66254143646409	0.0318831845811676	0.288061789869252	2	Cor0210780.1,Cor0219530.1	Cor0210780.1,Cor0219530.1
GO:0010500	transmitting tissue development	biological_process	2/905	5/15074	6.66254143646409	0.0318831845811676	0.288061789869252	2	Cor0106400.1,Cor0217690.1	Cor0106400.1,Cor0217690.1
GO:0015937	coenzyme A biosynthetic process	biological_process	2/905	5/15074	6.66254143646409	0.0318831845811676	0.288061789869252	2	Cor0050450.1,Cor0130170.1	Cor0050450.1,Cor0130170.1
GO:0048442	sepal development	biological_process	2/905	5/15074	6.66254143646409	0.0318831845811676	0.288061789869252	2	Cor0015850.1,Cor0088820.1	Cor0015850.1,Cor0088820.1
GO:0048464	flower calyx development	biological_process	2/905	5/15074	6.66254143646409	0.0318831845811676	0.288061789869252	2	Cor0015850.1,Cor0088820.1	Cor0015850.1,Cor0088820.1
GO:0071452	cellular response to singlet oxygen	biological_process	2/905	5/15074	6.66254143646409	0.0318831845811676	0.288061789869252	2	Cor0210780.1,Cor0219530.1	Cor0210780.1,Cor0219530.1
GO:0071466	cellular response to xenobiotic stimulus	biological_process	2/905	5/15074	6.66254143646409	0.0318831845811676	0.288061789869252	2	Cor0045090.1,Cor0190600.1	Cor0045090.1,Cor0190600.1
GO:0102978	furaneol oxidoreductase activity	molecular_function	2/905	5/15074	6.66254143646409	0.0318831845811676	0.288061789869252	2	Cor0094090.1,Cor0094100.1	Cor0094090.1,Cor0094100.1
GO:1901348	positive regulation of secondary cell wall biogenesis	biological_process	2/905	5/15074	6.66254143646409	0.0318831845811676	0.288061789869252	2	Cor0039440.1,Cor0072470.1	Cor0039440.1,Cor0072470.1
GO:1902446	regulation of shade avoidance	biological_process	2/905	5/15074	6.66254143646409	0.0318831845811676	0.288061789869252	2	Cor0043330.1,Cor0173640.1	Cor0043330.1,Cor0173640.1
GO:1903340	positive regulation of cell wall organization or biogenesis	biological_process	2/905	5/15074	6.66254143646409	0.0318831845811676	0.288061789869252	2	Cor0039440.1,Cor0072470.1	Cor0039440.1,Cor0072470.1
GO:0042802	identical protein binding	molecular_function	26/905	295/15074	1.46801760464463	0.0321260435179632	0.289533969317365	26	Cor0005130.1,Cor0015850.1,Cor0021020.1,Cor0022990.1,Cor0034700.1,Cor0047440.1,Cor0065210.1,Cor0072630.1,Cor0075270.1,Cor0085420.1,Cor0088820.1,Cor0104920.1,Cor0127960.1,Cor0133650.1,Cor0153210.1,Cor0159810.1,Cor0166460.1,Cor0173070.1,Cor0180890.1,Cor0185900.1,Cor0188080.1,Cor0200210.1,Cor0200670.1,Cor0203430.1,Cor0218260.1,Cor0219780.1	Cor0005130.1,Cor0015850.1,Cor0021020.1,Cor0022990.1,Cor0034700.1,Cor0047440.1,Cor0065210.1,Cor0072630.1,Cor0075270.1,Cor0085420.1,Cor0088820.1,Cor0104920.1,Cor0127960.1,Cor0133650.1,Cor0153210.1,Cor0159810.1,Cor0166460.1,Cor0173070.1,Cor0180890.1,Cor0185900.1,Cor0188080.1,Cor0200210.1,Cor0200670.1,Cor0203430.1,Cor0218260.1,Cor0219780.1
GO:0005975	carbohydrate metabolic process	biological_process	65/905	861/15074	1.25744829666134	0.0322763959818069	0.290167202585822	65	Cor0003210.1,Cor0003600.1,Cor0005130.1,Cor0005940.1,Cor0005980.1,Cor0007500.1,Cor0009000.1,Cor0009020.1,Cor0010510.1,Cor0011940.1,Cor0016020.1,Cor0020760.1,Cor0033450.1,Cor0034900.1,Cor0041240.1,Cor0051140.1,Cor0051200.1,Cor0054280.1,Cor0062880.1,Cor0063920.1,Cor0064100.1,Cor0067480.1,Cor0079630.1,Cor0079760.1,Cor0080580.1,Cor0082360.1,Cor0088030.1,Cor0088830.1,Cor0090060.1,Cor0092420.1,Cor009781…	Cor0003210.1,Cor0003600.1,Cor0005130.1,Cor0005940.1,Cor0005980.1,Cor0007500.1,Cor0009000.1,Cor0009020.1,Cor0010510.1,Cor0011940.1,Cor0016020.1,Cor0020760.1,Cor0033450.1,Cor0034900.1,Cor0041240.1,Cor0051140.1,Cor0051200.1,Cor0054280.1,Cor0062880.1,Cor0063920.1,Cor0064100.1,Cor0067480.1,Cor0079630.1,Cor0079760.1,Cor0080580.1,Cor0082360.1,Cor0088030.1,Cor0088830.1,Cor0090060.1,Cor0092420.1,Cor009781…
GO:0042446	hormone biosynthetic process	biological_process	15/905	148/15074	1.68814394505002	0.032478442764263	0.291260886472586	15	Cor0016330.1,Cor0039920.1,Cor0041670.1,Cor0046320.1,Cor0057470.1,Cor0065270.1,Cor0145640.1,Cor0151540.1,Cor0153830.1,Cor0161100.1,Cor0166910.1,Cor0173550.1,Cor0183570.1,Cor0190150.1,Cor0193090.1	Cor0016330.1,Cor0039920.1,Cor0041670.1,Cor0046320.1,Cor0057470.1,Cor0065270.1,Cor0145640.1,Cor0151540.1,Cor0153830.1,Cor0161100.1,Cor0166910.1,Cor0173550.1,Cor0183570.1,Cor0190150.1,Cor0193090.1
GO:0005991	trehalose metabolic process	biological_process	4/905	21/15074	3.17263877926861	0.0340853032942445	0.30390524519679	4	Cor0082360.1,Cor0105400.1,Cor0166270.1,Cor0201990.1	Cor0082360.1,Cor0105400.1,Cor0166270.1,Cor0201990.1
GO:0052545	callose localization	biological_process	4/905	21/15074	3.17263877926861	0.0340853032942445	0.30390524519679	4	Cor0002720.1,Cor0047130.1,Cor0176320.1,Cor0176330.1	Cor0002720.1,Cor0047130.1,Cor0176320.1,Cor0176330.1
GO:0031669	cellular response to nutrient levels	biological_process	12/905	111/15074	1.80068687472002	0.0342208563603419	0.30390524519679	12	Cor0012460.1,Cor0064100.1,Cor0072350.1,Cor0136920.1,Cor0150900.1,Cor0172560.1,Cor0181390.1,Cor0190150.1,Cor0204970.1,Cor0210780.1,Cor0218260.1,Cor0219530.1	Cor0012460.1,Cor0064100.1,Cor0072350.1,Cor0136920.1,Cor0150900.1,Cor0172560.1,Cor0181390.1,Cor0190150.1,Cor0204970.1,Cor0210780.1,Cor0218260.1,Cor0219530.1
GO:0006040	amino sugar metabolic process	biological_process	6/905	41/15074	2.43751515968198	0.0343078237056271	0.30390524519679	6	Cor0005940.1,Cor0005980.1,Cor0062880.1,Cor0080580.1,Cor0111950.1,Cor0219040.1	Cor0005940.1,Cor0005980.1,Cor0062880.1,Cor0080580.1,Cor0111950.1,Cor0219040.1
GO:1904680	peptide transmembrane transporter activity	molecular_function	6/905	41/15074	2.43751515968198	0.0343078237056271	0.30390524519679	6	Cor0032950.1,Cor0033120.1,Cor0175050.1,Cor0175060.1,Cor0175070.1,Cor0215910.1	Cor0032950.1,Cor0033120.1,Cor0175050.1,Cor0175060.1,Cor0175070.1,Cor0215910.1
GO:1990837	sequence-specific double-stranded DNA binding	molecular_function	19/905	202/15074	1.56668672392101	0.0349509870504204	0.308847380691886	19	Cor0008050.1,Cor0008130.1,Cor0008200.1,Cor0019400.1,Cor0024710.1,Cor0039920.1,Cor0064380.1,Cor0083540.1,Cor0090520.1,Cor0102050.1,Cor0126900.1,Cor0131230.1,Cor0143000.1,Cor0180060.1,Cor0186980.1,Cor0196170.1,Cor0199050.1,Cor0216530.1,Cor0221950.1	Cor0008050.1,Cor0008130.1,Cor0008200.1,Cor0019400.1,Cor0024710.1,Cor0039920.1,Cor0064380.1,Cor0083540.1,Cor0090520.1,Cor0102050.1,Cor0126900.1,Cor0131230.1,Cor0143000.1,Cor0180060.1,Cor0186980.1,Cor0196170.1,Cor0199050.1,Cor0216530.1,Cor0221950.1
GO:0016098	monoterpenoid metabolic process	biological_process	5/905	31/15074	2.68650864373552	0.0357241695740067	0.313386601371976	5	Cor0001020.1,Cor0081390.1,Cor0120390.1,Cor0152260.1,Cor0152270.1	Cor0001020.1,Cor0081390.1,Cor0120390.1,Cor0152260.1,Cor0152270.1
GO:0016099	monoterpenoid biosynthetic process	biological_process	5/905	31/15074	2.68650864373552	0.0357241695740067	0.313386601371976	5	Cor0001020.1,Cor0081390.1,Cor0120390.1,Cor0152260.1,Cor0152270.1	Cor0001020.1,Cor0081390.1,Cor0120390.1,Cor0152260.1,Cor0152270.1
GO:0016128	phytosteroid metabolic process	biological_process	5/905	31/15074	2.68650864373552	0.0357241695740067	0.313386601371976	5	Cor0041670.1,Cor0054050.1,Cor0065270.1,Cor0099440.1,Cor0145640.1	Cor0041670.1,Cor0054050.1,Cor0065270.1,Cor0099440.1,Cor0145640.1
GO:0006979	response to oxidative stress	biological_process	28/905	326/15074	1.43060705690947	0.0358927416435223	0.314104838102612	28	Cor0021380.1,Cor0021520.1,Cor0030730.1,Cor0031690.1,Cor0063450.1,Cor0072630.1,Cor0076820.1,Cor0085110.1,Cor0094780.1,Cor0102710.1,Cor0102790.1,Cor0103540.1,Cor0104820.1,Cor0107240.1,Cor0145410.1,Cor0162230.1,Cor0176930.1,Cor0179860.1,Cor0180890.1,Cor0188550.1,Cor0189470.1,Cor0190150.1,Cor0197380.1,Cor0210780.1,Cor0218180.1,Cor0219360.1,Cor0219530.1,Cor0222770.1	Cor0021380.1,Cor0021520.1,Cor0030730.1,Cor0031690.1,Cor0063450.1,Cor0072630.1,Cor0076820.1,Cor0085110.1,Cor0094780.1,Cor0102710.1,Cor0102790.1,Cor0103540.1,Cor0104820.1,Cor0107240.1,Cor0145410.1,Cor0162230.1,Cor0176930.1,Cor0179860.1,Cor0180890.1,Cor0188550.1,Cor0189470.1,Cor0190150.1,Cor0197380.1,Cor0210780.1,Cor0218180.1,Cor0219360.1,Cor0219530.1,Cor0222770.1
GO:0004601	peroxidase activity	molecular_function	12/905	112/15074	1.7846093133386	0.0363238405537729	0.317111504400769	12	Cor0021380.1,Cor0063450.1,Cor0092230.1,Cor0094780.1,Cor0102710.1,Cor0102790.1,Cor0107240.1,Cor0145410.1,Cor0162230.1,Cor0176930.1,Cor0188550.1,Cor0218180.1	Cor0021380.1,Cor0063450.1,Cor0092230.1,Cor0094780.1,Cor0102710.1,Cor0102790.1,Cor0107240.1,Cor0145410.1,Cor0162230.1,Cor0176930.1,Cor0188550.1,Cor0218180.1
GO:0042445	hormone metabolic process	biological_process	19/905	203/15074	1.55896905533027	0.0364853085986324	0.317755464069339	19	Cor0016330.1,Cor0037080.1,Cor0039920.1,Cor0041670.1,Cor0046320.1,Cor0046390.1,Cor0057470.1,Cor0064230.1,Cor0065270.1,Cor0145640.1,Cor0151540.1,Cor0153830.1,Cor0161100.1,Cor0166910.1,Cor0173550.1,Cor0183570.1,Cor0189470.1,Cor0190150.1,Cor0193090.1	Cor0016330.1,Cor0037080.1,Cor0039920.1,Cor0041670.1,Cor0046320.1,Cor0046390.1,Cor0057470.1,Cor0064230.1,Cor0065270.1,Cor0145640.1,Cor0151540.1,Cor0153830.1,Cor0161100.1,Cor0166910.1,Cor0173550.1,Cor0183570.1,Cor0189470.1,Cor0190150.1,Cor0193090.1
GO:0009734	auxin-activated signaling pathway	biological_process	18/905	190/15074	1.57797034021518	0.0370350534839639	0.32176978122878	18	Cor0002720.1,Cor0047230.1,Cor0055380.1,Cor0091190.1,Cor0112690.1,Cor0115050.1,Cor0115930.1,Cor0117050.1,Cor0129700.1,Cor0136610.1,Cor0138370.1,Cor0141030.1,Cor0143990.1,Cor0168450.1,Cor0195830.1,Cor0199420.1,Cor0217340.1,Cor0217540.1	Cor0002720.1,Cor0047230.1,Cor0055380.1,Cor0091190.1,Cor0112690.1,Cor0115050.1,Cor0115930.1,Cor0117050.1,Cor0129700.1,Cor0136610.1,Cor0138370.1,Cor0141030.1,Cor0143990.1,Cor0168450.1,Cor0195830.1,Cor0199420.1,Cor0217340.1,Cor0217540.1
GO:0004888	transmembrane signaling receptor activity	molecular_function	20/905	217/15074	1.5351477964203	0.0373519366117908	0.323746570202196	20	Cor0025410.1,Cor0051200.1,Cor0056070.1,Cor0078200.1,Cor0090340.1,Cor0099420.1,Cor0104070.1,Cor0107870.1,Cor0134580.1,Cor0135580.1,Cor0150900.1,Cor0155530.1,Cor0165650.1,Cor0175330.1,Cor0176320.1,Cor0176330.1,Cor0179410.1,Cor0181990.1,Cor0200210.1,Cor0204490.1	Cor0025410.1,Cor0051200.1,Cor0056070.1,Cor0078200.1,Cor0090340.1,Cor0099420.1,Cor0104070.1,Cor0107870.1,Cor0134580.1,Cor0135580.1,Cor0150900.1,Cor0155530.1,Cor0165650.1,Cor0175330.1,Cor0176320.1,Cor0176330.1,Cor0179410.1,Cor0181990.1,Cor0200210.1,Cor0204490.1
GO:0008300	isoprenoid catabolic process	biological_process	3/905	13/15074	3.84377390565236	0.0392396481708176	0.336884467589744	3	Cor0041670.1,Cor0064230.1,Cor0145640.1	Cor0041670.1,Cor0064230.1,Cor0145640.1
GO:0009313	oligosaccharide catabolic process	biological_process	3/905	13/15074	3.84377390565236	0.0392396481708176	0.336884467589744	3	Cor0016020.1,Cor0082360.1,Cor0191750.1	Cor0016020.1,Cor0082360.1,Cor0191750.1
GO:0016160	amylase activity	molecular_function	3/905	13/15074	3.84377390565236	0.0392396481708176	0.336884467589744	3	Cor0011940.1,Cor0041240.1,Cor0088030.1	Cor0011940.1,Cor0041240.1,Cor0088030.1
GO:0030126	COPI vesicle coat	cellular_component	3/905	13/15074	3.84377390565236	0.0392396481708176	0.336884467589744	3	Cor0028020.1,Cor0028030.1,Cor0211500.1	Cor0028020.1,Cor0028030.1,Cor0211500.1
GO:0042126	nitrate metabolic process	biological_process	5/905	32/15074	2.60255524861878	0.0403229724456398	0.344903427697368	5	Cor0011830.1,Cor0045090.1,Cor0127390.1,Cor0145100.1,Cor0164180.1	Cor0011830.1,Cor0045090.1,Cor0127390.1,Cor0145100.1,Cor0164180.1
GO:0120025	plasma membrane bounded cell projection	cellular_component	10/905	89/15074	1.87150040350115	0.0403640776548949	0.344903427697368	10	Cor0035280.1,Cor0047440.1,Cor0068900.1,Cor0116210.1,Cor0130460.1,Cor0137140.1,Cor0162390.1,Cor0162430.1,Cor0166370.1,Cor0166600.1	Cor0035280.1,Cor0047440.1,Cor0068900.1,Cor0116210.1,Cor0130460.1,Cor0137140.1,Cor0162390.1,Cor0162430.1,Cor0166370.1,Cor0166600.1
GO:0031667	response to nutrient levels	biological_process	14/905	140/15074	1.66563535911602	0.0417561388506108	0.355958802484148	14	Cor0012460.1,Cor0032160.1,Cor0064100.1,Cor0072350.1,Cor0136920.1,Cor0150900.1,Cor0165650.1,Cor0172560.1,Cor0181390.1,Cor0190150.1,Cor0204970.1,Cor0210780.1,Cor0218260.1,Cor0219530.1	Cor0012460.1,Cor0032160.1,Cor0064100.1,Cor0072350.1,Cor0136920.1,Cor0150900.1,Cor0165650.1,Cor0172560.1,Cor0181390.1,Cor0190150.1,Cor0204970.1,Cor0210780.1,Cor0218260.1,Cor0219530.1
GO:1901700	response to oxygen-containing compound	biological_process	90/905	1255/15074	1.19447954040193	0.0420143794597529	0.357319476015692	90	Cor0000350.1,Cor0000520.1,Cor0002520.1,Cor0002700.1,Cor0002720.1,Cor0004570.1,Cor0005130.1,Cor0007580.1,Cor0007900.1,Cor0015850.1,Cor0021020.1,Cor0021520.1,Cor0022990.1,Cor0025890.1,Cor0025920.1,Cor0030730.1,Cor0032160.1,Cor0033480.1,Cor0036790.1,Cor0037080.1,Cor0039440.1,Cor0043740.1,Cor0046390.1,Cor0047130.1,Cor0047440.1,Cor0053040.1,Cor0054850.1,Cor0054870.1,Cor0055250.1,Cor0061160.1,Cor007170…	Cor0000350.1,Cor0000520.1,Cor0002520.1,Cor0002700.1,Cor0002720.1,Cor0004570.1,Cor0005130.1,Cor0007580.1,Cor0007900.1,Cor0015850.1,Cor0021020.1,Cor0021520.1,Cor0022990.1,Cor0025890.1,Cor0025920.1,Cor0030730.1,Cor0032160.1,Cor0033480.1,Cor0036790.1,Cor0037080.1,Cor0039440.1,Cor0043740.1,Cor0046390.1,Cor0047130.1,Cor0047440.1,Cor0053040.1,Cor0054850.1,Cor0054870.1,Cor0055250.1,Cor0061160.1,Cor007170…
GO:0001101	response to acid chemical	biological_process	72/905	982/15074	1.22123977450462	0.0436018011388432	0.369951582028171	72	Cor0000350.1,Cor0000520.1,Cor0002520.1,Cor0002700.1,Cor0004570.1,Cor0005130.1,Cor0007580.1,Cor0007900.1,Cor0021020.1,Cor0022990.1,Cor0025890.1,Cor0025920.1,Cor0032160.1,Cor0033480.1,Cor0036790.1,Cor0037080.1,Cor0039440.1,Cor0043740.1,Cor0046390.1,Cor0047130.1,Cor0047440.1,Cor0053040.1,Cor0054850.1,Cor0054870.1,Cor0055250.1,Cor0061160.1,Cor0071700.1,Cor0072470.1,Cor0072630.1,Cor0073700.1,Cor007527…	Cor0000350.1,Cor0000520.1,Cor0002520.1,Cor0002700.1,Cor0004570.1,Cor0005130.1,Cor0007580.1,Cor0007900.1,Cor0021020.1,Cor0022990.1,Cor0025890.1,Cor0025920.1,Cor0032160.1,Cor0033480.1,Cor0036790.1,Cor0037080.1,Cor0039440.1,Cor0043740.1,Cor0046390.1,Cor0047130.1,Cor0047440.1,Cor0053040.1,Cor0054850.1,Cor0054870.1,Cor0055250.1,Cor0061160.1,Cor0071700.1,Cor0072470.1,Cor0072630.1,Cor0073700.1,Cor007527…
GO:0009820	alkaloid metabolic process	biological_process	5/905	33/15074	2.52368993805458	0.0452642811782236	0.372871617446322	5	Cor0009190.1,Cor0033480.1,Cor0037920.1,Cor0098780.1,Cor0140880.1	Cor0009190.1,Cor0033480.1,Cor0037920.1,Cor0098780.1,Cor0140880.1
GO:1901616	organic hydroxy compound catabolic process	biological_process	5/905	33/15074	2.52368993805458	0.0452642811782236	0.372871617446322	5	Cor0037080.1,Cor0041670.1,Cor0046390.1,Cor0145640.1,Cor0222230.1	Cor0037080.1,Cor0041670.1,Cor0046390.1,Cor0145640.1,Cor0222230.1
GO:0030003	cellular cation homeostasis	biological_process	12/905	116/15074	1.72307106115451	0.0456502207527899	0.372871617446322	12	Cor0086620.1,Cor0093040.1,Cor0100440.1,Cor0112320.1,Cor0124810.1,Cor0136920.1,Cor0153210.1,Cor0172340.1,Cor0183850.1,Cor0196610.1,Cor0204970.1,Cor0208210.1	Cor0086620.1,Cor0093040.1,Cor0100440.1,Cor0112320.1,Cor0124810.1,Cor0136920.1,Cor0153210.1,Cor0172340.1,Cor0183850.1,Cor0196610.1,Cor0204970.1,Cor0208210.1
GO:0030308	negative regulation of cell growth	biological_process	4/905	23/15074	2.89675714628873	0.0459010237340223	0.372871617446322	4	Cor0031950.1,Cor0054850.1,Cor0054870.1,Cor0055250.1	Cor0031950.1,Cor0054850.1,Cor0054870.1,Cor0055250.1
GO:0033037	polysaccharide localization	biological_process	4/905	23/15074	2.89675714628873	0.0459010237340223	0.372871617446322	4	Cor0002720.1,Cor0047130.1,Cor0176320.1,Cor0176330.1	Cor0002720.1,Cor0047130.1,Cor0176320.1,Cor0176330.1
GO:0005365	myo-inositol transmembrane transporter activity	molecular_function	2/905	6/15074	5.55211786372007	0.0459443411249907	0.372871617446322	2	Cor0155160.1,Cor0166600.1	Cor0155160.1,Cor0166600.1
GO:0031670	cellular response to nutrient	biological_process	2/905	6/15074	5.55211786372007	0.0459443411249907	0.372871617446322	2	Cor0210780.1,Cor0219530.1	Cor0210780.1,Cor0219530.1
GO:0034406	cell wall beta-glucan metabolic process	biological_process	2/905	6/15074	5.55211786372007	0.0459443411249907	0.372871617446322	2	Cor0130460.1,Cor0166370.1	Cor0130460.1,Cor0166370.1
GO:0043243	positive regulation of protein complex disassembly	biological_process	2/905	6/15074	5.55211786372007	0.0459443411249907	0.372871617446322	2	Cor0035280.1,Cor0142090.1	Cor0035280.1,Cor0142090.1
GO:0046577	long-chain-alcohol oxidase activity	molecular_function	2/905	6/15074	5.55211786372007	0.0459443411249907	0.372871617446322	2	Cor0068740.1,Cor0175210.1	Cor0068740.1,Cor0175210.1
GO:0046621	negative regulation of organ growth	biological_process	2/905	6/15074	5.55211786372007	0.0459443411249907	0.372871617446322	2	Cor0015850.1,Cor0088820.1	Cor0015850.1,Cor0088820.1
GO:0047769	arogenate dehydratase activity	molecular_function	2/905	6/15074	5.55211786372007	0.0459443411249907	0.372871617446322	2	Cor0079680.1,Cor0159290.1	Cor0079680.1,Cor0159290.1
GO:0050269	coniferyl-aldehyde dehydrogenase activity	molecular_function	2/905	6/15074	5.55211786372007	0.0459443411249907	0.372871617446322	2	Cor0116780.1,Cor0116790.1	Cor0116780.1,Cor0116790.1
GO:0009312	oligosaccharide biosynthetic process	biological_process	6/905	44/15074	2.27132094424912	0.0463588111184361	0.372871617446322	6	Cor0010510.1,Cor0041240.1,Cor0105400.1,Cor0166270.1,Cor0201990.1,Cor0213860.1	Cor0010510.1,Cor0041240.1,Cor0105400.1,Cor0166270.1,Cor0201990.1,Cor0213860.1
GO:0019336	phenol-containing compound catabolic process	biological_process	3/905	14/15074	3.56921862667719	0.0477719804134248	0.372871617446322	3	Cor0037080.1,Cor0046390.1,Cor0222230.1	Cor0037080.1,Cor0046390.1,Cor0222230.1
GO:0030663	COPI-coated vesicle membrane	cellular_component	3/905	14/15074	3.56921862667719	0.0477719804134248	0.372871617446322	3	Cor0028020.1,Cor0028030.1,Cor0211500.1	Cor0028020.1,Cor0028030.1,Cor0211500.1
GO:0045597	positive regulation of cell differentiation	biological_process	3/905	14/15074	3.56921862667719	0.0477719804134248	0.372871617446322	3	Cor0035280.1,Cor0051420.1,Cor0186980.1	Cor0035280.1,Cor0051420.1,Cor0186980.1
GO:2000652	regulation of secondary cell wall biogenesis	biological_process	3/905	14/15074	3.56921862667719	0.0477719804134248	0.372871617446322	3	Cor0039440.1,Cor0072470.1,Cor0136580.1	Cor0039440.1,Cor0072470.1,Cor0136580.1
GO:0070887	cellular response to chemical stimulus	biological_process	71/905	972/15074	1.21666780346952	0.0479295654304722	0.372871617446322	71	Cor0002040.1,Cor0002520.1,Cor0002720.1,Cor0005130.1,Cor0007580.1,Cor0021020.1,Cor0021520.1,Cor0030730.1,Cor0045090.1,Cor0047130.1,Cor0047230.1,Cor0047440.1,Cor0054850.1,Cor0054870.1,Cor0055250.1,Cor0055380.1,Cor0071050.1,Cor0071060.1,Cor0075270.1,Cor0076820.1,Cor0076900.1,Cor0077000.1,Cor0091190.1,Cor0101950.1,Cor0103540.1,Cor0112690.1,Cor0115050.1,Cor0115930.1,Cor0117050.1,Cor0119430.1,Cor012634…	Cor0002040.1,Cor0002520.1,Cor0002720.1,Cor0005130.1,Cor0007580.1,Cor0021020.1,Cor0021520.1,Cor0030730.1,Cor0045090.1,Cor0047130.1,Cor0047230.1,Cor0047440.1,Cor0054850.1,Cor0054870.1,Cor0055250.1,Cor0055380.1,Cor0071050.1,Cor0071060.1,Cor0075270.1,Cor0076820.1,Cor0076900.1,Cor0077000.1,Cor0091190.1,Cor0101950.1,Cor0103540.1,Cor0112690.1,Cor0115050.1,Cor0115930.1,Cor0117050.1,Cor0119430.1,Cor012634…
GO:0009642	response to light intensity	biological_process	10/905	92/15074	1.81047321643046	0.0488634844908832	0.372871617446322	10	Cor0000540.1,Cor0039920.1,Cor0072350.1,Cor0073700.1,Cor0112320.1,Cor0153210.1,Cor0159290.1,Cor0171840.1,Cor0172560.1,Cor0179860.1	Cor0000540.1,Cor0039920.1,Cor0072350.1,Cor0073700.1,Cor0112320.1,Cor0153210.1,Cor0159290.1,Cor0171840.1,Cor0172560.1,Cor0179860.1
GO:0016616	oxidoreductase activity, acting on the CH-OH group of donors, NAD or NADP as acceptor	molecular_function	16/905	170/15074	1.56765680857979	0.0496721767909903	0.372871617446322	16	Cor0000350.1,Cor0005880.1,Cor0027370.1,Cor0046020.1,Cor0054280.1,Cor0066450.1,Cor0072630.1,Cor0094060.1,Cor0119250.1,Cor0120390.1,Cor0124930.1,Cor0126860.1,Cor0142390.1,Cor0143110.1,Cor0180710.1,Cor0180810.1	Cor0000350.1,Cor0005880.1,Cor0027370.1,Cor0046020.1,Cor0054280.1,Cor0066450.1,Cor0072630.1,Cor0094060.1,Cor0119250.1,Cor0120390.1,Cor0124930.1,Cor0126860.1,Cor0142390.1,Cor0143110.1,Cor0180710.1,Cor0180810.1
GO:0009678	pyrophosphate hydrolysis-driven proton transmembrane transporter activity	molecular_function	6/905	45/15074	2.22084714548803	0.0508906583337401	0.372871617446322	6	Cor0093040.1,Cor0094770.1,Cor0101170.1,Cor0120440.1,Cor0127220.1,Cor0212500.1	Cor0093040.1,Cor0094770.1,Cor0101170.1,Cor0120440.1,Cor0127220.1,Cor0212500.1
GO:0055082	cellular chemical homeostasis	biological_process	15/905	158/15074	1.58129939156584	0.0527167772151761	0.372871617446322	15	Cor0086620.1,Cor0093040.1,Cor0100440.1,Cor0112320.1,Cor0124810.1,Cor0136920.1,Cor0152910.1,Cor0153210.1,Cor0172340.1,Cor0183850.1,Cor0196610.1,Cor0199840.1,Cor0204970.1,Cor0208210.1,Cor0219360.1	Cor0086620.1,Cor0093040.1,Cor0100440.1,Cor0112320.1,Cor0124810.1,Cor0136920.1,Cor0152910.1,Cor0153210.1,Cor0172340.1,Cor0183850.1,Cor0196610.1,Cor0199840.1,Cor0204970.1,Cor0208210.1,Cor0219360.1
GO:0045088	regulation of innate immune response	biological_process	11/905	106/15074	1.72848952361097	0.0531256459311726	0.372871617446322	11	Cor0019400.1,Cor0044110.1,Cor0044150.1,Cor0133220.1,Cor0140020.1,Cor0159980.1,Cor0181900.1,Cor0189120.1,Cor0190820.1,Cor0190830.1,Cor0204490.1	Cor0019400.1,Cor0044110.1,Cor0044150.1,Cor0133220.1,Cor0140020.1,Cor0159980.1,Cor0181900.1,Cor0189120.1,Cor0190820.1,Cor0190830.1,Cor0204490.1
GO:0043094	cellular metabolic compound salvage	biological_process	9/905	81/15074	1.85070595457336	0.053254597779982	0.372871617446322	9	Cor0033480.1,Cor0059940.1,Cor0113100.1,Cor0122490.1,Cor0127970.1,Cor0156070.1,Cor0180890.1,Cor0218260.1,Cor0220500.1	Cor0033480.1,Cor0059940.1,Cor0113100.1,Cor0122490.1,Cor0127970.1,Cor0156070.1,Cor0180890.1,Cor0218260.1,Cor0220500.1
GO:0009743	response to carbohydrate	biological_process	10/905	94/15074	1.7719525096979	0.0551506445088902	0.372871617446322	10	Cor0002720.1,Cor0072350.1,Cor0072630.1,Cor0088400.1,Cor0110150.1,Cor0136340.1,Cor0150900.1,Cor0165650.1,Cor0172560.1,Cor0216530.1	Cor0002720.1,Cor0072350.1,Cor0072630.1,Cor0088400.1,Cor0110150.1,Cor0136340.1,Cor0150900.1,Cor0165650.1,Cor0172560.1,Cor0216530.1
GO:0042995	cell projection	cellular_component	10/905	94/15074	1.7719525096979	0.0551506445088902	0.372871617446322	10	Cor0035280.1,Cor0047440.1,Cor0068900.1,Cor0116210.1,Cor0130460.1,Cor0137140.1,Cor0162390.1,Cor0162430.1,Cor0166370.1,Cor0166600.1	Cor0035280.1,Cor0047440.1,Cor0068900.1,Cor0116210.1,Cor0130460.1,Cor0137140.1,Cor0162390.1,Cor0162430.1,Cor0166370.1,Cor0166600.1
GO:0001046	core promoter sequence-specific DNA binding	molecular_function	5/905	35/15074	2.37947908445146	0.0561834485781442	0.372871617446322	5	Cor0008130.1,Cor0024710.1,Cor0126900.1,Cor0186980.1,Cor0199050.1	Cor0008130.1,Cor0024710.1,Cor0126900.1,Cor0186980.1,Cor0199050.1
GO:0009559	embryo sac central cell differentiation	biological_process	5/905	35/15074	2.37947908445146	0.0561834485781442	0.372871617446322	5	Cor0005880.1,Cor0022990.1,Cor0096750.1,Cor0188080.1,Cor0197650.1	Cor0005880.1,Cor0022990.1,Cor0096750.1,Cor0188080.1,Cor0197650.1
GO:0018958	phenol-containing compound metabolic process	biological_process	5/905	35/15074	2.37947908445146	0.0561834485781442	0.372871617446322	5	Cor0037080.1,Cor0039920.1,Cor0046390.1,Cor0172280.1,Cor0222230.1	Cor0037080.1,Cor0039920.1,Cor0046390.1,Cor0172280.1,Cor0222230.1
GO:0001134	transcription regulator recruiting activity	molecular_function	9/905	82/15074	1.82813636976149	0.0567869930595474	0.372871617446322	9	Cor0003540.1,Cor0004240.1,Cor0039440.1,Cor0053040.1,Cor0066550.1,Cor0072470.1,Cor0079120.1,Cor0108240.1,Cor0136580.1	Cor0003540.1,Cor0004240.1,Cor0039440.1,Cor0053040.1,Cor0066550.1,Cor0072470.1,Cor0079120.1,Cor0108240.1,Cor0136580.1
GO:0001135	RNA polymerase II transcription regulator recruiting activity	molecular_function	9/905	82/15074	1.82813636976149	0.0567869930595474	0.372871617446322	9	Cor0003540.1,Cor0004240.1,Cor0039440.1,Cor0053040.1,Cor0066550.1,Cor0072470.1,Cor0079120.1,Cor0108240.1,Cor0136580.1	Cor0003540.1,Cor0004240.1,Cor0039440.1,Cor0053040.1,Cor0066550.1,Cor0072470.1,Cor0079120.1,Cor0108240.1,Cor0136580.1
GO:0003680	AT DNA binding	molecular_function	3/905	15/15074	3.33127071823204	0.0571301623438643	0.372871617446322	3	Cor0019400.1,Cor0090520.1,Cor0102050.1	Cor0019400.1,Cor0090520.1,Cor0102050.1
GO:0009608	response to symbiont	biological_process	3/905	15/15074	3.33127071823204	0.0571301623438643	0.372871617446322	3	Cor0022990.1,Cor0125480.1,Cor0188080.1	Cor0022990.1,Cor0125480.1,Cor0188080.1
GO:0010359	regulation of anion channel activity	biological_process	3/905	15/15074	3.33127071823204	0.0571301623438643	0.372871617446322	3	Cor0005130.1,Cor0176320.1,Cor0176330.1	Cor0005130.1,Cor0176320.1,Cor0176330.1
GO:0030137	COPI-coated vesicle	cellular_component	3/905	15/15074	3.33127071823204	0.0571301623438643	0.372871617446322	3	Cor0028020.1,Cor0028030.1,Cor0211500.1	Cor0028020.1,Cor0028030.1,Cor0211500.1
GO:0000272	polysaccharide catabolic process	biological_process	15/905	160/15074	1.56153314917127	0.0576263707831821	0.372871617446322	15	Cor0003600.1,Cor0005940.1,Cor0005980.1,Cor0011940.1,Cor0041240.1,Cor0051200.1,Cor0062880.1,Cor0080580.1,Cor0088030.1,Cor0092420.1,Cor0111950.1,Cor0130460.1,Cor0153770.1,Cor0166370.1,Cor0219040.1	Cor0003600.1,Cor0005940.1,Cor0005980.1,Cor0011940.1,Cor0041240.1,Cor0051200.1,Cor0062880.1,Cor0080580.1,Cor0088030.1,Cor0092420.1,Cor0111950.1,Cor0130460.1,Cor0153770.1,Cor0166370.1,Cor0219040.1
GO:0006997	nucleus organization	biological_process	7/905	58/15074	2.01024957134692	0.0576454343495549	0.372871617446322	7	Cor0005880.1,Cor0022990.1,Cor0023420.1,Cor0035280.1,Cor0096750.1,Cor0188080.1,Cor0197650.1	Cor0005880.1,Cor0022990.1,Cor0023420.1,Cor0035280.1,Cor0096750.1,Cor0188080.1,Cor0197650.1
GO:0009809	lignin biosynthetic process	biological_process	8/905	70/15074	1.90358326756117	0.0577649143560266	0.372871617446322	8	Cor0021380.1,Cor0046320.1,Cor0065450.1,Cor0072440.1,Cor0136580.1,Cor0172280.1,Cor0185250.1,Cor0214450.1	Cor0021380.1,Cor0046320.1,Cor0065450.1,Cor0072440.1,Cor0136580.1,Cor0172280.1,Cor0185250.1,Cor0214450.1
GO:0055065	metal ion homeostasis	biological_process	14/905	147/15074	1.58631938963431	0.0585291320481727	0.372871617446322	14	Cor0036690.1,Cor0039840.1,Cor0086620.1,Cor0100440.1,Cor0112320.1,Cor0124810.1,Cor0136920.1,Cor0153210.1,Cor0172340.1,Cor0183850.1,Cor0196610.1,Cor0204970.1,Cor0208210.1,Cor0212900.1	Cor0036690.1,Cor0039840.1,Cor0086620.1,Cor0100440.1,Cor0112320.1,Cor0124810.1,Cor0136920.1,Cor0153210.1,Cor0172340.1,Cor0183850.1,Cor0196610.1,Cor0204970.1,Cor0208210.1,Cor0212900.1
GO:0007154	cell communication	biological_process	114/905	1651/15074	1.15010557806921	0.059226697078322	0.372871617446322	114	Cor0002040.1,Cor0002520.1,Cor0002720.1,Cor0005130.1,Cor0007580.1,Cor0012460.1,Cor0019530.1,Cor0021020.1,Cor0025410.1,Cor0028680.1,Cor0040910.1,Cor0047230.1,Cor0047440.1,Cor0051300.1,Cor0052530.1,Cor0054850.1,Cor0054870.1,Cor0055250.1,Cor0055380.1,Cor0056070.1,Cor0056770.1,Cor0062340.1,Cor0063620.1,Cor0064100.1,Cor0067640.1,Cor0068150.1,Cor0072350.1,Cor0073380.1,Cor0073460.1,Cor0073900.1,Cor007392…	Cor0002040.1,Cor0002520.1,Cor0002720.1,Cor0005130.1,Cor0007580.1,Cor0012460.1,Cor0019530.1,Cor0021020.1,Cor0025410.1,Cor0028680.1,Cor0040910.1,Cor0047230.1,Cor0047440.1,Cor0051300.1,Cor0052530.1,Cor0054850.1,Cor0054870.1,Cor0055250.1,Cor0055380.1,Cor0056070.1,Cor0056770.1,Cor0062340.1,Cor0063620.1,Cor0064100.1,Cor0067640.1,Cor0068150.1,Cor0072350.1,Cor0073380.1,Cor0073460.1,Cor0073900.1,Cor007392…
GO:0000024	maltose biosynthetic process	biological_process	1/905	1/15074	16.6563535911602	0.0600371500597054	0.372871617446322	1	Cor0041240.1	Cor0041240.1
GO:0000183	chromatin silencing at rDNA	biological_process	1/905	1/15074	16.6563535911602	0.0600371500597054	0.372871617446322	1	Cor0149170.1	Cor0149170.1
GO:0000215	tRNA 2'-phosphotransferase activity	molecular_function	1/905	1/15074	16.6563535911602	0.0600371500597054	0.372871617446322	1	Cor0143400.1	Cor0143400.1
GO:0002940	tRNA N2-guanine methylation	biological_process	1/905	1/15074	16.6563535911602	0.0600371500597054	0.372871617446322	1	Cor0054660.1	Cor0054660.1
GO:0003856	3-dehydroquinate synthase activity	molecular_function	1/905	1/15074	16.6563535911602	0.0600371500597054	0.372871617446322	1	Cor0200670.1	Cor0200670.1
GO:0003866	3-phosphoshikimate 1-carboxyvinyltransferase activity	molecular_function	1/905	1/15074	16.6563535911602	0.0600371500597054	0.372871617446322	1	Cor0143360.1	Cor0143360.1
GO:0003934	GTP cyclohydrolase I activity	molecular_function	1/905	1/15074	16.6563535911602	0.0600371500597054	0.372871617446322	1	Cor0104920.1	Cor0104920.1
GO:0003939	L-iditol 2-dehydrogenase activity	molecular_function	1/905	1/15074	16.6563535911602	0.0600371500597054	0.372871617446322	1	Cor0119250.1	Cor0119250.1
GO:0004048	anthranilate phosphoribosyltransferase activity	molecular_function	1/905	1/15074	16.6563535911602	0.0600371500597054	0.372871617446322	1	Cor0133690.1	Cor0133690.1
GO:0004053	arginase activity	molecular_function	1/905	1/15074	16.6563535911602	0.0600371500597054	0.372871617446322	1	Cor0143280.1	Cor0143280.1
GO:0004107	chorismate synthase activity	molecular_function	1/905	1/15074	16.6563535911602	0.0600371500597054	0.372871617446322	1	Cor0017460.1	Cor0017460.1
GO:0004340	glucokinase activity	molecular_function	1/905	1/15074	16.6563535911602	0.0600371500597054	0.372871617446322	1	Cor0152910.1	Cor0152910.1
GO:0004411	homogentisate 1,2-dioxygenase activity	molecular_function	1/905	1/15074	16.6563535911602	0.0600371500597054	0.372871617446322	1	Cor0222230.1	Cor0222230.1
GO:0004592	pantoate-beta-alanine ligase activity	molecular_function	1/905	1/15074	16.6563535911602	0.0600371500597054	0.372871617446322	1	Cor0069790.1	Cor0069790.1
GO:0004632	phosphopantothenate--cysteine ligase activity	molecular_function	1/905	1/15074	16.6563535911602	0.0600371500597054	0.372871617446322	1	Cor0130170.1	Cor0130170.1
GO:0004633	phosphopantothenoylcysteine decarboxylase activity	molecular_function	1/905	1/15074	16.6563535911602	0.0600371500597054	0.372871617446322	1	Cor0050450.1	Cor0050450.1
GO:0004648	O-phospho-L-serine:2-oxoglutarate aminotransferase activity	molecular_function	1/905	1/15074	16.6563535911602	0.0600371500597054	0.372871617446322	1	Cor0197610.1	Cor0197610.1
GO:0004760	serine-pyruvate transaminase activity	molecular_function	1/905	1/15074	16.6563535911602	0.0600371500597054	0.372871617446322	1	Cor0059940.1	Cor0059940.1
GO:0005245	voltage-gated calcium channel activity	molecular_function	1/905	1/15074	16.6563535911602	0.0600371500597054	0.372871617446322	1	Cor0109220.1	Cor0109220.1
GO:0006784	heme a biosynthetic process	biological_process	1/905	1/15074	16.6563535911602	0.0600371500597054	0.372871617446322	1	Cor0104180.1	Cor0104180.1
GO:0008863	formate dehydrogenase (NAD+) activity	molecular_function	1/905	1/15074	16.6563535911602	0.0600371500597054	0.372871617446322	1	Cor0094060.1	Cor0094060.1
GO:0009784	transmembrane receptor histidine kinase activity	molecular_function	1/905	1/15074	16.6563535911602	0.0600371500597054	0.372871617446322	1	Cor0150900.1	Cor0150900.1
GO:0009885	transmembrane histidine kinase cytokinin receptor activity	molecular_function	1/905	1/15074	16.6563535911602	0.0600371500597054	0.372871617446322	1	Cor0150900.1	Cor0150900.1
GO:0009988	cell-cell recognition	biological_process	1/905	1/15074	16.6563535911602	0.0600371500597054	0.372871617446322	1	Cor0054280.1	Cor0054280.1
GO:0010454	negative regulation of cell fate commitment	biological_process	1/905	1/15074	16.6563535911602	0.0600371500597054	0.372871617446322	1	Cor0079120.1	Cor0079120.1
GO:0014074	response to purine-containing compound	biological_process	1/905	1/15074	16.6563535911602	0.0600371500597054	0.372871617446322	1	Cor0072630.1	Cor0072630.1
GO:0015939	pantothenate metabolic process	biological_process	1/905	1/15074	16.6563535911602	0.0600371500597054	0.372871617446322	1	Cor0069790.1	Cor0069790.1
GO:0015940	pantothenate biosynthetic process	biological_process	1/905	1/15074	16.6563535911602	0.0600371500597054	0.372871617446322	1	Cor0069790.1	Cor0069790.1
GO:0015949	nucleobase-containing small molecule interconversion	biological_process	1/905	1/15074	16.6563535911602	0.0600371500597054	0.372871617446322	1	Cor0185900.1	Cor0185900.1
GO:0016710	trans-cinnamate 4-monooxygenase activity	molecular_function	1/905	1/15074	16.6563535911602	0.0600371500597054	0.372871617446322	1	Cor0222910.1	Cor0222910.1
GO:0018131	oxazole or thiazole biosynthetic process	biological_process	1/905	1/15074	16.6563535911602	0.0600371500597054	0.372871617446322	1	Cor0079150.1	Cor0079150.1
GO:0019013	viral nucleocapsid	cellular_component	1/905	1/15074	16.6563535911602	0.0600371500597054	0.372871617446322	1	Cor0219890.1	Cor0219890.1
GO:0019029	helical viral capsid	cellular_component	1/905	1/15074	16.6563535911602	0.0600371500597054	0.372871617446322	1	Cor0219890.1	Cor0219890.1
GO:0019265	glycine biosynthetic process, by transamination of glyoxylate	biological_process	1/905	1/15074	16.6563535911602	0.0600371500597054	0.372871617446322	1	Cor0059940.1	Cor0059940.1
GO:0019822	P4 peroxisome	cellular_component	1/905	1/15074	16.6563535911602	0.0600371500597054	0.372871617446322	1	Cor0054280.1	Cor0054280.1
GO:0019955	cytokine binding	molecular_function	1/905	1/15074	16.6563535911602	0.0600371500597054	0.372871617446322	1	Cor0150900.1	Cor0150900.1
GO:0021955	central nervous system neuron axonogenesis	biological_process	1/905	1/15074	16.6563535911602	0.0600371500597054	0.372871617446322	1	Cor0035280.1	Cor0035280.1
GO:0030430	host cell cytoplasm	cellular_component	1/905	1/15074	16.6563535911602	0.0600371500597054	0.372871617446322	1	Cor0219890.1	Cor0219890.1
GO:0030516	regulation of axon extension	biological_process	1/905	1/15074	16.6563535911602	0.0600371500597054	0.372871617446322	1	Cor0035280.1	Cor0035280.1
GO:0030644	cellular chloride ion homeostasis	biological_process	1/905	1/15074	16.6563535911602	0.0600371500597054	0.372871617446322	1	Cor0112320.1	Cor0112320.1
GO:0031000	response to caffeine	biological_process	1/905	1/15074	16.6563535911602	0.0600371500597054	0.372871617446322	1	Cor0072630.1	Cor0072630.1
GO:0032069	regulation of nuclease activity	biological_process	1/905	1/15074	16.6563535911602	0.0600371500597054	0.372871617446322	1	Cor0079900.1	Cor0079900.1
GO:0032074	negative regulation of nuclease activity	biological_process	1/905	1/15074	16.6563535911602	0.0600371500597054	0.372871617446322	1	Cor0079900.1	Cor0079900.1
GO:0032355	response to estradiol	biological_process	1/905	1/15074	16.6563535911602	0.0600371500597054	0.372871617446322	1	Cor0072630.1	Cor0072630.1
GO:0032526	response to retinoic acid	biological_process	1/905	1/15074	16.6563535911602	0.0600371500597054	0.372871617446322	1	Cor0075550.1	Cor0075550.1
GO:0032780	negative regulation of ATPase activity	biological_process	1/905	1/15074	16.6563535911602	0.0600371500597054	0.372871617446322	1	Cor0097910.1	Cor0097910.1
GO:0033397	zeatin metabolic process	biological_process	1/905	1/15074	16.6563535911602	0.0600371500597054	0.372871617446322	1	Cor0173550.1	Cor0173550.1
GO:0033398	zeatin biosynthetic process	biological_process	1/905	1/15074	16.6563535911602	0.0600371500597054	0.372871617446322	1	Cor0173550.1	Cor0173550.1
GO:0033400	trans-zeatin metabolic process	biological_process	1/905	1/15074	16.6563535911602	0.0600371500597054	0.372871617446322	1	Cor0173550.1	Cor0173550.1
GO:0033466	trans-zeatin biosynthetic process	biological_process	1/905	1/15074	16.6563535911602	0.0600371500597054	0.372871617446322	1	Cor0173550.1	Cor0173550.1
GO:0033531	stachyose metabolic process	biological_process	1/905	1/15074	16.6563535911602	0.0600371500597054	0.372871617446322	1	Cor0213860.1	Cor0213860.1
GO:0033532	stachyose biosynthetic process	biological_process	1/905	1/15074	16.6563535911602	0.0600371500597054	0.372871617446322	1	Cor0213860.1	Cor0213860.1
GO:0033587	shikimate biosynthetic process	biological_process	1/905	1/15074	16.6563535911602	0.0600371500597054	0.372871617446322	1	Cor0200670.1	Cor0200670.1
GO:0033721	aldehyde dehydrogenase (NADP+) activity	molecular_function	1/905	1/15074	16.6563535911602	0.0600371500597054	0.372871617446322	1	Cor0147860.1	Cor0147860.1
GO:0033853	aspartate-prephenate aminotransferase activity	molecular_function	1/905	1/15074	16.6563535911602	0.0600371500597054	0.372871617446322	1	Cor0166460.1	Cor0166460.1
GO:0033854	glutamate-prephenate aminotransferase activity	molecular_function	1/905	1/15074	16.6563535911602	0.0600371500597054	0.372871617446322	1	Cor0166460.1	Cor0166460.1
GO:0035019	somatic stem cell population maintenance	biological_process	1/905	1/15074	16.6563535911602	0.0600371500597054	0.372871617446322	1	Cor0140810.1	Cor0140810.1
GO:0035523	protein K29-linked deubiquitination	biological_process	1/905	1/15074	16.6563535911602	0.0600371500597054	0.372871617446322	1	Cor0183020.1	Cor0183020.1
GO:0035998	7,8-dihydroneopterin 3'-triphosphate biosynthetic process	biological_process	1/905	1/15074	16.6563535911602	0.0600371500597054	0.372871617446322	1	Cor0104920.1	Cor0104920.1
GO:0036033	mediator complex binding	molecular_function	1/905	1/15074	16.6563535911602	0.0600371500597054	0.372871617446322	1	Cor0016660.1	Cor0016660.1
GO:0036270	response to diuretic	biological_process	1/905	1/15074	16.6563535911602	0.0600371500597054	0.372871617446322	1	Cor0072630.1	Cor0072630.1
GO:0042344	indole glucosinolate catabolic process	biological_process	1/905	1/15074	16.6563535911602	0.0600371500597054	0.372871617446322	1	Cor0047130.1	Cor0047130.1
GO:0043279	response to alkaloid	biological_process	1/905	1/15074	16.6563535911602	0.0600371500597054	0.372871617446322	1	Cor0072630.1	Cor0072630.1
GO:0045773	positive regulation of axon extension	biological_process	1/905	1/15074	16.6563535911602	0.0600371500597054	0.372871617446322	1	Cor0035280.1	Cor0035280.1
GO:0046160	heme a metabolic process	biological_process	1/905	1/15074	16.6563535911602	0.0600371500597054	0.372871617446322	1	Cor0104180.1	Cor0104180.1
GO:0046177	D-gluconate catabolic process	biological_process	1/905	1/15074	16.6563535911602	0.0600371500597054	0.372871617446322	1	Cor0130710.1	Cor0130710.1
GO:0046316	gluconokinase activity	molecular_function	1/905	1/15074	16.6563535911602	0.0600371500597054	0.372871617446322	1	Cor0130710.1	Cor0130710.1
GO:0046484	oxazole or thiazole metabolic process	biological_process	1/905	1/15074	16.6563535911602	0.0600371500597054	0.372871617446322	1	Cor0079150.1	Cor0079150.1
GO:0046554	malate dehydrogenase (NADP+) activity	molecular_function	1/905	1/15074	16.6563535911602	0.0600371500597054	0.372871617446322	1	Cor0143110.1	Cor0143110.1
GO:0047066	phospholipid-hydroperoxide glutathione peroxidase activity	molecular_function	1/905	1/15074	16.6563535911602	0.0600371500597054	0.372871617446322	1	Cor0176930.1	Cor0176930.1
GO:0047268	galactinol-raffinose galactosyltransferase activity	molecular_function	1/905	1/15074	16.6563535911602	0.0600371500597054	0.372871617446322	1	Cor0213860.1	Cor0213860.1
GO:0047760	butyrate-CoA ligase activity	molecular_function	1/905	1/15074	16.6563535911602	0.0600371500597054	0.372871617446322	1	Cor0128390.1	Cor0128390.1
GO:0047995	hydroxyphenylpyruvate reductase activity	molecular_function	1/905	1/15074	16.6563535911602	0.0600371500597054	0.372871617446322	1	Cor0027370.1	Cor0027370.1
GO:0048675	axon extension	biological_process	1/905	1/15074	16.6563535911602	0.0600371500597054	0.372871617446322	1	Cor0035280.1	Cor0035280.1
GO:0048834	specification of petal number	biological_process	1/905	1/15074	16.6563535911602	0.0600371500597054	0.372871617446322	1	Cor0068510.1	Cor0068510.1
GO:0050017	L-3-cyanoalanine synthase activity	molecular_function	1/905	1/15074	16.6563535911602	0.0600371500597054	0.372871617446322	1	Cor0062290.1	Cor0062290.1
GO:0050281	serine-glyoxylate transaminase activity	molecular_function	1/905	1/15074	16.6563535911602	0.0600371500597054	0.372871617446322	1	Cor0059940.1	Cor0059940.1
GO:0050342	tocopherol O-methyltransferase activity	molecular_function	1/905	1/15074	16.6563535911602	0.0600371500597054	0.372871617446322	1	Cor0037620.1	Cor0037620.1
GO:0051066	dihydrobiopterin metabolic process	biological_process	1/905	1/15074	16.6563535911602	0.0600371500597054	0.372871617446322	1	Cor0104920.1	Cor0104920.1
GO:0051741	2-methyl-6-phytyl-1,4-benzoquinone methyltransferase activity	molecular_function	1/905	1/15074	16.6563535911602	0.0600371500597054	0.372871617446322	1	Cor0037620.1	Cor0037620.1
GO:0052575	carbohydrate localization	biological_process	1/905	1/15074	16.6563535911602	0.0600371500597054	0.372871617446322	1	Cor0010510.1	Cor0010510.1
GO:0052576	carbohydrate storage	biological_process	1/905	1/15074	16.6563535911602	0.0600371500597054	0.372871617446322	1	Cor0010510.1	Cor0010510.1
GO:0052837	thiazole biosynthetic process	biological_process	1/905	1/15074	16.6563535911602	0.0600371500597054	0.372871617446322	1	Cor0079150.1	Cor0079150.1
GO:0052838	thiazole metabolic process	biological_process	1/905	1/15074	16.6563535911602	0.0600371500597054	0.372871617446322	1	Cor0079150.1	Cor0079150.1
GO:0055064	chloride ion homeostasis	biological_process	1/905	1/15074	16.6563535911602	0.0600371500597054	0.372871617446322	1	Cor0112320.1	Cor0112320.1
GO:0060700	regulation of ribonuclease activity	biological_process	1/905	1/15074	16.6563535911602	0.0600371500597054	0.372871617446322	1	Cor0079900.1	Cor0079900.1
GO:0060701	negative regulation of ribonuclease activity	biological_process	1/905	1/15074	16.6563535911602	0.0600371500597054	0.372871617446322	1	Cor0079900.1	Cor0079900.1
GO:0070037	rRNA (pseudouridine) methyltransferase activity	molecular_function	1/905	1/15074	16.6563535911602	0.0600371500597054	0.372871617446322	1	Cor0023420.1	Cor0023420.1
GO:0070542	response to fatty acid	biological_process	1/905	1/15074	16.6563535911602	0.0600371500597054	0.372871617446322	1	Cor0190150.1	Cor0190150.1
GO:0071366	cellular response to indolebutyric acid stimulus	biological_process	1/905	1/15074	16.6563535911602	0.0600371500597054	0.372871617446322	1	Cor0047130.1	Cor0047130.1
GO:0071398	cellular response to fatty acid	biological_process	1/905	1/15074	16.6563535911602	0.0600371500597054	0.372871617446322	1	Cor0190150.1	Cor0190150.1
GO:0071454	cellular response to anoxia	biological_process	1/905	1/15074	16.6563535911602	0.0600371500597054	0.372871617446322	1	Cor0101950.1	Cor0101950.1
GO:0071497	cellular response to freezing	biological_process	1/905	1/15074	16.6563535911602	0.0600371500597054	0.372871617446322	1	Cor0007580.1	Cor0007580.1
GO:0080124	pheophytinase activity	molecular_function	1/905	1/15074	16.6563535911602	0.0600371500597054	0.372871617446322	1	Cor0073870.1	Cor0073870.1
GO:0080173	male-female gamete recognition during double fertilization forming a zygote and endosperm	biological_process	1/905	1/15074	16.6563535911602	0.0600371500597054	0.372871617446322	1	Cor0054280.1	Cor0054280.1
GO:0090409	malonyl-CoA synthetase activity	molecular_function	1/905	1/15074	16.6563535911602	0.0600371500597054	0.372871617446322	1	Cor0027240.1	Cor0027240.1
GO:0090410	malonate catabolic process	biological_process	1/905	1/15074	16.6563535911602	0.0600371500597054	0.372871617446322	1	Cor0027240.1	Cor0027240.1
GO:0102389	polyprenol reductase activity	molecular_function	1/905	1/15074	16.6563535911602	0.0600371500597054	0.372871617446322	1	Cor0099670.1	Cor0099670.1
GO:0102742	R(+)-3,4-dihydroxyphenyllactate:NADP+ oxidoreductase activity	molecular_function	1/905	1/15074	16.6563535911602	0.0600371500597054	0.372871617446322	1	Cor0027370.1	Cor0027370.1
GO:0102985	Delta12-fatty-acid desaturase activity	molecular_function	1/905	1/15074	16.6563535911602	0.0600371500597054	0.372871617446322	1	Cor0024330.1	Cor0024330.1
GO:1900032	regulation of trichome patterning	biological_process	1/905	1/15074	16.6563535911602	0.0600371500597054	0.372871617446322	1	Cor0079120.1	Cor0079120.1
GO:1900033	negative regulation of trichome patterning	biological_process	1/905	1/15074	16.6563535911602	0.0600371500597054	0.372871617446322	1	Cor0079120.1	Cor0079120.1
GO:1900037	regulation of cellular response to hypoxia	biological_process	1/905	1/15074	16.6563535911602	0.0600371500597054	0.372871617446322	1	Cor0072630.1	Cor0072630.1
GO:1900039	positive regulation of cellular response to hypoxia	biological_process	1/905	1/15074	16.6563535911602	0.0600371500597054	0.372871617446322	1	Cor0072630.1	Cor0072630.1
GO:1901428	regulation of syringal lignin biosynthetic process	biological_process	1/905	1/15074	16.6563535911602	0.0600371500597054	0.372871617446322	1	Cor0021380.1	Cor0021380.1
GO:1901430	positive regulation of syringal lignin biosynthetic process	biological_process	1/905	1/15074	16.6563535911602	0.0600371500597054	0.372871617446322	1	Cor0021380.1	Cor0021380.1
GO:1901917	regulation of exoribonuclease activity	biological_process	1/905	1/15074	16.6563535911602	0.0600371500597054	0.372871617446322	1	Cor0079900.1	Cor0079900.1
GO:1901918	negative regulation of exoribonuclease activity	biological_process	1/905	1/15074	16.6563535911602	0.0600371500597054	0.372871617446322	1	Cor0079900.1	Cor0079900.1
GO:1904368	regulation of sclerenchyma cell differentiation	biological_process	1/905	1/15074	16.6563535911602	0.0600371500597054	0.372871617446322	1	Cor0186980.1	Cor0186980.1
GO:1904369	positive regulation of sclerenchyma cell differentiation	biological_process	1/905	1/15074	16.6563535911602	0.0600371500597054	0.372871617446322	1	Cor0186980.1	Cor0186980.1
GO:1905777	regulation of exonuclease activity	biological_process	1/905	1/15074	16.6563535911602	0.0600371500597054	0.372871617446322	1	Cor0079900.1	Cor0079900.1
GO:1905778	negative regulation of exonuclease activity	biological_process	1/905	1/15074	16.6563535911602	0.0600371500597054	0.372871617446322	1	Cor0079900.1	Cor0079900.1
GO:1990138	neuron projection extension	biological_process	1/905	1/15074	16.6563535911602	0.0600371500597054	0.372871617446322	1	Cor0035280.1	Cor0035280.1
GO:1990168	protein K33-linked deubiquitination	biological_process	1/905	1/15074	16.6563535911602	0.0600371500597054	0.372871617446322	1	Cor0183020.1	Cor0183020.1
GO:0010218	response to far red light	biological_process	6/905	47/15074	2.12634301163747	0.0607402142712918	0.372871617446322	6	Cor0022990.1,Cor0147500.1,Cor0171420.1,Cor0188080.1,Cor0195830.1,Cor0196170.1	Cor0022990.1,Cor0147500.1,Cor0171420.1,Cor0188080.1,Cor0195830.1,Cor0196170.1
GO:0009414	response to water deprivation	biological_process	23/905	272/15074	1.4084416639584	0.0613190678124946	0.372871617446322	23	Cor0000350.1,Cor0004570.1,Cor0005130.1,Cor0007580.1,Cor0032160.1,Cor0036790.1,Cor0039440.1,Cor0043740.1,Cor0072470.1,Cor0072630.1,Cor0073700.1,Cor0103540.1,Cor0112320.1,Cor0117880.1,Cor0121440.1,Cor0135740.1,Cor0135750.1,Cor0147860.1,Cor0150900.1,Cor0153210.1,Cor0189470.1,Cor0194290.1,Cor0200210.1	Cor0000350.1,Cor0004570.1,Cor0005130.1,Cor0007580.1,Cor0032160.1,Cor0036790.1,Cor0039440.1,Cor0043740.1,Cor0072470.1,Cor0072630.1,Cor0073700.1,Cor0103540.1,Cor0112320.1,Cor0117880.1,Cor0121440.1,Cor0135740.1,Cor0135750.1,Cor0147860.1,Cor0150900.1,Cor0153210.1,Cor0189470.1,Cor0194290.1,Cor0200210.1
GO:0006091	generation of precursor metabolites and energy	biological_process	21/905	244/15074	1.4335386287474	0.0615311368427783	0.372871617446322	21	Cor0004290.1,Cor0007500.1,Cor0009020.1,Cor0017500.1,Cor0051140.1,Cor0054280.1,Cor0058780.1,Cor0067480.1,Cor0088830.1,Cor0107270.1,Cor0112500.1,Cor0131250.1,Cor0136340.1,Cor0147500.1,Cor0152910.1,Cor0156060.1,Cor0176380.1,Cor0179210.1,Cor0180340.1,Cor0188490.1,Cor0199840.1	Cor0004290.1,Cor0007500.1,Cor0009020.1,Cor0017500.1,Cor0051140.1,Cor0054280.1,Cor0058780.1,Cor0067480.1,Cor0088830.1,Cor0107270.1,Cor0112500.1,Cor0131250.1,Cor0136340.1,Cor0147500.1,Cor0152910.1,Cor0156060.1,Cor0176380.1,Cor0179210.1,Cor0180340.1,Cor0188490.1,Cor0199840.1
GO:0000304	response to singlet oxygen	biological_process	2/905	7/15074	4.75895816890292	0.0618065351077266	0.372871617446322	2	Cor0210780.1,Cor0219530.1	Cor0210780.1,Cor0219530.1
GO:0009645	response to low light intensity stimulus	biological_process	2/905	7/15074	4.75895816890292	0.0618065351077266	0.372871617446322	2	Cor0153210.1,Cor0159290.1	Cor0153210.1,Cor0159290.1
GO:0009871	jasmonic acid and ethylene-dependent systemic resistance, ethylene mediated signaling pathway	biological_process	2/905	7/15074	4.75895816890292	0.0618065351077266	0.372871617446322	2	Cor0002720.1,Cor0189120.1	Cor0002720.1,Cor0189120.1
GO:0010244	response to low fluence blue light stimulus by blue low-fluence system	biological_process	2/905	7/15074	4.75895816890292	0.0618065351077266	0.372871617446322	2	Cor0153210.1,Cor0159290.1	Cor0153210.1,Cor0159290.1
GO:0010295	(+)-abscisic acid 8'-hydroxylase activity	molecular_function	2/905	7/15074	4.75895816890292	0.0618065351077266	0.372871617446322	2	Cor0041670.1,Cor0145640.1	Cor0041670.1,Cor0145640.1
GO:0015166	polyol transmembrane transporter activity	molecular_function	2/905	7/15074	4.75895816890292	0.0618065351077266	0.372871617446322	2	Cor0155160.1,Cor0166600.1	Cor0155160.1,Cor0166600.1
GO:0016107	sesquiterpenoid catabolic process	biological_process	2/905	7/15074	4.75895816890292	0.0618065351077266	0.372871617446322	2	Cor0041670.1,Cor0145640.1	Cor0041670.1,Cor0145640.1
GO:0016688	L-ascorbate peroxidase activity	molecular_function	2/905	7/15074	4.75895816890292	0.0618065351077266	0.372871617446322	2	Cor0092230.1,Cor0145410.1	Cor0092230.1,Cor0145410.1
GO:0032155	cell division site part	cellular_component	2/905	7/15074	4.75895816890292	0.0618065351077266	0.372871617446322	2	Cor0130460.1,Cor0166370.1	Cor0130460.1,Cor0166370.1
GO:0043290	apocarotenoid catabolic process	biological_process	2/905	7/15074	4.75895816890292	0.0618065351077266	0.372871617446322	2	Cor0041670.1,Cor0145640.1	Cor0041670.1,Cor0145640.1
GO:0046345	abscisic acid catabolic process	biological_process	2/905	7/15074	4.75895816890292	0.0618065351077266	0.372871617446322	2	Cor0041670.1,Cor0145640.1	Cor0041670.1,Cor0145640.1
GO:0051286	cell tip	cellular_component	2/905	7/15074	4.75895816890292	0.0618065351077266	0.372871617446322	2	Cor0130460.1,Cor0166370.1	Cor0130460.1,Cor0166370.1
GO:0071465	cellular response to desiccation	biological_process	2/905	7/15074	4.75895816890292	0.0618065351077266	0.372871617446322	2	Cor0135740.1,Cor0135750.1	Cor0135740.1,Cor0135750.1
GO:0102229	amylopectin maltohydrolase activity	molecular_function	2/905	7/15074	4.75895816890292	0.0618065351077266	0.372871617446322	2	Cor0041240.1,Cor0088030.1	Cor0041240.1,Cor0088030.1
GO:1902075	cellular response to salt	biological_process	2/905	7/15074	4.75895816890292	0.0618065351077266	0.372871617446322	2	Cor0135740.1,Cor0135750.1	Cor0135740.1,Cor0135750.1
GO:0006875	cellular metal ion homeostasis	biological_process	10/905	96/15074	1.73503683241252	0.061948287287121	0.372871617446322	10	Cor0086620.1,Cor0100440.1,Cor0112320.1,Cor0136920.1,Cor0153210.1,Cor0172340.1,Cor0183850.1,Cor0196610.1,Cor0204970.1,Cor0208210.1	Cor0086620.1,Cor0100440.1,Cor0112320.1,Cor0136920.1,Cor0153210.1,Cor0172340.1,Cor0183850.1,Cor0196610.1,Cor0204970.1,Cor0208210.1
GO:0019842	vitamin binding	molecular_function	13/905	135/15074	1.60394516063024	0.0620624386354686	0.372871617446322	13	Cor0024850.1,Cor0045090.1,Cor0108830.1,Cor0113860.1,Cor0127110.1,Cor0151540.1,Cor0153830.1,Cor0161100.1,Cor0166460.1,Cor0177780.1,Cor0189240.1,Cor0190150.1,Cor0218260.1	Cor0024850.1,Cor0045090.1,Cor0108830.1,Cor0113860.1,Cor0127110.1,Cor0151540.1,Cor0153830.1,Cor0161100.1,Cor0166460.1,Cor0177780.1,Cor0189240.1,Cor0190150.1,Cor0218260.1
GO:0055088	lipid homeostasis	biological_process	5/905	36/15074	2.3133824432167	0.0621624225607449	0.372871617446322	5	Cor0041670.1,Cor0065270.1,Cor0145100.1,Cor0145640.1,Cor0219360.1	Cor0041670.1,Cor0065270.1,Cor0145100.1,Cor0145640.1,Cor0219360.1
GO:2001057	reactive nitrogen species metabolic process	biological_process	5/905	36/15074	2.3133824432167	0.0621624225607449	0.372871617446322	5	Cor0011830.1,Cor0045090.1,Cor0127390.1,Cor0145100.1,Cor0164180.1	Cor0011830.1,Cor0045090.1,Cor0127390.1,Cor0145100.1,Cor0164180.1
GO:0048831	regulation of shoot system development	biological_process	17/905	189/15074	1.49819053465462	0.0623851166601025	0.373588888693473	17	Cor0008200.1,Cor0015850.1,Cor0024570.1,Cor0076380.1,Cor0088030.1,Cor0088400.1,Cor0088820.1,Cor0105400.1,Cor0108720.1,Cor0133650.1,Cor0150900.1,Cor0153210.1,Cor0165650.1,Cor0185570.1,Cor0192050.1,Cor0194400.1,Cor0200210.1	Cor0008200.1,Cor0015850.1,Cor0024570.1,Cor0076380.1,Cor0088030.1,Cor0088400.1,Cor0088820.1,Cor0105400.1,Cor0108720.1,Cor0133650.1,Cor0150900.1,Cor0153210.1,Cor0165650.1,Cor0185570.1,Cor0192050.1,Cor0194400.1,Cor0200210.1
GO:0050776	regulation of immune response	biological_process	11/905	109/15074	1.68091641745654	0.0625582386755096	0.374007423632626	11	Cor0019400.1,Cor0044110.1,Cor0044150.1,Cor0133220.1,Cor0140020.1,Cor0159980.1,Cor0181900.1,Cor0189120.1,Cor0190820.1,Cor0190830.1,Cor0204490.1	Cor0019400.1,Cor0044110.1,Cor0044150.1,Cor0133220.1,Cor0140020.1,Cor0159980.1,Cor0181900.1,Cor0189120.1,Cor0190820.1,Cor0190830.1,Cor0204490.1
GO:0019439	aromatic compound catabolic process	biological_process	18/905	203/15074	1.47691805241815	0.063030113928534	0.376207747550377	18	Cor0002740.1,Cor0017200.1,Cor0017220.1,Cor0029870.1,Cor0034700.1,Cor0037080.1,Cor0046390.1,Cor0047130.1,Cor0060770.1,Cor0073870.1,Cor0108830.1,Cor0132440.1,Cor0132450.1,Cor0141020.1,Cor0172280.1,Cor0185900.1,Cor0198830.1,Cor0222230.1	Cor0002740.1,Cor0017200.1,Cor0017220.1,Cor0029870.1,Cor0034700.1,Cor0037080.1,Cor0046390.1,Cor0047130.1,Cor0060770.1,Cor0073870.1,Cor0108830.1,Cor0132440.1,Cor0132450.1,Cor0141020.1,Cor0172280.1,Cor0185900.1,Cor0198830.1,Cor0222230.1
GO:0009409	response to cold	biological_process	22/905	259/15074	1.41482540156573	0.0635734940435558	0.378826922565465	22	Cor0000350.1,Cor0002700.1,Cor0007580.1,Cor0008200.1,Cor0010510.1,Cor0041240.1,Cor0055440.1,Cor0055590.1,Cor0066550.1,Cor0072630.1,Cor0097220.1,Cor0103510.1,Cor0109940.1,Cor0112320.1,Cor0127960.1,Cor0145410.1,Cor0168360.1,Cor0172560.1,Cor0175210.1,Cor0179860.1,Cor0200210.1,Cor0214450.1	Cor0000350.1,Cor0002700.1,Cor0007580.1,Cor0008200.1,Cor0010510.1,Cor0041240.1,Cor0055440.1,Cor0055590.1,Cor0066550.1,Cor0072630.1,Cor0097220.1,Cor0103510.1,Cor0109940.1,Cor0112320.1,Cor0127960.1,Cor0145410.1,Cor0168360.1,Cor0172560.1,Cor0175210.1,Cor0179860.1,Cor0200210.1,Cor0214450.1
GO:0007623	circadian rhythm	biological_process	9/905	84/15074	1.78460931333859	0.0642968047438977	0.382507920504337	9	Cor0000540.1,Cor0067640.1,Cor0107870.1,Cor0127960.1,Cor0153210.1,Cor0161590.1,Cor0172560.1,Cor0214450.1,Cor0220850.1	Cor0000540.1,Cor0067640.1,Cor0107870.1,Cor0127960.1,Cor0153210.1,Cor0161590.1,Cor0172560.1,Cor0214450.1,Cor0220850.1
GO:1901607	alpha-amino acid biosynthetic process	biological_process	15/905	163/15074	1.53279327526014	0.0655624640192893	0.389398044494894	15	Cor0031750.1,Cor0039930.1,Cor0059940.1,Cor0062290.1,Cor0063840.1,Cor0079680.1,Cor0105400.1,Cor0127110.1,Cor0133690.1,Cor0159290.1,Cor0166460.1,Cor0180710.1,Cor0180890.1,Cor0197610.1,Cor0220500.1	Cor0031750.1,Cor0039930.1,Cor0059940.1,Cor0062290.1,Cor0063840.1,Cor0079680.1,Cor0105400.1,Cor0127110.1,Cor0133690.1,Cor0159290.1,Cor0166460.1,Cor0180710.1,Cor0180890.1,Cor0197610.1,Cor0220500.1
GO:0042440	pigment metabolic process	biological_process	12/905	123/15074	1.62501010645466	0.065707441371136	0.389411119638364	12	Cor0007700.1,Cor0012460.1,Cor0035200.1,Cor0046320.1,Cor0054050.1,Cor0056770.1,Cor0073870.1,Cor0104180.1,Cor0105400.1,Cor0141020.1,Cor0146030.1,Cor0192750.1	Cor0007700.1,Cor0012460.1,Cor0035200.1,Cor0046320.1,Cor0054050.1,Cor0056770.1,Cor0073870.1,Cor0104180.1,Cor0105400.1,Cor0141020.1,Cor0146030.1,Cor0192750.1
GO:0016614	oxidoreductase activity, acting on CH-OH group of donors	molecular_function	19/905	218/15074	1.45170054234883	0.0657796315811975	0.389411119638364	19	Cor0000350.1,Cor0005880.1,Cor0027370.1,Cor0046020.1,Cor0054280.1,Cor0066450.1,Cor0068740.1,Cor0072630.1,Cor0094060.1,Cor0113100.1,Cor0119250.1,Cor0120390.1,Cor0124930.1,Cor0126860.1,Cor0142390.1,Cor0143110.1,Cor0175210.1,Cor0180710.1,Cor0180810.1	Cor0000350.1,Cor0005880.1,Cor0027370.1,Cor0046020.1,Cor0054280.1,Cor0066450.1,Cor0068740.1,Cor0072630.1,Cor0094060.1,Cor0113100.1,Cor0119250.1,Cor0120390.1,Cor0124930.1,Cor0126860.1,Cor0142390.1,Cor0143110.1,Cor0175210.1,Cor0180710.1,Cor0180810.1
GO:0055086	nucleobase-containing small molecule metabolic process	biological_process	27/905	332/15074	1.35458297277508	0.0671432641849509	0.389824310456491	27	Cor0009020.1,Cor0029560.1,Cor0033480.1,Cor0040830.1,Cor0050450.1,Cor0051140.1,Cor0063440.1,Cor0088830.1,Cor0094770.1,Cor0112500.1,Cor0115780.1,Cor0120440.1,Cor0127220.1,Cor0130170.1,Cor0136340.1,Cor0142390.1,Cor0150900.1,Cor0152910.1,Cor0153210.1,Cor0154090.1,Cor0156060.1,Cor0156070.1,Cor0173070.1,Cor0180340.1,Cor0185900.1,Cor0199840.1,Cor0212500.1	Cor0009020.1,Cor0029560.1,Cor0033480.1,Cor0040830.1,Cor0050450.1,Cor0051140.1,Cor0063440.1,Cor0088830.1,Cor0094770.1,Cor0112500.1,Cor0115780.1,Cor0120440.1,Cor0127220.1,Cor0130170.1,Cor0136340.1,Cor0142390.1,Cor0150900.1,Cor0152910.1,Cor0153210.1,Cor0154090.1,Cor0156060.1,Cor0156070.1,Cor0173070.1,Cor0180340.1,Cor0185900.1,Cor0199840.1,Cor0212500.1
GO:0006549	isoleucine metabolic process	biological_process	3/905	16/15074	3.12306629834254	0.0672812946789474	0.389824310456491	3	Cor0031750.1,Cor0063840.1,Cor0127110.1	Cor0031750.1,Cor0063840.1,Cor0127110.1
GO:0006570	tyrosine metabolic process	biological_process	3/905	16/15074	3.12306629834254	0.0672812946789474	0.389824310456491	3	Cor0108830.1,Cor0159290.1,Cor0222230.1	Cor0108830.1,Cor0159290.1,Cor0222230.1
GO:0006573	valine metabolic process	biological_process	3/905	16/15074	3.12306629834254	0.0672812946789474	0.389824310456491	3	Cor0031750.1,Cor0063840.1,Cor0127110.1	Cor0031750.1,Cor0063840.1,Cor0127110.1
GO:0008553	proton-exporting ATPase activity, phosphorylative mechanism	molecular_function	3/905	16/15074	3.12306629834254	0.0672812946789474	0.389824310456491	3	Cor0093040.1,Cor0094770.1,Cor0120440.1	Cor0093040.1,Cor0094770.1,Cor0120440.1
GO:0009097	isoleucine biosynthetic process	biological_process	3/905	16/15074	3.12306629834254	0.0672812946789474	0.389824310456491	3	Cor0031750.1,Cor0063840.1,Cor0127110.1	Cor0031750.1,Cor0063840.1,Cor0127110.1
GO:0010105	negative regulation of ethylene-activated signaling pathway	biological_process	3/905	16/15074	3.12306629834254	0.0672812946789474	0.389824310456491	3	Cor0041740.1,Cor0153600.1,Cor0179730.1	Cor0041740.1,Cor0153600.1,Cor0179730.1
GO:0043680	filiform apparatus	cellular_component	3/905	16/15074	3.12306629834254	0.0672812946789474	0.389824310456491	3	Cor0054850.1,Cor0054870.1,Cor0055250.1	Cor0054850.1,Cor0054870.1,Cor0055250.1
GO:0050826	response to freezing	biological_process	3/905	16/15074	3.12306629834254	0.0672812946789474	0.389824310456491	3	Cor0007580.1,Cor0112320.1,Cor0168360.1	Cor0007580.1,Cor0112320.1,Cor0168360.1
GO:0070298	negative regulation of phosphorelay signal transduction system	biological_process	3/905	16/15074	3.12306629834254	0.0672812946789474	0.389824310456491	3	Cor0041740.1,Cor0153600.1,Cor0179730.1	Cor0041740.1,Cor0153600.1,Cor0179730.1
GO:1902653	secondary alcohol biosynthetic process	biological_process	3/905	16/15074	3.12306629834254	0.0672812946789474	0.389824310456491	3	Cor0054050.1,Cor0099440.1,Cor0120390.1	Cor0054050.1,Cor0099440.1,Cor0120390.1
GO:0005985	sucrose metabolic process	biological_process	4/905	26/15074	2.56251593710157	0.067355787564384	0.389824310456491	4	Cor0005130.1,Cor0016020.1,Cor0134990.1,Cor0191750.1	Cor0005130.1,Cor0016020.1,Cor0134990.1,Cor0191750.1
GO:0009404	toxin metabolic process	biological_process	4/905	26/15074	2.56251593710157	0.067355787564384	0.389824310456491	4	Cor0105400.1,Cor0153140.1,Cor0161870.1,Cor0181390.1	Cor0105400.1,Cor0153140.1,Cor0161870.1,Cor0181390.1
GO:0009817	defense response to fungus, incompatible interaction	biological_process	4/905	26/15074	2.56251593710157	0.067355787564384	0.389824310456491	4	Cor0047130.1,Cor0064100.1,Cor0189120.1,Cor0199560.1	Cor0047130.1,Cor0064100.1,Cor0189120.1,Cor0199560.1
GO:0097159	organic cyclic compound binding	molecular_function	411/905	6480/15074	1.05644464906896	0.0688194549834517	0.397660104314267	411	Cor0000350.1,Cor0000520.1,Cor0000540.1,Cor0001080.1,Cor0002040.1,Cor0002700.1,Cor0002720.1,Cor0003540.1,Cor0004240.1,Cor0004900.1,Cor0005130.1,Cor0005320.1,Cor0005360.1,Cor0005880.1,Cor0007580.1,Cor0007900.1,Cor0008050.1,Cor0008130.1,Cor0008160.1,Cor0008200.1,Cor0008970.1,Cor0009020.1,Cor0009050.1,Cor0009240.1,Cor0009690.1,Cor0011400.1,Cor0012460.1,Cor0012520.1,Cor0015670.1,Cor0015700.1,Cor001582…	Cor0000350.1,Cor0000520.1,Cor0000540.1,Cor0001080.1,Cor0002040.1,Cor0002700.1,Cor0002720.1,Cor0003540.1,Cor0004240.1,Cor0004900.1,Cor0005130.1,Cor0005320.1,Cor0005360.1,Cor0005880.1,Cor0007580.1,Cor0007900.1,Cor0008050.1,Cor0008130.1,Cor0008160.1,Cor0008200.1,Cor0008970.1,Cor0009020.1,Cor0009050.1,Cor0009240.1,Cor0009690.1,Cor0011400.1,Cor0012460.1,Cor0012520.1,Cor0015670.1,Cor0015700.1,Cor001582…
GO:0046148	pigment biosynthetic process	biological_process	10/905	98/15074	1.69962791746533	0.0692654292138858	0.39959976121323	10	Cor0007700.1,Cor0012460.1,Cor0035200.1,Cor0046320.1,Cor0054050.1,Cor0056770.1,Cor0104180.1,Cor0105400.1,Cor0146030.1,Cor0192750.1	Cor0007700.1,Cor0012460.1,Cor0035200.1,Cor0046320.1,Cor0054050.1,Cor0056770.1,Cor0104180.1,Cor0105400.1,Cor0146030.1,Cor0192750.1
GO:0009251	glucan catabolic process	biological_process	6/905	49/15074	2.03955350095839	0.0716427464133973	0.412657663363654	6	Cor0003600.1,Cor0011940.1,Cor0041240.1,Cor0130460.1,Cor0153770.1,Cor0166370.1	Cor0003600.1,Cor0011940.1,Cor0041240.1,Cor0130460.1,Cor0153770.1,Cor0166370.1
GO:0009415	response to water	biological_process	23/905	277/15074	1.38301852922991	0.0719053980146056	0.413513106360184	23	Cor0000350.1,Cor0004570.1,Cor0005130.1,Cor0007580.1,Cor0032160.1,Cor0036790.1,Cor0039440.1,Cor0043740.1,Cor0072470.1,Cor0072630.1,Cor0073700.1,Cor0103540.1,Cor0112320.1,Cor0117880.1,Cor0121440.1,Cor0135740.1,Cor0135750.1,Cor0147860.1,Cor0150900.1,Cor0153210.1,Cor0189470.1,Cor0194290.1,Cor0200210.1	Cor0000350.1,Cor0004570.1,Cor0005130.1,Cor0007580.1,Cor0032160.1,Cor0036790.1,Cor0039440.1,Cor0043740.1,Cor0072470.1,Cor0072630.1,Cor0073700.1,Cor0103540.1,Cor0112320.1,Cor0117880.1,Cor0121440.1,Cor0135740.1,Cor0135750.1,Cor0147860.1,Cor0150900.1,Cor0153210.1,Cor0189470.1,Cor0194290.1,Cor0200210.1
GO:0006873	cellular ion homeostasis	biological_process	12/905	125/15074	1.59900994475138	0.0723544520392064	0.415079007182176	12	Cor0086620.1,Cor0093040.1,Cor0100440.1,Cor0112320.1,Cor0124810.1,Cor0136920.1,Cor0153210.1,Cor0172340.1,Cor0183850.1,Cor0196610.1,Cor0204970.1,Cor0208210.1	Cor0086620.1,Cor0093040.1,Cor0100440.1,Cor0112320.1,Cor0124810.1,Cor0136920.1,Cor0153210.1,Cor0172340.1,Cor0183850.1,Cor0196610.1,Cor0204970.1,Cor0208210.1
GO:0009808	lignin metabolic process	biological_process	9/905	86/15074	1.74310677116793	0.0724068265357812	0.415079007182176	9	Cor0021380.1,Cor0029870.1,Cor0046320.1,Cor0065450.1,Cor0072440.1,Cor0136580.1,Cor0172280.1,Cor0185250.1,Cor0214450.1	Cor0021380.1,Cor0029870.1,Cor0046320.1,Cor0065450.1,Cor0072440.1,Cor0136580.1,Cor0172280.1,Cor0185250.1,Cor0214450.1
GO:1901363	heterocyclic compound binding	molecular_function	410/905	6471/15074	1.05533997409607	0.0730897414812374	0.418331964275708	410	Cor0000350.1,Cor0000520.1,Cor0000540.1,Cor0001080.1,Cor0002040.1,Cor0002700.1,Cor0002720.1,Cor0003540.1,Cor0004240.1,Cor0004900.1,Cor0005130.1,Cor0005320.1,Cor0005360.1,Cor0005880.1,Cor0007580.1,Cor0007900.1,Cor0008050.1,Cor0008130.1,Cor0008160.1,Cor0008200.1,Cor0008970.1,Cor0009020.1,Cor0009050.1,Cor0009240.1,Cor0009690.1,Cor0011400.1,Cor0012460.1,Cor0012520.1,Cor0015670.1,Cor0015700.1,Cor001582…	Cor0000350.1,Cor0000520.1,Cor0000540.1,Cor0001080.1,Cor0002040.1,Cor0002700.1,Cor0002720.1,Cor0003540.1,Cor0004240.1,Cor0004900.1,Cor0005130.1,Cor0005320.1,Cor0005360.1,Cor0005880.1,Cor0007580.1,Cor0007900.1,Cor0008050.1,Cor0008130.1,Cor0008160.1,Cor0008200.1,Cor0008970.1,Cor0009020.1,Cor0009050.1,Cor0009240.1,Cor0009690.1,Cor0011400.1,Cor0012460.1,Cor0012520.1,Cor0015670.1,Cor0015700.1,Cor001582…
GO:0008144	drug binding	molecular_function	170/905	2558/15074	1.10695078596452	0.0741804081518732	0.423904761410468	170	Cor0000520.1,Cor0004900.1,Cor0005130.1,Cor0005940.1,Cor0005980.1,Cor0009050.1,Cor0011400.1,Cor0018760.1,Cor0019530.1,Cor0025410.1,Cor0027810.1,Cor0028680.1,Cor0029560.1,Cor0030900.1,Cor0034100.1,Cor0034840.1,Cor0035280.1,Cor0039180.1,Cor0039930.1,Cor0040570.1,Cor0040830.1,Cor0041740.1,Cor0042140.1,Cor0042150.1,Cor0044100.1,Cor0044110.1,Cor0044150.1,Cor0044220.1,Cor0044290.1,Cor0044310.1,Cor004432…	Cor0000520.1,Cor0004900.1,Cor0005130.1,Cor0005940.1,Cor0005980.1,Cor0009050.1,Cor0011400.1,Cor0018760.1,Cor0019530.1,Cor0025410.1,Cor0027810.1,Cor0028680.1,Cor0029560.1,Cor0030900.1,Cor0034100.1,Cor0034840.1,Cor0035280.1,Cor0039180.1,Cor0039930.1,Cor0040570.1,Cor0040830.1,Cor0041740.1,Cor0042140.1,Cor0042150.1,Cor0044100.1,Cor0044110.1,Cor0044150.1,Cor0044220.1,Cor0044290.1,Cor0044310.1,Cor004432…
GO:0016829	lyase activity	molecular_function	25/905	307/15074	1.35638058559937	0.0749135608525801	0.426097345079651	25	Cor0002740.1,Cor0016330.1,Cor0017200.1,Cor0017220.1,Cor0017460.1,Cor0024850.1,Cor0037920.1,Cor0050450.1,Cor0053600.1,Cor0062290.1,Cor0064100.1,Cor0078640.1,Cor0079680.1,Cor0088830.1,Cor0124930.1,Cor0127970.1,Cor0132440.1,Cor0132450.1,Cor0153830.1,Cor0156060.1,Cor0159290.1,Cor0180340.1,Cor0192750.1,Cor0200670.1,Cor0220500.1	Cor0002740.1,Cor0016330.1,Cor0017200.1,Cor0017220.1,Cor0017460.1,Cor0024850.1,Cor0037920.1,Cor0050450.1,Cor0053600.1,Cor0062290.1,Cor0064100.1,Cor0078640.1,Cor0079680.1,Cor0088830.1,Cor0124930.1,Cor0127970.1,Cor0132440.1,Cor0132450.1,Cor0153830.1,Cor0156060.1,Cor0159290.1,Cor0180340.1,Cor0192750.1,Cor0200670.1,Cor0220500.1
GO:0009145	purine nucleoside triphosphate biosynthetic process	biological_process	5/905	38/15074	2.19162547252108	0.0751521400789117	0.426097345079651	5	Cor0094770.1,Cor0115780.1,Cor0120440.1,Cor0127220.1,Cor0212500.1	Cor0094770.1,Cor0115780.1,Cor0120440.1,Cor0127220.1,Cor0212500.1
GO:0009206	purine ribonucleoside triphosphate biosynthetic process	biological_process	5/905	38/15074	2.19162547252108	0.0751521400789117	0.426097345079651	5	Cor0094770.1,Cor0115780.1,Cor0120440.1,Cor0127220.1,Cor0212500.1	Cor0094770.1,Cor0115780.1,Cor0120440.1,Cor0127220.1,Cor0212500.1
GO:0016877	ligase activity, forming carbon-sulfur bonds	molecular_function	5/905	38/15074	2.19162547252108	0.0751521400789117	0.426097345079651	5	Cor0027240.1,Cor0056080.1,Cor0077560.1,Cor0085110.1,Cor0128390.1	Cor0027240.1,Cor0056080.1,Cor0077560.1,Cor0085110.1,Cor0128390.1
GO:0016998	cell wall macromolecule catabolic process	biological_process	5/905	38/15074	2.19162547252108	0.0751521400789117	0.426097345079651	5	Cor0003600.1,Cor0005940.1,Cor0005980.1,Cor0080580.1,Cor0219040.1	Cor0003600.1,Cor0005940.1,Cor0005980.1,Cor0080580.1,Cor0219040.1
GO:0042887	amide transmembrane transporter activity	molecular_function	6/905	50/15074	1.99876243093923	0.0774880693275837	0.430861343629729	6	Cor0032950.1,Cor0033120.1,Cor0175050.1,Cor0175060.1,Cor0175070.1,Cor0215910.1	Cor0032950.1,Cor0033120.1,Cor0175050.1,Cor0175060.1,Cor0175070.1,Cor0215910.1
GO:0045735	nutrient reservoir activity	molecular_function	6/905	50/15074	1.99876243093923	0.0774880693275837	0.430861343629729	6	Cor0025690.1,Cor0025720.1,Cor0047300.1,Cor0085420.1,Cor0112320.1,Cor0159810.1	Cor0025690.1,Cor0025720.1,Cor0047300.1,Cor0085420.1,Cor0112320.1,Cor0159810.1
GO:0005992	trehalose biosynthetic process	biological_process	3/905	17/15074	2.9393565160871	0.0781876513823858	0.430861343629729	3	Cor0105400.1,Cor0166270.1,Cor0201990.1	Cor0105400.1,Cor0166270.1,Cor0201990.1
GO:0006898	receptor-mediated endocytosis	biological_process	3/905	17/15074	2.9393565160871	0.0781876513823858	0.430861343629729	3	Cor0071900.1,Cor0176320.1,Cor0176330.1	Cor0071900.1,Cor0176320.1,Cor0176330.1
GO:0022898	regulation of transmembrane transporter activity	biological_process	3/905	17/15074	2.9393565160871	0.0781876513823858	0.430861343629729	3	Cor0005130.1,Cor0176320.1,Cor0176330.1	Cor0005130.1,Cor0176320.1,Cor0176330.1
GO:0032409	regulation of transporter activity	biological_process	3/905	17/15074	2.9393565160871	0.0781876513823858	0.430861343629729	3	Cor0005130.1,Cor0176320.1,Cor0176330.1	Cor0005130.1,Cor0176320.1,Cor0176330.1
GO:0032412	regulation of ion transmembrane transporter activity	biological_process	3/905	17/15074	2.9393565160871	0.0781876513823858	0.430861343629729	3	Cor0005130.1,Cor0176320.1,Cor0176330.1	Cor0005130.1,Cor0176320.1,Cor0176330.1
GO:0033293	monocarboxylic acid binding	molecular_function	3/905	17/15074	2.9393565160871	0.0781876513823858	0.430861343629729	3	Cor0021020.1,Cor0030900.1,Cor0203430.1	Cor0021020.1,Cor0030900.1,Cor0203430.1
GO:0033866	nucleoside bisphosphate biosynthetic process	biological_process	3/905	17/15074	2.9393565160871	0.0781876513823858	0.430861343629729	3	Cor0050450.1,Cor0063440.1,Cor0130170.1	Cor0050450.1,Cor0063440.1,Cor0130170.1
GO:0034030	ribonucleoside bisphosphate biosynthetic process	biological_process	3/905	17/15074	2.9393565160871	0.0781876513823858	0.430861343629729	3	Cor0050450.1,Cor0063440.1,Cor0130170.1	Cor0050450.1,Cor0063440.1,Cor0130170.1
GO:0034033	purine nucleoside bisphosphate biosynthetic process	biological_process	3/905	17/15074	2.9393565160871	0.0781876513823858	0.430861343629729	3	Cor0050450.1,Cor0063440.1,Cor0130170.1	Cor0050450.1,Cor0063440.1,Cor0130170.1
GO:0097237	cellular response to toxic substance	biological_process	3/905	17/15074	2.9393565160871	0.0781876513823858	0.430861343629729	3	Cor0021520.1,Cor0189470.1,Cor0206900.1	Cor0021520.1,Cor0189470.1,Cor0206900.1
GO:0001678	cellular glucose homeostasis	biological_process	2/905	8/15074	4.16408839779006	0.0792033273136625	0.430861343629729	2	Cor0152910.1,Cor0199840.1	Cor0152910.1,Cor0199840.1
GO:0004467	long-chain fatty acid-CoA ligase activity	molecular_function	2/905	8/15074	4.16408839779006	0.0792033273136625	0.430861343629729	2	Cor0056080.1,Cor0085110.1	Cor0056080.1,Cor0085110.1
GO:0006564	L-serine biosynthetic process	biological_process	2/905	8/15074	4.16408839779006	0.0792033273136625	0.430861343629729	2	Cor0180710.1,Cor0197610.1	Cor0180710.1,Cor0197610.1
GO:0009098	leucine biosynthetic process	biological_process	2/905	8/15074	4.16408839779006	0.0792033273136625	0.430861343629729	2	Cor0031750.1,Cor0063840.1	Cor0031750.1,Cor0063840.1
GO:0010077	maintenance of inflorescence meristem identity	biological_process	2/905	8/15074	4.16408839779006	0.0792033273136625	0.430861343629729	2	Cor0045290.1,Cor0108940.1	Cor0045290.1,Cor0108940.1
GO:0010427	abscisic acid binding	molecular_function	2/905	8/15074	4.16408839779006	0.0792033273136625	0.430861343629729	2	Cor0021020.1,Cor0203430.1	Cor0021020.1,Cor0203430.1
GO:0015645	fatty acid ligase activity	molecular_function	2/905	8/15074	4.16408839779006	0.0792033273136625	0.430861343629729	2	Cor0056080.1,Cor0085110.1	Cor0056080.1,Cor0085110.1
GO:0015936	coenzyme A metabolic process	biological_process	2/905	8/15074	4.16408839779006	0.0792033273136625	0.430861343629729	2	Cor0050450.1,Cor0130170.1	Cor0050450.1,Cor0130170.1
GO:0016161	beta-amylase activity	molecular_function	2/905	8/15074	4.16408839779006	0.0792033273136625	0.430861343629729	2	Cor0041240.1,Cor0088030.1	Cor0041240.1,Cor0088030.1
GO:0019632	shikimate metabolic process	biological_process	2/905	8/15074	4.16408839779006	0.0792033273136625	0.430861343629729	2	Cor0124930.1,Cor0200670.1	Cor0124930.1,Cor0200670.1
GO:0030427	site of polarized growth	cellular_component	2/905	8/15074	4.16408839779006	0.0792033273136625	0.430861343629729	2	Cor0130460.1,Cor0166370.1	Cor0130460.1,Cor0166370.1
GO:0031956	medium-chain fatty acid-CoA ligase activity	molecular_function	2/905	8/15074	4.16408839779006	0.0792033273136625	0.430861343629729	2	Cor0056080.1,Cor0085110.1	Cor0056080.1,Cor0085110.1
GO:0033926	glycopeptide alpha-N-acetylgalactosaminidase activity	molecular_function	2/905	8/15074	4.16408839779006	0.0792033273136625	0.430861343629729	2	Cor0016020.1,Cor0191750.1	Cor0016020.1,Cor0191750.1
GO:0071732	cellular response to nitric oxide	biological_process	2/905	8/15074	4.16408839779006	0.0792033273136625	0.430861343629729	2	Cor0180890.1,Cor0190150.1	Cor0180890.1,Cor0190150.1
GO:0102391	decanoate-CoA ligase activity	molecular_function	2/905	8/15074	4.16408839779006	0.0792033273136625	0.430861343629729	2	Cor0056080.1,Cor0085110.1	Cor0056080.1,Cor0085110.1
GO:0032101	regulation of response to external stimulus	biological_process	17/905	196/15074	1.44468372984553	0.0812414059813882	0.441285777916896	17	Cor0008130.1,Cor0019400.1,Cor0044110.1,Cor0044150.1,Cor0047440.1,Cor0126900.1,Cor0133220.1,Cor0140020.1,Cor0140520.1,Cor0159980.1,Cor0181900.1,Cor0189120.1,Cor0190820.1,Cor0190830.1,Cor0199050.1,Cor0204490.1,Cor0205620.1	Cor0008130.1,Cor0019400.1,Cor0044110.1,Cor0044150.1,Cor0047440.1,Cor0126900.1,Cor0133220.1,Cor0140020.1,Cor0140520.1,Cor0159980.1,Cor0181900.1,Cor0189120.1,Cor0190820.1,Cor0190830.1,Cor0199050.1,Cor0204490.1,Cor0205620.1
GO:0009056	catabolic process	biological_process	96/905	1393/15074	1.14788940757457	0.081887227506663	0.442277110308172	96	Cor0002740.1,Cor0003600.1,Cor0005460.1,Cor0005940.1,Cor0005980.1,Cor0009020.1,Cor0011940.1,Cor0012510.1,Cor0013830.1,Cor0016020.1,Cor0017200.1,Cor0017220.1,Cor0019250.1,Cor0021380.1,Cor0023610.1,Cor0027240.1,Cor0029870.1,Cor0030900.1,Cor0034700.1,Cor0037080.1,Cor0041240.1,Cor0041670.1,Cor0043740.1,Cor0045870.1,Cor0046390.1,Cor0047130.1,Cor0051140.1,Cor0051200.1,Cor0053580.1,Cor0059680.1,Cor006077…	Cor0002740.1,Cor0003600.1,Cor0005460.1,Cor0005940.1,Cor0005980.1,Cor0009020.1,Cor0011940.1,Cor0012510.1,Cor0013830.1,Cor0016020.1,Cor0017200.1,Cor0017220.1,Cor0019250.1,Cor0021380.1,Cor0023610.1,Cor0027240.1,Cor0029870.1,Cor0030900.1,Cor0034700.1,Cor0037080.1,Cor0041240.1,Cor0041670.1,Cor0043740.1,Cor0045870.1,Cor0046390.1,Cor0047130.1,Cor0051140.1,Cor0051200.1,Cor0053580.1,Cor0059680.1,Cor006077…
GO:0019725	cellular homeostasis	biological_process	22/905	267/15074	1.37243362923418	0.0820467606302305	0.442277110308172	22	Cor0075000.1,Cor0076820.1,Cor0086620.1,Cor0091190.1,Cor0093040.1,Cor0100440.1,Cor0103540.1,Cor0112320.1,Cor0124810.1,Cor0136920.1,Cor0152410.1,Cor0152910.1,Cor0153210.1,Cor0172340.1,Cor0183450.1,Cor0183850.1,Cor0196610.1,Cor0199840.1,Cor0204970.1,Cor0208210.1,Cor0219360.1,Cor0219660.1	Cor0075000.1,Cor0076820.1,Cor0086620.1,Cor0091190.1,Cor0093040.1,Cor0100440.1,Cor0103540.1,Cor0112320.1,Cor0124810.1,Cor0136920.1,Cor0152410.1,Cor0152910.1,Cor0153210.1,Cor0172340.1,Cor0183450.1,Cor0183850.1,Cor0196610.1,Cor0199840.1,Cor0204970.1,Cor0208210.1,Cor0219360.1,Cor0219660.1
GO:0009205	purine ribonucleoside triphosphate metabolic process	biological_process	5/905	39/15074	2.13542994758464	0.0821563608162847	0.442277110308172	5	Cor0094770.1,Cor0115780.1,Cor0120440.1,Cor0127220.1,Cor0212500.1	Cor0094770.1,Cor0115780.1,Cor0120440.1,Cor0127220.1,Cor0212500.1
GO:0016682	oxidoreductase activity, acting on diphenols and related substances as donors, oxygen as acceptor	molecular_function	5/905	39/15074	2.13542994758464	0.0821563608162847	0.442277110308172	5	Cor0029870.1,Cor0146030.1,Cor0171210.1,Cor0171230.1,Cor0172280.1	Cor0029870.1,Cor0146030.1,Cor0171210.1,Cor0171230.1,Cor0172280.1
GO:0019005	SCF ubiquitin ligase complex	cellular_component	5/905	39/15074	2.13542994758464	0.0821563608162847	0.442277110308172	5	Cor0045870.1,Cor0120090.1,Cor0140020.1,Cor0179730.1,Cor0199420.1	Cor0045870.1,Cor0120090.1,Cor0140020.1,Cor0179730.1,Cor0199420.1
GO:0071248	cellular response to metal ion	biological_process	5/905	39/15074	2.13542994758464	0.0821563608162847	0.442277110308172	5	Cor0002720.1,Cor0180890.1,Cor0190150.1,Cor0196610.1,Cor0216530.1	Cor0002720.1,Cor0180890.1,Cor0190150.1,Cor0196610.1,Cor0216530.1
GO:0009561	megagametogenesis	biological_process	7/905	63/15074	1.85070595457336	0.0824305006883314	0.443094516311313	7	Cor0005880.1,Cor0022990.1,Cor0096750.1,Cor0107270.1,Cor0180710.1,Cor0188080.1,Cor0197650.1	Cor0005880.1,Cor0022990.1,Cor0096750.1,Cor0107270.1,Cor0180710.1,Cor0188080.1,Cor0197650.1
GO:0000302	response to reactive oxygen species	biological_process	12/905	128/15074	1.56153314917127	0.0831104890813656	0.446087854728574	12	Cor0021520.1,Cor0030730.1,Cor0072630.1,Cor0085110.1,Cor0104820.1,Cor0145410.1,Cor0180890.1,Cor0189470.1,Cor0190150.1,Cor0210780.1,Cor0219530.1,Cor0222770.1	Cor0021520.1,Cor0030730.1,Cor0072630.1,Cor0085110.1,Cor0104820.1,Cor0145410.1,Cor0180890.1,Cor0189470.1,Cor0190150.1,Cor0210780.1,Cor0219530.1,Cor0222770.1
GO:0010089	xylem development	biological_process	4/905	28/15074	2.37947908445146	0.0840684151672952	0.450561935134779	4	Cor0007900.1,Cor0021380.1,Cor0051420.1,Cor0052150.1	Cor0007900.1,Cor0021380.1,Cor0051420.1,Cor0052150.1
GO:0072522	purine-containing compound biosynthetic process	biological_process	9/905	89/15074	1.68435036315103	0.0857074572765024	0.458667825277353	9	Cor0050450.1,Cor0063440.1,Cor0094770.1,Cor0115780.1,Cor0120440.1,Cor0127220.1,Cor0130170.1,Cor0173550.1,Cor0212500.1	Cor0050450.1,Cor0063440.1,Cor0094770.1,Cor0115780.1,Cor0120440.1,Cor0127220.1,Cor0130170.1,Cor0173550.1,Cor0212500.1
GO:0009651	response to salt stress	biological_process	30/905	385/15074	1.29789768242807	0.0862205427723891	0.46073307738107	30	Cor0000350.1,Cor0002720.1,Cor0004570.1,Cor0005130.1,Cor0007580.1,Cor0007900.1,Cor0009720.1,Cor0021520.1,Cor0022460.1,Cor0039920.1,Cor0050450.1,Cor0053040.1,Cor0054280.1,Cor0060770.1,Cor0071700.1,Cor0072630.1,Cor0087790.1,Cor0088830.1,Cor0096750.1,Cor0105400.1,Cor0108240.1,Cor0112320.1,Cor0124810.1,Cor0175050.1,Cor0175060.1,Cor0175070.1,Cor0189470.1,Cor0199560.1,Cor0200210.1,Cor0212900.1	Cor0000350.1,Cor0002720.1,Cor0004570.1,Cor0005130.1,Cor0007580.1,Cor0007900.1,Cor0009720.1,Cor0021520.1,Cor0022460.1,Cor0039920.1,Cor0050450.1,Cor0053040.1,Cor0054280.1,Cor0060770.1,Cor0071700.1,Cor0072630.1,Cor0087790.1,Cor0088830.1,Cor0096750.1,Cor0105400.1,Cor0108240.1,Cor0112320.1,Cor0124810.1,Cor0175050.1,Cor0175060.1,Cor0175070.1,Cor0189470.1,Cor0199560.1,Cor0200210.1,Cor0212900.1
GO:0010817	regulation of hormone levels	biological_process	25/905	312/15074	1.3346437172404	0.0863829216443988	0.460920950099642	25	Cor0002720.1,Cor0016330.1,Cor0030900.1,Cor0037080.1,Cor0039920.1,Cor0041670.1,Cor0046320.1,Cor0046390.1,Cor0057470.1,Cor0064230.1,Cor0065270.1,Cor0112690.1,Cor0115930.1,Cor0143990.1,Cor0145640.1,Cor0151540.1,Cor0153830.1,Cor0161100.1,Cor0166910.1,Cor0173550.1,Cor0177550.1,Cor0183570.1,Cor0189470.1,Cor0190150.1,Cor0193090.1	Cor0002720.1,Cor0016330.1,Cor0030900.1,Cor0037080.1,Cor0039920.1,Cor0041670.1,Cor0046320.1,Cor0046390.1,Cor0057470.1,Cor0064230.1,Cor0065270.1,Cor0112690.1,Cor0115930.1,Cor0143990.1,Cor0145640.1,Cor0151540.1,Cor0153830.1,Cor0161100.1,Cor0166910.1,Cor0173550.1,Cor0177550.1,Cor0183570.1,Cor0189470.1,Cor0190150.1,Cor0193090.1
GO:0001047	core promoter binding	molecular_function	5/905	40/15074	2.08204419889503	0.0894938718520111	0.469392433075777	5	Cor0008130.1,Cor0024710.1,Cor0126900.1,Cor0186980.1,Cor0199050.1	Cor0008130.1,Cor0024710.1,Cor0126900.1,Cor0186980.1,Cor0199050.1
GO:0002237	response to molecule of bacterial origin	biological_process	5/905	40/15074	2.08204419889503	0.0894938718520111	0.469392433075777	5	Cor0002720.1,Cor0047440.1,Cor0136340.1,Cor0140520.1,Cor0168360.1	Cor0002720.1,Cor0047440.1,Cor0136340.1,Cor0140520.1,Cor0168360.1
GO:0016701	oxidoreductase activity, acting on single donors with incorporation of molecular oxygen	molecular_function	5/905	40/15074	2.08204419889503	0.0894938718520111	0.469392433075777	5	Cor0025260.1,Cor0125860.1,Cor0211700.1,Cor0218270.1,Cor0222230.1	Cor0025260.1,Cor0125860.1,Cor0211700.1,Cor0218270.1,Cor0222230.1
GO:0019827	stem cell population maintenance	biological_process	5/905	40/15074	2.08204419889503	0.0894938718520111	0.469392433075777	5	Cor0045290.1,Cor0068510.1,Cor0096250.1,Cor0108940.1,Cor0140810.1	Cor0045290.1,Cor0068510.1,Cor0096250.1,Cor0108940.1,Cor0140810.1
GO:0098727	maintenance of cell number	biological_process	5/905	40/15074	2.08204419889503	0.0894938718520111	0.469392433075777	5	Cor0045290.1,Cor0068510.1,Cor0096250.1,Cor0108940.1,Cor0140810.1	Cor0045290.1,Cor0068510.1,Cor0096250.1,Cor0108940.1,Cor0140810.1
GO:0016899	oxidoreductase activity, acting on the CH-OH group of donors, oxygen as acceptor	molecular_function	3/905	18/15074	2.77605893186004	0.0898077224249698	0.469392433075777	3	Cor0068740.1,Cor0113100.1,Cor0175210.1	Cor0068740.1,Cor0113100.1,Cor0175210.1
GO:0043178	alcohol binding	molecular_function	3/905	18/15074	2.77605893186004	0.0898077224249698	0.469392433075777	3	Cor0021020.1,Cor0199420.1,Cor0203430.1	Cor0021020.1,Cor0199420.1,Cor0203430.1
GO:0047134	protein-disulfide reductase activity	molecular_function	3/905	18/15074	2.77605893186004	0.0898077224249698	0.469392433075777	3	Cor0075000.1,Cor0076820.1,Cor0103540.1	Cor0075000.1,Cor0076820.1,Cor0103540.1
GO:0005982	starch metabolic process	biological_process	6/905	52/15074	1.92188695282618	0.0899590026019831	0.469392433075777	6	Cor0003210.1,Cor0011940.1,Cor0016020.1,Cor0041240.1,Cor0079630.1,Cor0191750.1	Cor0003210.1,Cor0011940.1,Cor0016020.1,Cor0041240.1,Cor0079630.1,Cor0191750.1
GO:0009201	ribonucleoside triphosphate biosynthetic process	biological_process	6/905	52/15074	1.92188695282618	0.0899590026019831	0.469392433075777	6	Cor0094770.1,Cor0115780.1,Cor0120440.1,Cor0127220.1,Cor0156070.1,Cor0212500.1	Cor0094770.1,Cor0115780.1,Cor0120440.1,Cor0127220.1,Cor0156070.1,Cor0212500.1
GO:0090406	pollen tube	cellular_component	6/905	52/15074	1.92188695282618	0.0899590026019831	0.469392433075777	6	Cor0047440.1,Cor0068900.1,Cor0137140.1,Cor0162390.1,Cor0162430.1,Cor0166600.1	Cor0047440.1,Cor0068900.1,Cor0137140.1,Cor0162390.1,Cor0162430.1,Cor0166600.1
GO:0019684	photosynthesis, light reaction	biological_process	8/905	77/15074	1.73053024323743	0.090007929736533	0.469392433075777	8	Cor0017500.1,Cor0058780.1,Cor0107270.1,Cor0131250.1,Cor0147500.1,Cor0176380.1,Cor0179210.1,Cor0188490.1	Cor0017500.1,Cor0058780.1,Cor0107270.1,Cor0131250.1,Cor0147500.1,Cor0176380.1,Cor0179210.1,Cor0188490.1
GO:0034220	ion transmembrane transport	biological_process	18/905	213/15074	1.40757917671777	0.090044687736018	0.469392433075777	18	Cor0004540.1,Cor0015630.1,Cor0015640.1,Cor0021280.1,Cor0093040.1,Cor0101170.1,Cor0103140.1,Cor0124810.1,Cor0127220.1,Cor0159140.1,Cor0159170.1,Cor0168680.1,Cor0181810.1,Cor0190220.1,Cor0196610.1,Cor0197470.1,Cor0212500.1,Cor0215290.1	Cor0004540.1,Cor0015630.1,Cor0015640.1,Cor0021280.1,Cor0093040.1,Cor0101170.1,Cor0103140.1,Cor0124810.1,Cor0127220.1,Cor0159140.1,Cor0159170.1,Cor0168680.1,Cor0181810.1,Cor0190220.1,Cor0196610.1,Cor0197470.1,Cor0212500.1,Cor0215290.1
GO:0006720	isoprenoid metabolic process	biological_process	17/905	199/15074	1.42290457813932	0.0903540239016472	0.469392433075777	17	Cor0001020.1,Cor0007700.1,Cor0041670.1,Cor0054050.1,Cor0064230.1,Cor0081390.1,Cor0099440.1,Cor0120390.1,Cor0124550.1,Cor0145640.1,Cor0152260.1,Cor0152270.1,Cor0166910.1,Cor0182520.1,Cor0183570.1,Cor0183990.1,Cor0196280.1	Cor0001020.1,Cor0007700.1,Cor0041670.1,Cor0054050.1,Cor0064230.1,Cor0081390.1,Cor0099440.1,Cor0120390.1,Cor0124550.1,Cor0145640.1,Cor0152260.1,Cor0152270.1,Cor0166910.1,Cor0182520.1,Cor0183570.1,Cor0183990.1,Cor0196280.1
GO:0042592	homeostatic process	biological_process	37/905	491/15074	1.25516310157419	0.0905600561920258	0.469392433075777	37	Cor0002520.1,Cor0036690.1,Cor0039840.1,Cor0041670.1,Cor0065270.1,Cor0073820.1,Cor0075000.1,Cor0076820.1,Cor0086620.1,Cor0091190.1,Cor0093040.1,Cor0100440.1,Cor0103540.1,Cor0112320.1,Cor0124810.1,Cor0128310.1,Cor0136920.1,Cor0143990.1,Cor0145100.1,Cor0145640.1,Cor0150900.1,Cor0152410.1,Cor0152910.1,Cor0153210.1,Cor0172340.1,Cor0183450.1,Cor0183850.1,Cor0196610.1,Cor0198830.1,Cor0199840.1,Cor020416…	Cor0002520.1,Cor0036690.1,Cor0039840.1,Cor0041670.1,Cor0065270.1,Cor0073820.1,Cor0075000.1,Cor0076820.1,Cor0086620.1,Cor0091190.1,Cor0093040.1,Cor0100440.1,Cor0103540.1,Cor0112320.1,Cor0124810.1,Cor0128310.1,Cor0136920.1,Cor0143990.1,Cor0145100.1,Cor0145640.1,Cor0150900.1,Cor0152410.1,Cor0152910.1,Cor0153210.1,Cor0172340.1,Cor0183450.1,Cor0183850.1,Cor0196610.1,Cor0198830.1,Cor0199840.1,Cor020416…
GO:0048878	chemical homeostasis	biological_process	27/905	343/15074	1.3111415363304	0.0908032936013476	0.469392433075777	27	Cor0002520.1,Cor0036690.1,Cor0039840.1,Cor0041670.1,Cor0065270.1,Cor0073820.1,Cor0086620.1,Cor0093040.1,Cor0100440.1,Cor0112320.1,Cor0124810.1,Cor0128310.1,Cor0136920.1,Cor0143990.1,Cor0145100.1,Cor0145640.1,Cor0150900.1,Cor0152910.1,Cor0153210.1,Cor0172340.1,Cor0183850.1,Cor0196610.1,Cor0199840.1,Cor0204970.1,Cor0208210.1,Cor0212900.1,Cor0219360.1	Cor0002520.1,Cor0036690.1,Cor0039840.1,Cor0041670.1,Cor0065270.1,Cor0073820.1,Cor0086620.1,Cor0093040.1,Cor0100440.1,Cor0112320.1,Cor0124810.1,Cor0128310.1,Cor0136920.1,Cor0143990.1,Cor0145100.1,Cor0145640.1,Cor0150900.1,Cor0152910.1,Cor0153210.1,Cor0172340.1,Cor0183850.1,Cor0196610.1,Cor0199840.1,Cor0204970.1,Cor0208210.1,Cor0212900.1,Cor0219360.1
GO:0010035	response to inorganic substance	biological_process	47/905	642/15074	1.21939037193852	0.0910072420853507	0.469392433075777	47	Cor0000350.1,Cor0002720.1,Cor0004570.1,Cor0005130.1,Cor0007580.1,Cor0021520.1,Cor0032160.1,Cor0036690.1,Cor0036790.1,Cor0039440.1,Cor0043740.1,Cor0064100.1,Cor0071050.1,Cor0071060.1,Cor0072470.1,Cor0072630.1,Cor0073700.1,Cor0085110.1,Cor0087790.1,Cor0088830.1,Cor0093330.1,Cor0103540.1,Cor0104820.1,Cor0110150.1,Cor0112320.1,Cor0117880.1,Cor0121440.1,Cor0135740.1,Cor0135750.1,Cor0147860.1,Cor015090…	Cor0000350.1,Cor0002720.1,Cor0004570.1,Cor0005130.1,Cor0007580.1,Cor0021520.1,Cor0032160.1,Cor0036690.1,Cor0036790.1,Cor0039440.1,Cor0043740.1,Cor0064100.1,Cor0071050.1,Cor0071060.1,Cor0072470.1,Cor0072630.1,Cor0073700.1,Cor0085110.1,Cor0087790.1,Cor0088830.1,Cor0093330.1,Cor0103540.1,Cor0104820.1,Cor0110150.1,Cor0112320.1,Cor0117880.1,Cor0121440.1,Cor0135740.1,Cor0135750.1,Cor0147860.1,Cor015090…
GO:0051186	cofactor metabolic process	biological_process	30/905	388/15074	1.28786239106909	0.0928497106748422	0.469392433075777	30	Cor0021380.1,Cor0029560.1,Cor0033480.1,Cor0050450.1,Cor0056770.1,Cor0063440.1,Cor0063450.1,Cor0069790.1,Cor0073870.1,Cor0094780.1,Cor0102710.1,Cor0102790.1,Cor0104180.1,Cor0104920.1,Cor0107240.1,Cor0113100.1,Cor0113860.1,Cor0130170.1,Cor0141020.1,Cor0145410.1,Cor0153140.1,Cor0153210.1,Cor0154090.1,Cor0161870.1,Cor0162230.1,Cor0177780.1,Cor0188550.1,Cor0190600.1,Cor0192750.1,Cor0218180.1	Cor0021380.1,Cor0029560.1,Cor0033480.1,Cor0050450.1,Cor0056770.1,Cor0063440.1,Cor0063450.1,Cor0069790.1,Cor0073870.1,Cor0094780.1,Cor0102710.1,Cor0102790.1,Cor0104180.1,Cor0104920.1,Cor0107240.1,Cor0113100.1,Cor0113860.1,Cor0130170.1,Cor0141020.1,Cor0145410.1,Cor0153140.1,Cor0153210.1,Cor0154090.1,Cor0161870.1,Cor0162230.1,Cor0177780.1,Cor0188550.1,Cor0190600.1,Cor0192750.1,Cor0218180.1
GO:0006739	NADP metabolic process	biological_process	4/905	29/15074	2.29742808153934	0.0931134937265301	0.469392433075777	4	Cor0007500.1,Cor0029560.1,Cor0054280.1,Cor0067480.1	Cor0007500.1,Cor0029560.1,Cor0054280.1,Cor0067480.1
GO:0009668	plastid membrane organization	biological_process	4/905	29/15074	2.29742808153934	0.0931134937265301	0.469392433075777	4	Cor0095780.1,Cor0107270.1,Cor0109940.1,Cor0159980.1	Cor0095780.1,Cor0107270.1,Cor0109940.1,Cor0159980.1
GO:0010027	thylakoid membrane organization	biological_process	4/905	29/15074	2.29742808153934	0.0931134937265301	0.469392433075777	4	Cor0095780.1,Cor0107270.1,Cor0109940.1,Cor0159980.1	Cor0095780.1,Cor0107270.1,Cor0109940.1,Cor0159980.1
GO:0019200	carbohydrate kinase activity	molecular_function	4/905	29/15074	2.29742808153934	0.0931134937265301	0.469392433075777	4	Cor0051140.1,Cor0152910.1,Cor0160950.1,Cor0199840.1	Cor0051140.1,Cor0152910.1,Cor0160950.1,Cor0199840.1
GO:0098754	detoxification	biological_process	4/905	29/15074	2.29742808153934	0.0931134937265301	0.469392433075777	4	Cor0021520.1,Cor0045090.1,Cor0153140.1,Cor0161870.1	Cor0021520.1,Cor0045090.1,Cor0153140.1,Cor0161870.1
GO:0043565	sequence-specific DNA binding	molecular_function	47/905	644/15074	1.21560344531759	0.094513894646335	0.469392433075777	47	Cor0003540.1,Cor0004240.1,Cor0007580.1,Cor0008050.1,Cor0008130.1,Cor0008200.1,Cor0019400.1,Cor0024710.1,Cor0027340.1,Cor0031710.1,Cor0031950.1,Cor0036790.1,Cor0039440.1,Cor0039920.1,Cor0048470.1,Cor0053040.1,Cor0064380.1,Cor0066550.1,Cor0072470.1,Cor0076380.1,Cor0079120.1,Cor0083540.1,Cor0090520.1,Cor0102050.1,Cor0108240.1,Cor0115750.1,Cor0126340.1,Cor0126900.1,Cor0128780.1,Cor0131230.1,Cor013658…	Cor0003540.1,Cor0004240.1,Cor0007580.1,Cor0008050.1,Cor0008130.1,Cor0008200.1,Cor0019400.1,Cor0024710.1,Cor0027340.1,Cor0031710.1,Cor0031950.1,Cor0036790.1,Cor0039440.1,Cor0039920.1,Cor0048470.1,Cor0053040.1,Cor0064380.1,Cor0066550.1,Cor0072470.1,Cor0076380.1,Cor0079120.1,Cor0083540.1,Cor0090520.1,Cor0102050.1,Cor0108240.1,Cor0115750.1,Cor0126340.1,Cor0126900.1,Cor0128780.1,Cor0131230.1,Cor013658…
GO:0019637	organophosphate metabolic process	biological_process	36/905	478/15074	1.25445340853926	0.0945182309556651	0.469392433075777	36	Cor0007500.1,Cor0009020.1,Cor0029560.1,Cor0033480.1,Cor0040830.1,Cor0045010.1,Cor0050240.1,Cor0050450.1,Cor0051140.1,Cor0054280.1,Cor0059680.1,Cor0063440.1,Cor0067480.1,Cor0071700.1,Cor0088830.1,Cor0094770.1,Cor0103510.1,Cor0104920.1,Cor0112500.1,Cor0115780.1,Cor0120440.1,Cor0127220.1,Cor0130170.1,Cor0136340.1,Cor0146270.1,Cor0152910.1,Cor0153210.1,Cor0154090.1,Cor0156060.1,Cor0156070.1,Cor016095…	Cor0007500.1,Cor0009020.1,Cor0029560.1,Cor0033480.1,Cor0040830.1,Cor0045010.1,Cor0050240.1,Cor0050450.1,Cor0051140.1,Cor0054280.1,Cor0059680.1,Cor0063440.1,Cor0067480.1,Cor0071700.1,Cor0088830.1,Cor0094770.1,Cor0103510.1,Cor0104920.1,Cor0112500.1,Cor0115780.1,Cor0120440.1,Cor0127220.1,Cor0130170.1,Cor0136340.1,Cor0146270.1,Cor0152910.1,Cor0153210.1,Cor0154090.1,Cor0156060.1,Cor0156070.1,Cor016095…
GO:0050832	defense response to fungus	biological_process	18/905	215/15074	1.39448541693434	0.09622419341604	0.469392433075777	18	Cor0002720.1,Cor0005940.1,Cor0005980.1,Cor0016660.1,Cor0047130.1,Cor0047440.1,Cor0054850.1,Cor0054870.1,Cor0055250.1,Cor0064100.1,Cor0067240.1,Cor0100650.1,Cor0126340.1,Cor0179860.1,Cor0181900.1,Cor0189120.1,Cor0199560.1,Cor0221950.1	Cor0002720.1,Cor0005940.1,Cor0005980.1,Cor0016660.1,Cor0047130.1,Cor0047440.1,Cor0054850.1,Cor0054870.1,Cor0055250.1,Cor0064100.1,Cor0067240.1,Cor0100650.1,Cor0126340.1,Cor0179860.1,Cor0181900.1,Cor0189120.1,Cor0199560.1,Cor0221950.1
GO:1901361	organic cyclic compound catabolic process	biological_process	18/905	215/15074	1.39448541693434	0.09622419341604	0.469392433075777	18	Cor0002740.1,Cor0017200.1,Cor0017220.1,Cor0029870.1,Cor0034700.1,Cor0037080.1,Cor0046390.1,Cor0047130.1,Cor0060770.1,Cor0073870.1,Cor0108830.1,Cor0132440.1,Cor0132450.1,Cor0141020.1,Cor0172280.1,Cor0185900.1,Cor0198830.1,Cor0222230.1	Cor0002740.1,Cor0017200.1,Cor0017220.1,Cor0029870.1,Cor0034700.1,Cor0037080.1,Cor0046390.1,Cor0047130.1,Cor0060770.1,Cor0073870.1,Cor0108830.1,Cor0132440.1,Cor0132450.1,Cor0141020.1,Cor0172280.1,Cor0185900.1,Cor0198830.1,Cor0222230.1
GO:0009199	ribonucleoside triphosphate metabolic process	biological_process	6/905	53/15074	1.88562493484833	0.0965794441164816	0.469392433075777	6	Cor0094770.1,Cor0115780.1,Cor0120440.1,Cor0127220.1,Cor0156070.1,Cor0212500.1	Cor0094770.1,Cor0115780.1,Cor0120440.1,Cor0127220.1,Cor0156070.1,Cor0212500.1
GO:0009911	positive regulation of flower development	biological_process	5/905	41/15074	2.03126263306832	0.0971586007611882	0.469392433075777	5	Cor0024570.1,Cor0133650.1,Cor0153210.1,Cor0185570.1,Cor0194400.1	Cor0024570.1,Cor0133650.1,Cor0153210.1,Cor0185570.1,Cor0194400.1
GO:0010114	response to red light	biological_process	5/905	41/15074	2.03126263306832	0.0971586007611882	0.469392433075777	5	Cor0046660.1,Cor0079900.1,Cor0147500.1,Cor0195830.1,Cor0196170.1	Cor0046660.1,Cor0079900.1,Cor0147500.1,Cor0195830.1,Cor0196170.1
GO:0048029	monosaccharide binding	molecular_function	5/905	41/15074	2.03126263306832	0.0971586007611882	0.469392433075777	5	Cor0151540.1,Cor0152910.1,Cor0161100.1,Cor0190150.1,Cor0199840.1	Cor0151540.1,Cor0152910.1,Cor0161100.1,Cor0190150.1,Cor0199840.1
GO:0003872	6-phosphofructokinase activity	molecular_function	2/905	9/15074	3.70141190914672	0.097893719531723	0.469392433075777	2	Cor0051140.1,Cor0160950.1	Cor0051140.1,Cor0160950.1
GO:0004311	farnesyltranstransferase activity	molecular_function	2/905	9/15074	3.70141190914672	0.097893719531723	0.469392433075777	2	Cor0054050.1,Cor0099440.1	Cor0054050.1,Cor0099440.1
GO:0004805	trehalose-phosphatase activity	molecular_function	2/905	9/15074	3.70141190914672	0.097893719531723	0.469392433075777	2	Cor0166270.1,Cor0201990.1	Cor0166270.1,Cor0201990.1
GO:0006572	tyrosine catabolic process	biological_process	2/905	9/15074	3.70141190914672	0.097893719531723	0.469392433075777	2	Cor0108830.1,Cor0222230.1	Cor0108830.1,Cor0222230.1
GO:0010227	floral organ abscission	biological_process	2/905	9/15074	3.70141190914672	0.097893719531723	0.469392433075777	2	Cor0051200.1,Cor0140020.1	Cor0051200.1,Cor0140020.1
GO:0016045	detection of bacterium	biological_process	2/905	9/15074	3.70141190914672	0.097893719531723	0.469392433075777	2	Cor0176320.1,Cor0176330.1	Cor0176320.1,Cor0176330.1
GO:0019509	L-methionine salvage from methylthioadenosine	biological_process	2/905	9/15074	3.70141190914672	0.097893719531723	0.469392433075777	2	Cor0180890.1,Cor0220500.1	Cor0180890.1,Cor0220500.1
GO:0045261	proton-transporting ATP synthase complex, catalytic core F(1)	cellular_component	2/905	9/15074	3.70141190914672	0.097893719531723	0.469392433075777	2	Cor0127220.1,Cor0212500.1	Cor0127220.1,Cor0212500.1
GO:0046244	salicylic acid catabolic process	biological_process	2/905	9/15074	3.70141190914672	0.097893719531723	0.469392433075777	2	Cor0037080.1,Cor0046390.1	Cor0037080.1,Cor0046390.1
GO:0046620	regulation of organ growth	biological_process	2/905	9/15074	3.70141190914672	0.097893719531723	0.469392433075777	2	Cor0015850.1,Cor0088820.1	Cor0015850.1,Cor0088820.1
GO:0071731	response to nitric oxide	biological_process	2/905	9/15074	3.70141190914672	0.097893719531723	0.469392433075777	2	Cor0180890.1,Cor0190150.1	Cor0180890.1,Cor0190150.1
GO:0080036	regulation of cytokinin-activated signaling pathway	biological_process	2/905	9/15074	3.70141190914672	0.097893719531723	0.469392433075777	2	Cor0182970.1,Cor0204160.1	Cor0182970.1,Cor0204160.1
GO:0098543	detection of other organism	biological_process	2/905	9/15074	3.70141190914672	0.097893719531723	0.469392433075777	2	Cor0176320.1,Cor0176330.1	Cor0176320.1,Cor0176330.1
GO:0140103	catalytic activity, acting on a glycoprotein	molecular_function	2/905	9/15074	3.70141190914672	0.097893719531723	0.469392433075777	2	Cor0016020.1,Cor0191750.1	Cor0016020.1,Cor0191750.1
GO:0010087	phloem or xylem histogenesis	biological_process	7/905	66/15074	1.76658295663821	0.0998295838946295	0.469392433075777	7	Cor0007900.1,Cor0021380.1,Cor0051420.1,Cor0052150.1,Cor0141030.1,Cor0173070.1,Cor0200210.1	Cor0007900.1,Cor0021380.1,Cor0051420.1,Cor0052150.1,Cor0141030.1,Cor0173070.1,Cor0200210.1
GO:0044275	cellular carbohydrate catabolic process	biological_process	7/905	66/15074	1.76658295663821	0.0998295838946295	0.469392433075777	7	Cor0011940.1,Cor0016020.1,Cor0041240.1,Cor0082360.1,Cor0130710.1,Cor0153770.1,Cor0191750.1	Cor0011940.1,Cor0016020.1,Cor0041240.1,Cor0082360.1,Cor0130710.1,Cor0153770.1,Cor0191750.1
GO:0005215	transporter activity	molecular_function	78/905	1126/15074	1.15381490240719	0.100070912877938	0.469392433075777	78	Cor0000180.1,Cor0000540.1,Cor0002720.1,Cor0004540.1,Cor0007520.1,Cor0009050.1,Cor0011830.1,Cor0015050.1,Cor0015630.1,Cor0015640.1,Cor0016600.1,Cor0021280.1,Cor0026090.1,Cor0029580.1,Cor0030730.1,Cor0031770.1,Cor0032950.1,Cor0033120.1,Cor0039840.1,Cor0045100.1,Cor0047130.1,Cor0073820.1,Cor0089970.1,Cor0093040.1,Cor0093930.1,Cor0094770.1,Cor0097270.1,Cor0097280.1,Cor0100280.1,Cor0101170.1,Cor010314…	Cor0000180.1,Cor0000540.1,Cor0002720.1,Cor0004540.1,Cor0007520.1,Cor0009050.1,Cor0011830.1,Cor0015050.1,Cor0015630.1,Cor0015640.1,Cor0016600.1,Cor0021280.1,Cor0026090.1,Cor0029580.1,Cor0030730.1,Cor0031770.1,Cor0032950.1,Cor0033120.1,Cor0039840.1,Cor0045100.1,Cor0047130.1,Cor0073820.1,Cor0089970.1,Cor0093040.1,Cor0093930.1,Cor0094770.1,Cor0097270.1,Cor0097280.1,Cor0100280.1,Cor0101170.1,Cor010314…
GO:0050662	coenzyme binding	molecular_function	32/905	421/15074	1.26604112806919	0.100450828725661	0.469392433075777	32	Cor0000350.1,Cor0005880.1,Cor0009020.1,Cor0017460.1,Cor0024850.1,Cor0027370.1,Cor0045090.1,Cor0068740.1,Cor0094060.1,Cor0100650.1,Cor0108830.1,Cor0113100.1,Cor0113860.1,Cor0124930.1,Cor0127110.1,Cor0142390.1,Cor0151540.1,Cor0153210.1,Cor0153830.1,Cor0161100.1,Cor0166300.1,Cor0166460.1,Cor0175210.1,Cor0177780.1,Cor0180710.1,Cor0181900.1,Cor0185250.1,Cor0189240.1,Cor0190150.1,Cor0200670.1,Cor021445…	Cor0000350.1,Cor0005880.1,Cor0009020.1,Cor0017460.1,Cor0024850.1,Cor0027370.1,Cor0045090.1,Cor0068740.1,Cor0094060.1,Cor0100650.1,Cor0108830.1,Cor0113100.1,Cor0113860.1,Cor0124930.1,Cor0127110.1,Cor0142390.1,Cor0151540.1,Cor0153210.1,Cor0153830.1,Cor0161100.1,Cor0166300.1,Cor0166460.1,Cor0175210.1,Cor0177780.1,Cor0180710.1,Cor0181900.1,Cor0185250.1,Cor0189240.1,Cor0190150.1,Cor0200670.1,Cor021445…
GO:0006164	purine nucleotide biosynthetic process	biological_process	8/905	79/15074	1.68671935100357	0.100806111846244	0.469392433075777	8	Cor0050450.1,Cor0063440.1,Cor0094770.1,Cor0115780.1,Cor0120440.1,Cor0127220.1,Cor0130170.1,Cor0212500.1	Cor0050450.1,Cor0063440.1,Cor0094770.1,Cor0115780.1,Cor0120440.1,Cor0127220.1,Cor0130170.1,Cor0212500.1
GO:0009152	purine ribonucleotide biosynthetic process	biological_process	8/905	79/15074	1.68671935100357	0.100806111846244	0.469392433075777	8	Cor0050450.1,Cor0063440.1,Cor0094770.1,Cor0115780.1,Cor0120440.1,Cor0127220.1,Cor0130170.1,Cor0212500.1	Cor0050450.1,Cor0063440.1,Cor0094770.1,Cor0115780.1,Cor0120440.1,Cor0127220.1,Cor0130170.1,Cor0212500.1
GO:0010104	regulation of ethylene-activated signaling pathway	biological_process	3/905	19/15074	2.6299505670253	0.102097128391314	0.469392433075777	3	Cor0041740.1,Cor0153600.1,Cor0179730.1	Cor0041740.1,Cor0153600.1,Cor0179730.1
GO:0010483	pollen tube reception	biological_process	3/905	19/15074	2.6299505670253	0.102097128391314	0.469392433075777	3	Cor0054850.1,Cor0054870.1,Cor0055250.1	Cor0054850.1,Cor0054870.1,Cor0055250.1
GO:0070297	regulation of phosphorelay signal transduction system	biological_process	3/905	19/15074	2.6299505670253	0.102097128391314	0.469392433075777	3	Cor0041740.1,Cor0153600.1,Cor0179730.1	Cor0041740.1,Cor0153600.1,Cor0179730.1
GO:1903959	regulation of anion transmembrane transport	biological_process	3/905	19/15074	2.6299505670253	0.102097128391314	0.469392433075777	3	Cor0005130.1,Cor0176320.1,Cor0176330.1	Cor0005130.1,Cor0176320.1,Cor0176330.1
GO:0009853	photorespiration	biological_process	5/905	42/15074	1.98289923704288	0.105143466777927	0.469392433075777	5	Cor0059940.1,Cor0113100.1,Cor0122490.1,Cor0127970.1,Cor0218260.1	Cor0059940.1,Cor0113100.1,Cor0122490.1,Cor0127970.1,Cor0218260.1
GO:0010119	regulation of stomatal movement	biological_process	7/905	67/15074	1.74021604683764	0.106042752229864	0.469392433075777	7	Cor0002720.1,Cor0003420.1,Cor0005130.1,Cor0011830.1,Cor0103510.1,Cor0124810.1,Cor0208210.1	Cor0002720.1,Cor0003420.1,Cor0005130.1,Cor0011830.1,Cor0103510.1,Cor0124810.1,Cor0208210.1
GO:0044242	cellular lipid catabolic process	biological_process	7/905	67/15074	1.74021604683764	0.106042752229864	0.469392433075777	7	Cor0041670.1,Cor0059680.1,Cor0064230.1,Cor0078640.1,Cor0145640.1,Cor0166300.1,Cor0183990.1	Cor0041670.1,Cor0059680.1,Cor0064230.1,Cor0078640.1,Cor0145640.1,Cor0166300.1,Cor0183990.1
GO:0003824	catalytic activity	molecular_function	499/905	8002/15074	1.03868038515233	0.106981892371764	0.469392433075777	499	Cor0000350.1,Cor0000520.1,Cor0000770.1,Cor0001020.1,Cor0001080.1,Cor0001270.1,Cor0002520.1,Cor0002740.1,Cor0003420.1,Cor0003600.1,Cor0004290.1,Cor0004570.1,Cor0004900.1,Cor0005130.1,Cor0005320.1,Cor0005360.1,Cor0005460.1,Cor0005880.1,Cor0005940.1,Cor0005980.1,Cor0006760.1,Cor0007500.1,Cor0008970.1,Cor0009000.1,Cor0009020.1,Cor0009190.1,Cor0009240.1,Cor0009690.1,Cor0009720.1,Cor0010510.1,Cor001081…	Cor0000350.1,Cor0000520.1,Cor0000770.1,Cor0001020.1,Cor0001080.1,Cor0001270.1,Cor0002520.1,Cor0002740.1,Cor0003420.1,Cor0003600.1,Cor0004290.1,Cor0004570.1,Cor0004900.1,Cor0005130.1,Cor0005320.1,Cor0005360.1,Cor0005460.1,Cor0005880.1,Cor0005940.1,Cor0005980.1,Cor0006760.1,Cor0007500.1,Cor0008970.1,Cor0009000.1,Cor0009020.1,Cor0009190.1,Cor0009240.1,Cor0009690.1,Cor0009720.1,Cor0010510.1,Cor001081…
GO:0000976	transcription regulatory region sequence-specific DNA binding	molecular_function	15/905	176/15074	1.4195755901557	0.108210189193088	0.469392433075777	15	Cor0008050.1,Cor0008130.1,Cor0008200.1,Cor0024710.1,Cor0039920.1,Cor0064380.1,Cor0083540.1,Cor0126900.1,Cor0143000.1,Cor0180060.1,Cor0186980.1,Cor0196170.1,Cor0199050.1,Cor0216530.1,Cor0221950.1	Cor0008050.1,Cor0008130.1,Cor0008200.1,Cor0024710.1,Cor0039920.1,Cor0064380.1,Cor0083540.1,Cor0126900.1,Cor0143000.1,Cor0180060.1,Cor0186980.1,Cor0196170.1,Cor0199050.1,Cor0216530.1,Cor0221950.1
GO:0043531	ADP binding	molecular_function	14/905	162/15074	1.43943796466817	0.108405174171287	0.469392433075777	14	Cor0051300.1,Cor0073380.1,Cor0073460.1,Cor0073900.1,Cor0073920.1,Cor0083300.1,Cor0095790.1,Cor0095800.1,Cor0102650.1,Cor0102760.1,Cor0102770.1,Cor0104910.1,Cor0176290.1,Cor0205040.1	Cor0051300.1,Cor0073380.1,Cor0073460.1,Cor0073900.1,Cor0073920.1,Cor0083300.1,Cor0095790.1,Cor0095800.1,Cor0102650.1,Cor0102760.1,Cor0102770.1,Cor0104910.1,Cor0176290.1,Cor0205040.1
GO:0015075	ion transmembrane transporter activity	molecular_function	45/905	622/15074	1.20504165852445	0.110580025921428	0.469392433075777	45	Cor0004540.1,Cor0011830.1,Cor0015630.1,Cor0015640.1,Cor0016600.1,Cor0021280.1,Cor0026090.1,Cor0029580.1,Cor0039840.1,Cor0045100.1,Cor0047130.1,Cor0073820.1,Cor0093040.1,Cor0093930.1,Cor0094770.1,Cor0101170.1,Cor0103140.1,Cor0109220.1,Cor0116840.1,Cor0120430.1,Cor0120440.1,Cor0124810.1,Cor0127220.1,Cor0136260.1,Cor0145000.1,Cor0149630.1,Cor0149890.1,Cor0155160.1,Cor0159140.1,Cor0159170.1,Cor016484…	Cor0004540.1,Cor0011830.1,Cor0015630.1,Cor0015640.1,Cor0016600.1,Cor0021280.1,Cor0026090.1,Cor0029580.1,Cor0039840.1,Cor0045100.1,Cor0047130.1,Cor0073820.1,Cor0093040.1,Cor0093930.1,Cor0094770.1,Cor0101170.1,Cor0103140.1,Cor0109220.1,Cor0116840.1,Cor0120430.1,Cor0120440.1,Cor0124810.1,Cor0127220.1,Cor0136260.1,Cor0145000.1,Cor0149630.1,Cor0149890.1,Cor0155160.1,Cor0159140.1,Cor0159170.1,Cor016484…
GO:0010150	leaf senescence	biological_process	9/905	94/15074	1.59475725872811	0.110897441144102	0.469392433075777	9	Cor0002720.1,Cor0007900.1,Cor0030730.1,Cor0046390.1,Cor0105400.1,Cor0113860.1,Cor0171210.1,Cor0171230.1,Cor0193090.1	Cor0002720.1,Cor0007900.1,Cor0030730.1,Cor0046390.1,Cor0105400.1,Cor0113860.1,Cor0171210.1,Cor0171230.1,Cor0193090.1
GO:0005516	calmodulin binding	molecular_function	21/905	263/15074	1.32997500157553	0.111504724721147	0.469392433075777	21	Cor0001270.1,Cor0028680.1,Cor0029560.1,Cor0062340.1,Cor0063620.1,Cor0073820.1,Cor0078260.1,Cor0086610.1,Cor0098380.1,Cor0108450.1,Cor0108470.1,Cor0108480.1,Cor0133930.1,Cor0158760.1,Cor0178950.1,Cor0178960.1,Cor0208940.1,Cor0208960.1,Cor0208990.1,Cor0209020.1,Cor0209030.1	Cor0001270.1,Cor0028680.1,Cor0029560.1,Cor0062340.1,Cor0063620.1,Cor0073820.1,Cor0078260.1,Cor0086610.1,Cor0098380.1,Cor0108450.1,Cor0108470.1,Cor0108480.1,Cor0133930.1,Cor0158760.1,Cor0178950.1,Cor0178960.1,Cor0208940.1,Cor0208960.1,Cor0208990.1,Cor0209020.1,Cor0209030.1
GO:0004675	transmembrane receptor protein serine/threonine kinase activity	molecular_function	12/905	135/15074	1.48056476365869	0.11190816604328	0.469392433075777	12	Cor0025410.1,Cor0056070.1,Cor0078200.1,Cor0090340.1,Cor0099420.1,Cor0104070.1,Cor0107870.1,Cor0175330.1,Cor0176320.1,Cor0176330.1,Cor0179410.1,Cor0181990.1	Cor0025410.1,Cor0056070.1,Cor0078200.1,Cor0090340.1,Cor0099420.1,Cor0104070.1,Cor0107870.1,Cor0175330.1,Cor0176320.1,Cor0176330.1,Cor0179410.1,Cor0181990.1
GO:0008422	beta-glucosidase activity	molecular_function	8/905	81/15074	1.64507195962076	0.112297186885012	0.469392433075777	8	Cor0003600.1,Cor0079760.1,Cor0090060.1,Cor0106860.1,Cor0106870.1,Cor0130460.1,Cor0139710.1,Cor0166370.1	Cor0003600.1,Cor0079760.1,Cor0090060.1,Cor0106860.1,Cor0106870.1,Cor0130460.1,Cor0139710.1,Cor0166370.1
GO:0003743	translation initiation factor activity	molecular_function	7/905	68/15074	1.71462463438414	0.112458694371502	0.469392433075777	7	Cor0052820.1,Cor0060770.1,Cor0095260.1,Cor0112530.1,Cor0142090.1,Cor0198080.1,Cor0221940.1	Cor0052820.1,Cor0060770.1,Cor0095260.1,Cor0112530.1,Cor0142090.1,Cor0198080.1,Cor0221940.1
GO:0006754	ATP biosynthetic process	biological_process	4/905	31/15074	2.14920691498842	0.112505292324241	0.469392433075777	4	Cor0094770.1,Cor0120440.1,Cor0127220.1,Cor0212500.1	Cor0094770.1,Cor0120440.1,Cor0127220.1,Cor0212500.1
GO:0030004	cellular monovalent inorganic cation homeostasis	biological_process	4/905	31/15074	2.14920691498842	0.112505292324241	0.469392433075777	4	Cor0093040.1,Cor0112320.1,Cor0124810.1,Cor0208210.1	Cor0093040.1,Cor0112320.1,Cor0124810.1,Cor0208210.1
GO:0042128	nitrate assimilation	biological_process	4/905	31/15074	2.14920691498842	0.112505292324241	0.469392433075777	4	Cor0011830.1,Cor0127390.1,Cor0145100.1,Cor0164180.1	Cor0011830.1,Cor0127390.1,Cor0145100.1,Cor0164180.1
GO:0046351	disaccharide biosynthetic process	biological_process	4/905	31/15074	2.14920691498842	0.112505292324241	0.469392433075777	4	Cor0041240.1,Cor0105400.1,Cor0166270.1,Cor0201990.1	Cor0041240.1,Cor0105400.1,Cor0166270.1,Cor0201990.1
GO:0009144	purine nucleoside triphosphate metabolic process	biological_process	5/905	43/15074	1.9367853012977	0.113440449556711	0.469392433075777	5	Cor0094770.1,Cor0115780.1,Cor0120440.1,Cor0127220.1,Cor0212500.1	Cor0094770.1,Cor0115780.1,Cor0120440.1,Cor0127220.1,Cor0212500.1
GO:0006098	pentose-phosphate shunt	biological_process	3/905	20/15074	2.49845303867403	0.115009419755116	0.469392433075777	3	Cor0007500.1,Cor0054280.1,Cor0067480.1	Cor0007500.1,Cor0054280.1,Cor0067480.1
GO:0009082	branched-chain amino acid biosynthetic process	biological_process	3/905	20/15074	2.49845303867403	0.115009419755116	0.469392433075777	3	Cor0031750.1,Cor0063840.1,Cor0127110.1	Cor0031750.1,Cor0063840.1,Cor0127110.1
GO:0009696	salicylic acid metabolic process	biological_process	3/905	20/15074	2.49845303867403	0.115009419755116	0.469392433075777	3	Cor0037080.1,Cor0039920.1,Cor0046390.1	Cor0037080.1,Cor0039920.1,Cor0046390.1
GO:0042644	chloroplast nucleoid	cellular_component	3/905	20/15074	2.49845303867403	0.115009419755116	0.469392433075777	3	Cor0106060.1,Cor0161590.1,Cor0214500.1	Cor0106060.1,Cor0161590.1,Cor0214500.1
GO:0044426	cell wall part	cellular_component	3/905	20/15074	2.49845303867403	0.115009419755116	0.469392433075777	3	Cor0054850.1,Cor0054870.1,Cor0055250.1	Cor0054850.1,Cor0054870.1,Cor0055250.1
GO:0044462	external encapsulating structure part	cellular_component	3/905	20/15074	2.49845303867403	0.115009419755116	0.469392433075777	3	Cor0054850.1,Cor0054870.1,Cor0055250.1	Cor0054850.1,Cor0054870.1,Cor0055250.1
GO:0051156	glucose 6-phosphate metabolic process	biological_process	3/905	20/15074	2.49845303867403	0.115009419755116	0.469392433075777	3	Cor0007500.1,Cor0054280.1,Cor0067480.1	Cor0007500.1,Cor0054280.1,Cor0067480.1
GO:1900376	regulation of secondary metabolite biosynthetic process	biological_process	3/905	20/15074	2.49845303867403	0.115009419755116	0.469392433075777	3	Cor0021380.1,Cor0179860.1,Cor0186980.1	Cor0021380.1,Cor0179860.1,Cor0186980.1
GO:0032501	multicellular organismal process	biological_process	146/905	2217/15074	1.09690014628299	0.115830198987804	0.469392433075777	146	Cor0002040.1,Cor0002720.1,Cor0003540.1,Cor0005130.1,Cor0005880.1,Cor0006760.1,Cor0007900.1,Cor0008130.1,Cor0008160.1,Cor0008200.1,Cor0009000.1,Cor0009620.1,Cor0010670.1,Cor0015850.1,Cor0016020.1,Cor0016660.1,Cor0017540.1,Cor0021520.1,Cor0022500.1,Cor0022990.1,Cor0023420.1,Cor0024570.1,Cor0024710.1,Cor0025180.1,Cor0028680.1,Cor0030730.1,Cor0031950.1,Cor0033770.1,Cor0035280.1,Cor0036690.1,Cor003918…	Cor0002040.1,Cor0002720.1,Cor0003540.1,Cor0005130.1,Cor0005880.1,Cor0006760.1,Cor0007900.1,Cor0008130.1,Cor0008160.1,Cor0008200.1,Cor0009000.1,Cor0009620.1,Cor0010670.1,Cor0015850.1,Cor0016020.1,Cor0016660.1,Cor0017540.1,Cor0021520.1,Cor0022500.1,Cor0022990.1,Cor0023420.1,Cor0024570.1,Cor0024710.1,Cor0025180.1,Cor0028680.1,Cor0030730.1,Cor0031950.1,Cor0033770.1,Cor0035280.1,Cor0036690.1,Cor003918…
GO:0000099	sulfur amino acid transmembrane transporter activity	molecular_function	1/905	2/15074	8.32817679558011	0.116473584690898	0.469392433075777	1	Cor0149630.1	Cor0149630.1
GO:0000101	sulfur amino acid transport	biological_process	1/905	2/15074	8.32817679558011	0.116473584690898	0.469392433075777	1	Cor0149630.1	Cor0149630.1
GO:0000311	plastid large ribosomal subunit	cellular_component	1/905	2/15074	8.32817679558011	0.116473584690898	0.469392433075777	1	Cor0123640.1	Cor0123640.1
GO:0000389	mRNA 3'-splice site recognition	biological_process	1/905	2/15074	8.32817679558011	0.116473584690898	0.469392433075777	1	Cor0048660.1	Cor0048660.1
GO:0000495	box H/ACA snoRNA 3'-end processing	biological_process	1/905	2/15074	8.32817679558011	0.116473584690898	0.469392433075777	1	Cor0001080.1	Cor0001080.1
GO:0001906	cell killing	biological_process	1/905	2/15074	8.32817679558011	0.116473584690898	0.469392433075777	1	Cor0005940.1	Cor0005940.1
GO:0003985	acetyl-CoA C-acetyltransferase activity	molecular_function	1/905	2/15074	8.32817679558011	0.116473584690898	0.469392433075777	1	Cor0183990.1	Cor0183990.1
GO:0003987	acetate-CoA ligase activity	molecular_function	1/905	2/15074	8.32817679558011	0.116473584690898	0.469392433075777	1	Cor0128390.1	Cor0128390.1
GO:0004028	3-chloroallyl aldehyde dehydrogenase activity	molecular_function	1/905	2/15074	8.32817679558011	0.116473584690898	0.469392433075777	1	Cor0147860.1	Cor0147860.1
GO:0004097	catechol oxidase activity	molecular_function	1/905	2/15074	8.32817679558011	0.116473584690898	0.469392433075777	1	Cor0146030.1	Cor0146030.1
GO:0004573	mannosyl-oligosaccharide glucosidase activity	molecular_function	1/905	2/15074	8.32817679558011	0.116473584690898	0.469392433075777	1	Cor0009000.1	Cor0009000.1
GO:0004612	phosphoenolpyruvate carboxykinase (ATP) activity	molecular_function	1/905	2/15074	8.32817679558011	0.116473584690898	0.469392433075777	1	Cor0064100.1	Cor0064100.1
GO:0004719	protein-L-isoaspartate (D-aspartate) O-methyltransferase activity	molecular_function	1/905	2/15074	8.32817679558011	0.116473584690898	0.469392433075777	1	Cor0134560.1	Cor0134560.1
GO:0004779	sulfate adenylyltransferase activity	molecular_function	1/905	2/15074	8.32817679558011	0.116473584690898	0.469392433075777	1	Cor0181390.1	Cor0181390.1
GO:0004781	sulfate adenylyltransferase (ATP) activity	molecular_function	1/905	2/15074	8.32817679558011	0.116473584690898	0.469392433075777	1	Cor0181390.1	Cor0181390.1
GO:0004801	sedoheptulose-7-phosphate:D-glyceraldehyde-3-phosphate glyceronetransferase activity	molecular_function	1/905	2/15074	8.32817679558011	0.116473584690898	0.469392433075777	1	Cor0007500.1	Cor0007500.1
GO:0004802	transketolase activity	molecular_function	1/905	2/15074	8.32817679558011	0.116473584690898	0.469392433075777	1	Cor0143340.1	Cor0143340.1
GO:0004809	tRNA (guanine-N2-)-methyltransferase activity	molecular_function	1/905	2/15074	8.32817679558011	0.116473584690898	0.469392433075777	1	Cor0054660.1	Cor0054660.1
GO:0004853	uroporphyrinogen decarboxylase activity	molecular_function	1/905	2/15074	8.32817679558011	0.116473584690898	0.469392433075777	1	Cor0192750.1	Cor0192750.1
GO:0005344	oxygen carrier activity	molecular_function	1/905	2/15074	8.32817679558011	0.116473584690898	0.469392433075777	1	Cor0154450.1	Cor0154450.1
GO:0005366	myo-inositol:proton symporter activity	molecular_function	1/905	2/15074	8.32817679558011	0.116473584690898	0.469392433075777	1	Cor0166600.1	Cor0166600.1
GO:0006083	acetate metabolic process	biological_process	1/905	2/15074	8.32817679558011	0.116473584690898	0.469392433075777	1	Cor0128390.1	Cor0128390.1
GO:0006522	alanine metabolic process	biological_process	1/905	2/15074	8.32817679558011	0.116473584690898	0.469392433075777	1	Cor0189240.1	Cor0189240.1
GO:0006524	alanine catabolic process	biological_process	1/905	2/15074	8.32817679558011	0.116473584690898	0.469392433075777	1	Cor0189240.1	Cor0189240.1
GO:0006883	cellular sodium ion homeostasis	biological_process	1/905	2/15074	8.32817679558011	0.116473584690898	0.469392433075777	1	Cor0112320.1	Cor0112320.1
GO:0008107	galactoside 2-alpha-L-fucosyltransferase activity	molecular_function	1/905	2/15074	8.32817679558011	0.116473584690898	0.469392433075777	1	Cor0012740.1	Cor0012740.1
GO:0008967	phosphoglycolate phosphatase activity	molecular_function	1/905	2/15074	8.32817679558011	0.116473584690898	0.469392433075777	1	Cor0122490.1	Cor0122490.1
GO:0009078	pyruvate family amino acid metabolic process	biological_process	1/905	2/15074	8.32817679558011	0.116473584690898	0.469392433075777	1	Cor0189240.1	Cor0189240.1
GO:0009080	pyruvate family amino acid catabolic process	biological_process	1/905	2/15074	8.32817679558011	0.116473584690898	0.469392433075777	1	Cor0189240.1	Cor0189240.1
GO:0009346	citrate lyase complex	cellular_component	1/905	2/15074	8.32817679558011	0.116473584690898	0.469392433075777	1	Cor0063440.1	Cor0063440.1
GO:0009503	thylakoid light-harvesting complex	cellular_component	1/905	2/15074	8.32817679558011	0.116473584690898	0.469392433075777	1	Cor0147500.1	Cor0147500.1
GO:0009512	cytochrome b6f complex	cellular_component	1/905	2/15074	8.32817679558011	0.116473584690898	0.469392433075777	1	Cor0071420.1	Cor0071420.1
GO:0009517	PSII associated light-harvesting complex II	cellular_component	1/905	2/15074	8.32817679558011	0.116473584690898	0.469392433075777	1	Cor0147500.1	Cor0147500.1
GO:0009783	photosystem II antenna complex	cellular_component	1/905	2/15074	8.32817679558011	0.116473584690898	0.469392433075777	1	Cor0147500.1	Cor0147500.1
GO:0010110	regulation of photosynthesis, dark reaction	biological_process	1/905	2/15074	8.32817679558011	0.116473584690898	0.469392433075777	1	Cor0101950.1	Cor0101950.1
GO:0010254	nectary development	biological_process	1/905	2/15074	8.32817679558011	0.116473584690898	0.469392433075777	1	Cor0140020.1	Cor0140020.1
GO:0010432	bract development	biological_process	1/905	2/15074	8.32817679558011	0.116473584690898	0.469392433075777	1	Cor0140020.1	Cor0140020.1
GO:0010433	bract morphogenesis	biological_process	1/905	2/15074	8.32817679558011	0.116473584690898	0.469392433075777	1	Cor0140020.1	Cor0140020.1
GO:0010434	bract formation	biological_process	1/905	2/15074	8.32817679558011	0.116473584690898	0.469392433075777	1	Cor0140020.1	Cor0140020.1
GO:0010770	positive regulation of cell morphogenesis involved in differentiation	biological_process	1/905	2/15074	8.32817679558011	0.116473584690898	0.469392433075777	1	Cor0035280.1	Cor0035280.1
GO:0015184	L-cystine transmembrane transporter activity	molecular_function	1/905	2/15074	8.32817679558011	0.116473584690898	0.469392433075777	1	Cor0149630.1	Cor0149630.1
GO:0015690	aluminum cation transport	biological_process	1/905	2/15074	8.32817679558011	0.116473584690898	0.469392433075777	1	Cor0179860.1	Cor0179860.1
GO:0015791	polyol transport	biological_process	1/905	2/15074	8.32817679558011	0.116473584690898	0.469392433075777	1	Cor0166600.1	Cor0166600.1
GO:0015798	myo-inositol transport	biological_process	1/905	2/15074	8.32817679558011	0.116473584690898	0.469392433075777	1	Cor0166600.1	Cor0166600.1
GO:0015811	L-cystine transport	biological_process	1/905	2/15074	8.32817679558011	0.116473584690898	0.469392433075777	1	Cor0149630.1	Cor0149630.1
GO:0015880	coenzyme A transport	biological_process	1/905	2/15074	8.32817679558011	0.116473584690898	0.469392433075777	1	Cor0190220.1	Cor0190220.1
GO:0016145	S-glycoside catabolic process	biological_process	1/905	2/15074	8.32817679558011	0.116473584690898	0.469392433075777	1	Cor0047130.1	Cor0047130.1
GO:0016453	C-acetyltransferase activity	molecular_function	1/905	2/15074	8.32817679558011	0.116473584690898	0.469392433075777	1	Cor0183990.1	Cor0183990.1
GO:0016767	geranylgeranyl-diphosphate geranylgeranyltransferase activity	molecular_function	1/905	2/15074	8.32817679558011	0.116473584690898	0.469392433075777	1	Cor0054050.1	Cor0054050.1
GO:0017017	MAP kinase tyrosine/serine/threonine phosphatase activity	molecular_function	1/905	2/15074	8.32817679558011	0.116473584690898	0.469392433075777	1	Cor0009720.1	Cor0009720.1
GO:0017096	acetylserotonin O-methyltransferase activity	molecular_function	1/905	2/15074	8.32817679558011	0.116473584690898	0.469392433075777	1	Cor0046320.1	Cor0046320.1
GO:0017126	nucleologenesis	biological_process	1/905	2/15074	8.32817679558011	0.116473584690898	0.469392433075777	1	Cor0023420.1	Cor0023420.1
GO:0019012	virion	cellular_component	1/905	2/15074	8.32817679558011	0.116473584690898	0.469392433075777	1	Cor0219890.1	Cor0219890.1
GO:0019028	viral capsid	cellular_component	1/905	2/15074	8.32817679558011	0.116473584690898	0.469392433075777	1	Cor0219890.1	Cor0219890.1
GO:0019158	mannokinase activity	molecular_function	1/905	2/15074	8.32817679558011	0.116473584690898	0.469392433075777	1	Cor0152910.1	Cor0152910.1
GO:0019478	D-amino acid catabolic process	biological_process	1/905	2/15074	8.32817679558011	0.116473584690898	0.469392433075777	1	Cor0013830.1	Cor0013830.1
GO:0019499	cyanide metabolic process	biological_process	1/905	2/15074	8.32817679558011	0.116473584690898	0.469392433075777	1	Cor0062290.1	Cor0062290.1
GO:0019605	butyrate metabolic process	biological_process	1/905	2/15074	8.32817679558011	0.116473584690898	0.469392433075777	1	Cor0128390.1	Cor0128390.1
GO:0019759	glycosinolate catabolic process	biological_process	1/905	2/15074	8.32817679558011	0.116473584690898	0.469392433075777	1	Cor0047130.1	Cor0047130.1
GO:0019762	glucosinolate catabolic process	biological_process	1/905	2/15074	8.32817679558011	0.116473584690898	0.469392433075777	1	Cor0047130.1	Cor0047130.1
GO:0019825	oxygen binding	molecular_function	1/905	2/15074	8.32817679558011	0.116473584690898	0.469392433075777	1	Cor0154450.1	Cor0154450.1
GO:0030076	light-harvesting complex	cellular_component	1/905	2/15074	8.32817679558011	0.116473584690898	0.469392433075777	1	Cor0147500.1	Cor0147500.1
GO:0030519	snoRNP binding	molecular_function	1/905	2/15074	8.32817679558011	0.116473584690898	0.469392433075777	1	Cor0192840.1	Cor0192840.1
GO:0030744	luteolin O-methyltransferase activity	molecular_function	1/905	2/15074	8.32817679558011	0.116473584690898	0.469392433075777	1	Cor0046320.1	Cor0046320.1
GO:0030755	quercetin 3-O-methyltransferase activity	molecular_function	1/905	2/15074	8.32817679558011	0.116473584690898	0.469392433075777	1	Cor0046320.1	Cor0046320.1
GO:0031082	BLOC complex	cellular_component	1/905	2/15074	8.32817679558011	0.116473584690898	0.469392433075777	1	Cor0009620.1	Cor0009620.1
GO:0031083	BLOC-1 complex	cellular_component	1/905	2/15074	8.32817679558011	0.116473584690898	0.469392433075777	1	Cor0009620.1	Cor0009620.1
GO:0031117	positive regulation of microtubule depolymerization	biological_process	1/905	2/15074	8.32817679558011	0.116473584690898	0.469392433075777	1	Cor0035280.1	Cor0035280.1
GO:0031127	alpha-(1,2)-fucosyltransferase activity	molecular_function	1/905	2/15074	8.32817679558011	0.116473584690898	0.469392433075777	1	Cor0012740.1	Cor0012740.1
GO:0031640	killing of cells of other organism	biological_process	1/905	2/15074	8.32817679558011	0.116473584690898	0.469392433075777	1	Cor0005940.1	Cor0005940.1
GO:0031848	protection from non-homologous end joining at telomere	biological_process	1/905	2/15074	8.32817679558011	0.116473584690898	0.469392433075777	1	Cor0215520.1	Cor0215520.1
GO:0033186	CAF-1 complex	cellular_component	1/905	2/15074	8.32817679558011	0.116473584690898	0.469392433075777	1	Cor0033770.1	Cor0033770.1
GO:0033553	rDNA heterochromatin	cellular_component	1/905	2/15074	8.32817679558011	0.116473584690898	0.469392433075777	1	Cor0149170.1	Cor0149170.1
GO:0033643	host cell part	cellular_component	1/905	2/15074	8.32817679558011	0.116473584690898	0.469392433075777	1	Cor0219890.1	Cor0219890.1
GO:0033646	host intracellular part	cellular_component	1/905	2/15074	8.32817679558011	0.116473584690898	0.469392433075777	1	Cor0219890.1	Cor0219890.1
GO:0033759	flavone synthase activity	molecular_function	1/905	2/15074	8.32817679558011	0.116473584690898	0.469392433075777	1	Cor0037080.1	Cor0037080.1
GO:0033897	ribonuclease T2 activity	molecular_function	1/905	2/15074	8.32817679558011	0.116473584690898	0.469392433075777	1	Cor0012460.1	Cor0012460.1
GO:0034059	response to anoxia	biological_process	1/905	2/15074	8.32817679558011	0.116473584690898	0.469392433075777	1	Cor0101950.1	Cor0101950.1
GO:0034757	negative regulation of iron ion transport	biological_process	1/905	2/15074	8.32817679558011	0.116473584690898	0.469392433075777	1	Cor0200210.1	Cor0200210.1
GO:0034964	box H/ACA snoRNA processing	biological_process	1/905	2/15074	8.32817679558011	0.116473584690898	0.469392433075777	1	Cor0001080.1	Cor0001080.1
GO:0035349	coenzyme A transmembrane transport	biological_process	1/905	2/15074	8.32817679558011	0.116473584690898	0.469392433075777	1	Cor0190220.1	Cor0190220.1
GO:0035871	protein K11-linked deubiquitination	biological_process	1/905	2/15074	8.32817679558011	0.116473584690898	0.469392433075777	1	Cor0183020.1	Cor0183020.1
GO:0042719	mitochondrial intermembrane space protein transporter complex	cellular_component	1/905	2/15074	8.32817679558011	0.116473584690898	0.469392433075777	1	Cor0189790.1	Cor0189790.1
GO:0042721	TIM22 mitochondrial import inner membrane insertion complex	cellular_component	1/905	2/15074	8.32817679558011	0.116473584690898	0.469392433075777	1	Cor0189790.1	Cor0189790.1
GO:0042814	monopolar cell growth	biological_process	1/905	2/15074	8.32817679558011	0.116473584690898	0.469392433075777	1	Cor0065270.1	Cor0065270.1
GO:0042851	L-alanine metabolic process	biological_process	1/905	2/15074	8.32817679558011	0.116473584690898	0.469392433075777	1	Cor0189240.1	Cor0189240.1
GO:0042853	L-alanine catabolic process	biological_process	1/905	2/15074	8.32817679558011	0.116473584690898	0.469392433075777	1	Cor0189240.1	Cor0189240.1
GO:0043656	host intracellular region	cellular_component	1/905	2/15074	8.32817679558011	0.116473584690898	0.469392433075777	1	Cor0219890.1	Cor0219890.1
GO:0043692	monoterpene metabolic process	biological_process	1/905	2/15074	8.32817679558011	0.116473584690898	0.469392433075777	1	Cor0182520.1	Cor0182520.1
GO:0043693	monoterpene biosynthetic process	biological_process	1/905	2/15074	8.32817679558011	0.116473584690898	0.469392433075777	1	Cor0182520.1	Cor0182520.1
GO:0043813	phosphatidylinositol-3,5-bisphosphate 5-phosphatase activity	molecular_function	1/905	2/15074	8.32817679558011	0.116473584690898	0.469392433075777	1	Cor0071700.1	Cor0071700.1
GO:0044364	disruption of cells of other organism	biological_process	1/905	2/15074	8.32817679558011	0.116473584690898	0.469392433075777	1	Cor0005940.1	Cor0005940.1
GO:0044423	virion part	cellular_component	1/905	2/15074	8.32817679558011	0.116473584690898	0.469392433075777	1	Cor0219890.1	Cor0219890.1
GO:0045026	plasma membrane fusion	biological_process	1/905	2/15074	8.32817679558011	0.116473584690898	0.469392433075777	1	Cor0054280.1	Cor0054280.1
GO:0045254	pyruvate dehydrogenase complex	cellular_component	1/905	2/15074	8.32817679558011	0.116473584690898	0.469392433075777	1	Cor0112500.1	Cor0112500.1
GO:0045694	regulation of embryo sac egg cell differentiation	biological_process	1/905	2/15074	8.32817679558011	0.116473584690898	0.469392433075777	1	Cor0022500.1	Cor0022500.1
GO:0045943	positive regulation of transcription by RNA polymerase I	biological_process	1/905	2/15074	8.32817679558011	0.116473584690898	0.469392433075777	1	Cor0202890.1	Cor0202890.1
GO:0046176	aldonic acid catabolic process	biological_process	1/905	2/15074	8.32817679558011	0.116473584690898	0.469392433075777	1	Cor0130710.1	Cor0130710.1
GO:0046445	benzyl isoquinoline alkaloid metabolic process	biological_process	1/905	2/15074	8.32817679558011	0.116473584690898	0.469392433075777	1	Cor0037920.1	Cor0037920.1
GO:0046522	S-methyl-5-thioribose kinase activity	molecular_function	1/905	2/15074	8.32817679558011	0.116473584690898	0.469392433075777	1	Cor0180890.1	Cor0180890.1
GO:0046870	cadmium ion binding	molecular_function	1/905	2/15074	8.32817679558011	0.116473584690898	0.469392433075777	1	Cor0100440.1	Cor0100440.1
GO:0047746	chlorophyllase activity	molecular_function	1/905	2/15074	8.32817679558011	0.116473584690898	0.469392433075777	1	Cor0141020.1	Cor0141020.1
GO:0050770	regulation of axonogenesis	biological_process	1/905	2/15074	8.32817679558011	0.116473584690898	0.469392433075777	1	Cor0035280.1	Cor0035280.1
GO:0050772	positive regulation of axonogenesis	biological_process	1/905	2/15074	8.32817679558011	0.116473584690898	0.469392433075777	1	Cor0035280.1	Cor0035280.1
GO:0051410	detoxification of nitrogen compound	biological_process	1/905	2/15074	8.32817679558011	0.116473584690898	0.469392433075777	1	Cor0045090.1	Cor0045090.1
GO:0051499	D-aminoacyl-tRNA deacylase activity	molecular_function	1/905	2/15074	8.32817679558011	0.116473584690898	0.469392433075777	1	Cor0013830.1	Cor0013830.1
GO:0052638	indole-3-butyrate beta-glucosyltransferase activity	molecular_function	1/905	2/15074	8.32817679558011	0.116473584690898	0.469392433075777	1	Cor0189470.1	Cor0189470.1
GO:0060250	germ-line stem-cell niche homeostasis	biological_process	1/905	2/15074	8.32817679558011	0.116473584690898	0.469392433075777	1	Cor0204160.1	Cor0204160.1
GO:0061392	regulation of transcription from RNA polymerase II promoter in response to osmotic stress	biological_process	1/905	2/15074	8.32817679558011	0.116473584690898	0.469392433075777	1	Cor0004570.1	Cor0004570.1
GO:0061416	regulation of transcription from RNA polymerase II promoter in response to salt stress	biological_process	1/905	2/15074	8.32817679558011	0.116473584690898	0.469392433075777	1	Cor0004570.1	Cor0004570.1
GO:0061936	fusion of sperm to egg plasma membrane involved in double fertilization forming a zygote and endosperm	biological_process	1/905	2/15074	8.32817679558011	0.116473584690898	0.469392433075777	1	Cor0054280.1	Cor0054280.1
GO:0070524	11-beta-hydroxysteroid dehydrogenase (NADP+) activity	molecular_function	1/905	2/15074	8.32817679558011	0.116473584690898	0.469392433075777	1	Cor0126860.1	Cor0126860.1
GO:0071106	adenosine 3',5'-bisphosphate transmembrane transport	biological_process	1/905	2/15074	8.32817679558011	0.116473584690898	0.469392433075777	1	Cor0190220.1	Cor0190220.1
GO:0071588	hydrogen peroxide mediated signaling pathway	biological_process	1/905	2/15074	8.32817679558011	0.116473584690898	0.469392433075777	1	Cor0145410.1	Cor0145410.1
GO:0072321	chaperone-mediated protein transport	biological_process	1/905	2/15074	8.32817679558011	0.116473584690898	0.469392433075777	1	Cor0189790.1	Cor0189790.1
GO:0072512	trivalent inorganic cation transport	biological_process	1/905	2/15074	8.32817679558011	0.116473584690898	0.469392433075777	1	Cor0179860.1	Cor0179860.1
GO:0080006	internode patterning	biological_process	1/905	2/15074	8.32817679558011	0.116473584690898	0.469392433075777	1	Cor0045290.1	Cor0045290.1
GO:0080031	methyl salicylate esterase activity	molecular_function	1/905	2/15074	8.32817679558011	0.116473584690898	0.469392433075777	1	Cor0077000.1	Cor0077000.1
GO:0080152	regulation of reductive pentose-phosphate cycle	biological_process	1/905	2/15074	8.32817679558011	0.116473584690898	0.469392433075777	1	Cor0101950.1	Cor0101950.1
GO:0080153	negative regulation of reductive pentose-phosphate cycle	biological_process	1/905	2/15074	8.32817679558011	0.116473584690898	0.469392433075777	1	Cor0101950.1	Cor0101950.1
GO:0090344	negative regulation of cell aging	biological_process	1/905	2/15074	8.32817679558011	0.116473584690898	0.469392433075777	1	Cor0088400.1	Cor0088400.1
GO:0090440	abscisic acid transmembrane transporter activity	molecular_function	1/905	2/15074	8.32817679558011	0.116473584690898	0.469392433075777	1	Cor0011830.1	Cor0011830.1
GO:0090448	glucosinolate:proton symporter activity	molecular_function	1/905	2/15074	8.32817679558011	0.116473584690898	0.469392433075777	1	Cor0120430.1	Cor0120430.1
GO:0090449	phloem glucosinolate loading	biological_process	1/905	2/15074	8.32817679558011	0.116473584690898	0.469392433075777	1	Cor0120430.1	Cor0120430.1
GO:0090548	response to nitrate starvation	biological_process	1/905	2/15074	8.32817679558011	0.116473584690898	0.469392433075777	1	Cor0165650.1	Cor0165650.1
GO:0098572	stromal side of plastid thylakoid membrane	cellular_component	1/905	2/15074	8.32817679558011	0.116473584690898	0.469392433075777	1	Cor0161590.1	Cor0161590.1
GO:0102097	(22S)-22-hydroxy-5alpha-campestan-3-one C-23 hydroxylase activity	molecular_function	1/905	2/15074	8.32817679558011	0.116473584690898	0.469392433075777	1	Cor0065270.1	Cor0065270.1
GO:0102293	pheophytinase b activity	molecular_function	1/905	2/15074	8.32817679558011	0.116473584690898	0.469392433075777	1	Cor0141020.1	Cor0141020.1
GO:0102822	quercetin 3'-O-methyltransferase activity	molecular_function	1/905	2/15074	8.32817679558011	0.116473584690898	0.469392433075777	1	Cor0046320.1	Cor0046320.1
GO:1900378	positive regulation of secondary metabolite biosynthetic process	biological_process	1/905	2/15074	8.32817679558011	0.116473584690898	0.469392433075777	1	Cor0021380.1	Cor0021380.1
GO:1901010	(S)-reticuline metabolic process	biological_process	1/905	2/15074	8.32817679558011	0.116473584690898	0.469392433075777	1	Cor0037920.1	Cor0037920.1
GO:1901349	glucosinolate transport	biological_process	1/905	2/15074	8.32817679558011	0.116473584690898	0.469392433075777	1	Cor0120430.1	Cor0120430.1
GO:1901999	homogentisate metabolic process	biological_process	1/905	2/15074	8.32817679558011	0.116473584690898	0.469392433075777	1	Cor0222230.1	Cor0222230.1
GO:1902000	homogentisate catabolic process	biological_process	1/905	2/15074	8.32817679558011	0.116473584690898	0.469392433075777	1	Cor0222230.1	Cor0222230.1
GO:1902478	negative regulation of defense response to bacterium, incompatible interaction	biological_process	1/905	2/15074	8.32817679558011	0.116473584690898	0.469392433075777	1	Cor0159980.1	Cor0159980.1
GO:1903828	negative regulation of cellular protein localization	biological_process	1/905	2/15074	8.32817679558011	0.116473584690898	0.469392433075777	1	Cor0040940.1	Cor0040940.1
GO:1990167	protein K27-linked deubiquitination	biological_process	1/905	2/15074	8.32817679558011	0.116473584690898	0.469392433075777	1	Cor0183020.1	Cor0183020.1
GO:1990559	mitochondrial coenzyme A transmembrane transport	biological_process	1/905	2/15074	8.32817679558011	0.116473584690898	0.469392433075777	1	Cor0190220.1	Cor0190220.1
GO:2000009	negative regulation of protein localization to cell surface	biological_process	1/905	2/15074	8.32817679558011	0.116473584690898	0.469392433075777	1	Cor0040940.1	Cor0040940.1
GO:0005496	steroid binding	molecular_function	2/905	10/15074	3.33127071823204	0.117660065460441	0.470510394219843	2	Cor0155530.1,Cor0214390.1	Cor0155530.1,Cor0214390.1
GO:0008443	phosphofructokinase activity	molecular_function	2/905	10/15074	3.33127071823204	0.117660065460441	0.470510394219843	2	Cor0051140.1,Cor0160950.1	Cor0051140.1,Cor0160950.1
GO:0030976	thiamine pyrophosphate binding	molecular_function	2/905	10/15074	3.33127071823204	0.117660065460441	0.470510394219843	2	Cor0024850.1,Cor0127110.1	Cor0024850.1,Cor0127110.1
GO:0031519	PcG protein complex	cellular_component	2/905	10/15074	3.33127071823204	0.117660065460441	0.470510394219843	2	Cor0108940.1,Cor0127960.1	Cor0108940.1,Cor0127960.1
GO:0032153	cell division site	cellular_component	2/905	10/15074	3.33127071823204	0.117660065460441	0.470510394219843	2	Cor0130460.1,Cor0166370.1	Cor0130460.1,Cor0166370.1
GO:0043102	amino acid salvage	biological_process	2/905	10/15074	3.33127071823204	0.117660065460441	0.470510394219843	2	Cor0180890.1,Cor0220500.1	Cor0180890.1,Cor0220500.1
GO:0071267	L-methionine salvage	biological_process	2/905	10/15074	3.33127071823204	0.117660065460441	0.470510394219843	2	Cor0180890.1,Cor0220500.1	Cor0180890.1,Cor0220500.1
GO:0035690	cellular response to drug	biological_process	6/905	56/15074	1.7846093133386	0.117936278807906	0.471094970364987	6	Cor0077000.1,Cor0180890.1,Cor0189470.1,Cor0190150.1,Cor0210780.1,Cor0219530.1	Cor0077000.1,Cor0180890.1,Cor0189470.1,Cor0190150.1,Cor0210780.1,Cor0219530.1
GO:0042594	response to starvation	biological_process	10/905	109/15074	1.5281058340514	0.118948158192662	0.474613631202659	10	Cor0012460.1,Cor0064100.1,Cor0072350.1,Cor0136920.1,Cor0150900.1,Cor0165650.1,Cor0172560.1,Cor0181390.1,Cor0190150.1,Cor0204970.1	Cor0012460.1,Cor0064100.1,Cor0072350.1,Cor0136920.1,Cor0150900.1,Cor0165650.1,Cor0172560.1,Cor0181390.1,Cor0190150.1,Cor0204970.1
GO:0001067	regulatory region nucleic acid binding	molecular_function	28/905	369/15074	1.26389674946473	0.119728857717776	0.476678737924728	28	Cor0003540.1,Cor0004240.1,Cor0008050.1,Cor0008130.1,Cor0008200.1,Cor0024710.1,Cor0039440.1,Cor0039920.1,Cor0053040.1,Cor0064380.1,Cor0066550.1,Cor0072470.1,Cor0079120.1,Cor0083540.1,Cor0108240.1,Cor0108590.1,Cor0126900.1,Cor0135990.1,Cor0136580.1,Cor0143000.1,Cor0179090.1,Cor0180060.1,Cor0186980.1,Cor0191320.1,Cor0196170.1,Cor0199050.1,Cor0216530.1,Cor0221950.1	Cor0003540.1,Cor0004240.1,Cor0008050.1,Cor0008130.1,Cor0008200.1,Cor0024710.1,Cor0039440.1,Cor0039920.1,Cor0053040.1,Cor0064380.1,Cor0066550.1,Cor0072470.1,Cor0079120.1,Cor0083540.1,Cor0108240.1,Cor0108590.1,Cor0126900.1,Cor0135990.1,Cor0136580.1,Cor0143000.1,Cor0179090.1,Cor0180060.1,Cor0186980.1,Cor0191320.1,Cor0196170.1,Cor0199050.1,Cor0216530.1,Cor0221950.1
GO:0044212	transcription regulatory region DNA binding	molecular_function	28/905	369/15074	1.26389674946473	0.119728857717776	0.476678737924728	28	Cor0003540.1,Cor0004240.1,Cor0008050.1,Cor0008130.1,Cor0008200.1,Cor0024710.1,Cor0039440.1,Cor0039920.1,Cor0053040.1,Cor0064380.1,Cor0066550.1,Cor0072470.1,Cor0079120.1,Cor0083540.1,Cor0108240.1,Cor0108590.1,Cor0126900.1,Cor0135990.1,Cor0136580.1,Cor0143000.1,Cor0179090.1,Cor0180060.1,Cor0186980.1,Cor0191320.1,Cor0196170.1,Cor0199050.1,Cor0216530.1,Cor0221950.1	Cor0003540.1,Cor0004240.1,Cor0008050.1,Cor0008130.1,Cor0008200.1,Cor0024710.1,Cor0039440.1,Cor0039920.1,Cor0053040.1,Cor0064380.1,Cor0066550.1,Cor0072470.1,Cor0079120.1,Cor0083540.1,Cor0108240.1,Cor0108590.1,Cor0126900.1,Cor0135990.1,Cor0136580.1,Cor0143000.1,Cor0179090.1,Cor0180060.1,Cor0186980.1,Cor0191320.1,Cor0196170.1,Cor0199050.1,Cor0216530.1,Cor0221950.1
GO:0006631	fatty acid metabolic process	biological_process	18/905	222/15074	1.35051515604002	0.119922882099923	0.476927115091132	18	Cor0005130.1,Cor0016330.1,Cor0024330.1,Cor0027240.1,Cor0056080.1,Cor0057470.1,Cor0063440.1,Cor0071050.1,Cor0071060.1,Cor0078640.1,Cor0085110.1,Cor0097220.1,Cor0125860.1,Cor0127390.1,Cor0128390.1,Cor0166300.1,Cor0183990.1,Cor0218270.1	Cor0005130.1,Cor0016330.1,Cor0024330.1,Cor0027240.1,Cor0056080.1,Cor0057470.1,Cor0063440.1,Cor0071050.1,Cor0071060.1,Cor0078640.1,Cor0085110.1,Cor0097220.1,Cor0125860.1,Cor0127390.1,Cor0128390.1,Cor0166300.1,Cor0183990.1,Cor0218270.1
GO:0002682	regulation of immune system process	biological_process	11/905	123/15074	1.48959259758343	0.120418934068914	0.478374778653153	11	Cor0019400.1,Cor0044110.1,Cor0044150.1,Cor0133220.1,Cor0140020.1,Cor0159980.1,Cor0181900.1,Cor0189120.1,Cor0190820.1,Cor0190830.1,Cor0204490.1	Cor0019400.1,Cor0044110.1,Cor0044150.1,Cor0133220.1,Cor0140020.1,Cor0159980.1,Cor0181900.1,Cor0189120.1,Cor0190820.1,Cor0190830.1,Cor0204490.1
GO:0009267	cellular response to starvation	biological_process	9/905	96/15074	1.56153314917127	0.122013582053911	0.483227660958815	9	Cor0012460.1,Cor0064100.1,Cor0072350.1,Cor0136920.1,Cor0150900.1,Cor0172560.1,Cor0181390.1,Cor0190150.1,Cor0204970.1	Cor0012460.1,Cor0064100.1,Cor0072350.1,Cor0136920.1,Cor0150900.1,Cor0172560.1,Cor0181390.1,Cor0190150.1,Cor0204970.1
GO:0016679	oxidoreductase activity, acting on diphenols and related substances as donors	molecular_function	5/905	44/15074	1.89276745354093	0.122040659612839	0.483227660958815	5	Cor0029870.1,Cor0146030.1,Cor0171210.1,Cor0171230.1,Cor0172280.1	Cor0029870.1,Cor0146030.1,Cor0171210.1,Cor0171230.1,Cor0172280.1
GO:0042430	indole-containing compound metabolic process	biological_process	5/905	44/15074	1.89276745354093	0.122040659612839	0.483227660958815	5	Cor0046320.1,Cor0047130.1,Cor0105400.1,Cor0133690.1,Cor0189470.1	Cor0046320.1,Cor0047130.1,Cor0105400.1,Cor0133690.1,Cor0189470.1
GO:0009266	response to temperature stimulus	biological_process	31/905	415/15074	1.24420954536378	0.12265901581085	0.485145867120862	31	Cor0000350.1,Cor0002700.1,Cor0002720.1,Cor0007580.1,Cor0008200.1,Cor0010510.1,Cor0013340.1,Cor0041240.1,Cor0055440.1,Cor0055590.1,Cor0066550.1,Cor0072630.1,Cor0097220.1,Cor0100440.1,Cor0101950.1,Cor0103510.1,Cor0106280.1,Cor0109940.1,Cor0112320.1,Cor0127960.1,Cor0128780.1,Cor0136340.1,Cor0145410.1,Cor0153140.1,Cor0164240.1,Cor0168360.1,Cor0172560.1,Cor0175210.1,Cor0179860.1,Cor0200210.1,Cor021445…	Cor0000350.1,Cor0002700.1,Cor0002720.1,Cor0007580.1,Cor0008200.1,Cor0010510.1,Cor0013340.1,Cor0041240.1,Cor0055440.1,Cor0055590.1,Cor0066550.1,Cor0072630.1,Cor0097220.1,Cor0100440.1,Cor0101950.1,Cor0103510.1,Cor0106280.1,Cor0109940.1,Cor0112320.1,Cor0127960.1,Cor0128780.1,Cor0136340.1,Cor0145410.1,Cor0153140.1,Cor0164240.1,Cor0168360.1,Cor0172560.1,Cor0175210.1,Cor0179860.1,Cor0200210.1,Cor021445…
GO:0042646	plastid nucleoid	cellular_component	4/905	32/15074	2.08204419889503	0.122817052306899	0.485241200117661	4	Cor0095780.1,Cor0106060.1,Cor0161590.1,Cor0214500.1	Cor0095780.1,Cor0106060.1,Cor0161590.1,Cor0214500.1
GO:0006721	terpenoid metabolic process	biological_process	14/905	166/15074	1.40475271250749	0.125030641049676	0.493448815384506	14	Cor0001020.1,Cor0007700.1,Cor0041670.1,Cor0054050.1,Cor0064230.1,Cor0081390.1,Cor0120390.1,Cor0124550.1,Cor0145640.1,Cor0152260.1,Cor0152270.1,Cor0166910.1,Cor0183570.1,Cor0196280.1	Cor0001020.1,Cor0007700.1,Cor0041670.1,Cor0054050.1,Cor0064230.1,Cor0081390.1,Cor0120390.1,Cor0124550.1,Cor0145640.1,Cor0152260.1,Cor0152270.1,Cor0166910.1,Cor0183570.1,Cor0196280.1
GO:0009142	nucleoside triphosphate biosynthetic process	biological_process	6/905	57/15074	1.75330037801687	0.125537934598178	0.494803355952139	6	Cor0094770.1,Cor0115780.1,Cor0120440.1,Cor0127220.1,Cor0156070.1,Cor0212500.1	Cor0094770.1,Cor0115780.1,Cor0120440.1,Cor0127220.1,Cor0156070.1,Cor0212500.1
GO:1901617	organic hydroxy compound biosynthetic process	biological_process	13/905	152/15074	1.4245565571387	0.12564700178746	0.494803355952139	13	Cor0037620.1,Cor0039920.1,Cor0041670.1,Cor0046320.1,Cor0054050.1,Cor0065270.1,Cor0099440.1,Cor0104920.1,Cor0108830.1,Cor0120390.1,Cor0145640.1,Cor0172280.1,Cor0200670.1	Cor0037620.1,Cor0039920.1,Cor0041670.1,Cor0046320.1,Cor0054050.1,Cor0065270.1,Cor0099440.1,Cor0104920.1,Cor0108830.1,Cor0120390.1,Cor0145640.1,Cor0172280.1,Cor0200670.1
GO:0009141	nucleoside triphosphate metabolic process	biological_process	7/905	70/15074	1.66563535911602	0.125886598894259	0.495208629526493	7	Cor0094770.1,Cor0115780.1,Cor0120440.1,Cor0127220.1,Cor0156070.1,Cor0185900.1,Cor0212500.1	Cor0094770.1,Cor0115780.1,Cor0120440.1,Cor0127220.1,Cor0156070.1,Cor0185900.1,Cor0212500.1
GO:0009733	response to auxin	biological_process	24/905	312/15074	1.28125796855079	0.127051552818143	0.499249214598842	24	Cor0002720.1,Cor0047130.1,Cor0047230.1,Cor0051420.1,Cor0055380.1,Cor0071700.1,Cor0091190.1,Cor0112690.1,Cor0115050.1,Cor0115930.1,Cor0117050.1,Cor0129700.1,Cor0136610.1,Cor0138370.1,Cor0141030.1,Cor0143990.1,Cor0153140.1,Cor0154390.1,Cor0154630.1,Cor0168450.1,Cor0195830.1,Cor0199420.1,Cor0217340.1,Cor0217540.1	Cor0002720.1,Cor0047130.1,Cor0047230.1,Cor0051420.1,Cor0055380.1,Cor0071700.1,Cor0091190.1,Cor0112690.1,Cor0115050.1,Cor0115930.1,Cor0117050.1,Cor0129700.1,Cor0136610.1,Cor0138370.1,Cor0141030.1,Cor0143990.1,Cor0153140.1,Cor0154390.1,Cor0154630.1,Cor0168450.1,Cor0195830.1,Cor0199420.1,Cor0217340.1,Cor0217540.1
GO:0090693	plant organ senescence	biological_process	9/905	97/15074	1.54543486928291	0.127789140242375	0.501123581014454	9	Cor0002720.1,Cor0007900.1,Cor0030730.1,Cor0046390.1,Cor0105400.1,Cor0113860.1,Cor0171210.1,Cor0171230.1,Cor0193090.1	Cor0002720.1,Cor0007900.1,Cor0030730.1,Cor0046390.1,Cor0105400.1,Cor0113860.1,Cor0171210.1,Cor0171230.1,Cor0193090.1
GO:0006740	NADPH regeneration	biological_process	3/905	21/15074	2.37947908445146	0.1284967724986	0.501123581014454	3	Cor0007500.1,Cor0054280.1,Cor0067480.1	Cor0007500.1,Cor0054280.1,Cor0067480.1
GO:0009718	anthocyanin-containing compound biosynthetic process	biological_process	3/905	21/15074	2.37947908445146	0.1284967724986	0.501123581014454	3	Cor0012460.1,Cor0035200.1,Cor0105400.1	Cor0012460.1,Cor0035200.1,Cor0105400.1
GO:0044070	regulation of anion transport	biological_process	3/905	21/15074	2.37947908445146	0.1284967724986	0.501123581014454	3	Cor0005130.1,Cor0176320.1,Cor0176330.1	Cor0005130.1,Cor0176320.1,Cor0176330.1
GO:0055075	potassium ion homeostasis	biological_process	3/905	21/15074	2.37947908445146	0.1284967724986	0.501123581014454	3	Cor0039840.1,Cor0124810.1,Cor0208210.1	Cor0039840.1,Cor0124810.1,Cor0208210.1
GO:1902288	regulation of defense response to oomycetes	biological_process	3/905	21/15074	2.37947908445146	0.1284967724986	0.501123581014454	3	Cor0047440.1,Cor0140520.1,Cor0205620.1	Cor0047440.1,Cor0140520.1,Cor0205620.1
GO:1903338	regulation of cell wall organization or biogenesis	biological_process	3/905	21/15074	2.37947908445146	0.1284967724986	0.501123581014454	3	Cor0039440.1,Cor0072470.1,Cor0136580.1	Cor0039440.1,Cor0072470.1,Cor0136580.1
GO:0043455	regulation of secondary metabolic process	biological_process	5/905	45/15074	1.85070595457336	0.130934409772799	0.510081039362205	5	Cor0021380.1,Cor0064230.1,Cor0179860.1,Cor0182970.1,Cor0186980.1	Cor0021380.1,Cor0064230.1,Cor0179860.1,Cor0182970.1,Cor0186980.1
GO:0014070	response to organic cyclic compound	biological_process	22/905	284/15074	1.29028091199128	0.132267183839657	0.514719663857226	22	Cor0000520.1,Cor0007580.1,Cor0032160.1,Cor0037080.1,Cor0046390.1,Cor0047130.1,Cor0053040.1,Cor0054850.1,Cor0054870.1,Cor0055250.1,Cor0072630.1,Cor0077000.1,Cor0091190.1,Cor0153210.1,Cor0154390.1,Cor0161870.1,Cor0175050.1,Cor0175060.1,Cor0175070.1,Cor0181240.1,Cor0181990.1,Cor0189120.1	Cor0000520.1,Cor0007580.1,Cor0032160.1,Cor0037080.1,Cor0046390.1,Cor0047130.1,Cor0053040.1,Cor0054850.1,Cor0054870.1,Cor0055250.1,Cor0072630.1,Cor0077000.1,Cor0091190.1,Cor0153210.1,Cor0154390.1,Cor0161870.1,Cor0175050.1,Cor0175060.1,Cor0175070.1,Cor0181240.1,Cor0181990.1,Cor0189120.1
GO:0015318	inorganic molecular entity transmembrane transporter activity	molecular_function	44/905	617/15074	1.1878112771654	0.132882397978937	0.515803149896626	44	Cor0004540.1,Cor0011830.1,Cor0015630.1,Cor0015640.1,Cor0016600.1,Cor0021280.1,Cor0026090.1,Cor0029580.1,Cor0039840.1,Cor0045100.1,Cor0047130.1,Cor0073820.1,Cor0093040.1,Cor0093930.1,Cor0094770.1,Cor0101170.1,Cor0103140.1,Cor0109220.1,Cor0116840.1,Cor0120430.1,Cor0120440.1,Cor0124810.1,Cor0127220.1,Cor0145000.1,Cor0149630.1,Cor0149890.1,Cor0155160.1,Cor0159140.1,Cor0159170.1,Cor0164840.1,Cor016492…	Cor0004540.1,Cor0011830.1,Cor0015630.1,Cor0015640.1,Cor0016600.1,Cor0021280.1,Cor0026090.1,Cor0029580.1,Cor0039840.1,Cor0045100.1,Cor0047130.1,Cor0073820.1,Cor0093040.1,Cor0093930.1,Cor0094770.1,Cor0101170.1,Cor0103140.1,Cor0109220.1,Cor0116840.1,Cor0120430.1,Cor0120440.1,Cor0124810.1,Cor0127220.1,Cor0145000.1,Cor0149630.1,Cor0149890.1,Cor0155160.1,Cor0159140.1,Cor0159170.1,Cor0164840.1,Cor016492…
GO:1901135	carbohydrate derivative metabolic process	biological_process	44/905	617/15074	1.1878112771654	0.132882397978937	0.515803149896626	44	Cor0001020.1,Cor0005940.1,Cor0005980.1,Cor0007500.1,Cor0007580.1,Cor0009020.1,Cor0012740.1,Cor0040830.1,Cor0045010.1,Cor0047130.1,Cor0050240.1,Cor0050450.1,Cor0051140.1,Cor0054280.1,Cor0062880.1,Cor0063440.1,Cor0067480.1,Cor0080580.1,Cor0088830.1,Cor0094770.1,Cor0099670.1,Cor0111950.1,Cor0112500.1,Cor0115780.1,Cor0120440.1,Cor0127220.1,Cor0130170.1,Cor0136340.1,Cor0140520.1,Cor0141670.1,Cor014239…	Cor0001020.1,Cor0005940.1,Cor0005980.1,Cor0007500.1,Cor0007580.1,Cor0009020.1,Cor0012740.1,Cor0040830.1,Cor0045010.1,Cor0047130.1,Cor0050240.1,Cor0050450.1,Cor0051140.1,Cor0054280.1,Cor0062880.1,Cor0063440.1,Cor0067480.1,Cor0080580.1,Cor0088830.1,Cor0094770.1,Cor0099670.1,Cor0111950.1,Cor0112500.1,Cor0115780.1,Cor0120440.1,Cor0127220.1,Cor0130170.1,Cor0136340.1,Cor0140520.1,Cor0141670.1,Cor014239…
GO:0022857	transmembrane transporter activity	molecular_function	68/905	990/15074	1.14407277191808	0.132972713774068	0.515803149896626	68	Cor0000540.1,Cor0004540.1,Cor0009050.1,Cor0011830.1,Cor0015050.1,Cor0015630.1,Cor0015640.1,Cor0016600.1,Cor0021280.1,Cor0026090.1,Cor0029580.1,Cor0030730.1,Cor0031770.1,Cor0032950.1,Cor0033120.1,Cor0039840.1,Cor0045100.1,Cor0047130.1,Cor0073820.1,Cor0093040.1,Cor0093930.1,Cor0094770.1,Cor0097270.1,Cor0097280.1,Cor0100280.1,Cor0101170.1,Cor0103140.1,Cor0109220.1,Cor0116840.1,Cor0120430.1,Cor012044…	Cor0000540.1,Cor0004540.1,Cor0009050.1,Cor0011830.1,Cor0015050.1,Cor0015630.1,Cor0015640.1,Cor0016600.1,Cor0021280.1,Cor0026090.1,Cor0029580.1,Cor0030730.1,Cor0031770.1,Cor0032950.1,Cor0033120.1,Cor0039840.1,Cor0045100.1,Cor0047130.1,Cor0073820.1,Cor0093040.1,Cor0093930.1,Cor0094770.1,Cor0097270.1,Cor0097280.1,Cor0100280.1,Cor0101170.1,Cor0103140.1,Cor0109220.1,Cor0116840.1,Cor0120430.1,Cor012044…
GO:0009682	induced systemic resistance	biological_process	4/905	33/15074	2.01895195044366	0.133513986255719	0.516244580794525	4	Cor0140020.1,Cor0181090.1,Cor0189120.1,Cor0204490.1	Cor0140020.1,Cor0181090.1,Cor0189120.1,Cor0204490.1
GO:0010074	maintenance of meristem identity	biological_process	4/905	33/15074	2.01895195044366	0.133513986255719	0.516244580794525	4	Cor0045290.1,Cor0068510.1,Cor0096250.1,Cor0108940.1	Cor0045290.1,Cor0068510.1,Cor0096250.1,Cor0108940.1
GO:0016702	oxidoreductase activity, acting on single donors with incorporation of molecular oxygen, incorporation of two atoms of oxygen	molecular_function	4/905	33/15074	2.01895195044366	0.133513986255719	0.516244580794525	4	Cor0025260.1,Cor0125860.1,Cor0218270.1,Cor0222230.1	Cor0025260.1,Cor0125860.1,Cor0218270.1,Cor0222230.1
GO:0010228	vegetative to reproductive phase transition of meristem	biological_process	11/905	126/15074	1.45412610716478	0.135780736673937	0.524145550656573	11	Cor0024570.1,Cor0024710.1,Cor0031950.1,Cor0045290.1,Cor0102050.1,Cor0131230.1,Cor0133650.1,Cor0153210.1,Cor0156310.1,Cor0159980.1,Cor0185570.1	Cor0024570.1,Cor0024710.1,Cor0031950.1,Cor0045290.1,Cor0102050.1,Cor0131230.1,Cor0133650.1,Cor0153210.1,Cor0156310.1,Cor0159980.1,Cor0185570.1
GO:0048583	regulation of response to stimulus	biological_process	43/905	603/15074	1.18776650815902	0.136098698004938	0.524145550656573	43	Cor0002720.1,Cor0005130.1,Cor0008130.1,Cor0019400.1,Cor0041740.1,Cor0043330.1,Cor0044110.1,Cor0044150.1,Cor0047130.1,Cor0047440.1,Cor0054850.1,Cor0054870.1,Cor0055250.1,Cor0072630.1,Cor0087790.1,Cor0103510.1,Cor0112320.1,Cor0112690.1,Cor0126900.1,Cor0127960.1,Cor0133220.1,Cor0134580.1,Cor0140020.1,Cor0140520.1,Cor0143990.1,Cor0153210.1,Cor0153600.1,Cor0156310.1,Cor0159980.1,Cor0173640.1,Cor017973…	Cor0002720.1,Cor0005130.1,Cor0008130.1,Cor0019400.1,Cor0041740.1,Cor0043330.1,Cor0044110.1,Cor0044150.1,Cor0047130.1,Cor0047440.1,Cor0054850.1,Cor0054870.1,Cor0055250.1,Cor0072630.1,Cor0087790.1,Cor0103510.1,Cor0112320.1,Cor0112690.1,Cor0126900.1,Cor0127960.1,Cor0133220.1,Cor0134580.1,Cor0140020.1,Cor0140520.1,Cor0143990.1,Cor0153210.1,Cor0153600.1,Cor0156310.1,Cor0159980.1,Cor0173640.1,Cor017973…
GO:0010073	meristem maintenance	biological_process	8/905	85/15074	1.56765680857979	0.137296645627153	0.524145550656573	8	Cor0045290.1,Cor0068510.1,Cor0096250.1,Cor0108940.1,Cor0140020.1,Cor0153210.1,Cor0204160.1,Cor0216360.1	Cor0045290.1,Cor0068510.1,Cor0096250.1,Cor0108940.1,Cor0140020.1,Cor0153210.1,Cor0204160.1,Cor0216360.1
GO:0009506	plasmodesma	cellular_component	44/905	619/15074	1.18397343782076	0.137536014345924	0.524145550656573	44	Cor0000770.1,Cor0001080.1,Cor0005880.1,Cor0013340.1,Cor0019150.1,Cor0024570.1,Cor0034840.1,Cor0044110.1,Cor0044150.1,Cor0046320.1,Cor0054850.1,Cor0054870.1,Cor0055250.1,Cor0055440.1,Cor0055590.1,Cor0060480.1,Cor0063550.1,Cor0068900.1,Cor0078200.1,Cor0087790.1,Cor0088830.1,Cor0090060.1,Cor0093040.1,Cor0099420.1,Cor0100440.1,Cor0103510.1,Cor0112320.1,Cor0119250.1,Cor0120430.1,Cor0127960.1,Cor013322…	Cor0000770.1,Cor0001080.1,Cor0005880.1,Cor0013340.1,Cor0019150.1,Cor0024570.1,Cor0034840.1,Cor0044110.1,Cor0044150.1,Cor0046320.1,Cor0054850.1,Cor0054870.1,Cor0055250.1,Cor0055440.1,Cor0055590.1,Cor0060480.1,Cor0063550.1,Cor0068900.1,Cor0078200.1,Cor0087790.1,Cor0088830.1,Cor0090060.1,Cor0093040.1,Cor0099420.1,Cor0100440.1,Cor0103510.1,Cor0112320.1,Cor0119250.1,Cor0120430.1,Cor0127960.1,Cor013322…
GO:0055044	symplast	cellular_component	44/905	619/15074	1.18397343782076	0.137536014345924	0.524145550656573	44	Cor0000770.1,Cor0001080.1,Cor0005880.1,Cor0013340.1,Cor0019150.1,Cor0024570.1,Cor0034840.1,Cor0044110.1,Cor0044150.1,Cor0046320.1,Cor0054850.1,Cor0054870.1,Cor0055250.1,Cor0055440.1,Cor0055590.1,Cor0060480.1,Cor0063550.1,Cor0068900.1,Cor0078200.1,Cor0087790.1,Cor0088830.1,Cor0090060.1,Cor0093040.1,Cor0099420.1,Cor0100440.1,Cor0103510.1,Cor0112320.1,Cor0119250.1,Cor0120430.1,Cor0127960.1,Cor013322…	Cor0000770.1,Cor0001080.1,Cor0005880.1,Cor0013340.1,Cor0019150.1,Cor0024570.1,Cor0034840.1,Cor0044110.1,Cor0044150.1,Cor0046320.1,Cor0054850.1,Cor0054870.1,Cor0055250.1,Cor0055440.1,Cor0055590.1,Cor0060480.1,Cor0063550.1,Cor0068900.1,Cor0078200.1,Cor0087790.1,Cor0088830.1,Cor0090060.1,Cor0093040.1,Cor0099420.1,Cor0100440.1,Cor0103510.1,Cor0112320.1,Cor0119250.1,Cor0120430.1,Cor0127960.1,Cor013322…
GO:0004396	hexokinase activity	molecular_function	2/905	11/15074	3.0284279256655	0.138306140333338	0.524145550656573	2	Cor0152910.1,Cor0199840.1	Cor0152910.1,Cor0199840.1
GO:0009403	toxin biosynthetic process	biological_process	2/905	11/15074	3.0284279256655	0.138306140333338	0.524145550656573	2	Cor0105400.1,Cor0181390.1	Cor0105400.1,Cor0181390.1
GO:0010019	chloroplast-nucleus signaling pathway	biological_process	2/905	11/15074	3.0284279256655	0.138306140333338	0.524145550656573	2	Cor0056770.1,Cor0145410.1	Cor0056770.1,Cor0145410.1
GO:0010106	cellular response to iron ion starvation	biological_process	2/905	11/15074	3.0284279256655	0.138306140333338	0.524145550656573	2	Cor0136920.1,Cor0204970.1	Cor0136920.1,Cor0204970.1
GO:0015850	organic hydroxy compound transport	biological_process	2/905	11/15074	3.0284279256655	0.138306140333338	0.524145550656573	2	Cor0011830.1,Cor0166600.1	Cor0011830.1,Cor0166600.1
GO:0019840	isoprenoid binding	molecular_function	2/905	11/15074	3.0284279256655	0.138306140333338	0.524145550656573	2	Cor0021020.1,Cor0203430.1	Cor0021020.1,Cor0203430.1
GO:0031507	heterochromatin assembly	biological_process	2/905	11/15074	3.0284279256655	0.138306140333338	0.524145550656573	2	Cor0033770.1,Cor0053600.1	Cor0033770.1,Cor0053600.1
GO:0045259	proton-transporting ATP synthase complex	cellular_component	2/905	11/15074	3.0284279256655	0.138306140333338	0.524145550656573	2	Cor0127220.1,Cor0212500.1	Cor0127220.1,Cor0212500.1
GO:0045543	gibberellin 2-beta-dioxygenase activity	molecular_function	2/905	11/15074	3.0284279256655	0.138306140333338	0.524145550656573	2	Cor0166910.1,Cor0183570.1	Cor0166910.1,Cor0183570.1
GO:0045912	negative regulation of carbohydrate metabolic process	biological_process	2/905	11/15074	3.0284279256655	0.138306140333338	0.524145550656573	2	Cor0101950.1,Cor0201130.1	Cor0101950.1,Cor0201130.1
GO:0048640	negative regulation of developmental growth	biological_process	2/905	11/15074	3.0284279256655	0.138306140333338	0.524145550656573	2	Cor0015850.1,Cor0088820.1	Cor0015850.1,Cor0088820.1
GO:0048871	multicellular organismal homeostasis	biological_process	2/905	11/15074	3.0284279256655	0.138306140333338	0.524145550656573	2	Cor0136920.1,Cor0204970.1	Cor0136920.1,Cor0204970.1
GO:0097366	response to bronchodilator	biological_process	2/905	11/15074	3.0284279256655	0.138306140333338	0.524145550656573	2	Cor0180890.1,Cor0190150.1	Cor0180890.1,Cor0190150.1
GO:1902456	regulation of stomatal opening	biological_process	2/905	11/15074	3.0284279256655	0.138306140333338	0.524145550656573	2	Cor0003420.1,Cor0005130.1	Cor0003420.1,Cor0005130.1
GO:0016125	sterol metabolic process	biological_process	7/905	72/15074	1.61936771025169	0.140084971847773	0.530332134800921	7	Cor0016330.1,Cor0041670.1,Cor0054050.1,Cor0065270.1,Cor0099440.1,Cor0145640.1,Cor0183990.1	Cor0016330.1,Cor0041670.1,Cor0054050.1,Cor0065270.1,Cor0099440.1,Cor0145640.1,Cor0183990.1
GO:0002238	response to molecule of fungal origin	biological_process	3/905	22/15074	2.27132094424912	0.142510590699286	0.53615355150936	3	Cor0037920.1,Cor0047440.1,Cor0205620.1	Cor0037920.1,Cor0047440.1,Cor0205620.1
GO:0007584	response to nutrient	biological_process	3/905	22/15074	2.27132094424912	0.142510590699286	0.53615355150936	3	Cor0032160.1,Cor0210780.1,Cor0219530.1	Cor0032160.1,Cor0210780.1,Cor0219530.1
GO:0010268	brassinosteroid homeostasis	biological_process	3/905	22/15074	2.27132094424912	0.142510590699286	0.53615355150936	3	Cor0041670.1,Cor0065270.1,Cor0145640.1	Cor0041670.1,Cor0065270.1,Cor0145640.1
GO:0042447	hormone catabolic process	biological_process	3/905	22/15074	2.27132094424912	0.142510590699286	0.53615355150936	3	Cor0037080.1,Cor0046390.1,Cor0064230.1	Cor0037080.1,Cor0046390.1,Cor0064230.1
GO:0060429	epithelium development	biological_process	3/905	22/15074	2.27132094424912	0.142510590699286	0.53615355150936	3	Cor0002720.1,Cor0009000.1,Cor0153960.1	Cor0002720.1,Cor0009000.1,Cor0153960.1
GO:0102483	scopolin beta-glucosidase activity	molecular_function	3/905	22/15074	2.27132094424912	0.142510590699286	0.53615355150936	3	Cor0003600.1,Cor0106860.1,Cor0106870.1	Cor0003600.1,Cor0106860.1,Cor0106870.1
GO:0010053	root epidermal cell differentiation	biological_process	8/905	86/15074	1.54942824103816	0.14395201168777	0.54101466633277	8	Cor0002720.1,Cor0008130.1,Cor0009000.1,Cor0051140.1,Cor0079120.1,Cor0126900.1,Cor0143990.1,Cor0199050.1	Cor0002720.1,Cor0008130.1,Cor0009000.1,Cor0051140.1,Cor0079120.1,Cor0126900.1,Cor0143990.1,Cor0199050.1
GO:0009646	response to absence of light	biological_process	4/905	34/15074	1.95957101072473	0.14457575812186	0.542150104897185	4	Cor0072350.1,Cor0153210.1,Cor0172560.1,Cor0179860.1	Cor0072350.1,Cor0153210.1,Cor0172560.1,Cor0179860.1
GO:0043269	regulation of ion transport	biological_process	4/905	34/15074	1.95957101072473	0.14457575812186	0.542150104897185	4	Cor0005130.1,Cor0176320.1,Cor0176330.1,Cor0200210.1	Cor0005130.1,Cor0176320.1,Cor0176330.1,Cor0200210.1
GO:0005911	cell-cell junction	cellular_component	44/905	622/15074	1.17826295500169	0.144703050354838	0.542150104897185	44	Cor0000770.1,Cor0001080.1,Cor0005880.1,Cor0013340.1,Cor0019150.1,Cor0024570.1,Cor0034840.1,Cor0044110.1,Cor0044150.1,Cor0046320.1,Cor0054850.1,Cor0054870.1,Cor0055250.1,Cor0055440.1,Cor0055590.1,Cor0060480.1,Cor0063550.1,Cor0068900.1,Cor0078200.1,Cor0087790.1,Cor0088830.1,Cor0090060.1,Cor0093040.1,Cor0099420.1,Cor0100440.1,Cor0103510.1,Cor0112320.1,Cor0119250.1,Cor0120430.1,Cor0127960.1,Cor013322…	Cor0000770.1,Cor0001080.1,Cor0005880.1,Cor0013340.1,Cor0019150.1,Cor0024570.1,Cor0034840.1,Cor0044110.1,Cor0044150.1,Cor0046320.1,Cor0054850.1,Cor0054870.1,Cor0055250.1,Cor0055440.1,Cor0055590.1,Cor0060480.1,Cor0063550.1,Cor0068900.1,Cor0078200.1,Cor0087790.1,Cor0088830.1,Cor0090060.1,Cor0093040.1,Cor0099420.1,Cor0100440.1,Cor0103510.1,Cor0112320.1,Cor0119250.1,Cor0120430.1,Cor0127960.1,Cor013322…
GO:0009260	ribonucleotide biosynthetic process	biological_process	9/905	100/15074	1.49907182320442	0.14596278909905	0.545741160893559	9	Cor0050450.1,Cor0063440.1,Cor0094770.1,Cor0115780.1,Cor0120440.1,Cor0127220.1,Cor0130170.1,Cor0156070.1,Cor0212500.1	Cor0050450.1,Cor0063440.1,Cor0094770.1,Cor0115780.1,Cor0120440.1,Cor0127220.1,Cor0130170.1,Cor0156070.1,Cor0212500.1
GO:0046390	ribose phosphate biosynthetic process	biological_process	9/905	100/15074	1.49907182320442	0.14596278909905	0.545741160893559	9	Cor0050450.1,Cor0063440.1,Cor0094770.1,Cor0115780.1,Cor0120440.1,Cor0127220.1,Cor0130170.1,Cor0156070.1,Cor0212500.1	Cor0050450.1,Cor0063440.1,Cor0094770.1,Cor0115780.1,Cor0120440.1,Cor0127220.1,Cor0130170.1,Cor0156070.1,Cor0212500.1
GO:0009648	photoperiodism	biological_process	7/905	73/15074	1.59718459093317	0.147462687981761	0.550780740781361	7	Cor0024570.1,Cor0024710.1,Cor0031950.1,Cor0133650.1,Cor0153210.1,Cor0185570.1,Cor0222770.1	Cor0024570.1,Cor0024710.1,Cor0031950.1,Cor0133650.1,Cor0153210.1,Cor0185570.1,Cor0222770.1
GO:1901615	organic hydroxy compound metabolic process	biological_process	20/905	259/15074	1.2862049105143	0.148831982791347	0.555322629920752	20	Cor0016330.1,Cor0037080.1,Cor0037620.1,Cor0039920.1,Cor0041670.1,Cor0046320.1,Cor0046390.1,Cor0054050.1,Cor0065270.1,Cor0099440.1,Cor0104920.1,Cor0108830.1,Cor0120390.1,Cor0124930.1,Cor0145640.1,Cor0172280.1,Cor0175210.1,Cor0183990.1,Cor0200670.1,Cor0222230.1	Cor0016330.1,Cor0037080.1,Cor0037620.1,Cor0039920.1,Cor0041670.1,Cor0046320.1,Cor0046390.1,Cor0054050.1,Cor0065270.1,Cor0099440.1,Cor0104920.1,Cor0108830.1,Cor0120390.1,Cor0124930.1,Cor0145640.1,Cor0172280.1,Cor0175210.1,Cor0183990.1,Cor0200670.1,Cor0222230.1
GO:0010224	response to UV-B	biological_process	6/905	60/15074	1.66563535911602	0.149709774961383	0.558023163256266	6	Cor0009720.1,Cor0065450.1,Cor0083540.1,Cor0093330.1,Cor0104820.1,Cor0196170.1	Cor0009720.1,Cor0065450.1,Cor0083540.1,Cor0093330.1,Cor0104820.1,Cor0196170.1
GO:0044764	multi-organism cellular process	biological_process	15/905	186/15074	1.34325432186776	0.150272150217059	0.559543679585205	15	Cor0051300.1,Cor0071050.1,Cor0071060.1,Cor0073380.1,Cor0073460.1,Cor0073920.1,Cor0095790.1,Cor0095800.1,Cor0102650.1,Cor0102760.1,Cor0102770.1,Cor0130460.1,Cor0166370.1,Cor0181900.1,Cor0195310.1	Cor0051300.1,Cor0071050.1,Cor0071060.1,Cor0073380.1,Cor0073460.1,Cor0073920.1,Cor0095790.1,Cor0095800.1,Cor0102650.1,Cor0102760.1,Cor0102770.1,Cor0130460.1,Cor0166370.1,Cor0181900.1,Cor0195310.1
GO:0006633	fatty acid biosynthetic process	biological_process	12/905	143/15074	1.39773596569177	0.151062201035491	0.561907961346595	12	Cor0005130.1,Cor0016330.1,Cor0024330.1,Cor0027240.1,Cor0057470.1,Cor0063440.1,Cor0071050.1,Cor0071060.1,Cor0097220.1,Cor0125860.1,Cor0127390.1,Cor0218270.1	Cor0005130.1,Cor0016330.1,Cor0024330.1,Cor0027240.1,Cor0057470.1,Cor0063440.1,Cor0071050.1,Cor0071060.1,Cor0097220.1,Cor0125860.1,Cor0127390.1,Cor0218270.1
GO:0015293	symporter activity	molecular_function	10/905	115/15074	1.44837857314437	0.152633786239522	0.562444312285573	10	Cor0011830.1,Cor0100280.1,Cor0116840.1,Cor0120430.1,Cor0129700.1,Cor0149890.1,Cor0155160.1,Cor0164180.1,Cor0166600.1,Cor0168450.1	Cor0011830.1,Cor0100280.1,Cor0116840.1,Cor0120430.1,Cor0129700.1,Cor0149890.1,Cor0155160.1,Cor0164180.1,Cor0166600.1,Cor0168450.1
GO:0009626	plant-type hypersensitive response	biological_process	13/905	158/15074	1.3704594726904	0.154612613671632	0.562444312285573	13	Cor0051300.1,Cor0071050.1,Cor0071060.1,Cor0073380.1,Cor0073460.1,Cor0073920.1,Cor0095790.1,Cor0095800.1,Cor0102650.1,Cor0102760.1,Cor0102770.1,Cor0181900.1,Cor0195310.1	Cor0051300.1,Cor0071050.1,Cor0071060.1,Cor0073380.1,Cor0073460.1,Cor0073920.1,Cor0095790.1,Cor0095800.1,Cor0102650.1,Cor0102760.1,Cor0102770.1,Cor0181900.1,Cor0195310.1
GO:0034050	host programmed cell death induced by symbiont	biological_process	13/905	158/15074	1.3704594726904	0.154612613671632	0.562444312285573	13	Cor0051300.1,Cor0071050.1,Cor0071060.1,Cor0073380.1,Cor0073460.1,Cor0073920.1,Cor0095790.1,Cor0095800.1,Cor0102650.1,Cor0102760.1,Cor0102770.1,Cor0181900.1,Cor0195310.1	Cor0051300.1,Cor0071050.1,Cor0071060.1,Cor0073380.1,Cor0073460.1,Cor0073920.1,Cor0095790.1,Cor0095800.1,Cor0102650.1,Cor0102760.1,Cor0102770.1,Cor0181900.1,Cor0195310.1
GO:0006275	regulation of DNA replication	biological_process	3/905	23/15074	2.17256785971655	0.157002025744075	0.562444312285573	3	Cor0106060.1,Cor0204160.1,Cor0214500.1	Cor0106060.1,Cor0204160.1,Cor0214500.1
GO:0016132	brassinosteroid biosynthetic process	biological_process	3/905	23/15074	2.17256785971655	0.157002025744075	0.562444312285573	3	Cor0041670.1,Cor0065270.1,Cor0145640.1	Cor0041670.1,Cor0065270.1,Cor0145640.1
GO:0016641	oxidoreductase activity, acting on the CH-NH2 group of donors, oxygen as acceptor	molecular_function	3/905	23/15074	2.17256785971655	0.157002025744075	0.562444312285573	3	Cor0151540.1,Cor0161100.1,Cor0190150.1	Cor0151540.1,Cor0161100.1,Cor0190150.1
GO:0034765	regulation of ion transmembrane transport	biological_process	3/905	23/15074	2.17256785971655	0.157002025744075	0.562444312285573	3	Cor0005130.1,Cor0176320.1,Cor0176330.1	Cor0005130.1,Cor0176320.1,Cor0176330.1
GO:0072348	sulfur compound transport	biological_process	3/905	23/15074	2.17256785971655	0.157002025744075	0.562444312285573	3	Cor0120430.1,Cor0149630.1,Cor0150900.1	Cor0120430.1,Cor0149630.1,Cor0150900.1
GO:0120178	steroid hormone biosynthetic process	biological_process	3/905	23/15074	2.17256785971655	0.157002025744075	0.562444312285573	3	Cor0041670.1,Cor0065270.1,Cor0145640.1	Cor0041670.1,Cor0065270.1,Cor0145640.1
GO:0031406	carboxylic acid binding	molecular_function	6/905	61/15074	1.6383298614256	0.158200163895149	0.562444312285573	6	Cor0021020.1,Cor0030900.1,Cor0151540.1,Cor0161100.1,Cor0190150.1,Cor0203430.1	Cor0021020.1,Cor0030900.1,Cor0151540.1,Cor0161100.1,Cor0190150.1,Cor0203430.1
GO:0043177	organic acid binding	molecular_function	6/905	61/15074	1.6383298614256	0.158200163895149	0.562444312285573	6	Cor0021020.1,Cor0030900.1,Cor0151540.1,Cor0161100.1,Cor0190150.1,Cor0203430.1	Cor0021020.1,Cor0030900.1,Cor0151540.1,Cor0161100.1,Cor0190150.1,Cor0203430.1
GO:0010492	maintenance of shoot apical meristem identity	biological_process	2/905	12/15074	2.77605893186004	0.159655357768094	0.562444312285573	2	Cor0068510.1,Cor0108940.1	Cor0068510.1,Cor0108940.1
GO:0042593	glucose homeostasis	biological_process	2/905	12/15074	2.77605893186004	0.159655357768094	0.562444312285573	2	Cor0152910.1,Cor0199840.1	Cor0152910.1,Cor0199840.1
GO:0045551	cinnamyl-alcohol dehydrogenase activity	molecular_function	2/905	12/15074	2.77605893186004	0.159655357768094	0.562444312285573	2	Cor0005880.1,Cor0180810.1	Cor0005880.1,Cor0180810.1
GO:0052747	sinapyl alcohol dehydrogenase activity	molecular_function	2/905	12/15074	2.77605893186004	0.159655357768094	0.562444312285573	2	Cor0005880.1,Cor0180810.1	Cor0005880.1,Cor0180810.1
GO:0071265	L-methionine biosynthetic process	biological_process	2/905	12/15074	2.77605893186004	0.159655357768094	0.562444312285573	2	Cor0180890.1,Cor0220500.1	Cor0180890.1,Cor0220500.1
GO:1900056	negative regulation of leaf senescence	biological_process	2/905	12/15074	2.77605893186004	0.159655357768094	0.562444312285573	2	Cor0105400.1,Cor0108720.1	Cor0105400.1,Cor0108720.1
GO:1905622	negative regulation of leaf development	biological_process	2/905	12/15074	2.77605893186004	0.159655357768094	0.562444312285573	2	Cor0105400.1,Cor0108720.1	Cor0105400.1,Cor0108720.1
GO:1901575	organic substance catabolic process	biological_process	81/905	1210/15074	1.11501209990411	0.160643324622899	0.562444312285573	81	Cor0002740.1,Cor0003600.1,Cor0005940.1,Cor0005980.1,Cor0009020.1,Cor0011940.1,Cor0012510.1,Cor0013830.1,Cor0016020.1,Cor0017200.1,Cor0017220.1,Cor0019250.1,Cor0027240.1,Cor0029870.1,Cor0030900.1,Cor0034700.1,Cor0037080.1,Cor0041240.1,Cor0041670.1,Cor0043740.1,Cor0045870.1,Cor0046390.1,Cor0047130.1,Cor0051140.1,Cor0051200.1,Cor0053580.1,Cor0059680.1,Cor0060770.1,Cor0062310.1,Cor0062880.1,Cor006423…	Cor0002740.1,Cor0003600.1,Cor0005940.1,Cor0005980.1,Cor0009020.1,Cor0011940.1,Cor0012510.1,Cor0013830.1,Cor0016020.1,Cor0017200.1,Cor0017220.1,Cor0019250.1,Cor0027240.1,Cor0029870.1,Cor0030900.1,Cor0034700.1,Cor0037080.1,Cor0041240.1,Cor0041670.1,Cor0043740.1,Cor0045870.1,Cor0046390.1,Cor0047130.1,Cor0051140.1,Cor0051200.1,Cor0053580.1,Cor0059680.1,Cor0060770.1,Cor0062310.1,Cor0062880.1,Cor006423…
GO:0006811	ion transport	biological_process	40/905	567/15074	1.17505139972912	0.16222826629575	0.562444312285573	40	Cor0004540.1,Cor0011830.1,Cor0015630.1,Cor0015640.1,Cor0021280.1,Cor0029580.1,Cor0030730.1,Cor0036690.1,Cor0039840.1,Cor0047130.1,Cor0086620.1,Cor0093040.1,Cor0100280.1,Cor0100440.1,Cor0101170.1,Cor0103140.1,Cor0120430.1,Cor0124810.1,Cor0127220.1,Cor0129700.1,Cor0134150.1,Cor0149630.1,Cor0149890.1,Cor0150900.1,Cor0159140.1,Cor0159170.1,Cor0165650.1,Cor0168450.1,Cor0168680.1,Cor0172340.1,Cor017986…	Cor0004540.1,Cor0011830.1,Cor0015630.1,Cor0015640.1,Cor0021280.1,Cor0029580.1,Cor0030730.1,Cor0036690.1,Cor0039840.1,Cor0047130.1,Cor0086620.1,Cor0093040.1,Cor0100280.1,Cor0100440.1,Cor0101170.1,Cor0103140.1,Cor0120430.1,Cor0124810.1,Cor0127220.1,Cor0129700.1,Cor0134150.1,Cor0149630.1,Cor0149890.1,Cor0150900.1,Cor0159140.1,Cor0159170.1,Cor0165650.1,Cor0168450.1,Cor0168680.1,Cor0172340.1,Cor017986…
GO:0030054	cell junction	cellular_component	44/905	629/15074	1.16515033070119	0.162290562750616	0.562444312285573	44	Cor0000770.1,Cor0001080.1,Cor0005880.1,Cor0013340.1,Cor0019150.1,Cor0024570.1,Cor0034840.1,Cor0044110.1,Cor0044150.1,Cor0046320.1,Cor0054850.1,Cor0054870.1,Cor0055250.1,Cor0055440.1,Cor0055590.1,Cor0060480.1,Cor0063550.1,Cor0068900.1,Cor0078200.1,Cor0087790.1,Cor0088830.1,Cor0090060.1,Cor0093040.1,Cor0099420.1,Cor0100440.1,Cor0103510.1,Cor0112320.1,Cor0119250.1,Cor0120430.1,Cor0127960.1,Cor013322…	Cor0000770.1,Cor0001080.1,Cor0005880.1,Cor0013340.1,Cor0019150.1,Cor0024570.1,Cor0034840.1,Cor0044110.1,Cor0044150.1,Cor0046320.1,Cor0054850.1,Cor0054870.1,Cor0055250.1,Cor0055440.1,Cor0055590.1,Cor0060480.1,Cor0063550.1,Cor0068900.1,Cor0078200.1,Cor0087790.1,Cor0088830.1,Cor0090060.1,Cor0093040.1,Cor0099420.1,Cor0100440.1,Cor0103510.1,Cor0112320.1,Cor0119250.1,Cor0120430.1,Cor0127960.1,Cor013322…
GO:0030170	pyridoxal phosphate binding	molecular_function	8/905	89/15074	1.49720032280092	0.1648407256388	0.562444312285573	8	Cor0045090.1,Cor0108830.1,Cor0113860.1,Cor0153830.1,Cor0166460.1,Cor0177780.1,Cor0189240.1,Cor0218260.1	Cor0045090.1,Cor0108830.1,Cor0113860.1,Cor0153830.1,Cor0166460.1,Cor0177780.1,Cor0189240.1,Cor0218260.1
GO:0031625	ubiquitin protein ligase binding	molecular_function	8/905	89/15074	1.49720032280092	0.1648407256388	0.562444312285573	8	Cor0018760.1,Cor0045870.1,Cor0062310.1,Cor0078200.1,Cor0098380.1,Cor0099420.1,Cor0120090.1,Cor0140020.1	Cor0018760.1,Cor0045870.1,Cor0062310.1,Cor0078200.1,Cor0098380.1,Cor0099420.1,Cor0120090.1,Cor0140020.1
GO:0070279	vitamin B6 binding	molecular_function	8/905	89/15074	1.49720032280092	0.1648407256388	0.562444312285573	8	Cor0045090.1,Cor0108830.1,Cor0113860.1,Cor0153830.1,Cor0166460.1,Cor0177780.1,Cor0189240.1,Cor0218260.1	Cor0045090.1,Cor0108830.1,Cor0113860.1,Cor0153830.1,Cor0166460.1,Cor0177780.1,Cor0189240.1,Cor0218260.1
GO:0048511	rhythmic process	biological_process	9/905	103/15074	1.45540953709167	0.165357679963997	0.562444312285573	9	Cor0000540.1,Cor0067640.1,Cor0107870.1,Cor0127960.1,Cor0153210.1,Cor0161590.1,Cor0172560.1,Cor0214450.1,Cor0220850.1	Cor0000540.1,Cor0067640.1,Cor0107870.1,Cor0127960.1,Cor0153210.1,Cor0161590.1,Cor0172560.1,Cor0214450.1,Cor0220850.1
GO:0048573	photoperiodism, flowering	biological_process	6/905	62/15074	1.61190518624131	0.166894812240673	0.562444312285573	6	Cor0024570.1,Cor0024710.1,Cor0031950.1,Cor0133650.1,Cor0153210.1,Cor0185570.1	Cor0024570.1,Cor0024710.1,Cor0031950.1,Cor0133650.1,Cor0153210.1,Cor0185570.1
GO:0071214	cellular response to abiotic stimulus	biological_process	14/905	175/15074	1.33250828729282	0.167413395309532	0.562444312285573	14	Cor0004570.1,Cor0046660.1,Cor0071900.1,Cor0075270.1,Cor0083540.1,Cor0115780.1,Cor0135740.1,Cor0135750.1,Cor0150900.1,Cor0167250.1,Cor0171420.1,Cor0189470.1,Cor0196170.1,Cor0212900.1	Cor0004570.1,Cor0046660.1,Cor0071900.1,Cor0075270.1,Cor0083540.1,Cor0115780.1,Cor0135740.1,Cor0135750.1,Cor0150900.1,Cor0167250.1,Cor0171420.1,Cor0189470.1,Cor0196170.1,Cor0212900.1
GO:0104004	cellular response to environmental stimulus	biological_process	14/905	175/15074	1.33250828729282	0.167413395309532	0.562444312285573	14	Cor0004570.1,Cor0046660.1,Cor0071900.1,Cor0075270.1,Cor0083540.1,Cor0115780.1,Cor0135740.1,Cor0135750.1,Cor0150900.1,Cor0167250.1,Cor0171420.1,Cor0189470.1,Cor0196170.1,Cor0212900.1	Cor0004570.1,Cor0046660.1,Cor0071900.1,Cor0075270.1,Cor0083540.1,Cor0115780.1,Cor0135740.1,Cor0135750.1,Cor0150900.1,Cor0167250.1,Cor0171420.1,Cor0189470.1,Cor0196170.1,Cor0212900.1
GO:0044249	cellular biosynthetic process	biological_process	240/905	3787/15074	1.05559146075481	0.168495453553947	0.562444312285573	240	Cor0001020.1,Cor0002040.1,Cor0002740.1,Cor0003210.1,Cor0003540.1,Cor0004240.1,Cor0005130.1,Cor0007580.1,Cor0007700.1,Cor0007900.1,Cor0008050.1,Cor0008130.1,Cor0008160.1,Cor0008200.1,Cor0011350.1,Cor0012520.1,Cor0012740.1,Cor0015850.1,Cor0016330.1,Cor0017200.1,Cor0017220.1,Cor0017460.1,Cor0018430.1,Cor0019400.1,Cor0020730.1,Cor0020760.1,Cor0021380.1,Cor0022460.1,Cor0022990.1,Cor0024330.1,Cor002463…	Cor0001020.1,Cor0002040.1,Cor0002740.1,Cor0003210.1,Cor0003540.1,Cor0004240.1,Cor0005130.1,Cor0007580.1,Cor0007700.1,Cor0007900.1,Cor0008050.1,Cor0008130.1,Cor0008160.1,Cor0008200.1,Cor0011350.1,Cor0012520.1,Cor0012740.1,Cor0015850.1,Cor0016330.1,Cor0017200.1,Cor0017220.1,Cor0017460.1,Cor0018430.1,Cor0019400.1,Cor0020730.1,Cor0020760.1,Cor0021380.1,Cor0022460.1,Cor0022990.1,Cor0024330.1,Cor002463…
GO:0009736	cytokinin-activated signaling pathway	biological_process	5/905	49/15074	1.69962791746533	0.169227165063519	0.562444312285573	5	Cor0002720.1,Cor0150900.1,Cor0173070.1,Cor0200210.1,Cor0204160.1	Cor0002720.1,Cor0150900.1,Cor0173070.1,Cor0200210.1,Cor0204160.1
GO:0045165	cell fate commitment	biological_process	5/905	49/15074	1.69962791746533	0.169227165063519	0.562444312285573	5	Cor0106400.1,Cor0108940.1,Cor0153960.1,Cor0197090.1,Cor0217690.1	Cor0106400.1,Cor0108940.1,Cor0153960.1,Cor0197090.1,Cor0217690.1
GO:0000023	maltose metabolic process	biological_process	1/905	3/15074	5.55211786372007	0.16952503147001	0.562444312285573	1	Cor0041240.1	Cor0041240.1
GO:0000179	rRNA (adenine-N6,N6-)-dimethyltransferase activity	molecular_function	1/905	3/15074	5.55211786372007	0.16952503147001	0.562444312285573	1	Cor0197090.1	Cor0197090.1
GO:0000774	adenyl-nucleotide exchange factor activity	molecular_function	1/905	3/15074	5.55211786372007	0.16952503147001	0.562444312285573	1	Cor0219780.1	Cor0219780.1
GO:0001667	ameboidal-type cell migration	biological_process	1/905	3/15074	5.55211786372007	0.16952503147001	0.562444312285573	1	Cor0053600.1	Cor0053600.1
GO:0001736	establishment of planar polarity	biological_process	1/905	3/15074	5.55211786372007	0.16952503147001	0.562444312285573	1	Cor0002720.1	Cor0002720.1
GO:0001738	morphogenesis of a polarized epithelium	biological_process	1/905	3/15074	5.55211786372007	0.16952503147001	0.562444312285573	1	Cor0002720.1	Cor0002720.1
GO:0002532	production of molecular mediator involved in inflammatory response	biological_process	1/905	3/15074	5.55211786372007	0.16952503147001	0.562444312285573	1	Cor0111950.1	Cor0111950.1
GO:0003878	ATP citrate synthase activity	molecular_function	1/905	3/15074	5.55211786372007	0.16952503147001	0.562444312285573	1	Cor0063440.1	Cor0063440.1
GO:0004021	L-alanine:2-oxoglutarate aminotransferase activity	molecular_function	1/905	3/15074	5.55211786372007	0.16952503147001	0.562444312285573	1	Cor0189240.1	Cor0189240.1
GO:0004106	chorismate mutase activity	molecular_function	1/905	3/15074	5.55211786372007	0.16952503147001	0.562444312285573	1	Cor0092230.1	Cor0092230.1
GO:0004365	glyceraldehyde-3-phosphate dehydrogenase (NAD+) (phosphorylating) activity	molecular_function	1/905	3/15074	5.55211786372007	0.16952503147001	0.562444312285573	1	Cor0009020.1	Cor0009020.1
GO:0004555	alpha,alpha-trehalase activity	molecular_function	1/905	3/15074	5.55211786372007	0.16952503147001	0.562444312285573	1	Cor0082360.1	Cor0082360.1
GO:0004617	phosphoglycerate dehydrogenase activity	molecular_function	1/905	3/15074	5.55211786372007	0.16952503147001	0.562444312285573	1	Cor0180710.1	Cor0180710.1
GO:0004618	phosphoglycerate kinase activity	molecular_function	1/905	3/15074	5.55211786372007	0.16952503147001	0.562444312285573	1	Cor0136340.1	Cor0136340.1
GO:0004751	ribose-5-phosphate isomerase activity	molecular_function	1/905	3/15074	5.55211786372007	0.16952503147001	0.562444312285573	1	Cor0067480.1	Cor0067480.1
GO:0004845	uracil phosphoribosyltransferase activity	molecular_function	1/905	3/15074	5.55211786372007	0.16952503147001	0.562444312285573	1	Cor0156070.1	Cor0156070.1
GO:0005353	fructose transmembrane transporter activity	molecular_function	1/905	3/15074	5.55211786372007	0.16952503147001	0.562444312285573	1	Cor0172560.1	Cor0172560.1
GO:0005993	trehalose catabolic process	biological_process	1/905	3/15074	5.55211786372007	0.16952503147001	0.562444312285573	1	Cor0082360.1	Cor0082360.1
GO:0006452	translational frameshifting	biological_process	1/905	3/15074	5.55211786372007	0.16952503147001	0.562444312285573	1	Cor0142090.1	Cor0142090.1
GO:0006729	tetrahydrobiopterin biosynthetic process	biological_process	1/905	3/15074	5.55211786372007	0.16952503147001	0.562444312285573	1	Cor0104920.1	Cor0104920.1
GO:0006769	nicotinamide metabolic process	biological_process	1/905	3/15074	5.55211786372007	0.16952503147001	0.562444312285573	1	Cor0033480.1	Cor0033480.1
GO:0008441	3'(2'),5'-bisphosphate nucleotidase activity	molecular_function	1/905	3/15074	5.55211786372007	0.16952503147001	0.562444312285573	1	Cor0146270.1	Cor0146270.1
GO:0009413	response to flooding	biological_process	1/905	3/15074	5.55211786372007	0.16952503147001	0.562444312285573	1	Cor0072630.1	Cor0072630.1
GO:0009836	fruit ripening, climacteric	biological_process	1/905	3/15074	5.55211786372007	0.16952503147001	0.562444312285573	1	Cor0062290.1	Cor0062290.1
GO:0010336	gibberellic acid homeostasis	biological_process	1/905	3/15074	5.55211786372007	0.16952503147001	0.562444312285573	1	Cor0145100.1	Cor0145100.1
GO:0010617	circadian regulation of calcium ion oscillation	biological_process	1/905	3/15074	5.55211786372007	0.16952503147001	0.562444312285573	1	Cor0153210.1	Cor0153210.1
GO:0010976	positive regulation of neuron projection development	biological_process	1/905	3/15074	5.55211786372007	0.16952503147001	0.562444312285573	1	Cor0035280.1	Cor0035280.1
GO:0015271	outward rectifier potassium channel activity	molecular_function	1/905	3/15074	5.55211786372007	0.16952503147001	0.562444312285573	1	Cor0039840.1	Cor0039840.1
GO:0015665	alcohol transmembrane transporter activity	molecular_function	1/905	3/15074	5.55211786372007	0.16952503147001	0.562444312285573	1	Cor0011830.1	Cor0011830.1
GO:0015691	cadmium ion transport	biological_process	1/905	3/15074	5.55211786372007	0.16952503147001	0.562444312285573	1	Cor0047130.1	Cor0047130.1
GO:0015755	fructose transmembrane transport	biological_process	1/905	3/15074	5.55211786372007	0.16952503147001	0.562444312285573	1	Cor0172560.1	Cor0172560.1
GO:0016207	4-coumarate-CoA ligase activity	molecular_function	1/905	3/15074	5.55211786372007	0.16952503147001	0.562444312285573	1	Cor0077560.1	Cor0077560.1
GO:0016328	lateral plasma membrane	cellular_component	1/905	3/15074	5.55211786372007	0.16952503147001	0.562444312285573	1	Cor0143990.1	Cor0143990.1
GO:0016984	ribulose-bisphosphate carboxylase activity	molecular_function	1/905	3/15074	5.55211786372007	0.16952503147001	0.562444312285573	1	Cor0127970.1	Cor0127970.1
GO:0018026	peptidyl-lysine monomethylation	biological_process	1/905	3/15074	5.55211786372007	0.16952503147001	0.562444312285573	1	Cor0095780.1	Cor0095780.1
GO:0019788	NEDD8 transferase activity	molecular_function	1/905	3/15074	5.55211786372007	0.16952503147001	0.562444312285573	1	Cor0154630.1	Cor0154630.1
GO:0031386	protein tag	molecular_function	1/905	3/15074	5.55211786372007	0.16952503147001	0.562444312285573	1	Cor0164240.1	Cor0164240.1
GO:0031542	positive regulation of anthocyanin biosynthetic process	biological_process	1/905	3/15074	5.55211786372007	0.16952503147001	0.562444312285573	1	Cor0153960.1	Cor0153960.1
GO:0032642	regulation of chemokine production	biological_process	1/905	3/15074	5.55211786372007	0.16952503147001	0.562444312285573	1	Cor0111950.1	Cor0111950.1
GO:0032722	positive regulation of chemokine production	biological_process	1/905	3/15074	5.55211786372007	0.16952503147001	0.562444312285573	1	Cor0111950.1	Cor0111950.1
GO:0032791	lead ion binding	molecular_function	1/905	3/15074	5.55211786372007	0.16952503147001	0.562444312285573	1	Cor0100440.1	Cor0100440.1
GO:0033231	carbohydrate export	biological_process	1/905	3/15074	5.55211786372007	0.16952503147001	0.562444312285573	1	Cor0172560.1	Cor0172560.1
GO:0033281	TAT protein transport complex	cellular_component	1/905	3/15074	5.55211786372007	0.16952503147001	0.562444312285573	1	Cor0067300.1	Cor0067300.1
GO:0033549	MAP kinase phosphatase activity	molecular_function	1/905	3/15074	5.55211786372007	0.16952503147001	0.562444312285573	1	Cor0009720.1	Cor0009720.1
GO:0033799	myricetin 3'-O-methyltransferase activity	molecular_function	1/905	3/15074	5.55211786372007	0.16952503147001	0.562444312285573	1	Cor0046320.1	Cor0046320.1
GO:0033979	box H/ACA snoRNA metabolic process	biological_process	1/905	3/15074	5.55211786372007	0.16952503147001	0.562444312285573	1	Cor0001080.1	Cor0001080.1
GO:0034756	regulation of iron ion transport	biological_process	1/905	3/15074	5.55211786372007	0.16952503147001	0.562444312285573	1	Cor0200210.1	Cor0200210.1
GO:0035035	histone acetyltransferase binding	molecular_function	1/905	3/15074	5.55211786372007	0.16952503147001	0.562444312285573	1	Cor0191320.1	Cor0191320.1
GO:0036374	glutathione hydrolase activity	molecular_function	1/905	3/15074	5.55211786372007	0.16952503147001	0.562444312285573	1	Cor0190600.1	Cor0190600.1
GO:0042134	rRNA primary transcript binding	molecular_function	1/905	3/15074	5.55211786372007	0.16952503147001	0.562444312285573	1	Cor0192840.1	Cor0192840.1
GO:0042343	indole glucosinolate metabolic process	biological_process	1/905	3/15074	5.55211786372007	0.16952503147001	0.562444312285573	1	Cor0047130.1	Cor0047130.1
GO:0043247	telomere maintenance in response to DNA damage	biological_process	1/905	3/15074	5.55211786372007	0.16952503147001	0.562444312285573	1	Cor0215520.1	Cor0215520.1
GO:0043462	regulation of ATPase activity	biological_process	1/905	3/15074	5.55211786372007	0.16952503147001	0.562444312285573	1	Cor0097910.1	Cor0097910.1
GO:0043617	cellular response to sucrose starvation	biological_process	1/905	3/15074	5.55211786372007	0.16952503147001	0.562444312285573	1	Cor0072350.1	Cor0072350.1
GO:0043874	acireductone synthase activity	molecular_function	1/905	3/15074	5.55211786372007	0.16952503147001	0.562444312285573	1	Cor0220500.1	Cor0220500.1
GO:0045039	protein insertion into mitochondrial inner membrane	biological_process	1/905	3/15074	5.55211786372007	0.16952503147001	0.562444312285573	1	Cor0189790.1	Cor0189790.1
GO:0045487	gibberellin catabolic process	biological_process	1/905	3/15074	5.55211786372007	0.16952503147001	0.562444312285573	1	Cor0064230.1	Cor0064230.1
GO:0045901	positive regulation of translational elongation	biological_process	1/905	3/15074	5.55211786372007	0.16952503147001	0.562444312285573	1	Cor0142090.1	Cor0142090.1
GO:0045905	positive regulation of translational termination	biological_process	1/905	3/15074	5.55211786372007	0.16952503147001	0.562444312285573	1	Cor0142090.1	Cor0142090.1
GO:0046146	tetrahydrobiopterin metabolic process	biological_process	1/905	3/15074	5.55211786372007	0.16952503147001	0.562444312285573	1	Cor0104920.1	Cor0104920.1
GO:0046416	D-amino acid metabolic process	biological_process	1/905	3/15074	5.55211786372007	0.16952503147001	0.562444312285573	1	Cor0013830.1	Cor0013830.1
GO:0046459	short-chain fatty acid metabolic process	biological_process	1/905	3/15074	5.55211786372007	0.16952503147001	0.562444312285573	1	Cor0128390.1	Cor0128390.1
GO:0046570	methylthioribulose 1-phosphate dehydratase activity	molecular_function	1/905	3/15074	5.55211786372007	0.16952503147001	0.562444312285573	1	Cor0220500.1	Cor0220500.1
GO:0046864	isoprenoid transport	biological_process	1/905	3/15074	5.55211786372007	0.16952503147001	0.562444312285573	1	Cor0011830.1	Cor0011830.1
GO:0046865	terpenoid transport	biological_process	1/905	3/15074	5.55211786372007	0.16952503147001	0.562444312285573	1	Cor0011830.1	Cor0011830.1
GO:0047334	diphosphate-fructose-6-phosphate 1-phosphotransferase activity	molecular_function	1/905	3/15074	5.55211786372007	0.16952503147001	0.562444312285573	1	Cor0160950.1	Cor0160950.1
GO:0047635	alanine-oxo-acid transaminase activity	molecular_function	1/905	3/15074	5.55211786372007	0.16952503147001	0.562444312285573	1	Cor0189240.1	Cor0189240.1
GO:0050474	(S)-norcoclaurine synthase activity	molecular_function	1/905	3/15074	5.55211786372007	0.16952503147001	0.562444312285573	1	Cor0037920.1	Cor0037920.1
GO:0050707	regulation of cytokine secretion	biological_process	1/905	3/15074	5.55211786372007	0.16952503147001	0.562444312285573	1	Cor0111950.1	Cor0111950.1
GO:0050715	positive regulation of cytokine secretion	biological_process	1/905	3/15074	5.55211786372007	0.16952503147001	0.562444312285573	1	Cor0111950.1	Cor0111950.1
GO:0061387	regulation of extent of cell growth	biological_process	1/905	3/15074	5.55211786372007	0.16952503147001	0.562444312285573	1	Cor0035280.1	Cor0035280.1
GO:0071020	post-spliceosomal complex	cellular_component	1/905	3/15074	5.55211786372007	0.16952503147001	0.562444312285573	1	Cor0048660.1	Cor0048660.1
GO:0071475	cellular hyperosmotic salinity response	biological_process	1/905	3/15074	5.55211786372007	0.16952503147001	0.562444312285573	1	Cor0189470.1	Cor0189470.1
GO:0072349	modified amino acid transmembrane transporter activity	molecular_function	1/905	3/15074	5.55211786372007	0.16952503147001	0.562444312285573	1	Cor0149630.1	Cor0149630.1
GO:0080024	indolebutyric acid metabolic process	biological_process	1/905	3/15074	5.55211786372007	0.16952503147001	0.562444312285573	1	Cor0189470.1	Cor0189470.1
GO:0080038	positive regulation of cytokinin-activated signaling pathway	biological_process	1/905	3/15074	5.55211786372007	0.16952503147001	0.562444312285573	1	Cor0204160.1	Cor0204160.1
GO:0080133	midchain alkane hydroxylase activity	molecular_function	1/905	3/15074	5.55211786372007	0.16952503147001	0.562444312285573	1	Cor0149120.1	Cor0149120.1
GO:0080168	abscisic acid transport	biological_process	1/905	3/15074	5.55211786372007	0.16952503147001	0.562444312285573	1	Cor0011830.1	Cor0011830.1
GO:0090196	regulation of chemokine secretion	biological_process	1/905	3/15074	5.55211786372007	0.16952503147001	0.562444312285573	1	Cor0111950.1	Cor0111950.1
GO:0090197	positive regulation of chemokine secretion	biological_process	1/905	3/15074	5.55211786372007	0.16952503147001	0.562444312285573	1	Cor0111950.1	Cor0111950.1
GO:0102953	hypoglycin A gamma-glutamyl transpeptidase activity	molecular_function	1/905	3/15074	5.55211786372007	0.16952503147001	0.562444312285573	1	Cor0190600.1	Cor0190600.1
GO:0106018	phosphatidylinositol-3,5-bisphosphate phosphatase activity	molecular_function	1/905	3/15074	5.55211786372007	0.16952503147001	0.562444312285573	1	Cor0071700.1	Cor0071700.1
GO:1901527	abscisic acid-activated signaling pathway involved in stomatal movement	biological_process	1/905	3/15074	5.55211786372007	0.16952503147001	0.562444312285573	1	Cor0002520.1	Cor0002520.1
GO:1901881	positive regulation of protein depolymerization	biological_process	1/905	3/15074	5.55211786372007	0.16952503147001	0.562444312285573	1	Cor0035280.1	Cor0035280.1
GO:1902334	fructose export from vacuole to cytoplasm	biological_process	1/905	3/15074	5.55211786372007	0.16952503147001	0.562444312285573	1	Cor0172560.1	Cor0172560.1
GO:1902884	positive regulation of response to oxidative stress	biological_process	1/905	3/15074	5.55211786372007	0.16952503147001	0.562444312285573	1	Cor0112320.1	Cor0112320.1
GO:1990137	plant seed peroxidase activity	molecular_function	1/905	3/15074	5.55211786372007	0.16952503147001	0.562444312285573	1	Cor0117880.1	Cor0117880.1
GO:0019843	rRNA binding	molecular_function	10/905	118/15074	1.41155538908137	0.171099145757611	0.567147488636619	10	Cor0018430.1,Cor0023420.1,Cor0037010.1,Cor0083490.1,Cor0109940.1,Cor0123640.1,Cor0141580.1,Cor0150260.1,Cor0192840.1,Cor0205160.1	Cor0018430.1,Cor0023420.1,Cor0037010.1,Cor0083490.1,Cor0109940.1,Cor0123640.1,Cor0141580.1,Cor0150260.1,Cor0192840.1,Cor0205160.1
GO:0006563	L-serine metabolic process	biological_process	3/905	24/15074	2.08204419889503	0.171922420947427	0.568316542967635	3	Cor0062290.1,Cor0180710.1,Cor0197610.1	Cor0062290.1,Cor0180710.1,Cor0197610.1
GO:0016668	oxidoreductase activity, acting on a sulfur group of donors, NAD(P) as acceptor	molecular_function	3/905	24/15074	2.08204419889503	0.171922420947427	0.568316542967635	3	Cor0075000.1,Cor0076820.1,Cor0103540.1	Cor0075000.1,Cor0076820.1,Cor0103540.1
GO:0019203	carbohydrate phosphatase activity	molecular_function	3/905	24/15074	2.08204419889503	0.171922420947427	0.568316542967635	3	Cor0033450.1,Cor0166270.1,Cor0201990.1	Cor0033450.1,Cor0166270.1,Cor0201990.1
GO:0044389	ubiquitin-like protein ligase binding	molecular_function	8/905	90/15074	1.48056476365869	0.172098907298043	0.568381350173938	8	Cor0018760.1,Cor0045870.1,Cor0062310.1,Cor0078200.1,Cor0098380.1,Cor0099420.1,Cor0120090.1,Cor0140020.1	Cor0018760.1,Cor0045870.1,Cor0062310.1,Cor0078200.1,Cor0098380.1,Cor0099420.1,Cor0120090.1,Cor0140020.1
GO:0006694	steroid biosynthetic process	biological_process	6/905	63/15074	1.58631938963431	0.175785792404203	0.580029076393832	6	Cor0041670.1,Cor0054050.1,Cor0065270.1,Cor0099440.1,Cor0126860.1,Cor0145640.1	Cor0041670.1,Cor0054050.1,Cor0065270.1,Cor0099440.1,Cor0126860.1,Cor0145640.1
GO:0003735	structural constituent of ribosome	molecular_function	19/905	251/15074	1.2608395148687	0.177072748335026	0.583743919215468	19	Cor0018430.1,Cor0024630.1,Cor0034970.1,Cor0048230.1,Cor0058460.1,Cor0067670.1,Cor0070000.1,Cor0073320.1,Cor0083490.1,Cor0109940.1,Cor0113440.1,Cor0123640.1,Cor0141580.1,Cor0148450.1,Cor0150260.1,Cor0162490.1,Cor0163330.1,Cor0200600.1,Cor0205160.1	Cor0018430.1,Cor0024630.1,Cor0034970.1,Cor0048230.1,Cor0058460.1,Cor0067670.1,Cor0070000.1,Cor0073320.1,Cor0083490.1,Cor0109940.1,Cor0113440.1,Cor0123640.1,Cor0141580.1,Cor0148450.1,Cor0150260.1,Cor0162490.1,Cor0163330.1,Cor0200600.1,Cor0205160.1
GO:1901566	organonitrogen compound biosynthetic process	biological_process	73/905	1092/15074	1.11347418695485	0.178592424823166	0.586755105415152	73	Cor0012740.1,Cor0017460.1,Cor0018430.1,Cor0024630.1,Cor0029560.1,Cor0031750.1,Cor0033480.1,Cor0039930.1,Cor0041470.1,Cor0045010.1,Cor0046320.1,Cor0048230.1,Cor0050240.1,Cor0050450.1,Cor0056770.1,Cor0058460.1,Cor0059940.1,Cor0060770.1,Cor0062290.1,Cor0063440.1,Cor0063840.1,Cor0067670.1,Cor0069790.1,Cor0070000.1,Cor0073320.1,Cor0079150.1,Cor0079680.1,Cor0083490.1,Cor0090820.1,Cor0092230.1,Cor009477…	Cor0012740.1,Cor0017460.1,Cor0018430.1,Cor0024630.1,Cor0029560.1,Cor0031750.1,Cor0033480.1,Cor0039930.1,Cor0041470.1,Cor0045010.1,Cor0046320.1,Cor0048230.1,Cor0050240.1,Cor0050450.1,Cor0056770.1,Cor0058460.1,Cor0059940.1,Cor0060770.1,Cor0062290.1,Cor0063440.1,Cor0063840.1,Cor0067670.1,Cor0069790.1,Cor0070000.1,Cor0073320.1,Cor0079150.1,Cor0079680.1,Cor0083490.1,Cor0090820.1,Cor0092230.1,Cor009477…
GO:0008171	O-methyltransferase activity	molecular_function	5/905	50/15074	1.66563535911602	0.179420397923104	0.586755105415152	5	Cor0037620.1,Cor0046320.1,Cor0072440.1,Cor0134560.1,Cor0201680.1	Cor0037620.1,Cor0046320.1,Cor0072440.1,Cor0134560.1,Cor0201680.1
GO:0071368	cellular response to cytokinin stimulus	biological_process	5/905	50/15074	1.66563535911602	0.179420397923104	0.586755105415152	5	Cor0002720.1,Cor0150900.1,Cor0173070.1,Cor0200210.1,Cor0204160.1	Cor0002720.1,Cor0150900.1,Cor0173070.1,Cor0200210.1,Cor0204160.1
GO:0009888	tissue development	biological_process	31/905	434/15074	1.18973954222573	0.179636903926922	0.586755105415152	31	Cor0002720.1,Cor0003540.1,Cor0007900.1,Cor0008130.1,Cor0009000.1,Cor0021380.1,Cor0033770.1,Cor0039180.1,Cor0045290.1,Cor0051140.1,Cor0051420.1,Cor0052150.1,Cor0055380.1,Cor0068510.1,Cor0079120.1,Cor0096250.1,Cor0108940.1,Cor0126900.1,Cor0140020.1,Cor0141030.1,Cor0143990.1,Cor0153210.1,Cor0153960.1,Cor0168570.1,Cor0173070.1,Cor0197650.1,Cor0199050.1,Cor0200210.1,Cor0204160.1,Cor0214250.1,Cor021636…	Cor0002720.1,Cor0003540.1,Cor0007900.1,Cor0008130.1,Cor0009000.1,Cor0021380.1,Cor0033770.1,Cor0039180.1,Cor0045290.1,Cor0051140.1,Cor0051420.1,Cor0052150.1,Cor0055380.1,Cor0068510.1,Cor0079120.1,Cor0096250.1,Cor0108940.1,Cor0126900.1,Cor0140020.1,Cor0141030.1,Cor0143990.1,Cor0153210.1,Cor0153960.1,Cor0168570.1,Cor0173070.1,Cor0197650.1,Cor0199050.1,Cor0200210.1,Cor0204160.1,Cor0214250.1,Cor021636…
GO:0005488	binding	molecular_function	564/905	9170/15074	1.0244474836875	0.181441391508828	0.586755105415152	564	Cor0000350.1,Cor0000520.1,Cor0000540.1,Cor0001080.1,Cor0001270.1,Cor0002040.1,Cor0002520.1,Cor0002700.1,Cor0002720.1,Cor0003420.1,Cor0003540.1,Cor0004240.1,Cor0004570.1,Cor0004900.1,Cor0005130.1,Cor0005320.1,Cor0005360.1,Cor0005880.1,Cor0005940.1,Cor0005980.1,Cor0006760.1,Cor0007520.1,Cor0007580.1,Cor0007900.1,Cor0008050.1,Cor0008130.1,Cor0008160.1,Cor0008200.1,Cor0008970.1,Cor0009020.1,Cor000905…	Cor0000350.1,Cor0000520.1,Cor0000540.1,Cor0001080.1,Cor0001270.1,Cor0002040.1,Cor0002520.1,Cor0002700.1,Cor0002720.1,Cor0003420.1,Cor0003540.1,Cor0004240.1,Cor0004570.1,Cor0004900.1,Cor0005130.1,Cor0005320.1,Cor0005360.1,Cor0005880.1,Cor0005940.1,Cor0005980.1,Cor0006760.1,Cor0007520.1,Cor0007580.1,Cor0007900.1,Cor0008050.1,Cor0008130.1,Cor0008160.1,Cor0008200.1,Cor0008970.1,Cor0009020.1,Cor000905…
GO:0004707	MAP kinase activity	molecular_function	2/905	13/15074	2.56251593710157	0.18154912314943	0.586755105415152	2	Cor0042140.1,Cor0154390.1	Cor0042140.1,Cor0154390.1
GO:0004864	protein phosphatase inhibitor activity	molecular_function	2/905	13/15074	2.56251593710157	0.18154912314943	0.586755105415152	2	Cor0021020.1,Cor0203430.1	Cor0021020.1,Cor0203430.1
GO:0005677	chromatin silencing complex	cellular_component	2/905	13/15074	2.56251593710157	0.18154912314943	0.586755105415152	2	Cor0127960.1,Cor0149170.1	Cor0127960.1,Cor0149170.1
GO:0006002	fructose 6-phosphate metabolic process	biological_process	2/905	13/15074	2.56251593710157	0.18154912314943	0.586755105415152	2	Cor0051140.1,Cor0160950.1	Cor0051140.1,Cor0160950.1
GO:0006551	leucine metabolic process	biological_process	2/905	13/15074	2.56251593710157	0.18154912314943	0.586755105415152	2	Cor0031750.1,Cor0063840.1	Cor0031750.1,Cor0063840.1
GO:0009595	detection of biotic stimulus	biological_process	2/905	13/15074	2.56251593710157	0.18154912314943	0.586755105415152	2	Cor0176320.1,Cor0176330.1	Cor0176320.1,Cor0176330.1
GO:0010232	vascular transport	biological_process	2/905	13/15074	2.56251593710157	0.18154912314943	0.586755105415152	2	Cor0120430.1,Cor0128310.1	Cor0120430.1,Cor0128310.1
GO:0010233	phloem transport	biological_process	2/905	13/15074	2.56251593710157	0.18154912314943	0.586755105415152	2	Cor0120430.1,Cor0128310.1	Cor0120430.1,Cor0128310.1
GO:0031540	regulation of anthocyanin biosynthetic process	biological_process	2/905	13/15074	2.56251593710157	0.18154912314943	0.586755105415152	2	Cor0093330.1,Cor0153960.1	Cor0093330.1,Cor0153960.1
GO:0035064	methylated histone binding	molecular_function	2/905	13/15074	2.56251593710157	0.18154912314943	0.586755105415152	2	Cor0127960.1,Cor0149170.1	Cor0127960.1,Cor0149170.1
GO:0043171	peptide catabolic process	biological_process	2/905	13/15074	2.56251593710157	0.18154912314943	0.586755105415152	2	Cor0030900.1,Cor0190600.1	Cor0030900.1,Cor0190600.1
GO:0046933	proton-transporting ATP synthase activity, rotational mechanism	molecular_function	2/905	13/15074	2.56251593710157	0.18154912314943	0.586755105415152	2	Cor0127220.1,Cor0212500.1	Cor0127220.1,Cor0212500.1
GO:0047372	acylglycerol lipase activity	molecular_function	2/905	13/15074	2.56251593710157	0.18154912314943	0.586755105415152	2	Cor0071050.1,Cor0071060.1	Cor0071050.1,Cor0071060.1
GO:0051346	negative regulation of hydrolase activity	biological_process	2/905	13/15074	2.56251593710157	0.18154912314943	0.586755105415152	2	Cor0079900.1,Cor0097910.1	Cor0079900.1,Cor0097910.1
GO:0070828	heterochromatin organization	biological_process	2/905	13/15074	2.56251593710157	0.18154912314943	0.586755105415152	2	Cor0033770.1,Cor0053600.1	Cor0033770.1,Cor0053600.1
GO:0098581	detection of external biotic stimulus	biological_process	2/905	13/15074	2.56251593710157	0.18154912314943	0.586755105415152	2	Cor0176320.1,Cor0176330.1	Cor0176320.1,Cor0176330.1
GO:0140034	methylation-dependent protein binding	molecular_function	2/905	13/15074	2.56251593710157	0.18154912314943	0.586755105415152	2	Cor0127960.1,Cor0149170.1	Cor0127960.1,Cor0149170.1
GO:0008299	isoprenoid biosynthetic process	biological_process	14/905	178/15074	1.3100502824508	0.182994123710171	0.590898137434893	14	Cor0001020.1,Cor0007700.1,Cor0054050.1,Cor0081390.1,Cor0099440.1,Cor0120390.1,Cor0124550.1,Cor0152260.1,Cor0152270.1,Cor0166910.1,Cor0182520.1,Cor0183570.1,Cor0183990.1,Cor0196280.1	Cor0001020.1,Cor0007700.1,Cor0054050.1,Cor0081390.1,Cor0099440.1,Cor0120390.1,Cor0124550.1,Cor0152260.1,Cor0152270.1,Cor0166910.1,Cor0182520.1,Cor0183570.1,Cor0183990.1,Cor0196280.1
GO:0006790	sulfur compound metabolic process	biological_process	17/905	223/15074	1.26976686569383	0.185670311504421	0.598158225057606	17	Cor0007580.1,Cor0047130.1,Cor0062290.1,Cor0063440.1,Cor0079150.1,Cor0105400.1,Cor0106060.1,Cor0146270.1,Cor0153140.1,Cor0154090.1,Cor0161870.1,Cor0180890.1,Cor0181390.1,Cor0190600.1,Cor0196280.1,Cor0214500.1,Cor0220500.1	Cor0007580.1,Cor0047130.1,Cor0062290.1,Cor0063440.1,Cor0079150.1,Cor0105400.1,Cor0106060.1,Cor0146270.1,Cor0153140.1,Cor0154090.1,Cor0161870.1,Cor0180890.1,Cor0181390.1,Cor0190600.1,Cor0196280.1,Cor0214500.1,Cor0220500.1
GO:0006970	response to osmotic stress	biological_process	33/905	467/15074	1.17700143149526	0.186815514451766	0.598158225057606	33	Cor0000350.1,Cor0002720.1,Cor0004570.1,Cor0005130.1,Cor0007580.1,Cor0007900.1,Cor0009720.1,Cor0021520.1,Cor0022460.1,Cor0039920.1,Cor0050450.1,Cor0053040.1,Cor0054280.1,Cor0060770.1,Cor0071700.1,Cor0072630.1,Cor0087790.1,Cor0088830.1,Cor0091190.1,Cor0096750.1,Cor0105400.1,Cor0108240.1,Cor0112320.1,Cor0124810.1,Cor0150900.1,Cor0165650.1,Cor0175050.1,Cor0175060.1,Cor0175070.1,Cor0189470.1,Cor019956…	Cor0000350.1,Cor0002720.1,Cor0004570.1,Cor0005130.1,Cor0007580.1,Cor0007900.1,Cor0009720.1,Cor0021520.1,Cor0022460.1,Cor0039920.1,Cor0050450.1,Cor0053040.1,Cor0054280.1,Cor0060770.1,Cor0071700.1,Cor0072630.1,Cor0087790.1,Cor0088830.1,Cor0091190.1,Cor0096750.1,Cor0105400.1,Cor0108240.1,Cor0112320.1,Cor0124810.1,Cor0150900.1,Cor0165650.1,Cor0175050.1,Cor0175060.1,Cor0175070.1,Cor0189470.1,Cor019956…
GO:0009813	flavonoid biosynthetic process	biological_process	7/905	78/15074	1.49480096330925	0.186939113110296	0.598158225057606	7	Cor0012460.1,Cor0035200.1,Cor0037080.1,Cor0046320.1,Cor0105400.1,Cor0202110.1,Cor0206900.1	Cor0012460.1,Cor0035200.1,Cor0037080.1,Cor0046320.1,Cor0105400.1,Cor0202110.1,Cor0206900.1
GO:0046916	cellular transition metal ion homeostasis	biological_process	7/905	78/15074	1.49480096330925	0.186939113110296	0.598158225057606	7	Cor0086620.1,Cor0100440.1,Cor0136920.1,Cor0172340.1,Cor0183850.1,Cor0196610.1,Cor0204970.1	Cor0086620.1,Cor0100440.1,Cor0136920.1,Cor0172340.1,Cor0183850.1,Cor0196610.1,Cor0204970.1
GO:0048509	regulation of meristem development	biological_process	7/905	78/15074	1.49480096330925	0.186939113110296	0.598158225057606	7	Cor0031950.1,Cor0140810.1,Cor0150900.1,Cor0153210.1,Cor0200210.1,Cor0204160.1,Cor0216360.1	Cor0031950.1,Cor0140810.1,Cor0150900.1,Cor0153210.1,Cor0200210.1,Cor0204160.1,Cor0216360.1
GO:0048527	lateral root development	biological_process	7/905	78/15074	1.49480096330925	0.186939113110296	0.598158225057606	7	Cor0008130.1,Cor0051200.1,Cor0055380.1,Cor0064010.1,Cor0126900.1,Cor0155160.1,Cor0199050.1	Cor0008130.1,Cor0051200.1,Cor0055380.1,Cor0064010.1,Cor0126900.1,Cor0155160.1,Cor0199050.1
GO:0009685	gibberellin metabolic process	biological_process	3/905	25/15074	1.99876243093923	0.187223689543286	0.598158225057606	3	Cor0064230.1,Cor0166910.1,Cor0183570.1	Cor0064230.1,Cor0166910.1,Cor0183570.1
GO:0009958	positive gravitropism	biological_process	3/905	25/15074	1.99876243093923	0.187223689543286	0.598158225057606	3	Cor0078040.1,Cor0143990.1,Cor0196170.1	Cor0078040.1,Cor0143990.1,Cor0196170.1
GO:0009986	cell surface	cellular_component	3/905	25/15074	1.99876243093923	0.187223689543286	0.598158225057606	3	Cor0130460.1,Cor0143990.1,Cor0166370.1	Cor0130460.1,Cor0143990.1,Cor0166370.1
GO:0010075	regulation of meristem growth	biological_process	3/905	25/15074	1.99876243093923	0.187223689543286	0.598158225057606	3	Cor0153210.1,Cor0204160.1,Cor0216360.1	Cor0153210.1,Cor0204160.1,Cor0216360.1
GO:0048574	long-day photoperiodism, flowering	biological_process	3/905	25/15074	1.99876243093923	0.187223689543286	0.598158225057606	3	Cor0024570.1,Cor0153210.1,Cor0185570.1	Cor0024570.1,Cor0153210.1,Cor0185570.1
GO:0071472	cellular response to salt stress	biological_process	3/905	25/15074	1.99876243093923	0.187223689543286	0.598158225057606	3	Cor0004570.1,Cor0189470.1,Cor0212900.1	Cor0004570.1,Cor0189470.1,Cor0212900.1
GO:0022414	reproductive process	biological_process	84/905	1272/15074	1.09994787866152	0.18851463335739	0.601751997051827	84	Cor0003540.1,Cor0005880.1,Cor0006760.1,Cor0008160.1,Cor0008200.1,Cor0010670.1,Cor0015850.1,Cor0016020.1,Cor0016660.1,Cor0021520.1,Cor0022500.1,Cor0024570.1,Cor0024710.1,Cor0028680.1,Cor0031950.1,Cor0036690.1,Cor0039180.1,Cor0045010.1,Cor0045290.1,Cor0051200.1,Cor0051420.1,Cor0054280.1,Cor0054850.1,Cor0054870.1,Cor0055250.1,Cor0055380.1,Cor0062290.1,Cor0062340.1,Cor0063620.1,Cor0065270.1,Cor006851…	Cor0003540.1,Cor0005880.1,Cor0006760.1,Cor0008160.1,Cor0008200.1,Cor0010670.1,Cor0015850.1,Cor0016020.1,Cor0016660.1,Cor0021520.1,Cor0022500.1,Cor0024570.1,Cor0024710.1,Cor0028680.1,Cor0031950.1,Cor0036690.1,Cor0039180.1,Cor0045010.1,Cor0045290.1,Cor0051200.1,Cor0051420.1,Cor0054280.1,Cor0054850.1,Cor0054870.1,Cor0055250.1,Cor0055380.1,Cor0062290.1,Cor0062340.1,Cor0063620.1,Cor0065270.1,Cor006851…
GO:0140096	catalytic activity, acting on a protein	molecular_function	148/905	2304/15074	1.06993937998772	0.190377482327891	0.607163396543969	148	Cor0000520.1,Cor0000770.1,Cor0002520.1,Cor0004570.1,Cor0004900.1,Cor0005130.1,Cor0009720.1,Cor0011400.1,Cor0011850.1,Cor0012510.1,Cor0016020.1,Cor0018760.1,Cor0019250.1,Cor0019530.1,Cor0023020.1,Cor0025410.1,Cor0027810.1,Cor0028680.1,Cor0030900.1,Cor0034100.1,Cor0034840.1,Cor0034850.1,Cor0035280.1,Cor0039180.1,Cor0040570.1,Cor0041740.1,Cor0042140.1,Cor0042150.1,Cor0043740.1,Cor0044100.1,Cor004411…	Cor0000520.1,Cor0000770.1,Cor0002520.1,Cor0004570.1,Cor0004900.1,Cor0005130.1,Cor0009720.1,Cor0011400.1,Cor0011850.1,Cor0012510.1,Cor0016020.1,Cor0018760.1,Cor0019250.1,Cor0019530.1,Cor0023020.1,Cor0025410.1,Cor0027810.1,Cor0028680.1,Cor0030900.1,Cor0034100.1,Cor0034840.1,Cor0034850.1,Cor0035280.1,Cor0039180.1,Cor0040570.1,Cor0041740.1,Cor0042140.1,Cor0042150.1,Cor0043740.1,Cor0044100.1,Cor004411…
GO:0032870	cellular response to hormone stimulus	biological_process	50/905	734/15074	1.13462899122345	0.191857732553513	0.61134614339611	50	Cor0002040.1,Cor0002520.1,Cor0002720.1,Cor0005130.1,Cor0007580.1,Cor0021020.1,Cor0047130.1,Cor0047230.1,Cor0047440.1,Cor0054850.1,Cor0054870.1,Cor0055250.1,Cor0055380.1,Cor0075270.1,Cor0077000.1,Cor0091190.1,Cor0112690.1,Cor0115050.1,Cor0115930.1,Cor0117050.1,Cor0119430.1,Cor0126340.1,Cor0128780.1,Cor0129700.1,Cor0136610.1,Cor0138370.1,Cor0140020.1,Cor0141030.1,Cor0143990.1,Cor0150900.1,Cor015396…	Cor0002040.1,Cor0002520.1,Cor0002720.1,Cor0005130.1,Cor0007580.1,Cor0021020.1,Cor0047130.1,Cor0047230.1,Cor0047440.1,Cor0054850.1,Cor0054870.1,Cor0055250.1,Cor0055380.1,Cor0075270.1,Cor0077000.1,Cor0091190.1,Cor0112690.1,Cor0115050.1,Cor0115930.1,Cor0117050.1,Cor0119430.1,Cor0126340.1,Cor0128780.1,Cor0129700.1,Cor0136610.1,Cor0138370.1,Cor0140020.1,Cor0141030.1,Cor0143990.1,Cor0150900.1,Cor015396…
GO:0009566	fertilization	biological_process	4/905	38/15074	1.75330037801687	0.192039446412823	0.611387446707959	4	Cor0054280.1,Cor0054850.1,Cor0054870.1,Cor0055250.1	Cor0054280.1,Cor0054850.1,Cor0054870.1,Cor0055250.1
GO:0016740	transferase activity	molecular_function	207/905	3267/15074	1.05536124682282	0.193850433132825	0.615899868759533	207	Cor0000520.1,Cor0001020.1,Cor0002520.1,Cor0003420.1,Cor0004900.1,Cor0005130.1,Cor0007500.1,Cor0009190.1,Cor0010510.1,Cor0011400.1,Cor0011850.1,Cor0012510.1,Cor0012740.1,Cor0017110.1,Cor0018760.1,Cor0019530.1,Cor0020760.1,Cor0023020.1,Cor0023420.1,Cor0024570.1,Cor0025410.1,Cor0027810.1,Cor0028680.1,Cor0029560.1,Cor0030030.1,Cor0030040.1,Cor0031750.1,Cor0034100.1,Cor0034840.1,Cor0035200.1,Cor003762…	Cor0000520.1,Cor0001020.1,Cor0002520.1,Cor0003420.1,Cor0004900.1,Cor0005130.1,Cor0007500.1,Cor0009190.1,Cor0010510.1,Cor0011400.1,Cor0011850.1,Cor0012510.1,Cor0012740.1,Cor0017110.1,Cor0018760.1,Cor0019530.1,Cor0020760.1,Cor0023020.1,Cor0023420.1,Cor0024570.1,Cor0025410.1,Cor0027810.1,Cor0028680.1,Cor0029560.1,Cor0030030.1,Cor0030040.1,Cor0031750.1,Cor0034100.1,Cor0034840.1,Cor0035200.1,Cor003762…
GO:0009909	regulation of flower development	biological_process	11/905	136/15074	1.34720506987325	0.193966809344363	0.615899868759533	11	Cor0008200.1,Cor0015850.1,Cor0024570.1,Cor0088400.1,Cor0088820.1,Cor0133650.1,Cor0153210.1,Cor0185570.1,Cor0192050.1,Cor0194400.1,Cor0200210.1	Cor0008200.1,Cor0015850.1,Cor0024570.1,Cor0088400.1,Cor0088820.1,Cor0133650.1,Cor0153210.1,Cor0185570.1,Cor0192050.1,Cor0194400.1,Cor0200210.1
GO:0071695	anatomical structure maturation	biological_process	11/905	136/15074	1.34720506987325	0.193966809344363	0.615899868759533	11	Cor0002720.1,Cor0010670.1,Cor0062290.1,Cor0079120.1,Cor0084610.1,Cor0112320.1,Cor0143990.1,Cor0151540.1,Cor0153770.1,Cor0153830.1,Cor0161100.1	Cor0002720.1,Cor0010670.1,Cor0062290.1,Cor0079120.1,Cor0084610.1,Cor0112320.1,Cor0143990.1,Cor0151540.1,Cor0153770.1,Cor0153830.1,Cor0161100.1
GO:0046983	protein dimerization activity	molecular_function	35/905	501/15074	1.16361751634852	0.196662193268588	0.621960542301046	35	Cor0008200.1,Cor0015850.1,Cor0020730.1,Cor0021020.1,Cor0022460.1,Cor0022990.1,Cor0024710.1,Cor0034700.1,Cor0043330.1,Cor0046320.1,Cor0047440.1,Cor0064230.1,Cor0064240.1,Cor0064380.1,Cor0065210.1,Cor0068150.1,Cor0072440.1,Cor0072630.1,Cor0075270.1,Cor0088820.1,Cor0104920.1,Cor0125420.1,Cor0126540.1,Cor0143000.1,Cor0151480.1,Cor0153960.1,Cor0154770.1,Cor0173070.1,Cor0173640.1,Cor0180060.1,Cor018808…	Cor0008200.1,Cor0015850.1,Cor0020730.1,Cor0021020.1,Cor0022460.1,Cor0022990.1,Cor0024710.1,Cor0034700.1,Cor0043330.1,Cor0046320.1,Cor0047440.1,Cor0064230.1,Cor0064240.1,Cor0064380.1,Cor0065210.1,Cor0068150.1,Cor0072440.1,Cor0072630.1,Cor0075270.1,Cor0088820.1,Cor0104920.1,Cor0125420.1,Cor0126540.1,Cor0143000.1,Cor0151480.1,Cor0153960.1,Cor0154770.1,Cor0173070.1,Cor0173640.1,Cor0180060.1,Cor018808…
GO:0044248	cellular catabolic process	biological_process	70/905	1053/15074	1.10725997282167	0.197702701974135	0.621960542301046	70	Cor0002740.1,Cor0003600.1,Cor0005940.1,Cor0005980.1,Cor0011940.1,Cor0012510.1,Cor0013830.1,Cor0016020.1,Cor0017200.1,Cor0017220.1,Cor0021380.1,Cor0027240.1,Cor0029870.1,Cor0030900.1,Cor0034700.1,Cor0037080.1,Cor0041240.1,Cor0041670.1,Cor0045870.1,Cor0046390.1,Cor0047130.1,Cor0051200.1,Cor0059680.1,Cor0060770.1,Cor0062310.1,Cor0062880.1,Cor0063450.1,Cor0064230.1,Cor0072670.1,Cor0073870.1,Cor007864…	Cor0002740.1,Cor0003600.1,Cor0005940.1,Cor0005980.1,Cor0011940.1,Cor0012510.1,Cor0013830.1,Cor0016020.1,Cor0017200.1,Cor0017220.1,Cor0021380.1,Cor0027240.1,Cor0029870.1,Cor0030900.1,Cor0034700.1,Cor0037080.1,Cor0041240.1,Cor0041670.1,Cor0045870.1,Cor0046390.1,Cor0047130.1,Cor0051200.1,Cor0059680.1,Cor0060770.1,Cor0062310.1,Cor0062880.1,Cor0063450.1,Cor0064230.1,Cor0072670.1,Cor0073870.1,Cor007864…
GO:0009755	hormone-mediated signaling pathway	biological_process	46/905	674/15074	1.13678377625129	0.199817524716252	0.621960542301046	46	Cor0002040.1,Cor0002520.1,Cor0002720.1,Cor0005130.1,Cor0007580.1,Cor0021020.1,Cor0047230.1,Cor0047440.1,Cor0054850.1,Cor0054870.1,Cor0055250.1,Cor0055380.1,Cor0075270.1,Cor0091190.1,Cor0112690.1,Cor0115050.1,Cor0115930.1,Cor0117050.1,Cor0119430.1,Cor0126340.1,Cor0128780.1,Cor0129700.1,Cor0136610.1,Cor0138370.1,Cor0140020.1,Cor0141030.1,Cor0143990.1,Cor0150900.1,Cor0153960.1,Cor0168450.1,Cor017307…	Cor0002040.1,Cor0002520.1,Cor0002720.1,Cor0005130.1,Cor0007580.1,Cor0021020.1,Cor0047230.1,Cor0047440.1,Cor0054850.1,Cor0054870.1,Cor0055250.1,Cor0055380.1,Cor0075270.1,Cor0091190.1,Cor0112690.1,Cor0115050.1,Cor0115930.1,Cor0117050.1,Cor0119430.1,Cor0126340.1,Cor0128780.1,Cor0129700.1,Cor0136610.1,Cor0138370.1,Cor0140020.1,Cor0141030.1,Cor0143990.1,Cor0150900.1,Cor0153960.1,Cor0168450.1,Cor017307…
GO:0000003	reproduction	biological_process	84/905	1278/15074	1.09478380411382	0.200933131685645	0.621960542301046	84	Cor0003540.1,Cor0005880.1,Cor0006760.1,Cor0008160.1,Cor0008200.1,Cor0010670.1,Cor0015850.1,Cor0016020.1,Cor0016660.1,Cor0021520.1,Cor0022500.1,Cor0024570.1,Cor0024710.1,Cor0028680.1,Cor0031950.1,Cor0036690.1,Cor0039180.1,Cor0045010.1,Cor0045290.1,Cor0051200.1,Cor0051420.1,Cor0054280.1,Cor0054850.1,Cor0054870.1,Cor0055250.1,Cor0055380.1,Cor0062290.1,Cor0062340.1,Cor0063620.1,Cor0065270.1,Cor006851…	Cor0003540.1,Cor0005880.1,Cor0006760.1,Cor0008160.1,Cor0008200.1,Cor0010670.1,Cor0015850.1,Cor0016020.1,Cor0016660.1,Cor0021520.1,Cor0022500.1,Cor0024570.1,Cor0024710.1,Cor0028680.1,Cor0031950.1,Cor0036690.1,Cor0039180.1,Cor0045010.1,Cor0045290.1,Cor0051200.1,Cor0051420.1,Cor0054280.1,Cor0054850.1,Cor0054870.1,Cor0055250.1,Cor0055380.1,Cor0062290.1,Cor0062340.1,Cor0063620.1,Cor0065270.1,Cor006851…
GO:0044437	vacuolar part	cellular_component	32/905	456/15074	1.16886691867791	0.201974527372975	0.621960542301046	32	Cor0004540.1,Cor0009050.1,Cor0036700.1,Cor0037920.1,Cor0047130.1,Cor0055440.1,Cor0055590.1,Cor0067670.1,Cor0073820.1,Cor0079900.1,Cor0093040.1,Cor0101170.1,Cor0110950.1,Cor0112320.1,Cor0121700.1,Cor0124810.1,Cor0136260.1,Cor0136340.1,Cor0140520.1,Cor0145000.1,Cor0149630.1,Cor0170460.1,Cor0172560.1,Cor0186360.1,Cor0190600.1,Cor0196610.1,Cor0199420.1,Cor0208210.1,Cor0212900.1,Cor0215290.1,Cor021591…	Cor0004540.1,Cor0009050.1,Cor0036700.1,Cor0037920.1,Cor0047130.1,Cor0055440.1,Cor0055590.1,Cor0067670.1,Cor0073820.1,Cor0079900.1,Cor0093040.1,Cor0101170.1,Cor0110950.1,Cor0112320.1,Cor0121700.1,Cor0124810.1,Cor0136260.1,Cor0136340.1,Cor0140520.1,Cor0145000.1,Cor0149630.1,Cor0170460.1,Cor0172560.1,Cor0186360.1,Cor0190600.1,Cor0196610.1,Cor0199420.1,Cor0208210.1,Cor0212900.1,Cor0215290.1,Cor021591…
GO:0008356	asymmetric cell division	biological_process	3/905	26/15074	1.92188695282618	0.202858633279686	0.621960542301046	3	Cor0108590.1,Cor0135990.1,Cor0137140.1	Cor0108590.1,Cor0135990.1,Cor0137140.1
GO:0030120	vesicle coat	cellular_component	3/905	26/15074	1.92188695282618	0.202858633279686	0.621960542301046	3	Cor0028020.1,Cor0028030.1,Cor0211500.1	Cor0028020.1,Cor0028030.1,Cor0211500.1
GO:0048638	regulation of developmental growth	biological_process	7/905	80/15074	1.45743093922652	0.203832762350306	0.621960542301046	7	Cor0015850.1,Cor0035280.1,Cor0088820.1,Cor0153210.1,Cor0181750.1,Cor0204160.1,Cor0216360.1	Cor0015850.1,Cor0035280.1,Cor0088820.1,Cor0153210.1,Cor0181750.1,Cor0204160.1,Cor0216360.1
GO:0003730	mRNA 3'-UTR binding	molecular_function	2/905	14/15074	2.37947908445146	0.203845313605446	0.621960542301046	2	Cor0019300.1,Cor0117540.1	Cor0019300.1,Cor0117540.1
GO:0004564	beta-fructofuranosidase activity	molecular_function	2/905	14/15074	2.37947908445146	0.203845313605446	0.621960542301046	2	Cor0016020.1,Cor0191750.1	Cor0016020.1,Cor0191750.1
GO:0004575	sucrose alpha-glucosidase activity	molecular_function	2/905	14/15074	2.37947908445146	0.203845313605446	0.621960542301046	2	Cor0016020.1,Cor0191750.1	Cor0016020.1,Cor0191750.1
GO:0009508	plastid chromosome	cellular_component	2/905	14/15074	2.37947908445146	0.203845313605446	0.621960542301046	2	Cor0095780.1,Cor0161590.1	Cor0095780.1,Cor0161590.1
GO:0009514	glyoxysome	cellular_component	2/905	14/15074	2.37947908445146	0.203845313605446	0.621960542301046	2	Cor0102710.1,Cor0102790.1	Cor0102710.1,Cor0102790.1
GO:0009913	epidermal cell differentiation	biological_process	2/905	14/15074	2.37947908445146	0.203845313605446	0.621960542301046	2	Cor0009000.1,Cor0153960.1	Cor0009000.1,Cor0153960.1
GO:0016408	C-acyltransferase activity	molecular_function	2/905	14/15074	2.37947908445146	0.203845313605446	0.621960542301046	2	Cor0057470.1,Cor0183990.1	Cor0057470.1,Cor0183990.1
GO:0016925	protein sumoylation	biological_process	2/905	14/15074	2.37947908445146	0.203845313605446	0.621960542301046	2	Cor0164240.1,Cor0204160.1	Cor0164240.1,Cor0204160.1
GO:0019212	phosphatase inhibitor activity	molecular_function	2/905	14/15074	2.37947908445146	0.203845313605446	0.621960542301046	2	Cor0021020.1,Cor0203430.1	Cor0021020.1,Cor0203430.1
GO:0030855	epithelial cell differentiation	biological_process	2/905	14/15074	2.37947908445146	0.203845313605446	0.621960542301046	2	Cor0009000.1,Cor0153960.1	Cor0009000.1,Cor0153960.1
GO:0055074	calcium ion homeostasis	biological_process	2/905	14/15074	2.37947908445146	0.203845313605446	0.621960542301046	2	Cor0153210.1,Cor0212900.1	Cor0153210.1,Cor0212900.1
GO:0090568	nuclear transcriptional repressor complex	cellular_component	2/905	14/15074	2.37947908445146	0.203845313605446	0.621960542301046	2	Cor0127960.1,Cor0149170.1	Cor0127960.1,Cor0149170.1
GO:0009295	nucleoid	cellular_component	4/905	39/15074	1.70834395806772	0.20459751333816	0.621960542301046	4	Cor0095780.1,Cor0106060.1,Cor0161590.1,Cor0214500.1	Cor0095780.1,Cor0106060.1,Cor0161590.1,Cor0214500.1
GO:0010286	heat acclimation	biological_process	4/905	39/15074	1.70834395806772	0.20459751333816	0.621960542301046	4	Cor0100440.1,Cor0112320.1,Cor0128780.1,Cor0164240.1	Cor0100440.1,Cor0112320.1,Cor0128780.1,Cor0164240.1
GO:0008202	steroid metabolic process	biological_process	8/905	95/15074	1.40264030241349	0.210416537834304	0.621960542301046	8	Cor0016330.1,Cor0041670.1,Cor0054050.1,Cor0065270.1,Cor0099440.1,Cor0126860.1,Cor0145640.1,Cor0183990.1	Cor0016330.1,Cor0041670.1,Cor0054050.1,Cor0065270.1,Cor0099440.1,Cor0126860.1,Cor0145640.1,Cor0183990.1
GO:0051606	detection of stimulus	biological_process	8/905	95/15074	1.40264030241349	0.210416537834304	0.621960542301046	8	Cor0030730.1,Cor0075270.1,Cor0083540.1,Cor0115780.1,Cor0171420.1,Cor0176320.1,Cor0176330.1,Cor0196170.1	Cor0030730.1,Cor0075270.1,Cor0083540.1,Cor0115780.1,Cor0171420.1,Cor0176320.1,Cor0176330.1,Cor0196170.1
GO:0031347	regulation of defense response	biological_process	18/905	244/15074	1.2287473960692	0.214575420418648	0.621960542301046	18	Cor0002720.1,Cor0019400.1,Cor0044110.1,Cor0044150.1,Cor0047130.1,Cor0047440.1,Cor0133220.1,Cor0134580.1,Cor0140020.1,Cor0140520.1,Cor0159980.1,Cor0181900.1,Cor0189120.1,Cor0190820.1,Cor0190830.1,Cor0195310.1,Cor0204490.1,Cor0205620.1	Cor0002720.1,Cor0019400.1,Cor0044110.1,Cor0044150.1,Cor0047130.1,Cor0047440.1,Cor0133220.1,Cor0134580.1,Cor0140020.1,Cor0140520.1,Cor0159980.1,Cor0181900.1,Cor0189120.1,Cor0190820.1,Cor0190830.1,Cor0195310.1,Cor0204490.1,Cor0205620.1
[truncated: 2,457 more rows]
