# Supplementary material for: The ectomycorrhizal fungus Scleroderma bovista improves growth of hazelnut seedlings and plays a role in auxin signaling and transport
Source: Front Microbiol. 2024 Aug 7;15:1431120. doi: 10.3389/fmicb.2024.1431120 (PMC11335501; doi:10.3389/fmicb.2024.1431120)
Supplement: Supplementary file 8 [file Table_7.XLS]

TermID	Description	Category	GeneRatio	BgRatio	Enrich_factor	P_value	P_adjust	GeneCount	GeneIDs	GeneNames	KeggIDs
ko00941	Flavonoid biosynthesis	Metabolism	9/223	14/2134	6.15182575272261	1.59854999214793e-06	0.000345286798303953	9	Cor0018140.1,Cor0059480.1,Cor0078550.1,Cor0081280.1,Cor0109890.1,Cor0109900.1,Cor0122460.1,Cor0129640.1,Cor0144800.1,Cor0190370.1,Cor0190390.1,Cor0202120.1	Cor0018140.1,Cor0059480.1,Cor0078550.1,Cor0081280.1,Cor0109890.1,Cor0109900.1,Cor0122460.1,Cor0129640.1,Cor0144800.1,Cor0190370.1,Cor0190390.1,Cor0202120.1	K00588,K00660,K01859,K05277,K05278,K08695,K13081,K13082,K13083
ko01110	Biosynthesis of secondary metabolites	Metabolism	66/223	385/2134	1.6404868673927	5.30711923318883e-06	0.000573168877184394	66	Cor0001360.1,Cor0002360.1,Cor0002580.1,Cor0002590.1,Cor0003230.1,Cor0005210.1,Cor0008060.1,Cor0011110.1,Cor0014020.1,Cor0016900.1,Cor0018140.1,Cor0019280.1,Cor0027010.1,Cor0029570.1,Cor0037090.1,Cor0038140.1,Cor0038440.1,Cor0038540.1,Cor0038550.1,Cor0038560.1,Cor0040750.1,Cor0042460.1,Cor0047340.1,Cor0050680.1,Cor0050900.1,Cor0054680.1,Cor0059480.1,Cor0060040.1,Cor0060560.1,Cor0062630.1,Cor007116…	Cor0001360.1,Cor0002360.1,Cor0002580.1,Cor0002590.1,Cor0003230.1,Cor0005210.1,Cor0008060.1,Cor0011110.1,Cor0014020.1,Cor0016900.1,Cor0018140.1,Cor0019280.1,Cor0027010.1,Cor0029570.1,Cor0037090.1,Cor0038140.1,Cor0038440.1,Cor0038540.1,Cor0038550.1,Cor0038560.1,Cor0040750.1,Cor0042460.1,Cor0047340.1,Cor0050680.1,Cor0050900.1,Cor0054680.1,Cor0059480.1,Cor0060040.1,Cor0060560.1,Cor0062630.1,Cor007116…	K00006,K00036,K00083,K00099,K00121,K00276,K00318,K00430,K00588,K00620,K00640,K00660,K00789,K00818,K00827,K00844,K00850,K00873,K00939,K00975,K01188,K01610,K01696,K01719,K01723,K01785,K01823,K01853,K01859,K01904,K04123,K05277,K05278,K05282,K05349,K05894,K05933,K08081,K08233,K08695,K09587,K09590,K09828,K09834,K09840,K10206,K10525,K10526,K10528,K11808,K11820,K12639,K13066,K13081,K13082,K13083,K13496,…
ko00940	Phenylpropanoid biosynthesis	Metabolism	9/223	19/2134	4.53292423884824	4.59714157072799e-05	0.00330994193092415	9	Cor0002360.1,Cor0002580.1,Cor0002590.1,Cor0005210.1,Cor0014020.1,Cor0027010.1,Cor0037090.1,Cor0038140.1,Cor0050900.1,Cor0060560.1,Cor0076430.1,Cor0079000.1,Cor0103940.1,Cor0107170.1,Cor0107190.1,Cor0109650.1,Cor0111420.1,Cor0116750.1,Cor0116760.1,Cor0116770.1,Cor0118570.1,Cor0127750.1,Cor0141350.1,Cor0171790.1,Cor0179330.1,Cor0186650.1,Cor0190370.1,Cor0190390.1,Cor0196300.1,Cor0200300.1,Cor020046…	Cor0002360.1,Cor0002580.1,Cor0002590.1,Cor0005210.1,Cor0014020.1,Cor0027010.1,Cor0037090.1,Cor0038140.1,Cor0050900.1,Cor0060560.1,Cor0076430.1,Cor0079000.1,Cor0103940.1,Cor0107170.1,Cor0107190.1,Cor0109650.1,Cor0111420.1,Cor0116750.1,Cor0116760.1,Cor0116770.1,Cor0118570.1,Cor0127750.1,Cor0141350.1,Cor0171790.1,Cor0179330.1,Cor0186650.1,Cor0190370.1,Cor0190390.1,Cor0196300.1,Cor0200300.1,Cor020046…	K00083,K00430,K00588,K01188,K01904,K05349,K12355,K12356,K13066
ko04626	Plant-pathogen interaction	Organismal Systems	11/223	29/2134	3.62981289624246	8.00568449887962e-05	0.004323069629395	11	Cor0002690.1,Cor0032170.1,Cor0035140.1,Cor0035860.1,Cor0035910.1,Cor0038070.1,Cor0042900.1,Cor0045390.1,Cor0062660.1,Cor0076580.1,Cor0080050.1,Cor0098760.1,Cor0103630.1,Cor0103820.1,Cor0119840.1,Cor0120800.1,Cor0122270.1,Cor0150150.1,Cor0156570.1,Cor0160810.1,Cor0177580.1,Cor0206680.1,Cor0206910.1,Cor0216540.1	Cor0002690.1,Cor0032170.1,Cor0035140.1,Cor0035860.1,Cor0035910.1,Cor0038070.1,Cor0042900.1,Cor0045390.1,Cor0062660.1,Cor0076580.1,Cor0080050.1,Cor0098760.1,Cor0103630.1,Cor0103820.1,Cor0119840.1,Cor0120800.1,Cor0122270.1,Cor0150150.1,Cor0156570.1,Cor0160810.1,Cor0177580.1,Cor0206680.1,Cor0206910.1,Cor0216540.1	K00864,K02183,K05391,K13412,K13420,K13425,K13429,K13448,K13449,K13457,K18875
ko04075	Plant hormone signal transduction	Environmental Information Processing	13/223	41/2134	3.03423384009625	0.00015319859497287	0.00661817930282798	13	Cor0011270.1,Cor0019470.1,Cor0024620.1,Cor0032170.1,Cor0035940.1,Cor0038980.1,Cor0060400.1,Cor0082950.1,Cor0086990.1,Cor0096370.1,Cor0100160.1,Cor0110070.1,Cor0130190.1,Cor0140460.1,Cor0140470.1,Cor0156840.1,Cor0157240.1,Cor0161700.1,Cor0169020.1,Cor0178640.1,Cor0180090.1,Cor0180630.1,Cor0194170.1,Cor0200010.1	Cor0011270.1,Cor0019470.1,Cor0024620.1,Cor0032170.1,Cor0035940.1,Cor0038980.1,Cor0060400.1,Cor0082950.1,Cor0086990.1,Cor0096370.1,Cor0100160.1,Cor0110070.1,Cor0130190.1,Cor0140460.1,Cor0140470.1,Cor0156840.1,Cor0157240.1,Cor0161700.1,Cor0169020.1,Cor0178640.1,Cor0180090.1,Cor0180630.1,Cor0194170.1,Cor0200010.1	K13422,K13449,K13946,K14431,K14484,K14485,K14486,K14487,K14488,K14492,K14497,K14500,K14505
ko00910	Nitrogen metabolism	Metabolism	6/223	12/2134	4.7847533632287	0.000655578520749378	0.0236008267469776	6	Cor0010250.1,Cor0010630.1,Cor0057310.1,Cor0089910.1,Cor0129890.1,Cor0141460.1,Cor0152620.1,Cor0184900.1,Cor0210860.1	Cor0010250.1,Cor0010630.1,Cor0057310.1,Cor0089910.1,Cor0129890.1,Cor0141460.1,Cor0152620.1,Cor0184900.1,Cor0210860.1	K00261,K00366,K01673,K01915,K02575,K10534
ko00500	Starch and sucrose metabolism	Metabolism	10/223	31/2134	3.08693765369593	0.000778085979244558	0.0240095102166892	10	Cor0022030.1,Cor0035790.1,Cor0053160.1,Cor0060040.1,Cor0109870.1,Cor0118570.1,Cor0121750.1,Cor0136770.1,Cor0147110.1,Cor0152660.1,Cor0154690.1,Cor0156530.1,Cor0170560.1,Cor0186650.1,Cor0198590.1,Cor0204460.1,Cor0206800.1,Cor0213770.1,Cor0221240.1,Cor0221250.1	Cor0022030.1,Cor0035790.1,Cor0053160.1,Cor0060040.1,Cor0109870.1,Cor0118570.1,Cor0121750.1,Cor0136770.1,Cor0147110.1,Cor0152660.1,Cor0154690.1,Cor0156530.1,Cor0170560.1,Cor0186650.1,Cor0198590.1,Cor0204460.1,Cor0206800.1,Cor0213770.1,Cor0221240.1,Cor0221250.1	K00696,K00705,K00844,K00847,K00975,K01087,K01176,K01177,K01188,K05349
ko00511	Other glycan degradation	Metabolism	5/223	9/2134	5.31639262580967	0.00105674688317707	0.0285321658457809	5	Cor0020980.1,Cor0066030.1,Cor0104320.1,Cor0192510.1,Cor0215210.1	Cor0020980.1,Cor0066030.1,Cor0104320.1,Cor0192510.1,Cor0215210.1	K01190,K01191,K01227,K12373,K15923
ko00592	alpha-Linolenic acid metabolism	Metabolism	6/223	14/2134	4.10121716848174	0.00177820884469493	0.0426770122726783	6	Cor0016900.1,Cor0071570.1,Cor0071580.1,Cor0102340.1,Cor0115880.1,Cor0143120.1,Cor0163970.1,Cor0173280.1	Cor0016900.1,Cor0071570.1,Cor0071580.1,Cor0102340.1,Cor0115880.1,Cor0143120.1,Cor0163970.1,Cor0173280.1	K01723,K05894,K10525,K10526,K10528,K16818
ko00982	Drug metabolism - cytochrome P450	Metabolism	3/223	4/2134	7.17713004484305	0.00416042498096817	0.0898651795889125	3	Cor0046830.1,Cor0090750.1,Cor0103210.1,Cor0131670.1,Cor0135830.1	Cor0046830.1,Cor0090750.1,Cor0103210.1,Cor0131670.1,Cor0135830.1	K00121,K00485,K00799
ko00052	Galactose metabolism	Metabolism	6/223	17/2134	3.37747296227908	0.0055951208888706	0.104225216383692	6	Cor0047340.1,Cor0060040.1,Cor0084270.1,Cor0092990.1,Cor0192510.1,Cor0205900.1,Cor0205910.1,Cor0206180.1,Cor0216910.1,Cor0219170.1	Cor0047340.1,Cor0060040.1,Cor0084270.1,Cor0092990.1,Cor0192510.1,Cor0205900.1,Cor0205910.1,Cor0206180.1,Cor0216910.1,Cor0219170.1	K00844,K00850,K01190,K01785,K06617,K18819
ko04020	Calcium signaling pathway	Environmental Information Processing	4/223	8/2134	4.7847533632287	0.00579028979909402	0.104225216383692	4	Cor0076510.1,Cor0080050.1,Cor0082030.1,Cor0119840.1,Cor0123360.1,Cor0175660.1,Cor0206680.1,Cor0214810.1	Cor0076510.1,Cor0080050.1,Cor0082030.1,Cor0119840.1,Cor0123360.1,Cor0175660.1,Cor0206680.1,Cor0214810.1	K02183,K05857,K06268,K20858
ko00061	Fatty acid biosynthesis	Metabolism	5/223	13/2134	3.68057951017592	0.00759234315812019	0.109136118935409	5	Cor0024380.1,Cor0028180.1,Cor0075400.1,Cor0188500.1,Cor0190950.1	Cor0024380.1,Cor0028180.1,Cor0075400.1,Cor0188500.1,Cor0190950.1	K00208,K02372,K03921,K10781,K10782
ko04722	Neurotrophin signaling pathway	Organismal Systems	5/223	13/2134	3.68057951017592	0.00759234315812019	0.109136118935409	5	Cor0017170.1,Cor0049720.1,Cor0064160.1,Cor0064180.1,Cor0064320.1,Cor0080050.1,Cor0094380.1,Cor0099100.1,Cor0099180.1,Cor0105140.1,Cor0115550.1,Cor0119840.1,Cor0123820.1,Cor0133230.1,Cor0176880.1,Cor0177800.1,Cor0185880.1,Cor0201780.1,Cor0206680.1	Cor0017170.1,Cor0049720.1,Cor0064160.1,Cor0064180.1,Cor0064320.1,Cor0080050.1,Cor0094380.1,Cor0099100.1,Cor0099180.1,Cor0105140.1,Cor0115550.1,Cor0119840.1,Cor0123820.1,Cor0133230.1,Cor0176880.1,Cor0177800.1,Cor0185880.1,Cor0201780.1,Cor0206680.1	K02183,K03083,K04392,K04733,K12462
ko00073	Cutin, suberine and wax biosynthesis	Metabolism	4/223	9/2134	4.25311410064773	0.00957712413183986	0.109136118935409	4	Cor0105070.1,Cor0122780.1,Cor0184720.1,Cor0199180.1	Cor0105070.1,Cor0122780.1,Cor0184720.1,Cor0199180.1	K13407,K15400,K15401,K15402
ko00905	Brassinosteroid biosynthesis	Metabolism	4/223	9/2134	4.25311410064773	0.00957712413183986	0.109136118935409	4	Cor0054680.1,Cor0076160.1,Cor0112890.1,Cor0132030.1,Cor0149410.1	Cor0054680.1,Cor0076160.1,Cor0112890.1,Cor0132030.1,Cor0149410.1	K09587,K09590,K12639,K20623
ko00531	Glycosaminoglycan degradation	Metabolism	3/223	5/2134	5.74170403587444	0.00959993638783692	0.109136118935409	3	Cor0003310.1,Cor0104320.1,Cor0120900.1	Cor0003310.1,Cor0104320.1,Cor0120900.1	K01205,K10532,K12373
ko04662	B cell receptor signaling pathway	Organismal Systems	3/223	5/2134	5.74170403587444	0.00959993638783692	0.109136118935409	3	Cor0082030.1,Cor0094380.1,Cor0115550.1,Cor0175660.1,Cor0201780.1	Cor0082030.1,Cor0094380.1,Cor0115550.1,Cor0175660.1,Cor0201780.1	K03083,K04392,K06268
ko04978	Mineral absorption	Organismal Systems	3/223	5/2134	5.74170403587444	0.00959993638783692	0.109136118935409	3	Cor0000060.1,Cor0145560.1,Cor0202530.1	Cor0000060.1,Cor0145560.1,Cor0202530.1	K14685,K14686,K21398
ko04360	Axon guidance	Organismal Systems	3/223	6/2134	4.7847533632287	0.0177289697960956	0.182355117902698	3	Cor0082030.1,Cor0094380.1,Cor0115550.1,Cor0175660.1,Cor0201780.1	Cor0082030.1,Cor0094380.1,Cor0115550.1,Cor0175660.1,Cor0201780.1	K03083,K04392,K06268
ko04724	Glutamatergic synapse	Organismal Systems	3/223	6/2134	4.7847533632287	0.0177289697960956	0.182355117902698	3	Cor0082030.1,Cor0175660.1,Cor0184900.1,Cor0208530.1	Cor0082030.1,Cor0175660.1,Cor0184900.1,Cor0208530.1	K01915,K06268,K14207
ko00520	Amino sugar and nucleotide sugar metabolism	Metabolism	9/223	40/2134	2.15313901345291	0.0191216239343527	0.187739580446372	9	Cor0005970.1,Cor0035400.1,Cor0053160.1,Cor0060040.1,Cor0104320.1,Cor0109870.1,Cor0130860.1,Cor0134760.1,Cor0148280.1,Cor0154690.1,Cor0188370.1,Cor0213770.1	Cor0005970.1,Cor0035400.1,Cor0053160.1,Cor0060040.1,Cor0104320.1,Cor0109870.1,Cor0130860.1,Cor0134760.1,Cor0148280.1,Cor0154690.1,Cor0188370.1,Cor0213770.1	K00770,K00844,K00847,K00975,K01183,K12373,K12450,K15920,K20547
ko04341	Hedgehog signaling pathway - fly	Environmental Information Processing	3/223	7/2134	4.10121716848174	0.0286619085246925	0.21163439657387	3	Cor0094380.1,Cor0124510.1,Cor0218080.1	Cor0094380.1,Cor0124510.1,Cor0218080.1	K03083,K03094,K06228
ko04915	Estrogen signaling pathway	Organismal Systems	3/223	7/2134	4.10121716848174	0.0286619085246925	0.21163439657387	3	Cor0018840.1,Cor0018880.1,Cor0080050.1,Cor0087170.1,Cor0119840.1,Cor0186060.1,Cor0206680.1	Cor0018840.1,Cor0018880.1,Cor0080050.1,Cor0087170.1,Cor0119840.1,Cor0186060.1,Cor0206680.1	K02183,K03283,K09571
ko04612	Antigen processing and presentation	Organismal Systems	4/223	12/2134	3.1898355754858	0.0292498403108676	0.21163439657387	4	Cor0018840.1,Cor0018880.1,Cor0023180.1,Cor0087170.1,Cor0135970.1,Cor0191170.1,Cor0208120.1	Cor0018840.1,Cor0018880.1,Cor0023180.1,Cor0087170.1,Cor0135970.1,Cor0191170.1,Cor0208120.1	K03283,K08057,K08064,K08065
ko04016	MAPK signaling pathway - plant	Environmental Information Processing	9/223	43/2134	2.00292001251434	0.0299108400217271	0.21163439657387	9	Cor0005970.1,Cor0019470.1,Cor0032170.1,Cor0035140.1,Cor0035940.1,Cor0042900.1,Cor0062630.1,Cor0062660.1,Cor0080050.1,Cor0119840.1,Cor0157240.1,Cor0161700.1,Cor0170080.1,Cor0170090.1,Cor0180090.1,Cor0200010.1,Cor0206680.1	Cor0005970.1,Cor0019470.1,Cor0032170.1,Cor0035140.1,Cor0035940.1,Cor0042900.1,Cor0062630.1,Cor0062660.1,Cor0080050.1,Cor0119840.1,Cor0157240.1,Cor0161700.1,Cor0170080.1,Cor0170090.1,Cor0180090.1,Cor0200010.1,Cor0206680.1	K02183,K13420,K13422,K13425,K13449,K14497,K17686,K20547,K20772
ko00603	Glycosphingolipid biosynthesis - globo and isoglobo series	Metabolism	2/223	3/2134	6.3796711509716	0.0303734550638425	0.21163439657387	2	Cor0104320.1,Cor0168430.1	Cor0104320.1,Cor0168430.1	K01988,K12373
ko04614	Renin-angiotensin system	Organismal Systems	2/223	3/2134	6.3796711509716	0.0303734550638425	0.21163439657387	2	Cor0009130.1,Cor0201610.1	Cor0009130.1,Cor0201610.1	K01285,K01392
ko04924	Renin secretion	Organismal Systems	2/223	3/2134	6.3796711509716	0.0303734550638425	0.21163439657387	2	Cor0080050.1,Cor0082030.1,Cor0119840.1,Cor0175660.1,Cor0206680.1	Cor0080050.1,Cor0082030.1,Cor0119840.1,Cor0175660.1,Cor0206680.1	K02183,K06268
ko04973	Carbohydrate digestion and absorption	Organismal Systems	2/223	3/2134	6.3796711509716	0.0303734550638425	0.21163439657387	2	Cor0060040.1,Cor0152660.1	Cor0060040.1,Cor0152660.1	K00844,K01176
ko04974	Protein digestion and absorption	Organismal Systems	2/223	3/2134	6.3796711509716	0.0303734550638425	0.21163439657387	2	Cor0201610.1,Cor0208530.1	Cor0201610.1,Cor0208530.1	K01285,K14207
ko04910	Insulin signaling pathway	Organismal Systems	5/223	18/2134	2.65819631290483	0.0327429778055323	0.221015100187343	5	Cor0001620.1,Cor0001640.1,Cor0060040.1,Cor0080050.1,Cor0086600.1,Cor0094380.1,Cor0099010.1,Cor0110770.1,Cor0119840.1,Cor0142670.1,Cor0206680.1	Cor0001620.1,Cor0001640.1,Cor0060040.1,Cor0080050.1,Cor0086600.1,Cor0094380.1,Cor0099010.1,Cor0110770.1,Cor0119840.1,Cor0142670.1,Cor0206680.1	K00844,K02183,K03083,K07192,K07195
ko01100	Metabolic pathways	Metabolism	94/223	779/2134	1.15472866789088	0.0385297630747736	0.252194812853064	94	Cor0001360.1,Cor0002360.1,Cor0002580.1,Cor0002590.1,Cor0003230.1,Cor0003310.1,Cor0005210.1,Cor0005970.1,Cor0008060.1,Cor0008810.1,Cor0012480.1,Cor0014020.1,Cor0015390.1,Cor0016900.1,Cor0018140.1,Cor0019280.1,Cor0020060.1,Cor0022030.1,Cor0024380.1,Cor0027010.1,Cor0028180.1,Cor0029030.1,Cor0029570.1,Cor0035400.1,Cor0035790.1,Cor0037090.1,Cor0038140.1,Cor0038540.1,Cor0038550.1,Cor0038560.1,Cor004075…	Cor0001360.1,Cor0002360.1,Cor0002580.1,Cor0002590.1,Cor0003230.1,Cor0003310.1,Cor0005210.1,Cor0005970.1,Cor0008060.1,Cor0008810.1,Cor0012480.1,Cor0014020.1,Cor0015390.1,Cor0016900.1,Cor0018140.1,Cor0019280.1,Cor0020060.1,Cor0022030.1,Cor0024380.1,Cor0027010.1,Cor0028180.1,Cor0029030.1,Cor0029570.1,Cor0035400.1,Cor0035790.1,Cor0037090.1,Cor0038140.1,Cor0038540.1,Cor0038550.1,Cor0038560.1,Cor004075…	K00036,K00083,K00099,K00121,K00208,K00261,K00276,K00306,K00318,K00430,K00558,K00588,K00620,K00640,K00660,K00696,K00705,K00770,K00789,K00818,K00827,K00844,K00847,K00850,K00864,K00873,K00939,K00975,K01051,K01079,K01087,K01100,K01176,K01183,K01188,K01190,K01205,K01427,K01583,K01610,K01696,K01719,K01723,K01785,K01823,K01853,K01859,K01904,K01915,K01937,K01950,K01955,K01988,K02320,K02324,K02372,K03147,…
ko04727	GABAergic synapse	Organismal Systems	3/223	8/2134	3.58856502242152	0.0423848797600328	0.269268647887267	3	Cor0092700.1,Cor0184900.1,Cor0208530.1	Cor0092700.1,Cor0184900.1,Cor0208530.1	K01915,K14207,K15015
ko00220	Arginine biosynthesis	Metabolism	5/223	20/2134	2.39237668161435	0.0498979131773304	0.307941407037239	5	Cor0001360.1,Cor0008810.1,Cor0089910.1,Cor0099030.1,Cor0184900.1	Cor0001360.1,Cor0008810.1,Cor0089910.1,Cor0099030.1,Cor0184900.1	K00261,K00620,K00818,K01427,K01915
ko00980	Metabolism of xenobiotics by cytochrome P450	Metabolism	2/223	4/2134	4.7847533632287	0.0565864851467173	0.330342724099755	2	Cor0046830.1,Cor0090750.1,Cor0103210.1,Cor0135830.1	Cor0046830.1,Cor0090750.1,Cor0103210.1,Cor0135830.1	K00121,K00799
ko04650	Natural killer cell mediated cytotoxicity	Organismal Systems	2/223	4/2134	4.7847533632287	0.0565864851467173	0.330342724099755	2	Cor0082030.1,Cor0115550.1,Cor0175660.1,Cor0201780.1	Cor0082030.1,Cor0115550.1,Cor0175660.1,Cor0201780.1	K04392,K06268
ko04914	Progesterone-mediated oocyte maturation	Organismal Systems	5/223	22/2134	2.17488789237668	0.071458866359464	0.389167178360211	5	Cor0009060.1,Cor0019190.1,Cor0022270.1,Cor0059080.1,Cor0102810.1,Cor0108870.1,Cor0108960.1,Cor0197620.1	Cor0009060.1,Cor0019190.1,Cor0022270.1,Cor0059080.1,Cor0102810.1,Cor0108870.1,Cor0108960.1,Cor0197620.1	K02178,K02537,K03364,K05868,K06627
ko04310	Wnt signaling pathway	Environmental Information Processing	4/223	16/2134	2.39237668161435	0.0772561410926975	0.389167178360211	4	Cor0082030.1,Cor0094380.1,Cor0115550.1,Cor0175660.1,Cor0201780.1,Cor0218080.1	Cor0082030.1,Cor0094380.1,Cor0115550.1,Cor0175660.1,Cor0201780.1,Cor0218080.1	K03083,K03094,K04392,K06268
ko04111	Cell cycle - yeast	Cellular Processes	9/223	51/2134	1.68873648113954	0.077676805495164	0.389167178360211	9	Cor0009060.1,Cor0019190.1,Cor0092720.1,Cor0108960.1,Cor0129750.1,Cor0130700.1,Cor0140200.1,Cor0188650.1,Cor0218080.1	Cor0009060.1,Cor0019190.1,Cor0092720.1,Cor0108960.1,Cor0129750.1,Cor0130700.1,Cor0140200.1,Cor0188650.1,Cor0218080.1	K02178,K02537,K03094,K03363,K03364,K06674,K06675,K06677,K08866
ko04010	MAPK signaling pathway	Environmental Information Processing	3/223	10/2134	2.87085201793722	0.077695949851303	0.389167178360211	3	Cor0018840.1,Cor0018880.1,Cor0082030.1,Cor0087170.1,Cor0115550.1,Cor0175660.1,Cor0201780.1	Cor0018840.1,Cor0018880.1,Cor0082030.1,Cor0087170.1,Cor0115550.1,Cor0175660.1,Cor0201780.1	K03283,K04392,K06268
ko04728	Dopaminergic synapse	Organismal Systems	3/223	10/2134	2.87085201793722	0.077695949851303	0.389167178360211	3	Cor0080050.1,Cor0094380.1,Cor0119840.1,Cor0143690.1,Cor0206680.1	Cor0080050.1,Cor0094380.1,Cor0119840.1,Cor0143690.1,Cor0206680.1	K02183,K03083,K10396
ko04015	Rap1 signaling pathway	Environmental Information Processing	2/223	5/2134	3.82780269058296	0.0879108509859746	0.389167178360211	2	Cor0080050.1,Cor0115550.1,Cor0119840.1,Cor0201780.1,Cor0206680.1	Cor0080050.1,Cor0115550.1,Cor0119840.1,Cor0201780.1,Cor0206680.1	K02183,K04392
ko04370	VEGF signaling pathway	Environmental Information Processing	2/223	5/2134	3.82780269058296	0.0879108509859746	0.389167178360211	2	Cor0082030.1,Cor0115550.1,Cor0175660.1,Cor0201780.1	Cor0082030.1,Cor0115550.1,Cor0175660.1,Cor0201780.1	K04392,K06268
ko04380	Osteoclast differentiation	Organismal Systems	2/223	5/2134	3.82780269058296	0.0879108509859746	0.389167178360211	2	Cor0082030.1,Cor0115550.1,Cor0175660.1,Cor0201780.1	Cor0082030.1,Cor0115550.1,Cor0175660.1,Cor0201780.1	K04392,K06268
ko04620	Toll-like receptor signaling pathway	Organismal Systems	2/223	5/2134	3.82780269058296	0.0879108509859746	0.389167178360211	2	Cor0017170.1,Cor0049720.1,Cor0064160.1,Cor0064180.1,Cor0064320.1,Cor0099100.1,Cor0099180.1,Cor0105140.1,Cor0115550.1,Cor0123820.1,Cor0133230.1,Cor0176880.1,Cor0177800.1,Cor0201780.1	Cor0017170.1,Cor0049720.1,Cor0064160.1,Cor0064180.1,Cor0064320.1,Cor0099100.1,Cor0099180.1,Cor0105140.1,Cor0115550.1,Cor0123820.1,Cor0133230.1,Cor0176880.1,Cor0177800.1,Cor0201780.1	K04392,K04733
ko04660	T cell receptor signaling pathway	Organismal Systems	2/223	5/2134	3.82780269058296	0.0879108509859746	0.389167178360211	2	Cor0082030.1,Cor0094380.1,Cor0175660.1	Cor0082030.1,Cor0094380.1,Cor0175660.1	K03083,K06268
ko04916	Melanogenesis	Organismal Systems	2/223	5/2134	3.82780269058296	0.0879108509859746	0.389167178360211	2	Cor0080050.1,Cor0094380.1,Cor0119840.1,Cor0206680.1	Cor0080050.1,Cor0094380.1,Cor0119840.1,Cor0206680.1	K02183,K03083
ko04114	Oocyte meiosis	Cellular Processes	6/223	31/2134	1.85216259221756	0.0968614918176273	0.389167178360211	6	Cor0009060.1,Cor0080050.1,Cor0082030.1,Cor0108960.1,Cor0119840.1,Cor0130700.1,Cor0175660.1,Cor0206680.1,Cor0218080.1	Cor0009060.1,Cor0080050.1,Cor0082030.1,Cor0108960.1,Cor0119840.1,Cor0130700.1,Cor0175660.1,Cor0206680.1,Cor0218080.1	K02178,K02183,K02537,K03094,K03363,K06268
ko00471	D-Glutamine and D-glutamate metabolism	Metabolism	1/223	1/2134	9.5695067264574	0.104498594189316	0.389167178360211	1	Cor0089910.1	Cor0089910.1	K00261
ko00524	Neomycin, kanamycin and gentamicin biosynthesis	Metabolism	1/223	1/2134	9.5695067264574	0.104498594189316	0.389167178360211	1	Cor0060040.1	Cor0060040.1	K00844
ko00601	Glycosphingolipid biosynthesis - lacto and neolacto series	Metabolism	1/223	1/2134	9.5695067264574	0.104498594189316	0.389167178360211	1	Cor0168430.1	Cor0168430.1	K01988
ko00791	Atrazine degradation	Metabolism	1/223	1/2134	9.5695067264574	0.104498594189316	0.389167178360211	1	Cor0008810.1	Cor0008810.1	K01427
ko04711	Circadian rhythm - fly	Organismal Systems	1/223	1/2134	9.5695067264574	0.104498594189316	0.389167178360211	1	Cor0094380.1	Cor0094380.1	K03083
ko04745	Phototransduction - fly	Organismal Systems	1/223	1/2134	9.5695067264574	0.104498594189316	0.389167178360211	1	Cor0080050.1,Cor0119840.1,Cor0206680.1	Cor0080050.1,Cor0119840.1,Cor0206680.1	K02183
ko04970	Salivary secretion	Organismal Systems	1/223	1/2134	9.5695067264574	0.104498594189316	0.389167178360211	1	Cor0080050.1,Cor0119840.1,Cor0206680.1	Cor0080050.1,Cor0119840.1,Cor0206680.1	K02183
ko04971	Gastric acid secretion	Organismal Systems	1/223	1/2134	9.5695067264574	0.104498594189316	0.389167178360211	1	Cor0080050.1,Cor0119840.1,Cor0206680.1	Cor0080050.1,Cor0119840.1,Cor0206680.1	K02183
ko05111	Biofilm formation - Vibrio cholerae	Cellular Processes	1/223	1/2134	9.5695067264574	0.104498594189316	0.389167178360211	1	Cor0197590.1	Cor0197590.1	K00640
ko00010	Glycolysis / Gluconeogenesis	Metabolism	6/223	32/2134	1.79428251121076	0.10934691964142	0.40032092614486	6	Cor0047340.1,Cor0060040.1,Cor0090110.1,Cor0090750.1,Cor0092990.1,Cor0103210.1,Cor0110050.1	Cor0047340.1,Cor0060040.1,Cor0090110.1,Cor0090750.1,Cor0092990.1,Cor0103210.1,Cor0110050.1	K00121,K00844,K00850,K00873,K01610,K01785
ko04062	Chemokine signaling pathway	Organismal Systems	2/223	6/2134	3.1898355754858	0.123001791580904	0.428522370668956	2	Cor0094380.1,Cor0115550.1,Cor0201780.1	Cor0094380.1,Cor0115550.1,Cor0201780.1	K03083,K04392
ko04710	Circadian rhythm	Organismal Systems	2/223	6/2134	3.1898355754858	0.123001791580904	0.428522370668956	2	Cor0028470.1,Cor0218080.1	Cor0028470.1,Cor0218080.1	K02295,K03094
ko04720	Long-term potentiation	Organismal Systems	2/223	6/2134	3.1898355754858	0.123001791580904	0.428522370668956	2	Cor0080050.1,Cor0082030.1,Cor0119840.1,Cor0175660.1,Cor0206680.1	Cor0080050.1,Cor0082030.1,Cor0119840.1,Cor0175660.1,Cor0206680.1	K02183,K06268
ko00051	Fructose and mannose metabolism	Metabolism	4/223	19/2134	2.01463299504366	0.128889268879182	0.441906064728624	4	Cor0047340.1,Cor0053160.1,Cor0060040.1,Cor0109160.1	Cor0047340.1,Cor0053160.1,Cor0060040.1,Cor0109160.1	K00844,K00847,K00850,K19355
ko04110	Cell cycle	Cellular Processes	9/223	58/2134	1.48492345755373	0.144582780073756	0.487966882748926	9	Cor0009060.1,Cor0019190.1,Cor0022270.1,Cor0059080.1,Cor0094380.1,Cor0102810.1,Cor0108870.1,Cor0108960.1,Cor0129750.1,Cor0130700.1,Cor0197620.1,Cor0218080.1	Cor0009060.1,Cor0019190.1,Cor0022270.1,Cor0059080.1,Cor0094380.1,Cor0102810.1,Cor0108870.1,Cor0108960.1,Cor0129750.1,Cor0130700.1,Cor0197620.1,Cor0218080.1	K02178,K02537,K03083,K03094,K03363,K03364,K05868,K06627,K08866
ko04922	Glucagon signaling pathway	Organismal Systems	3/223	13/2134	2.20834770610555	0.147057874318004	0.488684628502906	3	Cor0080050.1,Cor0082030.1,Cor0090110.1,Cor0119840.1,Cor0175660.1,Cor0206680.1	Cor0080050.1,Cor0082030.1,Cor0090110.1,Cor0119840.1,Cor0175660.1,Cor0206680.1	K00873,K02183,K06268
ko00270	Cysteine and methionine metabolism	Metabolism	6/223	37/2134	1.55181190158769	0.182863566924237	0.517247047162209	6	Cor0003230.1,Cor0029570.1,Cor0049290.1,Cor0062630.1,Cor0083970.1,Cor0197590.1,Cor0202780.1,Cor0203720.1	Cor0003230.1,Cor0029570.1,Cor0049290.1,Cor0062630.1,Cor0083970.1,Cor0197590.1,Cor0202780.1,Cor0203720.1	K00558,K00640,K00789,K00827,K05933,K20772
ko00604	Glycosphingolipid biosynthesis - ganglio series	Metabolism	1/223	2/2134	4.7847533632287	0.198121104032627	0.517247047162209	1	Cor0104320.1	Cor0104320.1	K12373
ko00626	Naphthalene degradation	Metabolism	1/223	2/2134	4.7847533632287	0.198121104032627	0.517247047162209	1	Cor0090750.1,Cor0103210.1	Cor0090750.1,Cor0103210.1	K00121
ko00901	Indole alkaloid biosynthesis	Metabolism	1/223	2/2134	4.7847533632287	0.198121104032627	0.517247047162209	1	Cor0077030.1	Cor0077030.1	K08233
ko00902	Monoterpenoid biosynthesis	Metabolism	1/223	2/2134	4.7847533632287	0.198121104032627	0.517247047162209	1	Cor0078420.1	Cor0078420.1	K15086
ko00944	Flavone and flavonol biosynthesis	Metabolism	1/223	2/2134	4.7847533632287	0.198121104032627	0.517247047162209	1	Cor0059480.1	Cor0059480.1	K13083
ko04658	Th1 and Th2 cell differentiation	Organismal Systems	1/223	2/2134	4.7847533632287	0.198121104032627	0.517247047162209	1	Cor0082030.1,Cor0175660.1	Cor0082030.1,Cor0175660.1	K06268
ko04670	Leukocyte transendothelial migration	Organismal Systems	1/223	2/2134	4.7847533632287	0.198121104032627	0.517247047162209	1	Cor0115550.1,Cor0201780.1	Cor0115550.1,Cor0201780.1	K04392
ko04740	Olfactory transduction	Organismal Systems	1/223	2/2134	4.7847533632287	0.198121104032627	0.517247047162209	1	Cor0080050.1,Cor0119840.1,Cor0206680.1	Cor0080050.1,Cor0119840.1,Cor0206680.1	K02183
ko04744	Phototransduction	Organismal Systems	1/223	2/2134	4.7847533632287	0.198121104032627	0.517247047162209	1	Cor0080050.1,Cor0119840.1,Cor0206680.1	Cor0080050.1,Cor0119840.1,Cor0206680.1	K02183
ko04925	Aldosterone synthesis and secretion	Organismal Systems	1/223	2/2134	4.7847533632287	0.198121104032627	0.517247047162209	1	Cor0080050.1,Cor0119840.1,Cor0206680.1	Cor0080050.1,Cor0119840.1,Cor0206680.1	K02183
ko04964	Proximal tubule bicarbonate reclamation	Organismal Systems	1/223	2/2134	4.7847533632287	0.198121104032627	0.517247047162209	1	Cor0089910.1	Cor0089910.1	K00261
ko00780	Biotin metabolism	Metabolism	2/223	8/2134	2.39237668161435	0.200188699817837	0.517247047162209	2	Cor0024380.1,Cor0188500.1	Cor0024380.1,Cor0188500.1	K00208,K02372
ko00909	Sesquiterpenoid and triterpenoid biosynthesis	Metabolism	2/223	8/2134	2.39237668161435	0.200188699817837	0.517247047162209	2	Cor0038440.1,Cor0038450.1	Cor0038440.1,Cor0038450.1	K15822,K20659
ko00960	Tropane, piperidine and pyridine alkaloid biosynthesis	Metabolism	2/223	8/2134	2.39237668161435	0.200188699817837	0.517247047162209	2	Cor0084990.1,Cor0160130.1,Cor0161640.1,Cor0161650.1	Cor0084990.1,Cor0160130.1,Cor0161640.1,Cor0161650.1	K00276,K08081
ko04216	Ferroptosis	Cellular Processes	2/223	8/2134	2.39237668161435	0.200188699817837	0.517247047162209	2	Cor0145560.1,Cor0202530.1	Cor0145560.1,Cor0202530.1	K14685,K21398
ko04510	Focal adhesion	Cellular Processes	2/223	8/2134	2.39237668161435	0.200188699817837	0.517247047162209	2	Cor0094380.1,Cor0115550.1,Cor0201780.1	Cor0094380.1,Cor0115550.1,Cor0201780.1	K03083,K04392
ko00360	Phenylalanine metabolism	Metabolism	3/223	15/2134	1.91390134529148	0.20115162945197	0.517247047162209	3	Cor0038140.1,Cor0084990.1,Cor0127750.1,Cor0190370.1,Cor0190390.1	Cor0038140.1,Cor0084990.1,Cor0127750.1,Cor0190370.1,Cor0190390.1	K00276,K00588,K01904
ko04530	Tight junction	Cellular Processes	3/223	15/2134	1.91390134529148	0.20115162945197	0.517247047162209	3	Cor0009450.1,Cor0064000.1,Cor0115550.1,Cor0201780.1	Cor0009450.1,Cor0064000.1,Cor0115550.1,Cor0201780.1	K04392,K07374,K18584
ko01212	Fatty acid metabolism	Metabolism	4/223	23/2134	1.6642620393839	0.213844346080542	0.543416220628201	4	Cor0024380.1,Cor0028180.1,Cor0188500.1,Cor0190950.1	Cor0024380.1,Cor0028180.1,Cor0188500.1,Cor0190950.1	K00208,K02372,K03921,K10781
ko00260	Glycine, serine and threonine metabolism	Metabolism	5/223	32/2134	1.49523542600897	0.23729816094822	0.590535859048467	5	Cor0079230.1,Cor0084990.1,Cor0095100.1,Cor0142630.1,Cor0202780.1,Cor0203720.1	Cor0079230.1,Cor0084990.1,Cor0095100.1,Cor0142630.1,Cor0202780.1,Cor0203720.1	K00276,K00306,K00827,K01079,K01696
ko00904	Diterpenoid biosynthesis	Metabolism	2/223	9/2134	2.12655705032387	0.240588683316042	0.590535859048467	2	Cor0040750.1,Cor0114980.1,Cor0152140.1,Cor0210710.1	Cor0040750.1,Cor0114980.1,Cor0152140.1,Cor0210710.1	K04123,K05282
ko04024	cAMP signaling pathway	Environmental Information Processing	2/223	9/2134	2.12655705032387	0.240588683316042	0.590535859048467	2	Cor0080050.1,Cor0115550.1,Cor0119840.1,Cor0201780.1,Cor0206680.1	Cor0080050.1,Cor0115550.1,Cor0119840.1,Cor0201780.1,Cor0206680.1	K02183,K04392
ko00680	Methane metabolism	Metabolism	3/223	17/2134	1.68873648113954	0.259024549254945	0.621539842445672	3	Cor0047340.1,Cor0090750.1,Cor0103210.1,Cor0142630.1	Cor0047340.1,Cor0090750.1,Cor0103210.1,Cor0142630.1	K00121,K00850,K01079
ko00380	Tryptophan metabolism	Metabolism	2/223	10/2134	1.91390134529148	0.281311866682235	0.621539842445672	2	Cor0011110.1,Cor0069300.1,Cor0116580.1	Cor0011110.1,Cor0069300.1,Cor0116580.1	K11816,K11820
ko00460	Cyanoamino acid metabolism	Metabolism	2/223	10/2134	1.91390134529148	0.281311866682235	0.621539842445672	2	Cor0118570.1,Cor0186650.1,Cor0204460.1,Cor0206800.1,Cor0221240.1,Cor0221250.1	Cor0118570.1,Cor0186650.1,Cor0204460.1,Cor0206800.1,Cor0221240.1,Cor0221250.1	K01188,K05349
ko04014	Ras signaling pathway	Environmental Information Processing	2/223	10/2134	1.91390134529148	0.281311866682235	0.621539842445672	2	Cor0080050.1,Cor0115550.1,Cor0119840.1,Cor0201780.1,Cor0206680.1	Cor0080050.1,Cor0115550.1,Cor0119840.1,Cor0201780.1,Cor0206680.1	K02183,K04392
ko00625	Chloroalkane and chloroalkene degradation	Metabolism	1/223	3/2134	3.1898355754858	0.281994928517018	0.621539842445672	1	Cor0090750.1,Cor0103210.1	Cor0090750.1,Cor0103210.1	K00121
ko00966	Glucosinolate biosynthesis	Metabolism	1/223	3/2134	3.1898355754858	0.281994928517018	0.621539842445672	1	Cor0011110.1	Cor0011110.1	K11820
ko01220	Degradation of aromatic compounds	Metabolism	1/223	3/2134	3.1898355754858	0.281994928517018	0.621539842445672	1	Cor0090750.1,Cor0103210.1	Cor0090750.1,Cor0103210.1	K00121
ko02026	Biofilm formation - Escherichia coli	Cellular Processes	1/223	3/2134	3.1898355754858	0.281994928517018	0.621539842445672	1	Cor0109870.1,Cor0154690.1,Cor0213770.1	Cor0109870.1,Cor0154690.1,Cor0213770.1	K00975
ko04713	Circadian entrainment	Organismal Systems	1/223	3/2134	3.1898355754858	0.281994928517018	0.621539842445672	1	Cor0080050.1,Cor0119840.1,Cor0206680.1	Cor0080050.1,Cor0119840.1,Cor0206680.1	K02183
ko04750	Inflammatory mediator regulation of TRP channels	Organismal Systems	1/223	3/2134	3.1898355754858	0.281994928517018	0.621539842445672	1	Cor0080050.1,Cor0119840.1,Cor0206680.1	Cor0080050.1,Cor0119840.1,Cor0206680.1	K02183
ko00250	Alanine, aspartate and glutamate metabolism	Metabolism	4/223	27/2134	1.41770470021591	0.309915968947539	0.669418492926684	4	Cor0085970.1,Cor0089910.1,Cor0184900.1,Cor0202780.1,Cor0203720.1	Cor0085970.1,Cor0089910.1,Cor0184900.1,Cor0202780.1,Cor0203720.1	K00261,K00827,K01915,K01955
ko04145	Phagosome	Cellular Processes	4/223	27/2134	1.41770470021591	0.309915968947539	0.669418492926684	4	Cor0064000.1,Cor0113150.1,Cor0115550.1,Cor0165260.1,Cor0191170.1,Cor0201780.1	Cor0064000.1,Cor0113150.1,Cor0115550.1,Cor0165260.1,Cor0191170.1,Cor0201780.1	K04392,K07374,K08057,K08517
ko00730	Thiamine metabolism	Metabolism	2/223	11/2134	1.73991031390135	0.3218518425903	0.674951436888396	2	Cor0122720.1,Cor0127550.1,Cor0206390.1	Cor0122720.1,Cor0127550.1,Cor0206390.1	K00939,K03147
ko04022	cGMP-PKG signaling pathway	Environmental Information Processing	2/223	11/2134	1.73991031390135	0.3218518425903	0.674951436888396	2	Cor0080050.1,Cor0082030.1,Cor0119840.1,Cor0175660.1,Cor0206680.1	Cor0080050.1,Cor0082030.1,Cor0119840.1,Cor0175660.1,Cor0206680.1	K02183,K06268
ko04214	Apoptosis - fly	Cellular Processes	2/223	11/2134	1.73991031390135	0.3218518425903	0.674951436888396	2	Cor0135190.1,Cor0150160.1	Cor0135190.1,Cor0150160.1	K07870,K10798
ko01120	Microbial metabolism in diverse environments	Metabolism	16/223	137/2134	1.11760662498773	0.355381730867308	0.704050392201402	16	Cor0008060.1,Cor0008810.1,Cor0020060.1,Cor0047340.1,Cor0060040.1,Cor0071160.1,Cor0090110.1,Cor0090750.1,Cor0092990.1,Cor0103210.1,Cor0110050.1,Cor0129890.1,Cor0131670.1,Cor0142630.1,Cor0152620.1,Cor0184900.1,Cor0197590.1,Cor0205770.1	Cor0008060.1,Cor0008810.1,Cor0020060.1,Cor0047340.1,Cor0060040.1,Cor0071160.1,Cor0090110.1,Cor0090750.1,Cor0092990.1,Cor0103210.1,Cor0110050.1,Cor0129890.1,Cor0131670.1,Cor0142630.1,Cor0152620.1,Cor0184900.1,Cor0197590.1,Cor0205770.1	K00036,K00121,K00366,K00485,K00640,K00844,K00850,K00873,K01079,K01100,K01427,K01610,K01719,K01785,K01915,K10534
ko00521	Streptomycin biosynthesis	Metabolism	1/223	4/2134	2.39237668161435	0.35713107630712	0.704050392201402	1	Cor0060040.1	Cor0060040.1	K00844
ko04340	Hedgehog signaling pathway	Environmental Information Processing	1/223	4/2134	2.39237668161435	0.35713107630712	0.704050392201402	1	Cor0094380.1	Cor0094380.1	K03083
ko04659	Th17 cell differentiation	Organismal Systems	1/223	4/2134	2.39237668161435	0.35713107630712	0.704050392201402	1	Cor0082030.1,Cor0175660.1	Cor0082030.1,Cor0175660.1	K06268
ko04664	Fc epsilon RI signaling pathway	Organismal Systems	1/223	4/2134	2.39237668161435	0.35713107630712	0.704050392201402	1	Cor0115550.1,Cor0201780.1	Cor0115550.1,Cor0201780.1	K04392
ko04976	Bile secretion	Organismal Systems	1/223	4/2134	2.39237668161435	0.35713107630712	0.704050392201402	1	Cor0083700.1,Cor0092930.1,Cor0093480.1,Cor0200000.1	Cor0083700.1,Cor0092930.1,Cor0093480.1,Cor0200000.1	K05658
ko04213	Longevity regulating pathway - multiple species	Organismal Systems	2/223	12/2134	1.5949177877429	0.361803673770165	0.704050392201402	2	Cor0018840.1,Cor0018880.1,Cor0087170.1,Cor0092070.1	Cor0018840.1,Cor0018880.1,Cor0087170.1,Cor0092070.1	K03283,K03695
ko04921	Oxytocin signaling pathway	Organismal Systems	2/223	12/2134	1.5949177877429	0.361803673770165	0.704050392201402	2	Cor0080050.1,Cor0082030.1,Cor0119840.1,Cor0175660.1,Cor0206680.1	Cor0080050.1,Cor0082030.1,Cor0119840.1,Cor0175660.1,Cor0206680.1	K02183,K06268
ko04070	Phosphatidylinositol signaling system	Environmental Information Processing	3/223	21/2134	1.36707238949391	0.378637669439267	0.727604798806988	3	Cor0080050.1,Cor0093220.1,Cor0119840.1,Cor0123360.1,Cor0206680.1	Cor0080050.1,Cor0093220.1,Cor0119840.1,Cor0123360.1,Cor0206680.1	K02183,K05857,K13024
ko00040	Pentose and glucuronate interconversions	Metabolism	2/223	13/2134	1.47223180407037	0.40084836457966	0.727604798806988	2	Cor0015390.1,Cor0029030.1,Cor0122580.1,Cor0149520.1,Cor0198520.1	Cor0015390.1,Cor0029030.1,Cor0122580.1,Cor0149520.1,Cor0198520.1	K01051,K01728
ko00600	Sphingolipid metabolism	Metabolism	2/223	13/2134	1.47223180407037	0.40084836457966	0.727604798806988	2	Cor0145770.1,Cor0192510.1	Cor0145770.1,Cor0192510.1	K01190,K04712
ko04152	AMPK signaling pathway	Environmental Information Processing	3/223	22/2134	1.30493273542601	0.408226495578504	0.727604798806988	3	Cor0047340.1,Cor0100980.1,Cor0108870.1	Cor0047340.1,Cor0100980.1,Cor0108870.1	K00850,K06627,K07297
ko01230	Biosynthesis of amino acids	Metabolism	11/223	96/2134	1.09650597907324	0.420804450123972	0.727604798806988	11	Cor0001360.1,Cor0003230.1,Cor0047340.1,Cor0079230.1,Cor0083970.1,Cor0090110.1,Cor0099030.1,Cor0124940.1,Cor0130290.1,Cor0142630.1,Cor0179240.1,Cor0184900.1,Cor0197590.1	Cor0001360.1,Cor0003230.1,Cor0047340.1,Cor0079230.1,Cor0083970.1,Cor0090110.1,Cor0099030.1,Cor0124940.1,Cor0130290.1,Cor0142630.1,Cor0179240.1,Cor0184900.1,Cor0197590.1	K00620,K00640,K00789,K00818,K00850,K00873,K01079,K01696,K01915,K10206,K13832
ko00591	Linoleic acid metabolism	Metabolism	1/223	5/2134	1.91390134529148	0.42443613263741	0.727604798806988	1	Cor0085050.1	Cor0085050.1	K15718
ko00830	Retinol metabolism	Metabolism	1/223	5/2134	1.91390134529148	0.42443613263741	0.727604798806988	1	Cor0090750.1,Cor0103210.1	Cor0090750.1,Cor0103210.1	K00121
ko00908	Zeatin biosynthesis	Metabolism	1/223	5/2134	1.91390134529148	0.42443613263741	0.727604798806988	1	Cor0073790.1,Cor0132830.1	Cor0073790.1,Cor0132830.1	K00279
ko04012	ErbB signaling pathway	Environmental Information Processing	1/223	5/2134	1.91390134529148	0.42443613263741	0.727604798806988	1	Cor0094380.1	Cor0094380.1	K03083
ko04540	Gap junction	Cellular Processes	1/223	5/2134	1.91390134529148	0.42443613263741	0.727604798806988	1	Cor0064000.1	Cor0064000.1	K07374
ko04550	Signaling pathways regulating pluripotency of stem cells	Cellular Processes	1/223	5/2134	1.91390134529148	0.42443613263741	0.727604798806988	1	Cor0094380.1	Cor0094380.1	K03083
ko04624	Toll and Imd signaling pathway	Organismal Systems	1/223	5/2134	1.91390134529148	0.42443613263741	0.727604798806988	1	Cor0017170.1,Cor0049720.1,Cor0064160.1,Cor0064180.1,Cor0064320.1,Cor0099100.1,Cor0099180.1,Cor0105140.1,Cor0123820.1,Cor0133230.1,Cor0176880.1,Cor0177800.1	Cor0017170.1,Cor0049720.1,Cor0064160.1,Cor0064180.1,Cor0064320.1,Cor0099100.1,Cor0099180.1,Cor0105140.1,Cor0123820.1,Cor0133230.1,Cor0176880.1,Cor0177800.1	K04733
ko04917	Prolactin signaling pathway	Organismal Systems	1/223	5/2134	1.91390134529148	0.42443613263741	0.727604798806988	1	Cor0094380.1	Cor0094380.1	K03083
ko04920	Adipocytokine signaling pathway	Organismal Systems	1/223	5/2134	1.91390134529148	0.42443613263741	0.727604798806988	1	Cor0100980.1	Cor0100980.1	K07297
ko04972	Pancreatic secretion	Organismal Systems	1/223	5/2134	1.91390134529148	0.42443613263741	0.727604798806988	1	Cor0115550.1,Cor0201780.1	Cor0115550.1,Cor0201780.1	K04392
ko04151	PI3K-Akt signaling pathway	Environmental Information Processing	3/223	23/2134	1.24819652953792	0.437383818003198	0.734633494837396	3	Cor0094380.1,Cor0115550.1,Cor0193930.1,Cor0201780.1	Cor0094380.1,Cor0115550.1,Cor0193930.1,Cor0201780.1	K03083,K04392,K09420
ko04210	Apoptosis	Cellular Processes	2/223	14/2134	1.36707238949391	0.438739448305667	0.734633494837396	2	Cor0064000.1,Cor0135190.1	Cor0064000.1,Cor0135190.1	K07374,K10798
ko04621	NOD-like receptor signaling pathway	Organismal Systems	2/223	14/2134	1.36707238949391	0.438739448305667	0.734633494837396	2	Cor0017170.1,Cor0049720.1,Cor0064160.1,Cor0064180.1,Cor0064320.1,Cor0076510.1,Cor0099100.1,Cor0099180.1,Cor0105140.1,Cor0123820.1,Cor0133230.1,Cor0176880.1,Cor0177800.1,Cor0214810.1	Cor0017170.1,Cor0049720.1,Cor0064160.1,Cor0064180.1,Cor0064320.1,Cor0076510.1,Cor0099100.1,Cor0099180.1,Cor0105140.1,Cor0123820.1,Cor0133230.1,Cor0176880.1,Cor0177800.1,Cor0214810.1	K04733,K20858
ko01200	Carbon metabolism	Metabolism	10/223	89/2134	1.07522547488285	0.45477621030057	0.75541342317453	10	Cor0008060.1,Cor0020060.1,Cor0047340.1,Cor0060040.1,Cor0089910.1,Cor0090110.1,Cor0090750.1,Cor0103210.1,Cor0110050.1,Cor0142630.1,Cor0197590.1,Cor0205770.1	Cor0008060.1,Cor0020060.1,Cor0047340.1,Cor0060040.1,Cor0089910.1,Cor0090110.1,Cor0090750.1,Cor0103210.1,Cor0110050.1,Cor0142630.1,Cor0197590.1,Cor0205770.1	K00036,K00121,K00261,K00640,K00844,K00850,K00873,K01079,K01100,K01610
ko04142	Lysosome	Cellular Processes	4/223	33/2134	1.15994020926756	0.458144252017886	0.75541342317453	4	Cor0003310.1,Cor0104320.1,Cor0120900.1,Cor0145560.1	Cor0003310.1,Cor0104320.1,Cor0120900.1,Cor0145560.1	K01205,K10532,K12373,K21398
ko00945	Stilbenoid, diarylheptanoid and gingerol biosynthesis	Metabolism	1/223	6/2134	1.5949177877429	0.484723000848707	0.758696870893628	1	Cor0190370.1,Cor0190390.1	Cor0190370.1,Cor0190390.1	K00588
ko04064	NF-kappa B signaling pathway	Environmental Information Processing	1/223	6/2134	1.5949177877429	0.484723000848707	0.758696870893628	1	Cor0017170.1,Cor0049720.1,Cor0064160.1,Cor0064180.1,Cor0064320.1,Cor0099100.1,Cor0099180.1,Cor0105140.1,Cor0123820.1,Cor0133230.1,Cor0176880.1,Cor0177800.1	Cor0017170.1,Cor0049720.1,Cor0064160.1,Cor0064180.1,Cor0064320.1,Cor0099100.1,Cor0099180.1,Cor0105140.1,Cor0123820.1,Cor0133230.1,Cor0176880.1,Cor0177800.1	K04733
ko04270	Vascular smooth muscle contraction	Organismal Systems	1/223	6/2134	1.5949177877429	0.484723000848707	0.758696870893628	1	Cor0080050.1,Cor0119840.1,Cor0206680.1	Cor0080050.1,Cor0119840.1,Cor0206680.1	K02183
ko04391	Hippo signaling pathway - fly	Environmental Information Processing	1/223	6/2134	1.5949177877429	0.484723000848707	0.758696870893628	1	Cor0007330.1	Cor0007330.1	K16675
ko04520	Adherens junction	Cellular Processes	1/223	6/2134	1.5949177877429	0.484723000848707	0.758696870893628	1	Cor0115550.1,Cor0201780.1	Cor0115550.1,Cor0201780.1	K04392
ko04912	GnRH signaling pathway	Organismal Systems	1/223	6/2134	1.5949177877429	0.484723000848707	0.758696870893628	1	Cor0080050.1,Cor0119840.1,Cor0206680.1	Cor0080050.1,Cor0119840.1,Cor0206680.1	K02183
ko04962	Vasopressin-regulated water reabsorption	Organismal Systems	1/223	6/2134	1.5949177877429	0.484723000848707	0.758696870893628	1	Cor0185880.1	Cor0185880.1	K12462
ko03410	Base excision repair	Genetic Information Processing	3/223	25/2134	1.14834080717489	0.493942905409437	0.767565953729773	3	Cor0135190.1,Cor0160220.1,Cor0191830.1	Cor0135190.1,Cor0160220.1,Cor0191830.1	K01246,K02324,K10798
ko00564	Glycerophospholipid metabolism	Metabolism	4/223	35/2134	1.09365791159513	0.505584788881055	0.776337131770518	4	Cor0019280.1,Cor0028500.1,Cor0115880.1,Cor0131130.1,Cor0149480.1	Cor0019280.1,Cor0028500.1,Cor0115880.1,Cor0131130.1,Cor0149480.1	K00006,K06130,K13508,K16818
ko04130	SNARE interactions in vesicular transport	Genetic Information Processing	2/223	16/2134	1.19618834080717	0.510369781071359	0.776337131770518	2	Cor0090210.1,Cor0113150.1,Cor0154740.1,Cor0165260.1	Cor0090210.1,Cor0113150.1,Cor0154740.1,Cor0165260.1	K08486,K08517
ko04919	Thyroid hormone signaling pathway	Organismal Systems	2/223	16/2134	1.19618834080717	0.510369781071359	0.776337131770518	2	Cor0094380.1,Cor0123360.1	Cor0094380.1,Cor0123360.1	K03083,K05857
ko00062	Fatty acid elongation	Metabolism	1/223	7/2134	1.36707238949391	0.538720543522928	0.778004075415396	1	Cor0138700.1	Cor0138700.1	K15397
ko00750	Vitamin B6 metabolism	Metabolism	1/223	7/2134	1.36707238949391	0.538720543522928	0.778004075415396	1	Cor0047730.1,Cor0047740.1	Cor0047730.1,Cor0047740.1	K13248
ko02010	ABC transporters	Environmental Information Processing	1/223	7/2134	1.36707238949391	0.538720543522928	0.778004075415396	1	Cor0083700.1,Cor0092930.1,Cor0093480.1,Cor0200000.1	Cor0083700.1,Cor0092930.1,Cor0093480.1,Cor0200000.1	K05658
ko02020	Two-component system	Environmental Information Processing	1/223	7/2134	1.36707238949391	0.538720543522928	0.778004075415396	1	Cor0184900.1	Cor0184900.1	K01915
ko04390	Hippo signaling pathway	Environmental Information Processing	1/223	7/2134	1.36707238949391	0.538720543522928	0.778004075415396	1	Cor0094380.1	Cor0094380.1	K03083
ko04657	IL-17 signaling pathway	Organismal Systems	1/223	7/2134	1.36707238949391	0.538720543522928	0.778004075415396	1	Cor0094380.1	Cor0094380.1	K03083
ko00030	Pentose phosphate pathway	Metabolism	2/223	17/2134	1.12582432075969	0.543882478646874	0.778004075415396	2	Cor0008060.1,Cor0047340.1,Cor0205770.1	Cor0008060.1,Cor0047340.1,Cor0205770.1	K00036,K00850
ko00100	Steroid biosynthesis	Metabolism	2/223	17/2134	1.12582432075969	0.543882478646874	0.778004075415396	2	Cor0038540.1,Cor0038550.1,Cor0038560.1,Cor0185610.1,Cor0218530.1	Cor0038540.1,Cor0038550.1,Cor0038560.1,Cor0185610.1,Cor0218530.1	K01853,K09828
ko00480	Glutathione metabolism	Metabolism	2/223	17/2134	1.12582432075969	0.543882478646874	0.778004075415396	2	Cor0008060.1,Cor0046830.1,Cor0135830.1,Cor0205770.1	Cor0008060.1,Cor0046830.1,Cor0135830.1,Cor0205770.1	K00036,K00799
ko00900	Terpenoid backbone biosynthesis	Metabolism	3/223	28/2134	1.02530429212044	0.573102123495135	0.797223562301654	3	Cor0133440.1,Cor0186210.1,Cor0212480.1	Cor0133440.1,Cor0186210.1,Cor0212480.1	K00099,K01823,K13789
ko01210	2-Oxocarboxylic acid metabolism	Metabolism	3/223	28/2134	1.02530429212044	0.573102123495135	0.797223562301654	3	Cor0001360.1,Cor0011110.1,Cor0099030.1	Cor0001360.1,Cor0011110.1,Cor0099030.1	K00620,K00818,K11820
ko00130	Ubiquinone and other terpenoid-quinone biosynthesis	Metabolism	2/223	18/2134	1.06327852516193	0.575772572773417	0.797223562301654	2	Cor0038140.1,Cor0050680.1,Cor0127750.1	Cor0038140.1,Cor0050680.1,Cor0127750.1	K01904,K09834
ko00350	Tyrosine metabolism	Metabolism	2/223	18/2134	1.06327852516193	0.575772572773417	0.797223562301654	2	Cor0084990.1,Cor0090750.1,Cor0103210.1	Cor0084990.1,Cor0090750.1,Cor0103210.1	K00121,K00276
ko04071	Sphingolipid signaling pathway	Environmental Information Processing	2/223	18/2134	1.06327852516193	0.575772572773417	0.797223562301654	2	Cor0115550.1,Cor0145770.1,Cor0201780.1	Cor0115550.1,Cor0145770.1,Cor0201780.1	K04392,K04712
ko00300	Lysine biosynthesis	Metabolism	1/223	8/2134	1.19618834080717	0.587082235480792	0.797545678389	1	Cor0130290.1	Cor0130290.1	K10206
ko03320	PPAR signaling pathway	Organismal Systems	1/223	8/2134	1.19618834080717	0.587082235480792	0.797545678389	1	Cor0098760.1	Cor0098760.1	K00864
ko04261	Adrenergic signaling in cardiomyocytes	Organismal Systems	1/223	8/2134	1.19618834080717	0.587082235480792	0.797545678389	1	Cor0080050.1,Cor0119840.1,Cor0206680.1	Cor0080050.1,Cor0119840.1,Cor0206680.1	K02183
ko01130	Biosynthesis of antibiotics	Metabolism	19/223	187/2134	0.972302822474281	0.592777845816109	0.800250091851747	19	Cor0001360.1,Cor0008060.1,Cor0047340.1,Cor0060040.1,Cor0078420.1,Cor0079230.1,Cor0090110.1,Cor0090750.1,Cor0092990.1,Cor0099030.1,Cor0103210.1,Cor0110050.1,Cor0124940.1,Cor0127550.1,Cor0130290.1,Cor0133440.1,Cor0142630.1,Cor0179240.1,Cor0186210.1,Cor0192200.1,Cor0205770.1,Cor0206390.1,Cor0212480.1	Cor0001360.1,Cor0008060.1,Cor0047340.1,Cor0060040.1,Cor0078420.1,Cor0079230.1,Cor0090110.1,Cor0090750.1,Cor0092990.1,Cor0099030.1,Cor0103210.1,Cor0110050.1,Cor0124940.1,Cor0127550.1,Cor0130290.1,Cor0133440.1,Cor0142630.1,Cor0179240.1,Cor0186210.1,Cor0192200.1,Cor0205770.1,Cor0206390.1,Cor0212480.1	K00036,K00099,K00121,K00318,K00620,K00818,K00844,K00850,K00873,K00939,K01079,K01610,K01696,K01785,K01823,K10206,K13789,K13832,K15086
ko00950	Isoquinoline alkaloid biosynthesis	Metabolism	1/223	9/2134	1.06327852516193	0.630393929501389	0.840525239335185	1	Cor0084990.1	Cor0084990.1	K00276
ko01040	Biosynthesis of unsaturated fatty acids	Metabolism	1/223	9/2134	1.06327852516193	0.630393929501389	0.840525239335185	1	Cor0190950.1	Cor0190950.1	K03921
ko04712	Circadian rhythm - plant	Organismal Systems	2/223	20/2134	0.95695067264574	0.63459599803473	0.840937028070562	2	Cor0046400.1,Cor0122460.1,Cor0202120.1	Cor0046400.1,Cor0122460.1,Cor0202120.1	K00660,K12133
ko04144	Endocytosis	Cellular Processes	5/223	53/2134	0.902783653439377	0.664502946039052	0.87074131493952	5	Cor0018840.1,Cor0018880.1,Cor0027620.1,Cor0060610.1,Cor0087170.1,Cor0100270.1,Cor0143690.1	Cor0018840.1,Cor0018880.1,Cor0027620.1,Cor0060610.1,Cor0087170.1,Cor0100270.1,Cor0143690.1	K03283,K07937,K10396,K19366,K19476
ko04072	Phospholipase D signaling pathway	Environmental Information Processing	1/223	10/2134	0.95695067264574	0.669180825370187	0.87074131493952	1	Cor0060610.1	Cor0060610.1	K07937
ko04350	TGF-beta signaling pathway	Environmental Information Processing	1/223	10/2134	0.95695067264574	0.669180825370187	0.87074131493952	1	Cor0218080.1	Cor0218080.1	K03094
ko00513	Various types of N-glycan biosynthesis	Metabolism	2/223	22/2134	0.869955156950673	0.686870228433501	0.888407002045726	2	Cor0012480.1,Cor0104320.1	Cor0012480.1,Cor0104320.1	K12373,K14413
ko00071	Fatty acid degradation	Metabolism	1/223	11/2134	0.869955156950673	0.703913723648177	0.892420123333403	1	Cor0090750.1,Cor0103210.1	Cor0090750.1,Cor0103210.1	K00121
ko00310	Lysine degradation	Metabolism	1/223	11/2134	0.869955156950673	0.703913723648177	0.892420123333403	1	Cor0095100.1	Cor0095100.1	K00306
ko00760	Nicotinate and nicotinamide metabolism	Metabolism	1/223	11/2134	0.869955156950673	0.703913723648177	0.892420123333403	1	Cor0082320.1	Cor0082320.1	K01950
ko00400	Phenylalanine, tyrosine and tryptophan biosynthesis	Metabolism	2/223	23/2134	0.832131019691948	0.710630838950673	0.892420123333403	2	Cor0079230.1,Cor0124940.1,Cor0179240.1	Cor0079230.1,Cor0124940.1,Cor0179240.1	K01696,K13832
ko04721	Synaptic vesicle cycle	Organismal Systems	2/223	23/2134	0.832131019691948	0.710630838950673	0.892420123333403	2	Cor0090210.1,Cor0092700.1,Cor0154740.1	Cor0090210.1,Cor0092700.1,Cor0154740.1	K08486,K15015
ko00330	Arginine and proline metabolism	Metabolism	2/223	24/2134	0.79745889387145	0.732870917741021	0.902063418471963	2	Cor0099640.1,Cor0192200.1	Cor0099640.1,Cor0192200.1	K00318,K01583
ko00710	Carbon fixation in photosynthetic organisms	Metabolism	2/223	24/2134	0.79745889387145	0.732870917741021	0.902063418471963	2	Cor0020060.1,Cor0110050.1	Cor0020060.1,Cor0110050.1	K01100,K01610
ko04013	MAPK signaling pathway - fly	Environmental Information Processing	1/223	12/2134	0.79745889387145	0.735014637273451	0.902063418471963	1	Cor0115550.1,Cor0201780.1	Cor0115550.1,Cor0201780.1	K04392
ko04666	Fc gamma R-mediated phagocytosis	Organismal Systems	1/223	12/2134	0.79745889387145	0.735014637273451	0.902063418471963	1	Cor0115550.1,Cor0201780.1	Cor0115550.1,Cor0201780.1	K04392
ko00561	Glycerolipid metabolism	Metabolism	2/223	25/2134	0.765560538116592	0.753647266639426	0.905374475601949	2	Cor0019280.1,Cor0098760.1,Cor0131130.1	Cor0019280.1,Cor0098760.1,Cor0131130.1	K00864,K13508
ko04120	Ubiquitin mediated proteolysis	Genetic Information Processing	5/223	59/2134	0.810975146309949	0.755319824066049	0.905374475601949	5	Cor0019190.1,Cor0060070.1,Cor0121140.1,Cor0130700.1,Cor0218080.1	Cor0019190.1,Cor0060070.1,Cor0121140.1,Cor0130700.1,Cor0218080.1	K03094,K03363,K03364,K06688,K10576
ko02024	Quorum sensing	Cellular Processes	1/223	13/2134	0.736115902035185	0.762861826664605	0.905374475601949	1	Cor0122580.1,Cor0149520.1	Cor0122580.1,Cor0149520.1	K01728
ko04011	MAPK signaling pathway - yeast	Environmental Information Processing	1/223	13/2134	0.736115902035185	0.762861826664605	0.905374475601949	1	Cor0149480.1	Cor0149480.1	K00006
ko04115	p53 signaling pathway	Cellular Processes	1/223	13/2134	0.736115902035185	0.762861826664605	0.905374475601949	1	Cor0022270.1,Cor0059080.1,Cor0102810.1,Cor0197620.1	Cor0022270.1,Cor0059080.1,Cor0102810.1,Cor0197620.1	K05868
ko04211	Longevity regulating pathway	Organismal Systems	1/223	13/2134	0.736115902035185	0.762861826664605	0.905374475601949	1	Cor0100980.1	Cor0100980.1	K07297
ko00790	Folate biosynthesis	Metabolism	1/223	14/2134	0.683536194746957	0.787794317307601	0.923942278444818	1	Cor0113900.1	Cor0113900.1	K18482
ko00920	Sulfur metabolism	Metabolism	1/223	14/2134	0.683536194746957	0.787794317307601	0.923942278444818	1	Cor0197590.1	Cor0197590.1	K00640
ko04113	Meiosis - yeast	Cellular Processes	3/223	39/2134	0.736115902035185	0.791339451445793	0.923942278444818	3	Cor0009060.1,Cor0108960.1,Cor0130700.1	Cor0009060.1,Cor0108960.1,Cor0130700.1	K02178,K02537,K03363
ko04066	HIF-1 signaling pathway	Environmental Information Processing	1/223	15/2134	0.63796711509716	0.810115952798352	0.938750736530436	1	Cor0060040.1	Cor0060040.1	K00844
ko00620	Pyruvate metabolism	Metabolism	2/223	29/2134	0.659965981134993	0.8233863081657	0.938750736530436	2	Cor0090110.1,Cor0110050.1	Cor0090110.1,Cor0110050.1	K00873,K01610
ko00410	beta-Alanine metabolism	Metabolism	1/223	16/2134	0.598094170403587	0.830099030913487	0.938750736530436	1	Cor0084990.1	Cor0084990.1	K00276
ko04137	Mitophagy - animal	Cellular Processes	1/223	16/2134	0.598094170403587	0.830099030913487	0.938750736530436	1	Cor0150160.1	Cor0150160.1	K07870
ko04371	Apelin signaling pathway	Environmental Information Processing	1/223	16/2134	0.598094170403587	0.830099030913487	0.938750736530436	1	Cor0080050.1,Cor0119840.1,Cor0206680.1	Cor0080050.1,Cor0119840.1,Cor0206680.1	K02183
ko04810	Regulation of actin cytoskeleton	Cellular Processes	1/223	16/2134	0.598094170403587	0.830099030913487	0.938750736530436	1	Cor0115550.1,Cor0201780.1	Cor0115550.1,Cor0201780.1	K04392
ko04068	FoxO signaling pathway	Environmental Information Processing	1/223	17/2134	0.562912160379847	0.847987565430149	0.949043078408871	1	Cor0022270.1,Cor0059080.1,Cor0102810.1,Cor0197620.1	Cor0022270.1,Cor0059080.1,Cor0102810.1,Cor0197620.1	K05868
ko04212	Longevity regulating pathway - worm	Organismal Systems	1/223	17/2134	0.562912160379847	0.847987565430149	0.949043078408871	1	Cor0135190.1	Cor0135190.1	K10798
ko03030	DNA replication	Genetic Information Processing	2/223	32/2134	0.598094170403587	0.863518614457813	0.957064772195106	2	Cor0060880.1,Cor0191830.1	Cor0060880.1,Cor0191830.1	K02320,K02324
ko00240	Pyrimidine metabolism	Metabolism	5/223	69/2134	0.693442516409956	0.864016808231693	0.957064772195106	5	Cor0060880.1,Cor0085970.1,Cor0096180.1,Cor0142150.1,Cor0191830.1	Cor0060880.1,Cor0085970.1,Cor0096180.1,Cor0142150.1,Cor0191830.1	K01937,K01955,K02320,K02324,K16904
ko00020	Citrate cycle (TCA cycle)	Metabolism	1/223	19/2134	0.503658248760916	0.878332892922462	0.963045202392141	1	Cor0110050.1	Cor0110050.1	K01610
ko00906	Carotenoid biosynthesis	Metabolism	1/223	19/2134	0.503658248760916	0.878332892922462	0.963045202392141	1	Cor0042460.1	Cor0042460.1	K09840
ko00230	Purine metabolism	Metabolism	6/223	86/2134	0.667640004171447	0.901286842803532	0.979752401811052	6	Cor0008810.1,Cor0060880.1,Cor0090110.1,Cor0127550.1,Cor0168530.1,Cor0191830.1,Cor0206390.1	Cor0008810.1,Cor0060880.1,Cor0090110.1,Cor0127550.1,Cor0168530.1,Cor0191830.1,Cor0206390.1	K00873,K00939,K01427,K02320,K02324,K11808
ko00280	Valine, leucine and isoleucine degradation	Metabolism	1/223	21/2134	0.455690796497971	0.902642259075923	0.979752401811052	1	Cor0202780.1,Cor0203720.1	Cor0202780.1,Cor0203720.1	K00827
ko04723	Retrograde endocannabinoid signaling	Organismal Systems	1/223	22/2134	0.434977578475336	0.912917117677945	0.981473112644807	1	Cor0092700.1	Cor0092700.1	K15015
ko04141	Protein processing in endoplasmic reticulum	Genetic Information Processing	5/223	76/2134	0.629572810951145	0.913315257600029	0.981473112644807	5	Cor0018840.1,Cor0018880.1,Cor0030820.1,Cor0030840.1,Cor0087170.1,Cor0091750.1,Cor0154900.1,Cor0163630.1,Cor0191170.1,Cor0218080.1	Cor0018840.1,Cor0018880.1,Cor0030820.1,Cor0030840.1,Cor0087170.1,Cor0091750.1,Cor0154900.1,Cor0163630.1,Cor0191170.1,Cor0218080.1	K03094,K03283,K08057,K13989,K13993
ko00562	Inositol phosphate metabolism	Metabolism	1/223	24/2134	0.398729446935725	0.930339819433018	0.992860950846443	1	Cor0123360.1	Cor0123360.1	K05857
ko00970	Aminoacyl-tRNA biosynthesis	Genetic Information Processing	1/223	25/2134	0.382780269058296	0.937702009132752	0.992860950846443	1	Cor0157850.1	Cor0157850.1	K01869
ko04150	mTOR signaling pathway	Environmental Information Processing	1/223	25/2134	0.382780269058296	0.937702009132752	0.992860950846443	1	Cor0094380.1	Cor0094380.1	K03083
ko00630	Glyoxylate and dicarboxylate metabolism	Metabolism	1/223	27/2134	0.354426175053978	0.95018273309741	0.996308108490488	1	Cor0184900.1	Cor0184900.1	K01915
ko00860	Porphyrin and chlorophyll metabolism	Metabolism	1/223	27/2134	0.354426175053978	0.95018273309741	0.996308108490488	1	Cor0071160.1	Cor0071160.1	K01719
ko04146	Peroxisome	Cellular Processes	1/223	35/2134	0.273414477898783	0.979675215441485	0.999998509870642	1	Cor0095100.1	Cor0095100.1	K00306
ko00190	Oxidative phosphorylation	Metabolism	2/223	53/2134	0.361113461375751	0.980368613995835	0.999998509870642	2	Cor0001380.1,Cor0050970.1,Cor0098770.1,Cor0116060.1	Cor0001380.1,Cor0050970.1,Cor0098770.1,Cor0116060.1	K01507,K01535
ko03420	Nucleotide excision repair	Genetic Information Processing	1/223	38/2134	0.251829124380458	0.985491808127238	0.999998509870642	1	Cor0191830.1	Cor0191830.1	K02324
ko04138	Autophagy - yeast	Cellular Processes	1/223	44/2134	0.217488789237668	0.992618892078552	0.999998509870642	1	Cor0009450.1	Cor0009450.1	K18584
ko03018	RNA degradation	Genetic Information Processing	1/223	48/2134	0.199364723467862	0.995301442052861	0.999998509870642	1	Cor0047340.1	Cor0047340.1	K00850
ko03015	mRNA surveillance pathway	Genetic Information Processing	1/223	49/2134	0.195296055641988	0.995803732763413	0.999998509870642	1	Cor0080240.1	Cor0080240.1	K14376
ko03008	Ribosome biogenesis in eukaryotes	Genetic Information Processing	1/223	56/2134	0.170884048686739	0.998101312751731	0.999998509870642	1	Cor0202870.1	Cor0202870.1	K14546
ko03013	RNA transport	Genetic Information Processing	1/223	94/2134	0.101803263047419	0.999975616258181	0.999998509870642	1	Cor0062970.1	Cor0062970.1	K03236
ko03040	Spliceosome	Genetic Information Processing	1/223	98/2134	0.0976480278209939	0.999984659396929	0.999998509870642	1	Cor0018840.1,Cor0018880.1,Cor0087170.1	Cor0018840.1,Cor0018880.1,Cor0087170.1	K03283
ko03010	Ribosome	Genetic Information Processing	1/223	118/2134	0.0810975146309949	0.999998509870642	0.999998509870642	1	Cor0200450.1	Cor0200450.1	K02940
