# Supplementary material for: The ectomycorrhizal fungus Scleroderma bovista improves growth of hazelnut seedlings and plays a role in auxin signaling and transport
Source: Front Microbiol. 2024 Aug 7;15:1431120. doi: 10.3389/fmicb.2024.1431120 (PMC11335501; doi:10.3389/fmicb.2024.1431120)
Supplement: Supplementary file 9 [file Table_8.XLS]

TermID	Description	Category	GeneRatio	BgRatio	Enrich_factor	P_value	P_adjust	GeneCount	GeneIDs	GeneNames	KeggIDs
ko01130	Biosynthesis of antibiotics	Metabolism	54/241	187/2134	2.55699292164999	2.36966002375993e-12	4.81040984823266e-10	54	Cor0007500.1,Cor0009020.1,Cor0010810.1,Cor0017460.1,Cor0024850.1,Cor0027370.1,Cor0031750.1,Cor0033450.1,Cor0040830.1,Cor0041470.1,Cor0051140.1,Cor0054280.1,Cor0059940.1,Cor0062290.1,Cor0063440.1,Cor0063840.1,Cor0064100.1,Cor0066450.1,Cor0067480.1,Cor0072350.1,Cor0079680.1,Cor0088830.1,Cor0090820.1,Cor0092230.1,Cor0099440.1,Cor0102710.1,Cor0102790.1,Cor0108830.1,Cor0112500.1,Cor0113100.1,Cor011386…	Cor0007500.1,Cor0009020.1,Cor0010810.1,Cor0017460.1,Cor0024850.1,Cor0027370.1,Cor0031750.1,Cor0033450.1,Cor0040830.1,Cor0041470.1,Cor0051140.1,Cor0054280.1,Cor0059940.1,Cor0062290.1,Cor0063440.1,Cor0063840.1,Cor0064100.1,Cor0066450.1,Cor0067480.1,Cor0072350.1,Cor0079680.1,Cor0088830.1,Cor0090820.1,Cor0092230.1,Cor0099440.1,Cor0102710.1,Cor0102790.1,Cor0108830.1,Cor0112500.1,Cor0113100.1,Cor011386…	K00033,K00058,K00121,K00128,K00134,K00166,K00615,K00616,K00626,K00627,K00766,K00800,K00801,K00811,K00815,K00826,K00830,K00831,K00844,K00850,K00851,K00895,K00927,K00939,K00940,K00948,K01061,K01082,K01476,K01568,K01610,K01623,K01626,K01648,K01652,K01662,K01689,K01735,K01736,K01792,K01807,K01850,K03781,K03841,K05359,K11517,K13034,K13789,K13811,K13832,K14454,K15849,K15919,K19269
ko01110	Biosynthesis of secondary metabolites	Metabolism	84/241	385/2134	1.93195020746888	1.80151449313826e-11	1.82853721053533e-09	84	Cor0002740.1,Cor0003600.1,Cor0007500.1,Cor0009020.1,Cor0010810.1,Cor0016330.1,Cor0017200.1,Cor0017220.1,Cor0017460.1,Cor0021380.1,Cor0024850.1,Cor0027370.1,Cor0031750.1,Cor0033450.1,Cor0037620.1,Cor0038780.1,Cor0040830.1,Cor0041470.1,Cor0046020.1,Cor0046320.1,Cor0051140.1,Cor0054050.1,Cor0054280.1,Cor0057470.1,Cor0059680.1,Cor0059940.1,Cor0062290.1,Cor0063440.1,Cor0063450.1,Cor0063840.1,Cor006410…	Cor0002740.1,Cor0003600.1,Cor0007500.1,Cor0009020.1,Cor0010810.1,Cor0016330.1,Cor0017200.1,Cor0017220.1,Cor0017460.1,Cor0021380.1,Cor0024850.1,Cor0027370.1,Cor0031750.1,Cor0033450.1,Cor0037620.1,Cor0038780.1,Cor0040830.1,Cor0041470.1,Cor0046020.1,Cor0046320.1,Cor0051140.1,Cor0054050.1,Cor0054280.1,Cor0057470.1,Cor0059680.1,Cor0059940.1,Cor0062290.1,Cor0063440.1,Cor0063450.1,Cor0063840.1,Cor006410…	K00033,K00083,K00121,K00128,K00134,K00166,K00232,K00422,K00430,K00454,K00487,K00615,K00616,K00626,K00627,K00660,K00766,K00800,K00801,K00811,K00815,K00826,K00827,K00830,K00844,K00850,K00851,K00895,K00927,K00939,K00940,K00948,K01061,K01114,K01115,K01188,K01476,K01568,K01599,K01610,K01623,K01626,K01648,K01652,K01662,K01689,K01723,K01735,K01736,K01792,K01807,K01850,K01904,K01918,K02259,K02291,K03781,…
ko01200	Carbon metabolism	Metabolism	31/241	89/2134	3.08424635181127	1.58247015491497e-09	1.0708048048258e-07	31	Cor0007500.1,Cor0009020.1,Cor0027370.1,Cor0033450.1,Cor0040830.1,Cor0051140.1,Cor0054280.1,Cor0059940.1,Cor0062290.1,Cor0064100.1,Cor0066450.1,Cor0067480.1,Cor0088830.1,Cor0094060.1,Cor0102710.1,Cor0102790.1,Cor0112500.1,Cor0113100.1,Cor0113860.1,Cor0122490.1,Cor0127970.1,Cor0130710.1,Cor0136340.1,Cor0143110.1,Cor0143340.1,Cor0152910.1,Cor0156060.1,Cor0180340.1,Cor0180710.1,Cor0183990.1,Cor018924…	Cor0007500.1,Cor0009020.1,Cor0027370.1,Cor0033450.1,Cor0040830.1,Cor0051140.1,Cor0054280.1,Cor0059940.1,Cor0062290.1,Cor0064100.1,Cor0066450.1,Cor0067480.1,Cor0088830.1,Cor0094060.1,Cor0102710.1,Cor0102790.1,Cor0112500.1,Cor0113100.1,Cor0113860.1,Cor0122490.1,Cor0127970.1,Cor0130710.1,Cor0136340.1,Cor0143110.1,Cor0143340.1,Cor0152910.1,Cor0156060.1,Cor0180340.1,Cor0180710.1,Cor0183990.1,Cor018924…	K00033,K00051,K00058,K00121,K00122,K00134,K00615,K00616,K00626,K00627,K00814,K00830,K00831,K00844,K00850,K00851,K00927,K00948,K01602,K01610,K01623,K01689,K01807,K03781,K03841,K05605,K11517,K13034,K14454,K15919,K19269
ko01120	Microbial metabolism in diverse environments	Metabolism	39/241	137/2134	2.52070145682527	8.49004155867306e-09	4.30869609102658e-07	39	Cor0007500.1,Cor0009020.1,Cor0010810.1,Cor0033450.1,Cor0039930.1,Cor0040830.1,Cor0051140.1,Cor0054280.1,Cor0059940.1,Cor0062290.1,Cor0063440.1,Cor0064100.1,Cor0066450.1,Cor0067480.1,Cor0072630.1,Cor0088830.1,Cor0094060.1,Cor0106060.1,Cor0112500.1,Cor0113100.1,Cor0113860.1,Cor0114400.1,Cor0127970.1,Cor0130710.1,Cor0136340.1,Cor0143110.1,Cor0143340.1,Cor0146270.1,Cor0147860.1,Cor0152910.1,Cor015606…	Cor0007500.1,Cor0009020.1,Cor0010810.1,Cor0033450.1,Cor0039930.1,Cor0040830.1,Cor0051140.1,Cor0054280.1,Cor0059940.1,Cor0062290.1,Cor0063440.1,Cor0064100.1,Cor0066450.1,Cor0067480.1,Cor0072630.1,Cor0088830.1,Cor0094060.1,Cor0106060.1,Cor0112500.1,Cor0113100.1,Cor0113860.1,Cor0114400.1,Cor0127970.1,Cor0130710.1,Cor0136340.1,Cor0143110.1,Cor0143340.1,Cor0146270.1,Cor0147860.1,Cor0152910.1,Cor015606…	K00033,K00051,K00058,K00121,K00122,K00128,K00134,K00392,K00451,K00485,K00615,K00616,K00626,K00627,K00814,K00830,K00831,K00844,K00850,K00851,K00895,K00927,K00948,K01061,K01082,K01602,K01610,K01623,K01648,K01689,K01792,K01807,K01915,K03841,K11517,K13034,K13811,K14454,K18857
ko01100	Metabolic pathways	Metabolism	128/241	779/2134	1.45495608264665	1.73831716926581e-08	7.05756770721919e-07	128	Cor0002740.1,Cor0003600.1,Cor0005940.1,Cor0007500.1,Cor0009000.1,Cor0009020.1,Cor0010810.1,Cor0016330.1,Cor0017200.1,Cor0017220.1,Cor0017460.1,Cor0021380.1,Cor0024850.1,Cor0025260.1,Cor0027370.1,Cor0029560.1,Cor0031750.1,Cor0032860.1,Cor0032910.1,Cor0033450.1,Cor0037620.1,Cor0038780.1,Cor0039930.1,Cor0040830.1,Cor0041470.1,Cor0045010.1,Cor0046020.1,Cor0046320.1,Cor0050240.1,Cor0050450.1,Cor005114…	Cor0002740.1,Cor0003600.1,Cor0005940.1,Cor0007500.1,Cor0009000.1,Cor0009020.1,Cor0010810.1,Cor0016330.1,Cor0017200.1,Cor0017220.1,Cor0017460.1,Cor0021380.1,Cor0024850.1,Cor0025260.1,Cor0027370.1,Cor0029560.1,Cor0031750.1,Cor0032860.1,Cor0032910.1,Cor0033450.1,Cor0037620.1,Cor0038780.1,Cor0039930.1,Cor0040830.1,Cor0041470.1,Cor0045010.1,Cor0046020.1,Cor0046320.1,Cor0050240.1,Cor0050450.1,Cor005114…	K00008,K00012,K00033,K00051,K00058,K00083,K00121,K00122,K00128,K00134,K00166,K00232,K00392,K00422,K00430,K00451,K00454,K00487,K00615,K00616,K00626,K00627,K00660,K00695,K00766,K00800,K00801,K00811,K00814,K00815,K00826,K00827,K00830,K00831,K00844,K00850,K00851,K00858,K00876,K00895,K00899,K00927,K00939,K00940,K00948,K01051,K01061,K01082,K01087,K01114,K01115,K01183,K01187,K01188,K01194,K01228,K01476,…
ko01230	Biosynthesis of amino acids	Metabolism	29/241	96/2134	2.67487897648686	2.12361719098553e-07	7.18490482950104e-06	29	Cor0007500.1,Cor0009020.1,Cor0017460.1,Cor0031750.1,Cor0039930.1,Cor0040830.1,Cor0041470.1,Cor0051140.1,Cor0062290.1,Cor0063840.1,Cor0067480.1,Cor0079680.1,Cor0088830.1,Cor0090820.1,Cor0092230.1,Cor0108830.1,Cor0113860.1,Cor0124930.1,Cor0127110.1,Cor0133690.1,Cor0136340.1,Cor0143280.1,Cor0143340.1,Cor0143360.1,Cor0156060.1,Cor0159290.1,Cor0166460.1,Cor0177780.1,Cor0180340.1,Cor0180710.1,Cor018924…	Cor0007500.1,Cor0009020.1,Cor0017460.1,Cor0031750.1,Cor0039930.1,Cor0040830.1,Cor0041470.1,Cor0051140.1,Cor0062290.1,Cor0063840.1,Cor0067480.1,Cor0079680.1,Cor0088830.1,Cor0090820.1,Cor0092230.1,Cor0108830.1,Cor0113860.1,Cor0124930.1,Cor0127110.1,Cor0133690.1,Cor0136340.1,Cor0143280.1,Cor0143340.1,Cor0143360.1,Cor0156060.1,Cor0159290.1,Cor0166460.1,Cor0177780.1,Cor0180340.1,Cor0180710.1,Cor018924…	K00058,K00134,K00615,K00616,K00766,K00800,K00811,K00814,K00815,K00826,K00831,K00850,K00927,K00948,K01476,K01623,K01626,K01652,K01689,K01735,K01736,K01807,K01850,K01915,K05359,K13034,K13832,K14454,K15849
ko00010	Glycolysis / Gluconeogenesis	Metabolism	15/241	32/2134	4.15067427385892	3.9410974195242e-07	1.14291825166202e-05	15	Cor0009020.1,Cor0010810.1,Cor0024850.1,Cor0033450.1,Cor0051140.1,Cor0064100.1,Cor0066450.1,Cor0072630.1,Cor0088830.1,Cor0112500.1,Cor0114400.1,Cor0136340.1,Cor0147860.1,Cor0152910.1,Cor0156060.1,Cor0160950.1,Cor0180340.1,Cor0199840.1	Cor0009020.1,Cor0010810.1,Cor0024850.1,Cor0033450.1,Cor0051140.1,Cor0064100.1,Cor0066450.1,Cor0072630.1,Cor0088830.1,Cor0112500.1,Cor0114400.1,Cor0136340.1,Cor0147860.1,Cor0152910.1,Cor0156060.1,Cor0160950.1,Cor0180340.1,Cor0199840.1	K00121,K00128,K00134,K00627,K00844,K00850,K00895,K00927,K01568,K01610,K01623,K01689,K01792,K03841,K18857
ko00400	Phenylalanine, tyrosine and tryptophan biosynthesis	Metabolism	12/241	23/2134	4.61988093090384	1.43496118520213e-06	3.6412140074504e-05	12	Cor0017460.1,Cor0041470.1,Cor0079680.1,Cor0090820.1,Cor0092230.1,Cor0108830.1,Cor0113860.1,Cor0124930.1,Cor0133690.1,Cor0143360.1,Cor0159290.1,Cor0166460.1,Cor0177780.1,Cor0200670.1	Cor0017460.1,Cor0041470.1,Cor0079680.1,Cor0090820.1,Cor0092230.1,Cor0108830.1,Cor0113860.1,Cor0124930.1,Cor0133690.1,Cor0143360.1,Cor0159290.1,Cor0166460.1,Cor0177780.1,Cor0200670.1	K00766,K00800,K00811,K00815,K01626,K01735,K01736,K01850,K05359,K13832,K14454,K15849
ko00030	Pentose phosphate pathway	Metabolism	10/241	17/2134	5.20868928484257	2.67990693643202e-06	6.04467897884111e-05	10	Cor0007500.1,Cor0033450.1,Cor0040830.1,Cor0051140.1,Cor0054280.1,Cor0067480.1,Cor0088830.1,Cor0130710.1,Cor0143340.1,Cor0156060.1,Cor0160950.1	Cor0007500.1,Cor0033450.1,Cor0040830.1,Cor0051140.1,Cor0054280.1,Cor0067480.1,Cor0088830.1,Cor0130710.1,Cor0143340.1,Cor0156060.1,Cor0160950.1	K00033,K00615,K00616,K00850,K00851,K00895,K00948,K01623,K01807,K03841
ko00940	Phenylpropanoid biosynthesis	Metabolism	10/241	19/2134	4.66040620222756	1.03460444618186e-05	0.000210024702574918	10	Cor0002740.1,Cor0003600.1,Cor0017200.1,Cor0017220.1,Cor0021380.1,Cor0038780.1,Cor0046320.1,Cor0057470.1,Cor0063450.1,Cor0065450.1,Cor0072440.1,Cor0077560.1,Cor0094780.1,Cor0106860.1,Cor0106870.1,Cor0107240.1,Cor0116780.1,Cor0116790.1,Cor0132440.1,Cor0132450.1,Cor0162230.1,Cor0180810.1,Cor0188550.1,Cor0218180.1,Cor0222910.1	Cor0002740.1,Cor0003600.1,Cor0017200.1,Cor0017220.1,Cor0021380.1,Cor0038780.1,Cor0046320.1,Cor0057470.1,Cor0063450.1,Cor0065450.1,Cor0072440.1,Cor0077560.1,Cor0094780.1,Cor0106860.1,Cor0106870.1,Cor0107240.1,Cor0116780.1,Cor0116790.1,Cor0132440.1,Cor0132450.1,Cor0162230.1,Cor0180810.1,Cor0188550.1,Cor0218180.1,Cor0222910.1	K00083,K00430,K00487,K01188,K01904,K05349,K09755,K10775,K12355,K13066
ko00710	Carbon fixation in photosynthetic organisms	Metabolism	11/241	24/2134	4.05843706777317	1.99471985744548e-05	0.00036811648278312	11	Cor0009020.1,Cor0033450.1,Cor0064100.1,Cor0067480.1,Cor0088830.1,Cor0113860.1,Cor0127970.1,Cor0136340.1,Cor0143110.1,Cor0143340.1,Cor0156060.1,Cor0189240.1	Cor0009020.1,Cor0033450.1,Cor0064100.1,Cor0067480.1,Cor0088830.1,Cor0113860.1,Cor0127970.1,Cor0136340.1,Cor0143110.1,Cor0143340.1,Cor0156060.1,Cor0189240.1	K00051,K00134,K00615,K00814,K00927,K01602,K01610,K01623,K01807,K03841,K14454
ko00680	Methane metabolism	Metabolism	9/241	17/2134	4.68782035635831	2.78279899145021e-05	0.000470756829386994	9	Cor0033450.1,Cor0051140.1,Cor0059940.1,Cor0066450.1,Cor0088830.1,Cor0094060.1,Cor0156060.1,Cor0180340.1,Cor0180710.1,Cor0197610.1	Cor0033450.1,Cor0051140.1,Cor0059940.1,Cor0066450.1,Cor0088830.1,Cor0094060.1,Cor0156060.1,Cor0180340.1,Cor0180710.1,Cor0197610.1	K00058,K00121,K00122,K00830,K00831,K00850,K01623,K01689,K03841
ko04075	Plant hormone signal transduction	Environmental Information Processing	14/241	41/2134	3.02358060925008	8.04251317721993e-05	0.00125586936536588	14	Cor0002720.1,Cor0005130.1,Cor0021020.1,Cor0032160.1,Cor0041740.1,Cor0047230.1,Cor0075270.1,Cor0117050.1,Cor0129700.1,Cor0136610.1,Cor0140020.1,Cor0150900.1,Cor0153600.1,Cor0168450.1,Cor0179730.1,Cor0181990.1,Cor0200210.1,Cor0203430.1,Cor0216530.1	Cor0002720.1,Cor0005130.1,Cor0021020.1,Cor0032160.1,Cor0041740.1,Cor0047230.1,Cor0075270.1,Cor0117050.1,Cor0129700.1,Cor0136610.1,Cor0140020.1,Cor0150900.1,Cor0153600.1,Cor0168450.1,Cor0179730.1,Cor0181990.1,Cor0200210.1,Cor0203430.1,Cor0216530.1	K12126,K13449,K13946,K14484,K14488,K14489,K14496,K14498,K14500,K14508,K14509,K14513,K14514,K14515
ko00350	Tyrosine metabolism	Metabolism	8/241	18/2134	3.9354541263255	0.000376126499608609	0.00545383424432483	8	Cor0066450.1,Cor0072630.1,Cor0108830.1,Cor0113860.1,Cor0146030.1,Cor0166460.1,Cor0177780.1,Cor0222230.1	Cor0066450.1,Cor0072630.1,Cor0108830.1,Cor0113860.1,Cor0146030.1,Cor0166460.1,Cor0177780.1,Cor0222230.1	K00121,K00422,K00451,K00811,K00815,K14454,K15849,K18857
ko00071	Fatty acid degradation	Metabolism	6/241	11/2134	4.8298755186722	0.000552443739963914	0.00747640528084497	6	Cor0010810.1,Cor0056080.1,Cor0066450.1,Cor0072630.1,Cor0085110.1,Cor0147860.1,Cor0166300.1,Cor0183990.1	Cor0010810.1,Cor0056080.1,Cor0066450.1,Cor0072630.1,Cor0085110.1,Cor0147860.1,Cor0166300.1,Cor0183990.1	K00121,K00128,K00232,K00626,K01897,K18857
ko00360	Phenylalanine metabolism	Metabolism	7/241	15/2134	4.13222683264177	0.000622991879971724	0.00790420947714125	7	Cor0002740.1,Cor0017200.1,Cor0017220.1,Cor0038780.1,Cor0057470.1,Cor0077560.1,Cor0108830.1,Cor0113860.1,Cor0132440.1,Cor0132450.1,Cor0166460.1,Cor0177780.1,Cor0222910.1	Cor0002740.1,Cor0017200.1,Cor0017220.1,Cor0038780.1,Cor0057470.1,Cor0077560.1,Cor0108830.1,Cor0113860.1,Cor0132440.1,Cor0132450.1,Cor0166460.1,Cor0177780.1,Cor0222910.1	K00487,K00811,K00815,K01904,K10775,K14454,K15849
ko00960	Tropane, piperidine and pyridine alkaloid biosynthesis	Metabolism	5/241	8/2134	5.53423236514523	0.000741752737694269	0.00885740033834921	5	Cor0046020.1,Cor0108830.1,Cor0113860.1,Cor0161670.1,Cor0166460.1,Cor0177780.1	Cor0046020.1,Cor0108830.1,Cor0113860.1,Cor0161670.1,Cor0166460.1,Cor0177780.1	K00811,K00815,K08081,K14454,K15849
ko00950	Isoquinoline alkaloid biosynthesis	Metabolism	5/241	9/2134	4.91931765790687	0.00151596678730358	0.0170967365457015	5	Cor0108830.1,Cor0113860.1,Cor0146030.1,Cor0166460.1,Cor0177780.1	Cor0108830.1,Cor0113860.1,Cor0146030.1,Cor0166460.1,Cor0177780.1	K00422,K00811,K00815,K14454,K15849
ko00630	Glyoxylate and dicarboxylate metabolism	Metabolism	9/241	27/2134	2.95159059474412	0.00192831250999592	0.020583028762383	9	Cor0027370.1,Cor0039930.1,Cor0059940.1,Cor0094060.1,Cor0102710.1,Cor0102790.1,Cor0113100.1,Cor0122490.1,Cor0127970.1,Cor0183990.1	Cor0027370.1,Cor0039930.1,Cor0059940.1,Cor0094060.1,Cor0102710.1,Cor0102790.1,Cor0113100.1,Cor0122490.1,Cor0127970.1,Cor0183990.1	K00122,K00626,K00830,K01602,K01915,K03781,K11517,K15919,K19269
ko04016	MAPK signaling pathway - plant	Environmental Information Processing	12/241	43/2134	2.47109910257647	0.00202788460713133	0.020583028762383	12	Cor0002720.1,Cor0005130.1,Cor0005940.1,Cor0021020.1,Cor0032160.1,Cor0041740.1,Cor0102710.1,Cor0102790.1,Cor0115780.1,Cor0153600.1,Cor0153830.1,Cor0176320.1,Cor0176330.1,Cor0179730.1,Cor0203430.1,Cor0216530.1,Cor0219040.1	Cor0002720.1,Cor0005130.1,Cor0005940.1,Cor0021020.1,Cor0032160.1,Cor0041740.1,Cor0102710.1,Cor0102790.1,Cor0115780.1,Cor0153600.1,Cor0153830.1,Cor0176320.1,Cor0176330.1,Cor0179730.1,Cor0203430.1,Cor0216530.1,Cor0219040.1	K00940,K03781,K13420,K13449,K14496,K14498,K14509,K14513,K14514,K14515,K20547,K20772
ko00195	Photosynthesis	Metabolism	8/241	25/2134	2.83352697095436	0.00458605764256348	0.0443318905447803	8	Cor0055360.1,Cor0058780.1,Cor0078600.1,Cor0105660.1,Cor0127220.1,Cor0194260.1,Cor0202740.1,Cor0212500.1	Cor0055360.1,Cor0058780.1,Cor0078600.1,Cor0105660.1,Cor0127220.1,Cor0194260.1,Cor0202740.1,Cor0212500.1	K02113,K02115,K02694,K02717,K02721,K03541,K08901,K14332
ko00982	Drug metabolism - cytochrome P450	Metabolism	3/241	4/2134	6.64107883817427	0.0052206105719592	0.0481719975503508	3	Cor0066450.1,Cor0153140.1,Cor0161870.1,Cor0181900.1	Cor0066450.1,Cor0153140.1,Cor0161870.1,Cor0181900.1	K00121,K00485,K00799
ko00270	Cysteine and methionine metabolism	Metabolism	10/241	37/2134	2.39318156330604	0.00612464539424207	0.0523861189796708	10	Cor0031750.1,Cor0062290.1,Cor0063840.1,Cor0108830.1,Cor0113860.1,Cor0153830.1,Cor0161100.1,Cor0177780.1,Cor0180890.1,Cor0190150.1,Cor0218260.1,Cor0220500.1	Cor0031750.1,Cor0062290.1,Cor0063840.1,Cor0108830.1,Cor0113860.1,Cor0153830.1,Cor0161100.1,Cor0177780.1,Cor0180890.1,Cor0190150.1,Cor0218260.1,Cor0220500.1	K00811,K00815,K00826,K00827,K00899,K05933,K13034,K14454,K16054,K20772
ko00280	Valine, leucine and isoleucine degradation	Metabolism	7/241	21/2134	2.95159059474412	0.00619343278577389	0.0523861189796708	7	Cor0010810.1,Cor0027240.1,Cor0031750.1,Cor0063840.1,Cor0072350.1,Cor0147860.1,Cor0183990.1,Cor0204310.1,Cor0218260.1	Cor0010810.1,Cor0027240.1,Cor0031750.1,Cor0063840.1,Cor0072350.1,Cor0147860.1,Cor0183990.1,Cor0204310.1,Cor0218260.1	K00128,K00166,K00626,K00826,K00827,K05605,K18660
ko00196	Photosynthesis - antenna proteins	Metabolism	4/241	8/2134	4.42738589211618	0.00768681210255284	0.0624169142727291	4	Cor0017500.1,Cor0131250.1,Cor0147500.1,Cor0176380.1,Cor0188490.1	Cor0017500.1,Cor0131250.1,Cor0147500.1,Cor0176380.1,Cor0188490.1	K08907,K08912,K08916,K08917
ko00052	Galactose metabolism	Metabolism	6/241	17/2134	3.12521357090554	0.00822366283823639	0.0642078290831534	6	Cor0010510.1,Cor0032860.1,Cor0032910.1,Cor0051140.1,Cor0097810.1,Cor0152910.1,Cor0199840.1,Cor0213860.1	Cor0010510.1,Cor0032860.1,Cor0032910.1,Cor0051140.1,Cor0097810.1,Cor0152910.1,Cor0199840.1,Cor0213860.1	K00844,K00850,K01187,K06611,K07407,K18819
ko00051	Fructose and mannose metabolism	Metabolism	6/241	19/2134	2.79624372133654	0.0148494994804462	0.108446068188238	6	Cor0033450.1,Cor0051140.1,Cor0088830.1,Cor0119250.1,Cor0152910.1,Cor0156060.1,Cor0160950.1,Cor0199840.1	Cor0033450.1,Cor0051140.1,Cor0088830.1,Cor0119250.1,Cor0152910.1,Cor0156060.1,Cor0160950.1,Cor0199840.1	K00008,K00844,K00850,K00895,K01623,K03841
ko00770	Pantothenate and CoA biosynthesis	Metabolism	5/241	14/2134	3.1624184943687	0.0149580783707914	0.108446068188238	5	Cor0031750.1,Cor0050450.1,Cor0063840.1,Cor0069790.1,Cor0127110.1,Cor0130170.1	Cor0031750.1,Cor0050450.1,Cor0063840.1,Cor0069790.1,Cor0127110.1,Cor0130170.1	K00826,K01598,K01652,K01918,K01922
ko00500	Starch and sucrose metabolism	Metabolism	8/241	31/2134	2.28510239593093	0.0183609157749043	0.12852641042433	8	Cor0003600.1,Cor0032860.1,Cor0032910.1,Cor0041240.1,Cor0082360.1,Cor0106860.1,Cor0106870.1,Cor0134990.1,Cor0152910.1,Cor0166270.1,Cor0199840.1,Cor0201990.1	Cor0003600.1,Cor0032860.1,Cor0032910.1,Cor0041240.1,Cor0082360.1,Cor0106860.1,Cor0106870.1,Cor0134990.1,Cor0152910.1,Cor0166270.1,Cor0199840.1,Cor0201990.1	K00695,K00844,K01087,K01177,K01187,K01188,K01194,K05349
ko00460	Cyanoamino acid metabolism	Metabolism	4/241	10/2134	3.54190871369295	0.0192026258353049	0.12993776815223	4	Cor0003600.1,Cor0062290.1,Cor0106860.1,Cor0106870.1,Cor0190600.1	Cor0003600.1,Cor0062290.1,Cor0106860.1,Cor0106870.1,Cor0190600.1	K01188,K05349,K13034,K18592
ko00480	Glutathione metabolism	Metabolism	5/241	17/2134	2.60434464242128	0.0348665189474697	0.19889520415753	5	Cor0054280.1,Cor0145410.1,Cor0153140.1,Cor0161870.1,Cor0176930.1,Cor0190600.1	Cor0054280.1,Cor0145410.1,Cor0153140.1,Cor0161870.1,Cor0176930.1,Cor0190600.1	K00033,K00432,K00434,K00799,K18592
ko02020	Two-component system	Environmental Information Processing	3/241	7/2134	3.79490219324244	0.0352481926491884	0.19889520415753	3	Cor0039930.1,Cor0104180.1,Cor0183990.1	Cor0039930.1,Cor0104180.1,Cor0183990.1	K00626,K01915,K02259
ko04657	IL-17 signaling pathway	Organismal Systems	3/241	7/2134	3.79490219324244	0.0352481926491884	0.19889520415753	3	Cor0153900.1,Cor0154390.1,Cor0157740.1	Cor0153900.1,Cor0154390.1,Cor0157740.1	K03083,K04079,K04464
ko00430	Taurine and hypotaurine metabolism	Metabolism	2/241	3/2134	5.90318118948824	0.0352720559097098	0.19889520415753	2	Cor0025260.1,Cor0190600.1	Cor0025260.1,Cor0190600.1	K10712,K18592
ko00625	Chloroalkane and chloroalkene degradation	Metabolism	2/241	3/2134	5.90318118948824	0.0352720559097098	0.19889520415753	2	Cor0010810.1,Cor0066450.1,Cor0147860.1	Cor0010810.1,Cor0066450.1,Cor0147860.1	K00121,K00128
ko01220	Degradation of aromatic compounds	Metabolism	2/241	3/2134	5.90318118948824	0.0352720559097098	0.19889520415753	2	Cor0038780.1,Cor0066450.1,Cor0222910.1	Cor0038780.1,Cor0066450.1,Cor0222910.1	K00121,K00487
ko00592	alpha-Linolenic acid metabolism	Metabolism	4/241	14/2134	2.52993479549496	0.0637827172746646	0.33533714113673	4	Cor0016330.1,Cor0072630.1,Cor0166300.1,Cor0218270.1	Cor0016330.1,Cor0072630.1,Cor0166300.1,Cor0218270.1	K00232,K00454,K01723,K18857
ko00920	Sulfur metabolism	Metabolism	4/241	14/2134	2.52993479549496	0.0637827172746646	0.33533714113673	4	Cor0062290.1,Cor0106060.1,Cor0146270.1,Cor0181390.1,Cor0214500.1	Cor0062290.1,Cor0106060.1,Cor0146270.1,Cor0181390.1,Cor0214500.1	K00392,K01082,K13034,K13811
ko00980	Metabolism of xenobiotics by cytochrome P450	Metabolism	2/241	4/2134	4.42738589211618	0.0653235012474603	0.33533714113673	2	Cor0066450.1,Cor0153140.1,Cor0161870.1	Cor0066450.1,Cor0153140.1,Cor0161870.1	K00121,K00799
ko00220	Arginine biosynthesis	Metabolism	5/241	20/2134	2.21369294605809	0.0660762839678285	0.33533714113673	5	Cor0039930.1,Cor0113860.1,Cor0143280.1,Cor0177780.1,Cor0189240.1	Cor0039930.1,Cor0113860.1,Cor0143280.1,Cor0177780.1,Cor0189240.1	K00811,K00814,K01476,K01915,K14454
ko00250	Alanine, aspartate and glutamate metabolism	Metabolism	6/241	27/2134	1.96772706316275	0.0753429056297247	0.373039264459369	6	Cor0039930.1,Cor0059940.1,Cor0113860.1,Cor0177780.1,Cor0189240.1,Cor0218260.1	Cor0039930.1,Cor0059940.1,Cor0113860.1,Cor0177780.1,Cor0189240.1,Cor0218260.1	K00811,K00814,K00827,K00830,K01915,K14454
ko04146	Peroxisome	Cellular Processes	7/241	35/2134	1.77095435684647	0.0913780440482475	0.440874846802682	7	Cor0021520.1,Cor0056080.1,Cor0059940.1,Cor0085110.1,Cor0102710.1,Cor0102790.1,Cor0107800.1,Cor0108800.1,Cor0113100.1,Cor0166300.1	Cor0021520.1,Cor0056080.1,Cor0059940.1,Cor0085110.1,Cor0102710.1,Cor0102790.1,Cor0107800.1,Cor0108800.1,Cor0113100.1,Cor0166300.1	K00232,K00830,K01897,K03781,K04564,K11517,K13348
ko00380	Tryptophan metabolism	Metabolism	3/241	10/2134	2.65643153526971	0.0937214279111341	0.440874846802682	3	Cor0010810.1,Cor0102710.1,Cor0102790.1,Cor0147860.1,Cor0183990.1	Cor0010810.1,Cor0102710.1,Cor0102790.1,Cor0147860.1,Cor0183990.1	K00128,K00626,K03781
ko00591	Linoleic acid metabolism	Metabolism	2/241	5/2134	3.54190871369295	0.100896135446956	0.440874846802682	2	Cor0125860.1,Cor0218270.1	Cor0125860.1,Cor0218270.1	K00454,K15718
ko00361	Chlorocyclohexane and chlorobenzene degradation	Metabolism	1/241	1/2134	8.85477178423237	0.112933458294283	0.440874846802682	1	Cor0159550.1	Cor0159550.1	K01061
ko00364	Fluorobenzoate degradation	Metabolism	1/241	1/2134	8.85477178423237	0.112933458294283	0.440874846802682	1	Cor0159550.1	Cor0159550.1	K01061
ko00524	Neomycin, kanamycin and gentamicin biosynthesis	Metabolism	1/241	1/2134	8.85477178423237	0.112933458294283	0.440874846802682	1	Cor0152910.1,Cor0199840.1	Cor0152910.1,Cor0199840.1	K00844
ko00623	Toluene degradation	Metabolism	1/241	1/2134	8.85477178423237	0.112933458294283	0.440874846802682	1	Cor0159550.1	Cor0159550.1	K01061
ko00981	Insect hormone biosynthesis	Metabolism	1/241	1/2134	8.85477178423237	0.112933458294283	0.440874846802682	1	Cor0010810.1,Cor0147860.1	Cor0010810.1,Cor0147860.1	K00128
ko01051	Biosynthesis of ansamycins	Metabolism	1/241	1/2134	8.85477178423237	0.112933458294283	0.440874846802682	1	Cor0143340.1	Cor0143340.1	K00615
ko01062	Biosynthesis of terpenoids and steroids	Metabolism	1/241	1/2134	8.85477178423237	0.112933458294283	0.440874846802682	1	Cor0054050.1	Cor0054050.1	K02291
ko04711	Circadian rhythm - fly	Organismal Systems	1/241	1/2134	8.85477178423237	0.112933458294283	0.440874846802682	1	Cor0157740.1	Cor0157740.1	K03083
ko00730	Thiamine metabolism	Metabolism	3/241	11/2134	2.4149377593361	0.118534715466741	0.454010325278272	3	Cor0079150.1,Cor0150110.1,Cor0196280.1	Cor0079150.1,Cor0150110.1,Cor0196280.1	K00939,K01662,K03146
ko00130	Ubiquinone and other terpenoid-quinone biosynthesis	Metabolism	4/241	18/2134	1.96772706316275	0.136831564489458	0.499915031309983	4	Cor0037620.1,Cor0038780.1,Cor0057470.1,Cor0077560.1,Cor0108830.1,Cor0222910.1	Cor0037620.1,Cor0038780.1,Cor0057470.1,Cor0077560.1,Cor0108830.1,Cor0222910.1	K00487,K00815,K01904,K05928
ko00945	Stilbenoid, diarylheptanoid and gingerol biosynthesis	Metabolism	2/241	6/2134	2.95159059474412	0.14037023046635	0.499915031309983	2	Cor0038780.1,Cor0201680.1,Cor0222910.1	Cor0038780.1,Cor0201680.1,Cor0222910.1	K00487,K16040
ko04724	Glutamatergic synapse	Organismal Systems	2/241	6/2134	2.95159059474412	0.14037023046635	0.499915031309983	2	Cor0039930.1,Cor0103510.1	Cor0039930.1,Cor0103510.1	K01115,K01915
ko04912	GnRH signaling pathway	Organismal Systems	2/241	6/2134	2.95159059474412	0.14037023046635	0.499915031309983	2	Cor0103510.1,Cor0154390.1	Cor0103510.1,Cor0154390.1	K01115,K04464
ko04213	Longevity regulating pathway - multiple species	Organismal Systems	3/241	12/2134	2.21369294605809	0.145462203689152	0.509117712912032	3	Cor0021520.1,Cor0102710.1,Cor0102790.1,Cor0197950.1	Cor0021520.1,Cor0102710.1,Cor0102790.1,Cor0197950.1	K03695,K03781,K04564
ko03010	Ribosome	Genetic Information Processing	17/241	118/2134	1.27568746044026	0.169918648521744	0.570204141749448	17	Cor0018430.1,Cor0024630.1,Cor0048230.1,Cor0058460.1,Cor0067670.1,Cor0070000.1,Cor0073320.1,Cor0083490.1,Cor0109940.1,Cor0113440.1,Cor0123640.1,Cor0141580.1,Cor0148450.1,Cor0162490.1,Cor0163330.1,Cor0200600.1,Cor0205160.1	Cor0018430.1,Cor0024630.1,Cor0048230.1,Cor0058460.1,Cor0067670.1,Cor0070000.1,Cor0073320.1,Cor0083490.1,Cor0109940.1,Cor0113440.1,Cor0123640.1,Cor0141580.1,Cor0148450.1,Cor0162490.1,Cor0163330.1,Cor0200600.1,Cor0205160.1	K02865,K02871,K02872,K02881,K02888,K02893,K02895,K02898,K02912,K02923,K02925,K02933,K02934,K02939,K02946,K02974,K02998
ko00040	Pentose and glucuronate interconversions	Metabolism	3/241	13/2134	2.04340887328439	0.174151018662393	0.570204141749448	3	Cor0092420.1,Cor0119250.1,Cor0142390.1	Cor0092420.1,Cor0119250.1,Cor0142390.1	K00008,K00012,K01051
ko02024	Quorum sensing	Cellular Processes	3/241	13/2134	2.04340887328439	0.174151018662393	0.570204141749448	3	Cor0041470.1,Cor0056080.1,Cor0059680.1,Cor0085110.1,Cor0090820.1	Cor0041470.1,Cor0056080.1,Cor0059680.1,Cor0085110.1,Cor0090820.1	K01114,K01626,K01897
ko04722	Neurotrophin signaling pathway	Organismal Systems	3/241	13/2134	2.04340887328439	0.174151018662393	0.570204141749448	3	Cor0004900.1,Cor0033180.1,Cor0049750.1,Cor0049760.1,Cor0090340.1,Cor0104070.1,Cor0125120.1,Cor0133250.1,Cor0140520.1,Cor0154390.1,Cor0157740.1,Cor0168360.1	Cor0004900.1,Cor0033180.1,Cor0049750.1,Cor0049760.1,Cor0090340.1,Cor0104070.1,Cor0125120.1,Cor0133250.1,Cor0140520.1,Cor0154390.1,Cor0157740.1,Cor0168360.1	K03083,K04464,K04733
ko04712	Circadian rhythm - plant	Organismal Systems	4/241	20/2134	1.77095435684647	0.182006869504002	0.578610410240985	4	Cor0075270.1,Cor0153210.1,Cor0196170.1,Cor0202110.1	Cor0075270.1,Cor0153210.1,Cor0196170.1,Cor0202110.1	K00660,K12119,K12126,K16241
ko00590	Arachidonic acid metabolism	Metabolism	2/241	7/2134	2.52993479549496	0.182419045593217	0.578610410240985	2	Cor0176930.1,Cor0190600.1	Cor0176930.1,Cor0190600.1	K00432,K18592
ko01210	2-Oxocarboxylic acid metabolism	Metabolism	5/241	28/2134	1.58120924718435	0.202177736714362	0.603560990190036	5	Cor0031750.1,Cor0063840.1,Cor0113860.1,Cor0127110.1,Cor0177780.1,Cor0189240.1	Cor0031750.1,Cor0063840.1,Cor0113860.1,Cor0127110.1,Cor0177780.1,Cor0189240.1	K00811,K00814,K00826,K01652,K14454
ko00362	Benzoate degradation	Metabolism	1/241	2/2134	4.42738589211618	0.213159917061784	0.603560990190036	1	Cor0183990.1	Cor0183990.1	K00626
ko00401	Novobiocin biosynthesis	Metabolism	1/241	2/2134	4.42738589211618	0.213159917061784	0.603560990190036	1	Cor0108830.1	Cor0108830.1	K00815
ko00626	Naphthalene degradation	Metabolism	1/241	2/2134	4.42738589211618	0.213159917061784	0.603560990190036	1	Cor0066450.1	Cor0066450.1	K00121
ko00901	Indole alkaloid biosynthesis	Metabolism	1/241	2/2134	4.42738589211618	0.213159917061784	0.603560990190036	1	Cor0077000.1	Cor0077000.1	K08233
ko00903	Limonene and pinene degradation	Metabolism	1/241	2/2134	4.42738589211618	0.213159917061784	0.603560990190036	1	Cor0010810.1,Cor0147860.1	Cor0010810.1,Cor0147860.1	K00128
ko00620	Pyruvate metabolism	Metabolism	5/241	29/2134	1.52668479038489	0.223437788316534	0.603560990190036	5	Cor0010810.1,Cor0064100.1,Cor0112500.1,Cor0143110.1,Cor0147860.1,Cor0183990.1	Cor0010810.1,Cor0064100.1,Cor0112500.1,Cor0143110.1,Cor0147860.1,Cor0183990.1	K00051,K00128,K00626,K00627,K01610
ko04626	Plant-pathogen interaction	Organismal Systems	5/241	29/2134	1.52668479038489	0.223437788316534	0.603560990190036	5	Cor0032160.1,Cor0095790.1,Cor0095800.1,Cor0152740.1,Cor0153900.1,Cor0176320.1,Cor0176330.1	Cor0032160.1,Cor0095790.1,Cor0095800.1,Cor0152740.1,Cor0153900.1,Cor0176320.1,Cor0176330.1	K04079,K13420,K13448,K13449,K13457
ko00565	Ether lipid metabolism	Metabolism	2/241	8/2134	2.21369294605809	0.225963720465235	0.603560990190036	2	Cor0059680.1,Cor0103510.1	Cor0059680.1,Cor0103510.1	K01114,K01115
ko00909	Sesquiterpenoid and triterpenoid biosynthesis	Metabolism	2/241	8/2134	2.21369294605809	0.225963720465235	0.603560990190036	2	Cor0099440.1,Cor0124550.1	Cor0099440.1,Cor0124550.1	K00801,K15813
ko03320	PPAR signaling pathway	Organismal Systems	2/241	8/2134	2.21369294605809	0.225963720465235	0.603560990190036	2	Cor0056080.1,Cor0085110.1,Cor0166300.1	Cor0056080.1,Cor0085110.1,Cor0166300.1	K00232,K01897
ko04727	GABAergic synapse	Organismal Systems	2/241	8/2134	2.21369294605809	0.225963720465235	0.603560990190036	2	Cor0039930.1,Cor0215290.1	Cor0039930.1,Cor0215290.1	K01915,K15015
ko00053	Ascorbate and aldarate metabolism	Metabolism	3/241	15/2134	1.77095435684647	0.235426250140417	0.604956060487401	3	Cor0010810.1,Cor0142390.1,Cor0145410.1,Cor0147860.1	Cor0010810.1,Cor0142390.1,Cor0145410.1,Cor0147860.1	K00012,K00128,K00434
ko04066	HIF-1 signaling pathway	Environmental Information Processing	3/241	15/2134	1.77095435684647	0.235426250140417	0.604956060487401	3	Cor0009020.1,Cor0152910.1,Cor0180340.1,Cor0199840.1	Cor0009020.1,Cor0152910.1,Cor0180340.1,Cor0199840.1	K00134,K00844,K01689
ko04139	Mitophagy - yeast	Cellular Processes	3/241	15/2134	1.77095435684647	0.235426250140417	0.604956060487401	3	Cor0011350.1,Cor0140120.1,Cor0154390.1	Cor0011350.1,Cor0140120.1,Cor0154390.1	K04464,K11644,K17969
ko01212	Fatty acid metabolism	Metabolism	4/241	23/2134	1.53996031030128	0.257101969476292	0.637643202077875	4	Cor0024330.1,Cor0056080.1,Cor0085110.1,Cor0166300.1,Cor0183990.1	Cor0024330.1,Cor0056080.1,Cor0085110.1,Cor0166300.1,Cor0183990.1	K00232,K00626,K01897,K10256
ko00410	beta-Alanine metabolism	Metabolism	3/241	16/2134	1.66026970954357	0.267357007644808	0.637643202077875	3	Cor0010810.1,Cor0069790.1,Cor0147860.1,Cor0204310.1	Cor0010810.1,Cor0069790.1,Cor0147860.1,Cor0204310.1	K00128,K01918,K05605
ko00640	Propanoate metabolism	Metabolism	3/241	16/2134	1.66026970954357	0.267357007644808	0.637643202077875	3	Cor0072350.1,Cor0183990.1,Cor0204310.1	Cor0072350.1,Cor0183990.1,Cor0204310.1	K00166,K00626,K05605
ko04919	Thyroid hormone signaling pathway	Organismal Systems	3/241	16/2134	1.66026970954357	0.267357007644808	0.637643202077875	3	Cor0011350.1,Cor0059680.1,Cor0157740.1	Cor0011350.1,Cor0059680.1,Cor0157740.1	K01114,K03083,K11644
ko00073	Cutin, suberine and wax biosynthesis	Metabolism	2/241	9/2134	1.96772706316275	0.27013455851575	0.637643202077875	2	Cor0117880.1,Cor0154090.1	Cor0117880.1,Cor0154090.1	K15398,K17991
ko01040	Biosynthesis of unsaturated fatty acids	Metabolism	2/241	9/2134	1.96772706316275	0.27013455851575	0.637643202077875	2	Cor0024330.1,Cor0166300.1	Cor0024330.1,Cor0166300.1	K00232,K10256
ko04024	cAMP signaling pathway	Environmental Information Processing	2/241	9/2134	1.96772706316275	0.27013455851575	0.637643202077875	2	Cor0103510.1,Cor0166300.1	Cor0103510.1,Cor0166300.1	K00232,K01115
ko00330	Arginine and proline metabolism	Metabolism	4/241	24/2134	1.47579529737206	0.283429137627192	0.661334654463448	4	Cor0010810.1,Cor0113860.1,Cor0143280.1,Cor0147860.1,Cor0177780.1	Cor0010810.1,Cor0113860.1,Cor0143280.1,Cor0147860.1,Cor0177780.1	K00128,K00811,K01476,K14454
ko00260	Glycine, serine and threonine metabolism	Metabolism	5/241	32/2134	1.38355809128631	0.290630532686742	0.67043179699328	5	Cor0027370.1,Cor0059940.1,Cor0180710.1,Cor0197610.1,Cor0218260.1	Cor0027370.1,Cor0059940.1,Cor0180710.1,Cor0197610.1,Cor0218260.1	K00058,K00827,K00830,K00831,K15919
ko00072	Synthesis and degradation of ketone bodies	Metabolism	1/241	3/2134	2.95159059474412	0.30210384763782	0.673923967807445	1	Cor0183990.1	Cor0183990.1	K00626
ko00603	Glycosphingolipid biosynthesis - globo and isoglobo series	Metabolism	1/241	3/2134	2.95159059474412	0.30210384763782	0.673923967807445	1	Cor0097810.1	Cor0097810.1	K07407
ko04973	Carbohydrate digestion and absorption	Organismal Systems	1/241	3/2134	2.95159059474412	0.30210384763782	0.673923967807445	1	Cor0152910.1,Cor0199840.1	Cor0152910.1,Cor0199840.1	K00844
ko00290	Valine, leucine and isoleucine biosynthesis	Metabolism	2/241	10/2134	1.77095435684647	0.31423784116691	0.685917008138524	2	Cor0031750.1,Cor0063840.1,Cor0127110.1	Cor0031750.1,Cor0063840.1,Cor0127110.1	K00826,K01652
ko00650	Butanoate metabolism	Metabolism	2/241	10/2134	1.77095435684647	0.31423784116691	0.685917008138524	2	Cor0127110.1,Cor0183990.1	Cor0127110.1,Cor0183990.1	K00626,K01652
ko04910	Insulin signaling pathway	Organismal Systems	3/241	18/2134	1.47579529737206	0.332332075463738	0.717695865097221	3	Cor0033450.1,Cor0152910.1,Cor0157740.1,Cor0199840.1	Cor0033450.1,Cor0152910.1,Cor0157740.1,Cor0199840.1	K00844,K03083,K03841
ko00310	Lysine degradation	Metabolism	2/241	11/2134	1.60995850622407	0.357727424655827	0.756744160575889	2	Cor0010810.1,Cor0147860.1,Cor0183990.1	Cor0010810.1,Cor0147860.1,Cor0183990.1	K00128,K00626
ko00020	Citrate cycle (TCA cycle)	Metabolism	3/241	19/2134	1.39812186066827	0.364865448538781	0.756744160575889	3	Cor0063440.1,Cor0064100.1,Cor0112500.1	Cor0063440.1,Cor0064100.1,Cor0112500.1	K00627,K01610,K01648
ko00140	Steroid hormone biosynthesis	Metabolism	1/241	4/2134	2.21369294605809	0.38103062976794	0.756744160575889	1	Cor0099670.1	Cor0099670.1	K12345
ko00521	Streptomycin biosynthesis	Metabolism	1/241	4/2134	2.21369294605809	0.38103062976794	0.756744160575889	1	Cor0152910.1,Cor0199840.1	Cor0152910.1,Cor0199840.1	K00844
ko00643	Styrene degradation	Metabolism	1/241	4/2134	2.21369294605809	0.38103062976794	0.756744160575889	1	Cor0222230.1	Cor0222230.1	K00451
ko04340	Hedgehog signaling pathway	Environmental Information Processing	1/241	4/2134	2.21369294605809	0.38103062976794	0.756744160575889	1	Cor0157740.1	Cor0157740.1	K03083
ko04659	Th17 cell differentiation	Organismal Systems	1/241	4/2134	2.21369294605809	0.38103062976794	0.756744160575889	1	Cor0153900.1	Cor0153900.1	K04079
ko04976	Bile secretion	Organismal Systems	1/241	4/2134	2.21369294605809	0.38103062976794	0.756744160575889	1	Cor0009050.1	Cor0009050.1	K05666
ko04921	Oxytocin signaling pathway	Organismal Systems	2/241	12/2134	1.47579529737206	0.400180468849156	0.756744160575889	2	Cor0055440.1,Cor0055590.1,Cor0154390.1	Cor0055440.1,Cor0055590.1,Cor0154390.1	K03234,K04464
ko00600	Sphingolipid metabolism	Metabolism	2/241	13/2134	1.36227258218959	0.441276732519467	0.756744160575889	2	Cor0097810.1,Cor0219360.1	Cor0097810.1,Cor0219360.1	K07407,K12349
ko00720	Carbon fixation pathways in prokaryotes	Metabolism	2/241	13/2134	1.36227258218959	0.441276732519467	0.756744160575889	2	Cor0063440.1,Cor0183990.1	Cor0063440.1,Cor0183990.1	K00626,K01648
ko04011	MAPK signaling pathway - yeast	Environmental Information Processing	2/241	13/2134	1.36227258218959	0.441276732519467	0.756744160575889	2	Cor0102710.1,Cor0102790.1,Cor0154390.1	Cor0102710.1,Cor0102790.1,Cor0154390.1	K03781,K04464
ko04211	Longevity regulating pathway	Organismal Systems	2/241	13/2134	1.36227258218959	0.441276732519467	0.756744160575889	2	Cor0021520.1,Cor0102710.1,Cor0102790.1	Cor0021520.1,Cor0102710.1,Cor0102790.1	K03781,K04564
ko00660	C5-Branched dibasic acid metabolism	Metabolism	1/241	5/2134	1.77095435684647	0.45106425334819	0.756744160575889	1	Cor0127110.1	Cor0127110.1	K01652
ko00830	Retinol metabolism	Metabolism	1/241	5/2134	1.77095435684647	0.45106425334819	0.756744160575889	1	Cor0066450.1	Cor0066450.1	K00121
ko00908	Zeatin biosynthesis	Metabolism	1/241	5/2134	1.77095435684647	0.45106425334819	0.756744160575889	1	Cor0173550.1	Cor0173550.1	K10717
ko04012	ErbB signaling pathway	Environmental Information Processing	1/241	5/2134	1.77095435684647	0.45106425334819	0.756744160575889	1	Cor0157740.1	Cor0157740.1	K03083
ko04540	Gap junction	Cellular Processes	1/241	5/2134	1.77095435684647	0.45106425334819	0.756744160575889	1	Cor0154390.1	Cor0154390.1	K04464
ko04550	Signaling pathways regulating pluripotency of stem cells	Cellular Processes	1/241	5/2134	1.77095435684647	0.45106425334819	0.756744160575889	1	Cor0157740.1	Cor0157740.1	K03083
ko04620	Toll-like receptor signaling pathway	Organismal Systems	1/241	5/2134	1.77095435684647	0.45106425334819	0.756744160575889	1	Cor0004900.1,Cor0033180.1,Cor0049750.1,Cor0049760.1,Cor0090340.1,Cor0104070.1,Cor0125120.1,Cor0133250.1,Cor0140520.1,Cor0168360.1	Cor0004900.1,Cor0033180.1,Cor0049750.1,Cor0049760.1,Cor0090340.1,Cor0104070.1,Cor0125120.1,Cor0133250.1,Cor0140520.1,Cor0168360.1	K04733
ko04624	Toll and Imd signaling pathway	Organismal Systems	1/241	5/2134	1.77095435684647	0.45106425334819	0.756744160575889	1	Cor0004900.1,Cor0033180.1,Cor0049750.1,Cor0049760.1,Cor0090340.1,Cor0104070.1,Cor0125120.1,Cor0133250.1,Cor0140520.1,Cor0168360.1	Cor0004900.1,Cor0033180.1,Cor0049750.1,Cor0049760.1,Cor0090340.1,Cor0104070.1,Cor0125120.1,Cor0133250.1,Cor0140520.1,Cor0168360.1	K04733
ko04660	T cell receptor signaling pathway	Organismal Systems	1/241	5/2134	1.77095435684647	0.45106425334819	0.756744160575889	1	Cor0157740.1	Cor0157740.1	K03083
ko04662	B cell receptor signaling pathway	Organismal Systems	1/241	5/2134	1.77095435684647	0.45106425334819	0.756744160575889	1	Cor0157740.1	Cor0157740.1	K03083
ko04916	Melanogenesis	Organismal Systems	1/241	5/2134	1.77095435684647	0.45106425334819	0.756744160575889	1	Cor0157740.1	Cor0157740.1	K03083
ko04917	Prolactin signaling pathway	Organismal Systems	1/241	5/2134	1.77095435684647	0.45106425334819	0.756744160575889	1	Cor0157740.1	Cor0157740.1	K03083
ko04918	Thyroid hormone synthesis	Organismal Systems	1/241	5/2134	1.77095435684647	0.45106425334819	0.756744160575889	1	Cor0176930.1	Cor0176930.1	K00432
ko04920	Adipocytokine signaling pathway	Organismal Systems	1/241	5/2134	1.77095435684647	0.45106425334819	0.756744160575889	1	Cor0056080.1,Cor0085110.1	Cor0056080.1,Cor0085110.1	K01897
ko04152	AMPK signaling pathway	Environmental Information Processing	3/241	22/2134	1.20746887966805	0.460158790691179	0.765674053363191	3	Cor0033450.1,Cor0051140.1,Cor0055440.1,Cor0055590.1	Cor0033450.1,Cor0051140.1,Cor0055440.1,Cor0055590.1	K00850,K03234,K03841
ko00520	Amino sugar and nucleotide sugar metabolism	Metabolism	5/241	40/2134	1.10684647302905	0.477789617039099	0.780788252823477	5	Cor0004290.1,Cor0005940.1,Cor0062880.1,Cor0080580.1,Cor0111950.1,Cor0142390.1,Cor0152910.1,Cor0199840.1,Cor0219040.1	Cor0004290.1,Cor0005940.1,Cor0062880.1,Cor0080580.1,Cor0111950.1,Cor0142390.1,Cor0152910.1,Cor0199840.1,Cor0219040.1	K00012,K00326,K00844,K01183,K20547
ko00941	Flavonoid biosynthesis	Metabolism	2/241	14/2134	1.26496739774748	0.480780943856821	0.780788252823477	2	Cor0038780.1,Cor0202110.1,Cor0222910.1	Cor0038780.1,Cor0202110.1,Cor0222910.1	K00487,K00660
ko04621	NOD-like receptor signaling pathway	Organismal Systems	2/241	14/2134	1.26496739774748	0.480780943856821	0.780788252823477	2	Cor0004900.1,Cor0033180.1,Cor0049750.1,Cor0049760.1,Cor0090340.1,Cor0104070.1,Cor0125120.1,Cor0133250.1,Cor0140520.1,Cor0153900.1,Cor0168360.1	Cor0004900.1,Cor0033180.1,Cor0049750.1,Cor0049760.1,Cor0090340.1,Cor0104070.1,Cor0125120.1,Cor0133250.1,Cor0140520.1,Cor0153900.1,Cor0168360.1	K04079,K04733
ko00261	Monobactam biosynthesis	Metabolism	1/241	6/2134	1.47579529737206	0.513203057924555	0.789244096656702	1	Cor0181390.1	Cor0181390.1	K13811
ko03070	Bacterial secretion system	Environmental Information Processing	1/241	6/2134	1.47579529737206	0.513203057924555	0.789244096656702	1	Cor0067300.1	Cor0067300.1	K03116
ko04062	Chemokine signaling pathway	Organismal Systems	1/241	6/2134	1.47579529737206	0.513203057924555	0.789244096656702	1	Cor0157740.1	Cor0157740.1	K03083
ko04064	NF-kappa B signaling pathway	Environmental Information Processing	1/241	6/2134	1.47579529737206	0.513203057924555	0.789244096656702	1	Cor0004900.1,Cor0033180.1,Cor0049750.1,Cor0049760.1,Cor0090340.1,Cor0104070.1,Cor0125120.1,Cor0133250.1,Cor0140520.1,Cor0168360.1	Cor0004900.1,Cor0033180.1,Cor0049750.1,Cor0049760.1,Cor0090340.1,Cor0104070.1,Cor0125120.1,Cor0133250.1,Cor0140520.1,Cor0168360.1	K04733
ko04360	Axon guidance	Organismal Systems	1/241	6/2134	1.47579529737206	0.513203057924555	0.789244096656702	1	Cor0157740.1	Cor0157740.1	K03083
ko04391	Hippo signaling pathway - fly	Environmental Information Processing	1/241	6/2134	1.47579529737206	0.513203057924555	0.789244096656702	1	Cor0199260.1	Cor0199260.1	K16675
ko04962	Vasopressin-regulated water reabsorption	Organismal Systems	1/241	6/2134	1.47579529737206	0.513203057924555	0.789244096656702	1	Cor0116210.1	Cor0116210.1	K10418
ko00190	Oxidative phosphorylation	Metabolism	6/241	53/2134	1.0024269944414	0.563436326381735	0.830012564814595	6	Cor0093040.1,Cor0094770.1,Cor0101170.1,Cor0104180.1,Cor0120440.1,Cor0127220.1,Cor0212500.1	Cor0093040.1,Cor0094770.1,Cor0101170.1,Cor0104180.1,Cor0120440.1,Cor0127220.1,Cor0212500.1	K01507,K01535,K02113,K02115,K02146,K02259
ko00062	Fatty acid elongation	Metabolism	1/241	7/2134	1.26496739774748	0.568333726646447	0.830012564814595	1	Cor0097220.1	Cor0097220.1	K15397
ko00750	Vitamin B6 metabolism	Metabolism	1/241	7/2134	1.26496739774748	0.568333726646447	0.830012564814595	1	Cor0197610.1	Cor0197610.1	K00831
ko02010	ABC transporters	Environmental Information Processing	1/241	7/2134	1.26496739774748	0.568333726646447	0.830012564814595	1	Cor0009050.1	Cor0009050.1	K05666
ko04341	Hedgehog signaling pathway - fly	Environmental Information Processing	1/241	7/2134	1.26496739774748	0.568333726646447	0.830012564814595	1	Cor0157740.1	Cor0157740.1	K03083
ko04390	Hippo signaling pathway	Environmental Information Processing	1/241	7/2134	1.26496739774748	0.568333726646447	0.830012564814595	1	Cor0157740.1	Cor0157740.1	K03083
ko04915	Estrogen signaling pathway	Organismal Systems	1/241	7/2134	1.26496739774748	0.568333726646447	0.830012564814595	1	Cor0153900.1	Cor0153900.1	K04079
ko04068	FoxO signaling pathway	Environmental Information Processing	2/241	17/2134	1.04173785696851	0.588364125400761	0.847077428768471	2	Cor0021520.1,Cor0102710.1,Cor0102790.1	Cor0021520.1,Cor0102710.1,Cor0102790.1	K03781,K04564
ko04212	Longevity regulating pathway - worm	Organismal Systems	2/241	17/2134	1.04173785696851	0.588364125400761	0.847077428768471	2	Cor0021520.1,Cor0102710.1,Cor0102790.1	Cor0021520.1,Cor0102710.1,Cor0102790.1	K03781,K04564
ko00860	Porphyrin and chlorophyll metabolism	Metabolism	3/241	27/2134	0.983863531581374	0.603034076118725	0.862083925719022	3	Cor0104180.1,Cor0141020.1,Cor0192750.1	Cor0104180.1,Cor0141020.1,Cor0192750.1	K01599,K02259,K08099
ko04216	Ferroptosis	Cellular Processes	1/241	8/2134	1.10684647302905	0.617243727529479	0.868515384300051	1	Cor0056080.1,Cor0085110.1	Cor0056080.1,Cor0085110.1	K01897
ko04510	Focal adhesion	Cellular Processes	1/241	8/2134	1.10684647302905	0.617243727529479	0.868515384300051	1	Cor0157740.1	Cor0157740.1	K03083
ko04071	Sphingolipid signaling pathway	Environmental Information Processing	2/241	18/2134	0.983863531581374	0.620368131642894	0.868515384300051	2	Cor0103510.1,Cor0219360.1	Cor0103510.1,Cor0219360.1	K01115,K12349
ko00900	Terpenoid backbone biosynthesis	Metabolism	3/241	28/2134	0.948725548310611	0.628466624860354	0.873826882511314	3	Cor0182520.1,Cor0183990.1,Cor0196280.1	Cor0182520.1,Cor0183990.1,Cor0196280.1	K00626,K01662,K13789
ko00906	Carotenoid biosynthesis	Metabolism	2/241	19/2134	0.932081240445512	0.650427270831604	0.894055812348042	2	Cor0041670.1,Cor0054050.1,Cor0145640.1	Cor0041670.1,Cor0054050.1,Cor0145640.1	K02291,K09843
ko00450	Selenocompound metabolism	Metabolism	1/241	9/2134	0.983863531581374	0.660632373656189	0.894055812348042	1	Cor0181390.1	Cor0181390.1	K13811
ko00904	Diterpenoid biosynthesis	Metabolism	1/241	9/2134	0.983863531581374	0.660632373656189	0.894055812348042	1	Cor0166910.1,Cor0183570.1	Cor0166910.1,Cor0183570.1	K04125
ko00905	Brassinosteroid biosynthesis	Metabolism	1/241	9/2134	0.983863531581374	0.660632373656189	0.894055812348042	1	Cor0065270.1	Cor0065270.1	K12637
ko00983	Drug metabolism - other enzymes	Metabolism	1/241	10/2134	0.885477178423237	0.699120655043889	0.915622535315545	1	Cor0156070.1	Cor0156070.1	K00876
ko04010	MAPK signaling pathway	Environmental Information Processing	1/241	10/2134	0.885477178423237	0.699120655043889	0.915622535315545	1	Cor0154390.1	Cor0154390.1	K04464
ko04014	Ras signaling pathway	Environmental Information Processing	1/241	10/2134	0.885477178423237	0.699120655043889	0.915622535315545	1	Cor0103510.1	Cor0103510.1	K01115
ko04072	Phospholipase D signaling pathway	Environmental Information Processing	1/241	10/2134	0.885477178423237	0.699120655043889	0.915622535315545	1	Cor0103510.1	Cor0103510.1	K01115
ko04728	Dopaminergic synapse	Organismal Systems	1/241	10/2134	0.885477178423237	0.699120655043889	0.915622535315545	1	Cor0157740.1	Cor0157740.1	K03083
ko00563	Glycosylphosphatidylinositol (GPI)-anchor biosynthesis	Metabolism	2/241	21/2134	0.84331159849832	0.704846508305783	0.917204110167141	2	Cor0045010.1,Cor0050240.1	Cor0045010.1,Cor0050240.1	K03859,K05283
ko00340	Histidine metabolism	Metabolism	1/241	11/2134	0.804979253112033	0.733259978082691	0.928135368227029	1	Cor0010810.1,Cor0147860.1	Cor0010810.1,Cor0147860.1	K00128
ko00760	Nicotinate and nicotinamide metabolism	Metabolism	1/241	11/2134	0.804979253112033	0.733259978082691	0.928135368227029	1	Cor0029560.1	Cor0029560.1	K00858
ko04214	Apoptosis - fly	Cellular Processes	1/241	11/2134	0.804979253112033	0.733259978082691	0.928135368227029	1	Cor0052820.1	Cor0052820.1	K03262
ko04966	Collecting duct acid secretion	Organismal Systems	1/241	11/2134	0.804979253112033	0.733259978082691	0.928135368227029	1	Cor0093040.1	Cor0093040.1	K02146
ko04142	Lysosome	Cellular Processes	3/241	33/2134	0.804979253112033	0.738461277736168	0.928135368227029	3	Cor0093040.1,Cor0110950.1,Cor0149630.1	Cor0093040.1,Cor0110950.1,Cor0149630.1	K02146,K06129,K12386
ko04151	PI3K-Akt signaling pathway	Environmental Information Processing	2/241	23/2134	0.76998015515064	0.752048419704761	0.928135368227029	2	Cor0153900.1,Cor0157740.1	Cor0153900.1,Cor0157740.1	K03083,K04079
ko04721	Synaptic vesicle cycle	Organismal Systems	2/241	23/2134	0.76998015515064	0.752048419704761	0.928135368227029	2	Cor0093040.1,Cor0215290.1	Cor0093040.1,Cor0215290.1	K02146,K15015
ko00910	Nitrogen metabolism	Metabolism	1/241	12/2134	0.73789764868603	0.763539933467556	0.928135368227029	1	Cor0039930.1	Cor0039930.1	K01915
ko04013	MAPK signaling pathway - fly	Environmental Information Processing	1/241	12/2134	0.73789764868603	0.763539933467556	0.928135368227029	1	Cor0021520.1	Cor0021520.1	K04564
ko04612	Antigen processing and presentation	Organismal Systems	1/241	12/2134	0.73789764868603	0.763539933467556	0.928135368227029	1	Cor0153900.1	Cor0153900.1	K04079
ko04666	Fc gamma R-mediated phagocytosis	Organismal Systems	1/241	12/2134	0.73789764868603	0.763539933467556	0.928135368227029	1	Cor0103510.1	Cor0103510.1	K01115
ko03060	Protein export	Genetic Information Processing	2/241	24/2134	0.73789764868603	0.773124128335586	0.930449477161183	2	Cor0067300.1,Cor0146610.1	Cor0067300.1,Cor0146610.1	K03108,K03116
ko00564	Glycerophospholipid metabolism	Metabolism	3/241	35/2134	0.758980438648488	0.774610648474088	0.930449477161183	3	Cor0059680.1,Cor0103510.1,Cor0110950.1	Cor0059680.1,Cor0103510.1,Cor0110950.1	K01114,K01115,K06129
ko00061	Fatty acid biosynthesis	Metabolism	1/241	13/2134	0.681136291094797	0.790395200213227	0.935481985058663	1	Cor0056080.1,Cor0085110.1	Cor0056080.1,Cor0085110.1	K01897
ko04115	p53 signaling pathway	Cellular Processes	1/241	13/2134	0.681136291094797	0.790395200213227	0.935481985058663	1	Cor0003420.1	Cor0003420.1	K10144
ko00561	Glycerolipid metabolism	Metabolism	2/241	25/2134	0.708381742738589	0.792625130197488	0.935481985058663	2	Cor0010810.1,Cor0097810.1,Cor0147860.1	Cor0010810.1,Cor0097810.1,Cor0147860.1	K00128,K07407
ko00790	Folate biosynthesis	Metabolism	1/241	14/2134	0.63248369887374	0.814211681471417	0.955404458605189	1	Cor0104920.1	Cor0104920.1	K01495
ko03013	RNA transport	Genetic Information Processing	8/241	94/2134	0.753597598658074	0.851817257163925	0.979515290526897	8	Cor0052820.1,Cor0060770.1,Cor0085770.1,Cor0095260.1,Cor0112530.1,Cor0164240.1,Cor0198080.1,Cor0221940.1	Cor0052820.1,Cor0060770.1,Cor0085770.1,Cor0095260.1,Cor0112530.1,Cor0164240.1,Cor0198080.1,Cor0221940.1	K03231,K03243,K03251,K03252,K03257,K03262,K12160,K13126
ko04137	Mitophagy - animal	Cellular Processes	1/241	16/2134	0.553423236514523	0.854060130163846	0.979515290526897	1	Cor0140120.1	Cor0140120.1	K17969
ko04310	Wnt signaling pathway	Environmental Information Processing	1/241	16/2134	0.553423236514523	0.854060130163846	0.979515290526897	1	Cor0157740.1	Cor0157740.1	K03083
ko04623	Cytosolic DNA-sensing pathway	Organismal Systems	1/241	16/2134	0.553423236514523	0.854060130163846	0.979515290526897	1	Cor0193350.1	Cor0193350.1	K03023
ko00100	Steroid biosynthesis	Metabolism	1/241	17/2134	0.520868928484257	0.870666130461538	0.992950699346585	1	Cor0099440.1	Cor0099440.1	K00801
ko03008	Ribosome biogenesis in eukaryotes	Genetic Information Processing	4/241	56/2134	0.63248369887374	0.893202743026233	0.997948050314172	4	Cor0001080.1,Cor0023420.1,Cor0192840.1,Cor0202890.1	Cor0001080.1,Cor0023420.1,Cor0192840.1,Cor0202890.1	K11131,K14546,K14561,K14568
ko04120	Ubiquitin mediated proteolysis	Genetic Information Processing	4/241	59/2134	0.600323510795415	0.915181258899862	0.997948050314172	4	Cor0003420.1,Cor0018760.1,Cor0062310.1,Cor0154630.1	Cor0003420.1,Cor0018760.1,Cor0062310.1,Cor0154630.1	K10144,K10575,K10576,K10579
ko03430	Mismatch repair	Genetic Information Processing	1/241	21/2134	0.42165579924916	0.920273653022315	0.997948050314172	1	Cor0116810.1	Cor0116810.1	K08737
ko03018	RNA degradation	Genetic Information Processing	3/241	48/2134	0.553423236514523	0.9216861429578	0.997948050314172	3	Cor0051140.1,Cor0060770.1,Cor0180340.1	Cor0051140.1,Cor0060770.1,Cor0180340.1	K00850,K01689,K13126
ko04723	Retrograde endocannabinoid signaling	Organismal Systems	1/241	22/2134	0.402489626556017	0.92936690887732	0.997948050314172	1	Cor0215290.1	Cor0215290.1	K15015
ko04914	Progesterone-mediated oocyte maturation	Organismal Systems	1/241	22/2134	0.402489626556017	0.92936690887732	0.997948050314172	1	Cor0153900.1	Cor0153900.1	K04079
ko00562	Inositol phosphate metabolism	Metabolism	1/241	24/2134	0.368948824343015	0.944570436371511	0.997948050314172	1	Cor0059680.1	Cor0059680.1	K01114
ko04144	Endocytosis	Cellular Processes	3/241	53/2134	0.5012134972207	0.94955180799124	0.997948050314172	3	Cor0103510.1,Cor0189720.1,Cor0210040.1	Cor0103510.1,Cor0189720.1,Cor0210040.1	K01115,K12193,K12471
ko00970	Aminoacyl-tRNA biosynthesis	Genetic Information Processing	1/241	25/2134	0.354190871369295	0.950901490795428	0.997948050314172	1	Cor0160930.1	Cor0160930.1	K01887
ko04150	mTOR signaling pathway	Environmental Information Processing	1/241	25/2134	0.354190871369295	0.950901490795428	0.997948050314172	1	Cor0157740.1	Cor0157740.1	K03083
ko03020	RNA polymerase	Genetic Information Processing	1/241	27/2134	0.327954510527125	0.961483899676488	0.997948050314172	1	Cor0193350.1	Cor0193350.1	K03023
ko04145	Phagosome	Cellular Processes	1/241	27/2134	0.327954510527125	0.961483899676488	0.997948050314172	1	Cor0093040.1	Cor0093040.1	K02146
ko00240	Pyrimidine metabolism	Metabolism	4/241	69/2134	0.51332010343376	0.962269664372173	0.997948050314172	4	Cor0115780.1,Cor0156070.1,Cor0185900.1,Cor0193350.1	Cor0115780.1,Cor0156070.1,Cor0185900.1,Cor0193350.1	K00876,K00940,K03023,K16904
ko04138	Autophagy - yeast	Cellular Processes	2/241	44/2134	0.402489626556017	0.967390848724868	0.997948050314172	2	Cor0004540.1,Cor0154390.1	Cor0004540.1,Cor0154390.1	K04464,K14209
ko03022	Basal transcription factors	Genetic Information Processing	1/241	29/2134	0.305336958076978	0.969792840945132	0.997948050314172	1	Cor0191320.1	Cor0191320.1	K03132
ko00510	N-Glycan biosynthesis	Metabolism	1/241	30/2134	0.295159059474412	0.973251237777542	0.997948050314172	1	Cor0009000.1	Cor0009000.1	K01228
ko00230	Purine metabolism	Metabolism	5/241	86/2134	0.514812313036765	0.974146457930667	0.997948050314172	5	Cor0040830.1,Cor0115780.1,Cor0150110.1,Cor0181390.1,Cor0193350.1	Cor0040830.1,Cor0115780.1,Cor0150110.1,Cor0181390.1,Cor0193350.1	K00939,K00940,K00948,K03023,K13811
ko03030	DNA replication	Genetic Information Processing	1/241	32/2134	0.276711618257261	0.979029382756197	0.997948050314172	1	Cor0211460.1	Cor0211460.1	K02212
ko03460	Fanconi anemia pathway	Genetic Information Processing	1/241	32/2134	0.276711618257261	0.979029382756197	0.997948050314172	1	Cor0222100.1	Cor0222100.1	K10891
ko04141	Protein processing in endoplasmic reticulum	Genetic Information Processing	4/241	76/2134	0.466040620222756	0.979296801364506	0.997948050314172	4	Cor0009000.1,Cor0018760.1,Cor0153900.1,Cor0183020.1	Cor0009000.1,Cor0018760.1,Cor0153900.1,Cor0183020.1	K01228,K04079,K10575,K13719
ko03015	mRNA surveillance pathway	Genetic Information Processing	2/241	49/2134	0.36141925649928	0.980584536731789	0.997948050314172	2	Cor0060770.1,Cor0088860.1	Cor0060770.1,Cor0088860.1	K13126,K14400
ko04113	Meiosis - yeast	Cellular Processes	1/241	39/2134	0.227045430364932	0.991070158923334	0.997948050314172	1	Cor0211460.1	Cor0211460.1	K02212
ko04110	Cell cycle	Cellular Processes	2/241	58/2134	0.305336958076978	0.992536128864961	0.997948050314172	2	Cor0157740.1,Cor0211460.1	Cor0157740.1,Cor0211460.1	K02212,K03083
ko03040	Spliceosome	Genetic Information Processing	4/241	98/2134	0.36141925649928	0.99726637452475	0.997948050314172	4	Cor0022500.1,Cor0048660.1,Cor0156310.1,Cor0170460.1,Cor0193090.1	Cor0022500.1,Cor0048660.1,Cor0156310.1,Cor0170460.1,Cor0193090.1	K11087,K12741,K12852,K12870
ko04111	Cell cycle - yeast	Cellular Processes	1/241	51/2134	0.173622976161419	0.997948050314172	0.997948050314172	1	Cor0211460.1	Cor0211460.1	K02212
